# Supplementary material for: Integrative multi-omic profiling in blood reveals distinct immune and metabolic signatures between ACPA-negative and ACPA-positive rheumatoid arthritis
Source: Front Immunol. 2025 Oct 29;16:1667662. doi: 10.3389/fimmu.2025.1667662 (PMC12605004; doi:10.3389/fimmu.2025.1667662)
Supplement: Supplementary file 1 [file DataSheet1.zip]

Archive with 44 entries (43 files):
- Supplementary/
- __MACOSX/._Supplementary
- Supplementary/Supplementary Table S16.xlsx
- __MACOSX/Supplementary/._Supplementary Table S16.xlsx
- Supplementary/Supplementary Table S1.xlsx
- __MACOSX/Supplementary/._Supplementary Table S1.xlsx
- Supplementary/Supplementary Table S17.xlsx
- __MACOSX/Supplementary/._Supplementary Table S17.xlsx
- Supplementary/Supplementary Table S6.xlsx
- __MACOSX/Supplementary/._Supplementary Table S6.xlsx
- Supplementary/Supplementary Table S10.xlsx
- __MACOSX/Supplementary/._Supplementary Table S10.xlsx
- Supplementary/Supplementary Table S11.xlsx
- __MACOSX/Supplementary/._Supplementary Table S11.xlsx
- Supplementary/~$Supplementary Table S4.xlsx
- __MACOSX/Supplementary/._~$Supplementary Table S4.xlsx
- Supplementary/Supplementary Table S7.xlsx
- __MACOSX/Supplementary/._Supplementary Table S7.xlsx
- Supplementary/Supplementary Table S4.xlsx
- __MACOSX/Supplementary/._Supplementary Table S4.xlsx
- Supplementary/Supplementary Information.docx
- __MACOSX/Supplementary/._Supplementary Information.docx
- Supplementary/Supplementary Table S12.xlsx
- __MACOSX/Supplementary/._Supplementary Table S12.xlsx
- Supplementary/Supplementary Table S8.xlsx
- __MACOSX/Supplementary/._Supplementary Table S8.xlsx
- Supplementary/Supplementary Table S9.xlsx
- __MACOSX/Supplementary/._Supplementary Table S9.xlsx
- Supplementary/Supplementary Table S13.xlsx
- __MACOSX/Supplementary/._Supplementary Table S13.xlsx
- Supplementary/Supplementary Table S5.xlsx
- __MACOSX/Supplementary/._Supplementary Table S5.xlsx
- Supplementary/Supplementary Table S14.xlsx
- __MACOSX/Supplementary/._Supplementary Table S14.xlsx
- Supplementary/Supplementary Table S18.xlsx
- __MACOSX/Supplementary/._Supplementary Table S18.xlsx
- Supplementary/Supplementary Table S2.xlsx
- __MACOSX/Supplementary/._Supplementary Table S2.xlsx
- Supplementary/Supplementary Table S3.xlsx
- __MACOSX/Supplementary/._Supplementary Table S3.xlsx
- Supplementary/Supplementary Table S19.xlsx
- __MACOSX/Supplementary/._Supplementary Table S19.xlsx
- Supplementary/Supplementary Table S15.xlsx
- __MACOSX/Supplementary/._Supplementary Table S15.xlsx
