# Supplementary material for: Integrative multi-omic profiling in blood reveals distinct immune and metabolic signatures between ACPA-negative and ACPA-positive rheumatoid arthritis
Source: Front Immunol. 2025 Oct 29;16:1667662. doi: 10.3389/fimmu.2025.1667662 (PMC12605004; doi:10.3389/fimmu.2025.1667662)
Supplement: Supplementary file 1 [file DataSheet1.zip › Supplementary/Supplementary Table S16.xlsx]

## Sheet: Supplementary Table S16
Supplementary Table S16. Differentially abundant metabolites between the treatment-naïve sub-cohort of ACPA– RA (n = 14) and controls.
Metabolite	Cohen's d (ACPA– RA vs. controls)	log2(ACPA– RA/controls)	P-value (from marginal model)	P-value (from model adjusting for confounding effects)	BH adjusted P-value (from model adjusting for confounding effects)
3-bromo-5-chloro-2,6-dihydroxybenzoic acid*	1.89824	1.21415	1.27641e-07	9.31098e-08	9.87895e-05
3,5-dichloro-2,6-dihydroxybenzoic acid	1.46229	0.833057	1.88904e-05	1.02085e-06	0.00054156
X-12462	-1.55927	-1.49142	6.39156e-06	2.31347e-05	0.00818196
N2,N5-diacetylornithine	-1.37004	-0.675949	5.1822e-05	0.000212709	0.0564212
2'-deoxyuridine	-1.19796	-1.43991	0.000317282	0.000342671	0.0727147
1-oleoyl-2-docosahexaenoyl-GPC (18:1/22:6)*	-1.12792	-0.441173	0.000642882	0.000672654	0.118948
nervonate (24:1n9)*	1.0842	0.614604	0.000988651	0.00124032	0.187997
cortolone glucuronide (1)	-1.23034	-1.18628	0.00022741	0.00187775	0.249037
tetrahydrocortisone glucuronide (5)	-1.07114	-1.32044	0.00112241	0.00217576	0.256497
gamma-glutamylcitrulline*	-0.923605	-0.635993	0.00444481	0.0027358	0.290269
X-24307	-0.963075	-0.712308	0.00310922	0.00303936	0.29316
citrulline	-1.01038	-0.49967	0.0020045	0.00368075	0.32544
arachidate (20:0)	1.04653	0.579097	0.00142257	0.00420125	0.342887
S-adenosylhomocysteine (SAH)	-0.910566	-0.40095	0.00499262	0.00467992	0.354671
pyruvate	0.922562	0.350851	0.0044865	0.00601814	0.391659
creatinine	-0.946615	-0.274382	0.00361253	0.0061366	0.391659
X-19438	0.978743	0.473981	0.0026919	0.00643471	0.391659
caprate (10:0)	0.962518	0.593109	0.00312511	0.00664454	0.391659
cis-3,4-methyleneheptanoylcarnitine	-0.838322	-0.605126	0.00934304	0.00740412	0.39846
valylglycine	0.9926	0.691822	0.00236726	0.00751103	0.39846
3-carboxy-4-methyl-5-pentyl-2-furanpropionate (3-CMPFP)**	-0.888177	-0.646218	0.00608197	0.00828083	0.418379
X-24456	-0.801748	-0.609367	0.0126836	0.00935033	0.435616
X-24748	0.9236	0.585206	0.00444504	0.00963043	0.435616
5-methyluridine (ribothymidine)	-0.674919	-0.294706	0.0343234	0.00985371	0.435616
laurate (12:0)	0.816165	0.74327	0.0112545	0.0106397	0.437472
docosadienoate (22:2n6)	0.813498	0.543229	0.0115073	0.0107203	0.437472
alpha-ketoglutaramate*	-0.889634	-0.477324	0.00600487	0.0113793	0.442179
homostachydrine*	-0.785205	-0.805308	0.0145257	0.0116692	0.442179
X-18899	0.961905	0.631025	0.00314269	0.012124	0.443572
2-hydroxynervonate*	0.764037	0.375766	0.0172356	0.0132275	0.445389
perfluorooctanesulfonate (PFOS)	-0.85803	-1.23361	0.00789825	0.0134565	0.445389
X-11470	-0.919988	-1.23268	0.00459089	0.0149047	0.445389
X-24295	0.902271	0.441057	0.00537312	0.0153936	0.445389
5-dodecenoate (12:1n7)	0.789595	0.596689	0.0140145	0.0153955	0.445389
succinylcarnitine (C4-DC)	-0.98796	-0.566109	0.00247161	0.0155747	0.445389
octadecanedioate (C18-DC)	0.864037	0.680038	0.00750059	0.0157793	0.445389
11beta-hydroxyandrosterone glucuronide	-0.889558	-0.921398	0.00600889	0.0161102	0.445389
eicosenoate (20:1)	0.857034	0.874501	0.00796596	0.0163496	0.445389
palmitate (16:0)	0.703972	0.347394	0.0275756	0.0166216	0.445389
sphingadienine	0.745484	0.519654	0.0199773	0.0168666	0.445389
deoxycarnitine	-0.876909	-0.332168	0.00671002	0.0180691	0.445389
N-acetylkynurenine (2)	-0.83203	-0.940907	0.00985311	0.0187159	0.445389
X-18779	-0.703726	-0.228074	0.0276273	0.0188112	0.445389
hydroxyasparagine**	-0.931538	-0.439683	0.00413954	0.0190505	0.445389
3-methyl-2-oxobutyrate	0.665252	0.219174	0.0368706	0.0192469	0.445389
sphingosine	0.731537	0.57861	0.0222899	0.0196693	0.445389
sphingomyelin (d18:2/18:1)*	-0.575516	-0.307096	0.0695114	0.0200474	0.445389
5-acetylamino-6-formylamino-3-methyluracil	0.517961	0.670261	0.101329	0.020167	0.445389
X-12822	-0.701691	-0.530986	0.0280592	0.020897	0.445389
ceramide (d16:1/24:1, d18:1/22:1)*	0.654048	0.557126	0.0400291	0.0209891	0.445389
3-methyl-2-oxovalerate	0.790032	0.301025	0.0139646	0.0224258	0.45415
inosine 5'-monophosphate (IMP)	0.89671	0.852296	0.00564312	0.0232324	0.45415
oleate/vaccenate (18:1)	0.70213	0.523858	0.0279656	0.0239207	0.45415
X-11632	-0.802701	-0.499241	0.0125842	0.0250457	0.45415
carnitine	-0.876602	-0.244022	0.00672794	0.0254842	0.45415
5-hydroxylysine	0.796692	0.735373	0.0132226	0.0256067	0.45415
stearate (18:0)	0.710979	0.319572	0.0261359	0.026183	0.45415
X-12410	-0.559461	-1.20676	0.0774013	0.0266847	0.45415
linoleoylcholine*	-0.505421	-0.746661	0.109652	0.026864	0.45415
N-stearoyl-sphingosine (d18:1/18:0)*	0.679243	0.40039	0.0332351	0.0269621	0.45415
X-11444	-0.879283	-0.889238	0.00657291	0.0270777	0.45415
1-palmitoyl-2-linoleoyl-GPI (16:0/18:2)	0.691472	0.399883	0.0303197	0.0271326	0.45415
cysteine-glutathione disulfide	-0.538329	-0.474463	0.0889179	0.0273536	0.45415
cis-3,4-methyleneheptanoate	-0.570406	-0.452301	0.0719457	0.0273945	0.45415
5-hydroxyindoleacetate	-0.616287	-1.25465	0.0524733	0.0284275	0.464024
2'-O-methylcytidine	-0.755283	-0.219123	0.018484	0.029378	0.472273
X-13007	-0.75615	-0.396272	0.0183568	0.0311289	0.472533
mannose	0.734483	0.454564	0.0217823	0.031312	0.472533
N-acetylthreonine	-0.783814	-0.445029	0.0146911	0.0320494	0.472533
docosahexaenoylcholine	-0.528477	-0.73921	0.0947543	0.0321123	0.472533
stearoylcholine*	-0.53941	-0.796649	0.0882966	0.0332381	0.472533
2-palmitoyl-GPC (16:0)*	0.602626	0.211787	0.0577321	0.0332533	0.472533
N-acetyl-2-aminooctanoate*	-0.807531	-0.977012	0.0120916	0.033688	0.472533
sphingomyelin (d18:1/24:1, d18:2/24:0)*	0.561147	0.102217	0.0765393	0.0343221	0.472533
androstenediol (3alpha, 17alpha) monosulfate (2)	-0.515626	-0.574733	0.102838	0.0345021	0.472533
gamma-glutamylthreonine	-0.872295	-0.379963	0.00698408	0.0345746	0.472533
carnitine of C10H14O2 (5)*	-0.782927	-1.00144	0.0147975	0.0353503	0.472533
1-stearoyl-2-arachidonoyl-GPS (18:0/20:4)	0.767844	0.678444	0.0167168	0.0356267	0.472533
X-25957	-0.666298	-0.249075	0.0365875	0.0361856	0.472533
erucate (22:1n9)	0.769767	0.852008	0.0164602	0.0369411	0.472533
gamma-CEHC glucuronide*	-0.778647	-1.05805	0.0153207	0.0373236	0.472533
palmitoleate (16:1n7)	0.617184	0.830845	0.0521428	0.0373269	0.472533
N-acetyltheanine	0.76025	0.772163	0.017766	0.0373429	0.472533
1-palmitoyl-2-arachidonoyl-GPC (16:0/20:4n6)	0.515637	0.10088	0.102831	0.0381484	0.472533
deoxycholate	-0.694947	-1.16038	0.0295337	0.0382855	0.472533
linoleate (18:2n6)	0.706632	0.561346	0.0270209	0.0383015	0.472533
X-17325	0.656645	0.86184	0.0392767	0.0391969	0.472831
dopamine 4-sulfate	-0.52004	-1.57775	0.1	0.039251	0.472831
X-10458	-0.625363	-0.334808	0.0492116	0.0408393	0.472831
X-12844	-0.622429	-0.479618	0.0502463	0.0411489	0.472831
dopamine 3-O-sulfate	-0.491147	-1.34745	0.119795	0.0421586	0.472831
cysteine s-sulfate	-0.666807	-0.32502	0.03645	0.0426133	0.472831
delta-CEHC	-0.70826	-0.645818	0.0266864	0.0427206	0.472831
X-21796	-0.620485	-0.291839	0.0509422	0.0427795	0.472831
X-12015	-0.725192	-1.29982	0.0234191	0.0433157	0.472831
myristoleate (14:1n5)	0.651592	0.831051	0.040752	0.0433858	0.472831
X-12104	-0.875381	-0.758638	0.00679968	0.0433928	0.472831
N-palmitoyl-sphingadienine (d18:2/16:0)*	0.538594	0.209667	0.0887652	0.0443797	0.472831
X-15245	0.501098	0.552405	0.112648	0.0448668	0.472831
carboxyethyl-GABA	-0.625175	-0.399187	0.0492775	0.0452807	0.472831
1-palmitoyl-2-oleoyl-GPC (16:0/18:1)	0.621925	0.129001	0.0504261	0.0455506	0.472831
linolenate [alpha or gamma; (18:3n3 or 6)]	0.717478	0.794359	0.0248606	0.0467652	0.472831
2,3-dihydroxy-5-methylthio-4-pentenoate (DMTPA)*	-0.770611	-0.327135	0.0163488	0.0468796	0.472831
X-25810	-0.556664	-1.04113	0.0788503	0.0475635	0.472831
3-hydroxylaurate	0.633866	0.388825	0.0463164	0.0475666	0.472831
X-21339	0.563484	0.391765	0.0753572	0.0477985	0.472831
betaine	-0.542435	-0.213866	0.0865755	0.0481692	0.472831
X-26097	-0.584146	-0.272955	0.0655586	0.0488395	0.472831
X-11308	0.665342	0.380194	0.0368464	0.0492236	0.472831
1-palmitoyl-2-arachidonoyl-GPE (16:0/20:4)*	0.52715	0.328301	0.0955639	0.0494483	0.472831
(R)-3-hydroxybutyrylcarnitine	0.722739	1.36054	0.0238692	0.0509946	0.472831
cis-4-decenoylcarnitine (C10:1)	-0.639653	-0.393261	0.0444314	0.0510642	0.472831
heme	-0.578732	-0.57891	0.0680154	0.0515265	0.472831
1-ribosyl-imidazoleacetate*	-0.759453	-0.739837	0.0178794	0.0516641	0.472831
3-hydroxybutyrate (BHBA)	0.766561	1.81571	0.0168901	0.0519539	0.472831
alpha-ketobutyrate	0.686879	0.681973	0.0313871	0.0520357	0.472831
3-methoxycatechol sulfate (1)	0.730449	1.11071	0.0224801	0.0521407	0.472831
myristate (14:0)	0.645368	0.709921	0.0426357	0.0541294	0.483537
decanoylcarnitine (C10)	-0.528914	-0.576069	0.0944887	0.0542327	0.483537
2-hydroxybutyrate/2-hydroxyisobutyrate	0.670241	0.672181	0.0355362	0.0552273	0.486571
sulfate*	-0.768675	-0.254393	0.0166055	0.0555676	0.486571
undecenoylcarnitine (C11:1)	-0.537541	-0.500923	0.089374	0.0559488	0.486571
leucine	0.63585	0.215731	0.0456625	0.0564745	0.48715
sucrose	-0.751707	-2.17587	0.0190169	0.0579586	0.488776
acetoacetate	0.624104	1.00385	0.0496534	0.0585753	0.488776
tetrahydrocortisol glucuronide	-0.762875	-0.855786	0.0173968	0.0599624	0.488776
oleoyl ethanolamide	0.446904	0.195437	0.156096	0.0601111	0.488776
X-11478	-0.473858	-0.508591	0.133078	0.0601359	0.488776
isoleucine	0.646544	0.216451	0.0422741	0.0602262	0.488776
X-25419	-0.606333	-1.63669	0.0562623	0.0609533	0.488776
palmitoylcholine	-0.432879	-0.614892	0.169246	0.0610286	0.488776
octanoylcarnitine (C8)	-0.587896	-0.476516	0.0639014	0.0622934	0.488776
1-methylxanthine	0.580418	0.785692	0.0672423	0.0624441	0.488776
X-14939	-0.454065	-0.395007	0.149696	0.0625437	0.488776
oleoylcholine	-0.443989	-0.691552	0.158761	0.0630022	0.488776
3-methoxytyramine sulfate	-0.504355	-0.376715	0.110385	0.0633314	0.488776
leucylglycine	0.787428	0.587726	0.0142648	0.0635158	0.488776
nonanoylcarnitine (C9)	-0.533952	-0.453468	0.0914731	0.0639531	0.488776
allantoin	-0.60213	-0.30855	0.0579312	0.0643226	0.488776
3-methylcytidine	-0.747658	-0.455458	0.019637	0.0647794	0.488776
2R,3R-dihydroxybutyrate	-0.719471	-0.625708	0.0244808	0.0652112	0.488776
gamma-glutamylhistidine	-0.775125	-0.317348	0.0157639	0.0654158	0.488776
cortisone	-0.494357	-0.311406	0.11745	0.0658798	0.488801
pro-hydroxy-pro	0.724073	0.797227	0.0236234	0.0672824	0.490151
mannitol/sorbitol	0.481063	1.39485	0.127406	0.0682884	0.490151
bilirubin (Z,Z)	-0.665506	-0.427694	0.0368018	0.0691354	0.490151
X-23665	0.533403	0.385129	0.0917981	0.0701597	0.490151
5-methylthioadenosine (MTA)	-0.829917	-0.40848	0.01003	0.0709901	0.490151
X-17357	-0.685546	-0.624981	0.0317029	0.0709993	0.490151
N6,N6,N6-trimethyllysine	-0.671389	-0.491347	0.0352351	0.0711342	0.490151
X-11372	0.608627	0.419189	0.0553691	0.0714315	0.490151
hydroxy-N6,N6,N6-trimethyllysine*	-0.70331	-0.436849	0.0277152	0.0714502	0.490151
X-21364	-0.423026	-0.332969	0.178984	0.071866	0.490151
1-methylguanidine	-0.64651	-0.604298	0.0422845	0.071889	0.490151
androsterone glucuronide	-0.538058	-0.968226	0.0890744	0.0723377	0.490151
10-heptadecenoate (17:1n7)	0.567725	0.652544	0.0732512	0.0731929	0.490151
X-24241	-0.608129	-0.503152	0.0555616	0.0738738	0.490151
glycosyl ceramide (d18:1/23:1, d17:1/24:1)*	0.560272	0.457432	0.0769859	0.0740111	0.490151
vanillylmandelate (VMA)	-0.508311	-0.340263	0.107686	0.074096	0.490151
hippurate	0.452377	0.617526	0.151186	0.0744818	0.490151
X-12026	-0.713089	-0.498575	0.0257156	0.0744948	0.490151
1-arachidonoyl-GPE (20:4n6)*	0.484928	0.155159	0.124444	0.0749069	0.490151
succinate	0.434773	0.281674	0.167421	0.0762443	0.490151
1-palmitoyl-2-palmitoleoyl-GPC (16:0/16:1)*	0.419407	0.241752	0.182666	0.0764899	0.490151
2-hydroxypalmitate	0.560431	0.202357	0.0769042	0.0765602	0.490151
10-nonadecenoate (19:1n9)	0.613472	0.693131	0.0535219	0.0766871	0.490151
N-acetylhistidine	-0.714207	-0.519922	0.0254952	0.077398	0.491732
4-hydroxyhippurate	-0.596649	-0.705995	0.0601713	0.0789761	0.497498
branched-chain, straight-chain, or cyclopropyl 10:1 fatty acid (1)*	0.511349	0.411351	0.105651	0.0796846	0.497498
sphinganine	0.503221	0.349679	0.111169	0.0797123	0.497498
X-25948	-0.445839	-0.261829	0.157065	0.0813423	0.501875
N-acetylalanine	-0.643979	-0.240966	0.0430663	0.0821756	0.501875
6-bromotryptophan	-0.483586	-0.208244	0.125467	0.0822844	0.501875
X-14904	-0.546655	-0.60131	0.0842211	0.0823056	0.501875
sphingosine 1-phosphate	0.701893	0.203418	0.0280161	0.0856871	0.515195
oxindolylalanine	-0.419425	-0.229067	0.182648	0.0859567	0.515195
adrenate (22:4n6)	0.52923	0.370797	0.0942977	0.0863304	0.515195
4-chlorobenzoic acid	-0.634955	-0.2471	0.0459567	0.0864323	0.515195
X-24306	-0.532954	-0.262528	0.0920643	0.0872006	0.516871
ceramide (d18:1/14:0, d16:1/16:0)*	0.41316	0.188166	0.189158	0.0883447	0.519421
X-23659	-0.620947	-0.820362	0.050776	0.0886101	0.519421
gamma-glutamylglutamine	-0.474867	-0.196723	0.132271	0.0905349	0.525271
bilirubin degradation product, C17H20N2O5 (1)**	-0.623711	-0.490953	0.049792	0.0905982	0.525271
X-16964	-0.50077	-0.250774	0.112878	0.0922461	0.531919
arachidonate (20:4n6)	0.403966	0.254137	0.19903	0.0946435	0.541369
5alpha-androstan-3beta,17alpha-diol disulfate	0.321677	0.580529	0.305043	0.0952667	0.541369
gamma-CEHC	-0.463285	-0.646555	0.141763	0.0954156	0.541369
bilirubin degradation product, C16H18N2O5 (3)**	-0.610656	-0.601499	0.0545889	0.0971235	0.544786
3-formylindole	-0.487963	-0.253289	0.122157	0.0978919	0.544786
trans-urocanate	0.679774	0.440111	0.0331034	0.0981354	0.544786
lactosyl-N-behenoyl-sphingosine (d18:1/22:0)*	0.567347	0.295612	0.0734368	0.0984606	0.544786
X-25371	-0.623947	-0.459538	0.0497089	0.0992259	0.544786
glutamine	-0.543083	-0.099597	0.0862105	0.0996372	0.544786
X-15486	-0.526284	-0.497442	0.0960957	0.0998021	0.544786
arachidonoylcholine	-0.410512	-0.505695	0.191963	0.100153	0.544786
(16 or 17)-methylstearate (a19:0 or i19:0)	0.543048	0.383568	0.08623	0.100639	0.544786
X-22143	-0.586351	-1.30044	0.0645796	0.10261	0.551407
ceramide (d18:2/24:1, d18:1/24:2)*	0.459718	0.229943	0.144792	0.103658	0.551407
histidine	-0.603856	-0.138673	0.057241	0.104103	0.551407
tetradecanedioate (C14-DC)	0.551454	0.510118	0.0816089	0.104625	0.551407
X-25343	0.550708	0.245243	0.0820109	0.104993	0.551407
X-11787	-0.497578	-0.255433	0.115135	0.10553	0.551407
hexadecanedioate (C16-DC)	0.531667	0.478425	0.0928312	0.105595	0.551407
N-stearoyl-sphinganine (d18:0/18:0)*	0.427326	0.318768	0.174683	0.10622	0.551407
1,2,3-benzenetriol sulfate (2)	0.553309	1.26326	0.0806175	0.10654	0.551407
2-oxoarginine*	-0.555235	-0.641005	0.0795991	0.10728	0.552545
glutarylcarnitine (C5-DC)	-0.665041	-0.51643	0.0369282	0.108975	0.555465
flavin adenine dinucleotide (FAD)	0.393266	0.123521	0.211	0.109202	0.555465
2-stearoyl-GPE (18:0)*	0.514441	0.229008	0.103611	0.109754	0.555465
paraxanthine	0.408247	0.493215	0.194386	0.109941	0.555465
S-1-pyrroline-5-carboxylate	-0.468288	-0.248585	0.137598	0.112591	0.566156
2,6-dihydroxybenzoic acid	-0.574775	-0.974101	0.0698601	0.115292	0.577003
cysteinylglycine	-0.495103	-0.220026	0.116911	0.117779	0.586383
X-21319	-0.36766	-0.354328	0.241806	0.120151	0.586383
N-acetylserine	-0.629761	-0.284832	0.0476954	0.120779	0.586383
linoleoyl ethanolamide	0.554168	0.339857	0.080162	0.120964	0.586383
biliverdin	-0.613804	-0.43351	0.0533974	0.121056	0.586383
gamma-glutamylglycine	-0.450819	-0.245318	0.152571	0.12208	0.586383
N1-methyladenosine	-0.760968	-0.240272	0.0176643	0.122168	0.586383
choline	-0.517935	-0.120575	0.101345	0.122193	0.586383
cholesterol sulfate	0.35508	0.160687	0.258082	0.123138	0.586383
X-26108	0.322996	0.262898	0.303085	0.123922	0.586383
N-acetylcarnosine	-0.541795	-0.514883	0.086937	0.12526	0.586383
3-hydroxybutyroylglycine**	0.518275	0.561399	0.101127	0.125949	0.586383
3-phosphoglycerate	0.550889	0.390649	0.0819131	0.126337	0.586383
salicylate	-0.470352	-2.97244	0.13591	0.127081	0.586383
X-24243	0.557451	0.81214	0.0784403	0.127494	0.586383
palmitoyl ethanolamide	0.457612	0.13119	0.146604	0.127785	0.586383
N-palmitoyl-heptadecasphingosine (d17:1/16:0)*	0.482838	0.250733	0.126039	0.127803	0.586383
threonate	0.615205	0.366983	0.0528741	0.128242	0.586383
X-23739	-0.574456	-0.269469	0.0700107	0.128566	0.586383
N-acetylphenylalanine	-0.66325	-0.552704	0.0374185	0.129144	0.586383
X-24544	-0.296478	-0.318762	0.344121	0.129145	0.586383
5,6-dihydrothymine	-0.421443	-0.158312	0.180587	0.129866	0.586383
beta-alanine	0.569705	0.380396	0.0722851	0.130235	0.586383
1-stearoyl-2-arachidonoyl-GPE (18:0/20:4)	0.423969	0.175001	0.178033	0.130939	0.586383
bilirubin degradation product, C16H18N2O5 (1)**	-0.5534	-0.681803	0.0805691	0.133254	0.586383
margarate (17:0)	0.567958	0.61079	0.0731368	0.133482	0.586383
dodecadienoate (12:2)*	0.530201	0.394673	0.0937108	0.134527	0.586383
1-stearoyl-GPI (18:0)	-0.361958	-0.224586	0.249088	0.135269	0.586383
X-11381	-0.533008	-0.362085	0.0920321	0.135551	0.586383
gamma-tocopherol/beta-tocopherol	0.454421	0.323627	0.149384	0.135637	0.586383
phenol sulfate	-0.481113	-1.06419	0.127367	0.13622	0.586383
3-indoleglyoxylic acid	-0.461927	-0.314187	0.14291	0.136387	0.586383
X-24556	-0.54762	-0.581753	0.0836904	0.137578	0.586383
dihomo-linoleate (20:2n6)	0.520876	0.558839	0.09947	0.13767	0.586383
N2,N2-dimethylguanosine	-0.733845	-0.355897	0.0218914	0.138356	0.586383
palmitoyl-sphingosine-phosphoethanolamine (d18:1/16:0)	0.461086	0.161597	0.143624	0.138648	0.586383
X-11979	-0.645242	-0.28574	0.0426747	0.138828	0.586383
3-hydroxydecanoate	0.479623	0.341695	0.128524	0.138875	0.586383
bilirubin degradation product, C17H20N2O5 (2)**	-0.538896	-0.387403	0.0885916	0.139639	0.586383
N-acetyl-beta-alanine	-0.466077	-0.245902	0.139427	0.140296	0.586383
theophylline	0.428393	0.447915	0.173627	0.140633	0.586383
X-23276	0.514208	0.291399	0.103764	0.141155	0.586383
X-12707	-0.484095	-0.363075	0.125078	0.141389	0.586383
erythronate*	-0.537728	-0.334382	0.0892652	0.141496	0.586383
3-hydroxyisobutyrate	0.286355	0.239474	0.360709	0.142036	0.586383
succinoyltaurine	-0.507314	-0.856641	0.108362	0.143351	0.588754
cortisol	-0.46593	-0.315371	0.139549	0.143793	0.588754
dihomo-linolenoyl-choline	-0.385617	-0.553049	0.219881	0.144362	0.588754
beta-citrylglutamate	0.346725	0.228883	0.269315	0.14483	0.588754
bilirubin degradation product, C16H18N2O5 (4)**	-0.547241	-0.549146	0.0838984	0.146395	0.592844
X-23666	-0.638677	-0.702171	0.0447445	0.148259	0.598108
citramalate	0.26366	0.19713	0.399737	0.150616	0.605315
X-23641	-0.402521	-0.672425	0.200616	0.15461	0.616895
2-aminoadipate	0.400526	0.272367	0.202822	0.155605	0.616895
tetradecadienoate (14:2)*	0.521973	0.505645	0.0987777	0.155671	0.616895
stearoyl-arachidonoyl-glycerol (18:0/20:4) [1]*	-0.474496	-0.261564	0.132567	0.155893	0.616895
fructosyllysine	0.4972	0.397044	0.115405	0.156404	0.616895
ascorbic acid 2-sulfate	-0.436313	-0.522709	0.165949	0.159162	0.625449
X-11378	0.473831	0.320877	0.1331	0.161423	0.630504
N-acetylarginine	-0.66722	-0.62135	0.036339	0.162019	0.630504
cysteine	-0.472672	-0.149704	0.134031	0.162232	0.630504
thioproline	-0.463763	-0.178417	0.141361	0.163356	0.632239
X-11880	0.537788	0.425681	0.0892308	0.16387	0.632239
glycodeoxycholate 3-sulfate	-0.504102	-0.618022	0.11056	0.16653	0.63953
threonine	-0.440447	-0.173748	0.162047	0.167953	0.63953
stearidonate (18:4n3)	0.210535	0.209618	0.500786	0.168861	0.63953
alpha-hydroxyisovalerate	0.320541	0.241972	0.306737	0.16926	0.63953
thyroxine	0.311184	0.100226	0.320933	0.169707	0.63953
1-palmitoyl-2-oleoyl-GPI (16:0/18:1)*	0.518793	0.316128	0.100795	0.169997	0.63953
4-allylcatechol sulfate	-0.310312	-0.956816	0.322277	0.170241	0.63953
1,2-dipalmitoyl-GPC (16:0/16:0)	0.217609	0.0497359	0.486572	0.170991	0.63953
N6-succinyladenosine	-0.649977	-0.434366	0.0412338	0.171184	0.63953
N-acetyl-2-aminoadipate	-0.595769	-0.346454	0.0605376	0.175196	0.648338
X-16087	-0.604536	-0.865547	0.0569709	0.175799	0.648338
1-palmitoyl-2-linoleoyl-GPC (16:0/18:2)	0.57899	0.0937398	0.0678966	0.17593	0.648338
X-11847	-0.361785	-1.45527	0.249312	0.175986	0.648338
2-hydroxyhippurate (salicylurate)	-0.448674	-2.15571	0.154495	0.177678	0.650139
trans-4-hydroxyproline	0.547372	0.558004	0.0838267	0.178523	0.650139
1-palmitoyl-GPG (16:0)*	-0.629117	-0.453959	0.0479147	0.178713	0.650139
3-amino-2-piperidone	-0.538712	-0.29777	0.0886977	0.17922	0.650139
N-acetylasparagine	-0.53108	-0.568241	0.0931827	0.179539	0.650139
1-palmitoyl-2-stearoyl-GPE (16:0/18:0)*	0.506519	0.408807	0.108902	0.181201	0.653926
N-formylmethionine	-0.639046	-0.280477	0.0446262	0.182042	0.654734
N-acetylaspartate (NAA)	-0.573313	-0.466931	0.070552	0.183482	0.657685
5-acetylamino-6-amino-3-methyluracil	0.104817	0.143106	0.737066	0.184616	0.659521
2-hydroxystearate	0.344096	0.11289	0.27292	0.185585	0.660758
caprylate (8:0)	0.474718	0.19413	0.13239	0.187027	0.661472
dimethyl sulfone	0.342757	0.33596	0.274769	0.187741	0.661472
cystine	-0.663607	-0.325971	0.0373203	0.188059	0.661472
3-hydroxyoleoylcarnitine	0.338766	0.254809	0.280333	0.188279	0.661472
propionylcarnitine (C3)	-0.488525	-0.293481	0.121738	0.190006	0.661942
sphingomyelin (d18:2/24:1, d18:1/24:2)*	0.377112	0.0807005	0.230076	0.190666	0.661942
X-26111	0.400501	1.20426	0.202849	0.190738	0.661942
16-hydroxypalmitate	0.375226	0.180114	0.232382	0.191814	0.661942
hexanoylglutamine	0.475843	0.618747	0.131495	0.191838	0.661942
tartronate (hydroxymalonate)	-0.27144	-0.205899	0.386073	0.192602	0.661942
gamma-glutamylglutamate	-0.555295	-0.381313	0.0795675	0.193358	0.661942
pseudouridine	-0.665952	-0.291604	0.0366809	0.193438	0.661942
X-25420	-0.532417	-0.68273	0.0923835	0.194223	0.661942
N,N-dimethyl-pro-pro	-0.574865	-0.325964	0.0698178	0.194679	0.661942
indolin-2-one	-0.511737	-0.529148	0.105393	0.195316	0.661942
glycerate	-0.233852	-0.15538	0.454802	0.196415	0.661942
3-methoxycatechol sulfate (2)	-0.469694	-0.820495	0.136446	0.196737	0.661942
1-palmitoyl-2-linoleoyl-GPE (16:0/18:2)	0.445977	0.359925	0.15694	0.197593	0.661942
cys-gly, oxidized	0.400477	0.195633	0.202876	0.198142	0.661942
dimethylarginine (SDMA + ADMA)	-0.581796	-0.174808	0.0666157	0.198427	0.661942
glucose	0.404479	0.147413	0.198469	0.199337	0.661942
6-hydroxyindole sulfate	-0.511021	-0.535804	0.105869	0.199958	0.661942
4-imidazoleacetate	-0.444504	-0.282114	0.158288	0.200357	0.661942
branched-chain, straight-chain, or cyclopropyl 12:1 fatty acid*	0.516745	0.494777	0.102113	0.200891	0.661942
pregnenolone sulfate	-0.359121	-0.582632	0.252771	0.201616	0.66208
cis-3,4-methyleneheptanoylglycine	-0.331693	-0.263269	0.290386	0.202181	0.66208
X-24953	-0.53421	-0.826018	0.0913208	0.204215	0.665008
taurodeoxycholic acid 3-sulfate	-0.433114	-0.624798	0.169018	0.204796	0.665008
isobutyrylcarnitine (C4)	-0.390557	-0.422673	0.214115	0.205778	0.665008
4-methyl-2-oxopentanoate	0.392972	0.165697	0.211337	0.20607	0.665008
X-25271	-0.471741	-1.881	0.134782	0.206209	0.665008
5-hydroxyindole sulfate	-0.485798	-0.687287	0.123786	0.207092	0.665481
X-23639	-0.433062	-0.371116	0.169069	0.20761	0.665481
bilirubin degradation product, C16H18N2O5 (2)**	-0.47494	-0.425029	0.132214	0.209332	0.66898
adipoylcarnitine (C6-DC)	-0.382214	-0.598624	0.223919	0.210347	0.66947
branched-chain, straight-chain, or cyclopropyl 10:1 fatty acid (2)*	-0.429372	-0.396886	0.172663	0.210747	0.66947
5alpha-androstan-3alpha,17beta-diol monosulfate (1)	0.213105	0.281929	0.495595	0.211934	0.67123
trans-3,4-methyleneheptanoate	-0.183085	-0.175883	0.558019	0.21301	0.672629
X-23654	-0.56059	-0.356985	0.0768229	0.215708	0.677513
pantothenate	-0.470742	-0.472404	0.135592	0.216596	0.677513
cholate	-0.329165	-1.61289	0.294037	0.216882	0.677513
1-arachidonylglycerol (20:4)	0.192324	0.182931	0.538394	0.217464	0.677513
3-hydroxy-2-ethylpropionate	0.242094	0.138241	0.43915	0.217749	0.677513
1-(1-enyl-palmitoyl)-2-arachidonoyl-GPC (P-16:0/20:4)*	0.146619	0.0595048	0.638789	0.220271	0.679004
3-(3-amino-3-carboxypropyl)uridine*	-0.639801	-0.446603	0.044384	0.221757	0.679004
glycosyl ceramide (d18:2/24:1, d18:1/24:2)*	0.263579	0.136886	0.39988	0.222488	0.679004
linolenoylcarnitine (C18:3)*	-0.245576	-0.192712	0.432636	0.222629	0.679004
2-O-methylascorbic acid	-0.500343	-0.26568	0.113178	0.222786	0.679004
S-methylcysteine	-0.317814	-0.244112	0.310829	0.223284	0.679004
theobromine	-0.402403	-0.704706	0.200746	0.223426	0.679004
lactate	0.488609	0.27892	0.121675	0.224069	0.679004
1-methylhistidine	-0.590732	-0.5085	0.0626717	0.224478	0.679004
1-linoleoyl-2-linolenoyl-GPC (18:2/18:3)*	-0.149828	-0.133195	0.631481	0.224628	0.679004
3-aminoisobutyrate	-0.403034	-0.370228	0.200052	0.227095	0.681752
2-methylserine	-0.320412	-0.301596	0.30693	0.227788	0.681752
X-11849	-0.309441	-0.982866	0.323624	0.228026	0.681752
X-12680	-0.418496	-0.649999	0.183602	0.228108	0.681752
N-succinyl-phenylalanine	-0.498349	-0.76213	0.114587	0.228998	0.682079
3-indoxyl sulfate	-0.497234	-0.44256	0.115381	0.229502	0.682079
X-12221	-0.54069	-0.98311	0.0875645	0.232222	0.687989
trigonelline (N'-methylnicotinate)	0.326309	0.385966	0.298203	0.235171	0.687989
X-23680	-0.371088	-0.259146	0.237502	0.235446	0.687989
3beta,7alpha-dihydroxy-5-cholestenoate	0.376615	0.207424	0.230682	0.237941	0.687989
butyrylcarnitine (C4)	0.211913	0.152278	0.498	0.237986	0.687989
dodecanedioate (C12-DC)	0.447091	0.385276	0.155926	0.238182	0.687989
N-acetyltyrosine	-0.540475	-0.499971	0.0876871	0.238922	0.687989
X-24522	-0.469494	-0.533027	0.13661	0.239645	0.687989
5-(galactosylhydroxy)-lysine	-0.577409	-0.268331	0.0686277	0.241047	0.687989
N-palmitoyl-sphingosine (d18:1/16:0)	0.350971	0.144408	0.263564	0.241148	0.687989
X-22162	-0.55112	-0.450757	0.0817888	0.241418	0.687989
1-(1-enyl-palmitoyl)-2-palmitoyl-GPC (P-16:0/16:0)*	0.193812	0.0746822	0.535268	0.241446	0.687989
lignoceroyl sphingomyelin (d18:1/24:0)	0.255081	0.103084	0.415147	0.241787	0.687989
2-keto-3-deoxy-gluconate	-0.342259	-0.2706	0.27546	0.243827	0.687989
palmitoloelycholine	-0.288456	-0.487553	0.357225	0.244647	0.687989
N-acetylvaline	-0.533669	-0.185428	0.0916407	0.245886	0.687989
4-methylcatechol sulfate	-0.462047	-0.59062	0.142808	0.246864	0.687989
N-acetylglycine	0.421071	0.341172	0.180966	0.248798	0.687989
1-linoleoyl-2-arachidonoyl-GPC (18:2/20:4n6)*	-0.263755	-0.0975695	0.399568	0.249222	0.687989
glutamine_degradant*	-0.497773	-0.50204	0.114996	0.249658	0.687989
glutamate	0.277517	0.125083	0.375606	0.249782	0.687989
13-HODE + 9-HODE	0.361377	0.306015	0.249839	0.250317	0.687989
X-17676	-0.494483	-0.423193	0.117359	0.251186	0.687989
indoleacetate	-0.529271	-0.445328	0.0942723	0.252233	0.687989
2'-O-methyluridine	-0.430836	-0.200952	0.17123	0.252729	0.687989
dihomo-linolenate (20:3n3 or n6)	0.299144	0.20222	0.339838	0.253168	0.687989
4-acetylphenol sulfate	-0.42093	-0.852206	0.181109	0.253315	0.687989
1-oleoyl-GPI (18:1)	-0.208029	-0.18436	0.505875	0.253594	0.687989
X-11852	-0.331772	-2.19946	0.290271	0.254355	0.687989
4-hydroxyphenylpyruvate	0.369058	0.278357	0.240044	0.254882	0.687989
hexadecadienoate (16:2n6)	0.30804	0.274423	0.325799	0.255603	0.687989
pyridoxal	-0.420887	-0.520366	0.181153	0.255957	0.687989
X-12216	-0.4475	-0.634539	0.155555	0.256146	0.687989
X-24531	0.000426653	0.000499834	0.998909	0.256882	0.687989
lactosyl-N-palmitoyl-sphingosine (d18:1/16:0)	0.344065	0.122476	0.272963	0.257885	0.687989
X-12729	-0.361431	-1.29157	0.24977	0.257984	0.687989
methyl indole-3-acetate	-0.501278	-0.884208	0.112522	0.258435	0.687989
4-methylnonanoylcarnitine	-0.339754	-0.292839	0.278948	0.258562	0.687989
perfluorooctanoate (PFOA)	-0.444037	-0.566329	0.158717	0.259083	0.687989
ferulic acid 4-sulfate	-0.361493	-0.676588	0.24969	0.259094	0.687989
X-21470	0.414687	0.512953	0.187556	0.260716	0.687989
(S)-3-hydroxybutyrylcarnitine	0.236731	0.209084	0.449298	0.261372	0.687989
1-palmitoleoyl-2-linolenoyl-GPC (16:1/18:3)*	-0.289621	-0.264532	0.355302	0.261729	0.687989
glycerol	0.204899	0.180751	0.51227	0.264047	0.687989
3-methoxytyrosine	-0.486715	-0.214602	0.123094	0.264292	0.687989
phytanate	0.450807	0.644759	0.152582	0.265204	0.687989
3-hydroxyoctanoylcarnitine (1)	-0.382927	-0.33492	0.223069	0.265775	0.687989
ceramide (d18:1/17:0, d17:1/18:0)*	0.345438	0.247651	0.271076	0.265918	0.687989
homocitrulline	-0.42537	-0.618981	0.176629	0.265934	0.687989
4-guanidinobutanoate	-0.483772	-0.691682	0.125324	0.266771	0.687989
N-formylphenylalanine	0.449632	0.311005	0.153633	0.267129	0.687989
N-acetyl-isoputreanine	-0.491282	-0.337181	0.119695	0.267629	0.687989
3-decenoylcarnitine	-0.410877	-0.272314	0.191574	0.268868	0.687989
glycochenodeoxycholate glucuronide (1)	-0.368428	-0.487747	0.240837	0.269219	0.687989
1-linolenoyl-GPC (18:3)*	-0.22751	-0.246912	0.46706	0.269959	0.687989
X-12812	-0.341864	-0.677407	0.276007	0.270912	0.687989
alpha-tocopherol	-0.28788	-0.125389	0.358178	0.272395	0.687989
O-acetylhomoserine	-0.357657	-2.42939	0.254686	0.273109	0.687989
N-carbamoylalanine	-0.438358	-0.561355	0.16401	0.273208	0.687989
21-hydroxypregnenolone disulfate	-0.260147	-0.266915	0.406004	0.27343	0.687989
pyridoxate	-0.373021	-1.5606	0.2351	0.273624	0.687989
X-17351	0.434457	0.752875	0.167725	0.273689	0.687989
X-12283	0.431757	0.760123	0.170333	0.274305	0.687989
S-methylcysteine sulfoxide	-0.224902	-0.249728	0.472157	0.274309	0.687989
1-oleoyl-GPC (18:1)	-0.168832	-0.0721399	0.588977	0.275582	0.687989
3-carboxy-4-methyl-5-propyl-2-furanpropanoate (CMPF)	-0.480608	-0.871357	0.127758	0.275698	0.687989
2-hydroxy-3-methylvalerate	0.165565	0.119741	0.596188	0.276697	0.687989
1-stearoyl-2-oleoyl-GPS (18:0/18:1)	0.435282	0.31276	0.166933	0.277774	0.687989
behenoyl sphingomyelin (d18:1/22:0)*	0.309279	0.0888825	0.323876	0.278569	0.687989
2,3-dihydroxy-2-methylbutyrate	-0.449374	-0.556807	0.153864	0.278715	0.687989
X-13728	-0.504487	-0.765205	0.110294	0.278947	0.687989
1-methyl-4-imidazoleacetate	-0.416652	-0.488689	0.185508	0.279035	0.687989
pregnenediol sulfate (C21H34O5S)*	-0.235786	-0.306815	0.451099	0.279312	0.687989
caffeine	0.371169	0.477079	0.237402	0.279715	0.687989
sphingomyelin (d18:1/20:2, d18:2/20:1, d16:1/22:2)*	-0.290861	-0.157775	0.353263	0.281716	0.687989
linoleoylcarnitine (C18:2)*	-0.233032	-0.120391	0.456375	0.284453	0.687989
indolebutyrate	-0.500822	-0.553774	0.112842	0.284711	0.687989
X-21821	0.433797	0.781553	0.16836	0.285452	0.687989
1-palmitoyl-GPC (16:0)	0.44205	0.0991585	0.160554	0.285454	0.687989
cysteine sulfinic acid	-0.531252	-0.352066	0.0930797	0.285455	0.687989
alanine	-0.456948	-0.10954	0.147179	0.285702	0.687989
homoarginine	-0.300345	-0.231191	0.337919	0.287105	0.687989
1,3,7-trimethylurate	0.281744	0.347367	0.368433	0.28717	0.687989
adenosine	-0.384184	-0.20858	0.221575	0.287186	0.687989
X-21736	0.398076	0.428085	0.205555	0.287324	0.687989
2-aminophenol sulfate	-0.358975	-1.29885	0.252961	0.287434	0.687989
palmitoyl-arachidonoyl-glycerol (16:0/20:4) [2]*	0.168712	0.152379	0.589242	0.287905	0.687989
N4-acetylcytidine	-0.470336	-0.414394	0.135923	0.290895	0.693572
1-(1-enyl-stearoyl)-2-arachidonoyl-GPE (P-18:0/20:4)*	0.249396	0.112958	0.425554	0.293671	0.69862
pregnenetriol sulfate*	-0.335899	-0.338718	0.284378	0.294426	0.698851
2-methylbutyrylcarnitine (C5)	-0.531793	-0.459329	0.0927558	0.29561	0.699022
X-12906	-0.432583	-0.523521	0.169532	0.296311	0.699022
4-acetylcatechol sulfate (1)	-0.395975	-0.902518	0.20792	0.296475	0.699022
7-methylxanthine	-0.475539	-0.644069	0.131737	0.297222	0.699229
S-carboxyethylcysteine	-0.44417	-0.683094	0.158594	0.29865	0.701034
X-17010	0.212475	0.0797227	0.496865	0.299736	0.701396
2-aminobutyrate	0.38421	0.214019	0.221543	0.300126	0.701396
hypoxanthine	-0.287232	-1.25626	0.359253	0.301156	0.702257
retinal	-0.387214	-0.29832	0.218004	0.301919	0.70249
3-hydroxyoctanoylcarnitine (2)	-0.375415	-0.332708	0.232151	0.304447	0.70468
2-hydroxy-4-(methylthio)butanoic acid	0.225128	0.170418	0.471713	0.305301	0.70468
X-21310	-0.511429	-0.284914	0.105598	0.305335	0.70468
X-24473	-0.375947	-1.26108	0.231498	0.307699	0.70468
X-21467	-0.311549	-0.254898	0.32037	0.308768	0.70468
androstenediol (3beta,17beta) monosulfate (1)	0.27573	0.417018	0.378664	0.309601	0.70468
tyramine O-sulfate	-0.406141	-1.05565	0.196661	0.309759	0.70468
1-palmitoyl-2-arachidonoyl-GPI (16:0/20:4)*	0.317207	0.189719	0.311745	0.309971	0.70468
sebacate (C10-DC)	0.419028	0.579786	0.183056	0.310212	0.70468
X-23587	-0.356106	-1.53439	0.256726	0.310805	0.70468
O-sulfo-tyrosine	-0.514736	-0.32563	0.103418	0.311196	0.70468
X-25433	-0.374622	-0.546092	0.233124	0.311297	0.70468
2-aminooctanoate	-0.298606	-0.242762	0.340699	0.311494	0.70468
urate	-0.609276	-0.231544	0.0551185	0.312394	0.705213
X-24970	0.415285	1.10127	0.186931	0.314119	0.707602
X-13431	-0.267639	-0.294336	0.392712	0.317634	0.713925
arabonate/xylonate	-0.341149	-0.434126	0.277002	0.318841	0.713925
sphingomyelin (d18:0/20:0, d16:0/22:0)*	0.0562684	0.0503427	0.856914	0.318945	0.713925
X-18922	0.386628	0.143138	0.218692	0.321784	0.718764
gulonate*	-0.351478	-0.433394	0.262883	0.323302	0.718941
1,6-anhydroglucose	-0.412675	-0.803128	0.189669	0.323607	0.718941
1,2-dipalmitoyl-GPE (16:0/16:0)*	0.224608	0.22252	0.472733	0.323896	0.718941
glycosyl-N-tricosanoyl-sphingadienine (d18:2/23:0)*	-0.170151	-0.141082	0.586079	0.324873	0.719603
X-24418	-0.501802	-0.632668	0.112156	0.325924	0.719946
glycosyl-N-palmitoyl-sphingosine (d18:1/16:0)	0.164486	0.0789232	0.598579	0.326472	0.719946
X-26054	-0.495578	-0.285055	0.116569	0.32762	0.719946
X-12096	-0.502816	-0.733834	0.111449	0.327742	0.719946
X-12193	-0.291112	-0.323924	0.352852	0.32974	0.721901
ascorbic acid 3-sulfate*	-0.362551	-0.452127	0.248324	0.330089	0.721901
2-hydroxyoctanoate	0.389096	0.391807	0.215808	0.331149	0.721901
sphingomyelin (d18:1/22:1, d18:2/22:0, d16:1/24:1)*	0.273579	0.0721236	0.382367	0.333436	0.721901
(2 or 3)-decenoate (10:1n7 or n8)	0.395256	0.365573	0.208734	0.333503	0.721901
X-25172	-0.360569	-0.250541	0.250886	0.33374	0.721901
ethylmalonate	0.145826	0.112618	0.640601	0.334564	0.721901
adenosine 3',5'-cyclic monophosphate (cAMP)	-0.434293	-0.127534	0.167882	0.334777	0.721901
1-myristoyl-2-palmitoyl-GPC (14:0/16:0)	0.313584	0.229558	0.31725	0.33557	0.721901
X-13553	-0.449529	-0.317858	0.153726	0.335841	0.721901
X-22771	-0.288907	-0.145543	0.35648	0.336116	0.721901
alpha-ketoglutarate	0.235829	0.130802	0.451019	0.337779	0.724007
N,N-dimethylalanine	-0.335487	-0.395751	0.284962	0.3407	0.726357
indoleacetylglutamine	-0.471333	-0.986014	0.135113	0.34212	0.726357
N-acetylcitrulline	-0.5478	-0.894642	0.0835919	0.342149	0.726357
uracil	0.242801	0.158595	0.437823	0.342607	0.726357
glycerol 3-phosphate	-0.411467	-0.347895	0.190948	0.342782	0.726357
1-(1-enyl-oleoyl)-GPE (P-18:1)*	-0.17917	-0.0862405	0.566441	0.34301	0.726357
retinol (vitamin A)	-0.377313	-0.211306	0.22983	0.343668	0.726357
4-hydroxyglutamate	0.305479	0.28036	0.3298	0.345137	0.727246
gamma-glutamylphenylalanine	-0.501705	-0.258416	0.112223	0.346191	0.727246
ribitol	-0.353939	-0.20964	0.259596	0.346648	0.727246
X-25265	0.118068	0.111503	0.705334	0.34683	0.727246
X-11483	0.313342	0.605834	0.317619	0.351067	0.73203
tricosanoyl sphingomyelin (d18:1/23:0)*	0.30922	0.132461	0.323966	0.351709	0.73203
X-17438	-0.273188	-0.661957	0.383043	0.352351	0.73203
arachidonoylcarnitine (C20:4)	-0.285765	-0.234305	0.361691	0.35311	0.73203
X-11299	0.299375	0.555302	0.339469	0.353476	0.73203
X-24728	-0.523154	-0.353642	0.0980369	0.353527	0.73203
glycerophosphorylcholine (GPC)	-0.128869	-0.0566405	0.679851	0.353941	0.73203
sphingomyelin (d18:1/20:0, d16:1/22:0)*	0.246485	0.0718662	0.430943	0.355422	0.732605
androstenediol (3beta,17beta) monosulfate (2)	0.318796	0.482918	0.309351	0.356192	0.732605
X-12101	0.32299	0.317688	0.303093	0.356291	0.732605
X-15728	0.360853	0.717966	0.250519	0.357042	0.732729
glyco-beta-muricholate**	-0.349141	-1.88111	0.266033	0.358496	0.733268
palmitoleoyl-arachidonoyl-glycerol (16:1/20:4) [2]*	-0.239964	-1.76702	0.443165	0.358686	0.733268
X-12456	-0.297808	-0.346303	0.341981	0.359414	0.733343
methyl glucopyranoside (alpha + beta)	-0.198431	-0.478446	0.525622	0.361014	0.735193
1-(1-enyl-palmitoyl)-GPC (P-16:0)*	-0.229523	-0.114544	0.463148	0.364885	0.736935
N,N,N-trimethyl-alanylproline betaine (TMAP)	-0.425671	-0.272039	0.176328	0.365533	0.736935
trimethylamine N-oxide	0.245631	0.378664	0.432534	0.365552	0.736935
1-stearoyl-GPS (18:0)*	0.43821	0.477165	0.164149	0.365569	0.736935
3-methyl catechol sulfate (1)	0.24447	0.373128	0.434699	0.365773	0.736935
X-25267	-0.365009	-0.292516	0.245172	0.367682	0.736935
inosine	-0.23407	-1.29543	0.454383	0.367716	0.736935
guaiacol sulfate	0.0120022	0.0136371	0.969317	0.367951	0.736935
fructose	0.149931	0.225076	0.631248	0.368778	0.736935
adipate (C6-DC)	0.215338	0.145163	0.491111	0.370112	0.736935
X-22776	-0.305175	-0.162932	0.330278	0.370196	0.736935
gamma-glutamyltryptophan	-0.378763	-0.180823	0.22807	0.370204	0.736935
dihomo-linolenoylcarnitine (C20:3n3 or 6)*	-0.236552	-0.242031	0.449638	0.372666	0.740446
X-12411	-0.398925	-0.792471	0.204605	0.374198	0.741451
5,6-dihydrouridine	-0.536917	-0.293022	0.089736	0.374569	0.741451
sphingomyelin (d18:1/20:1, d18:2/20:0)*	-0.206967	-0.0729578	0.50804	0.376408	0.743165
1-stearoyl-2-linoleoyl-GPC (18:0/18:2)*	-0.143831	-0.0274454	0.645169	0.376836	0.743165
N-acetyl-1-methylhistidine*	-0.521247	-1.30246	0.0992356	0.37769	0.743467
1-linoleoylglycerol (18:2)	-0.376127	-0.305079	0.231277	0.379516	0.745016
3-hydroxysebacate	0.306772	0.562691	0.327777	0.380164	0.745016
octadecadienedioate (C18:2-DC)*	-0.167374	-0.192964	0.592191	0.380846	0.745016
1-stearoyl-2-linoleoyl-GPI (18:0/18:2)	0.433352	0.195979	0.168789	0.381314	0.745016
deoxycholic acid 12-sulfate*	-0.285036	-0.499799	0.362908	0.382081	0.745016
acisoga	-0.435048	-0.429586	0.167157	0.38269	0.745016
hydroxypalmitoyl sphingomyelin (d18:1/16:0(OH))**	0.3988	0.151247	0.204744	0.384537	0.745262
3-hydroxydecanoylcarnitine	-0.320843	-0.261686	0.306287	0.386151	0.745262
argininate*	-0.326366	-0.851285	0.298119	0.386596	0.745262
X-23678	0.21876	0.183554	0.484281	0.387108	0.745262
1-linoleoyl-GPC (18:2)	-0.0576414	-0.0252247	0.853463	0.388097	0.745262
X-21834	0.327309	0.44517	0.29674	0.388294	0.745262
glycine	-0.155417	-0.0754843	0.618841	0.388297	0.745262
1-palmitoyl-2-dihomo-linolenoyl-GPC (16:0/20:3n3 or 6)*	-0.242874	-0.0564271	0.437687	0.388435	0.745262
1,5-anhydroglucitol (1,5-AG)	-0.340938	-0.23433	0.277296	0.389173	0.745329
iminodiacetate (IDA)	-0.275273	-0.0736878	0.37945	0.390031	0.745626
6-oxopiperidine-2-carboxylate	0.143897	0.11274	0.645018	0.392869	0.749701
X-24462	-0.0992424	-0.0702708	0.750559	0.394606	0.75042
decadienedioic acid (C10:2-DC)**	0.0614231	0.0763273	0.843972	0.394806	0.75042
1-stearoyl-GPC (18:0)	-0.165133	-0.0539034	0.597144	0.395367	0.75042
valine	-0.253523	-0.104231	0.417983	0.398224	0.753444
1-methylnicotinamide	-0.453006	-0.753105	0.15063	0.398688	0.753444
X-24309	-0.294259	-0.26572	0.347714	0.399814	0.753444
2-aminoheptanoate	-0.30235	-0.220465	0.334733	0.401189	0.753444
nervonoylcarnitine (C24:1)*	0.278023	0.188133	0.374743	0.401988	0.753444
tiglylcarnitine (C5:1-DC)	-0.349974	-0.260082	0.264907	0.402581	0.753444
X-25520	0.219011	0.199229	0.483781	0.40332	0.753444
docosapentaenoate (n3 DPA; 22:5n3)	0.223678	0.310255	0.474558	0.403406	0.753444
sarcosine	-0.391635	-0.144817	0.212872	0.404037	0.753444
ximenoylcarnitine (C26:1)*	-0.27129	-0.146026	0.386333	0.404541	0.753444
1-palmitoyl-2-oleoyl-GPE (16:0/18:1)	0.210969	0.143083	0.499906	0.405595	0.753444
N-formylanthranilic acid	0.186995	0.130638	0.54967	0.406319	0.753444
quinate	0.236199	0.443207	0.450312	0.406441	0.753444
2-methoxyhydroquinone sulfate (1)	-0.347847	-0.49132	0.267788	0.40706	0.753444
sphingomyelin (d18:1/14:0, d16:1/16:0)*	0.162462	0.0607563	0.603073	0.407612	0.753444
choline phosphate	-0.266134	-0.16328	0.39536	0.409413	0.755284
glycerophosphoglycerol	-0.282664	-0.35912	0.366883	0.410031	0.755284
erythritol	-0.207128	-1.55619	0.507711	0.410757	0.755308
2-piperidinone	0.230721	0.39279	0.460831	0.412109	0.756484
X-12798	-0.231093	-0.206176	0.460111	0.415903	0.761782
1-lignoceroyl-GPC (24:0)	-0.254441	-0.231992	0.416311	0.416431	0.761782
1,3-dimethylurate	0.170485	0.174128	0.585346	0.418245	0.763784
sphingomyelin (d18:2/23:0, d18:1/23:1, d17:1/24:1)*	0.265729	0.125558	0.396073	0.422356	0.769179
vanillactate	-0.413449	-0.308746	0.188855	0.423016	0.769179
1-linoleoyl-GPI (18:2)*	0.354934	0.201341	0.258275	0.423992	0.769179
X-12112	0.207277	0.290637	0.507407	0.425935	0.769179
1-stearoyl-GPE (18:0)	0.31353	0.124932	0.317333	0.426079	0.769179
1,7-dimethylurate	0.192322	0.273492	0.538399	0.426303	0.769179
behenoyl dihydrosphingomyelin (d18:0/22:0)*	0.0773707	0.0629252	0.804221	0.426845	0.769179
palmitoyl-oleoyl-glycerol (16:0/18:1) [2]*	0.275336	0.219642	0.379341	0.42771	0.769179
docosahexaenoate (DHA; 22:6n3)	0.0860946	0.0854634	0.782687	0.42819	0.769179
1-stearoyl-2-docosahexaenoyl-GPC (18:0/22:6)	-0.372068	-0.185946	0.236282	0.428449	0.769179
X-16397	-0.437996	-0.346661	0.164352	0.429784	0.770271
5alpha-pregnan-3beta,20alpha-diol disulfate	-0.156085	-1.5915	0.617338	0.434332	0.777109
4-hydroxycoumarin	-0.319448	-0.971901	0.308372	0.435157	0.777276
N-acetylglutamine	-0.415447	-0.361946	0.186762	0.435924	0.777337
octadecanedioylcarnitine (C18-DC)*	-0.264155	-0.228064	0.398859	0.437426	0.778176
bilirubin (E,E)*	-0.194167	-0.130596	0.534523	0.437861	0.778176
eicosapentaenoylcholine	-0.147324	-0.405233	0.637182	0.438794	0.77853
homovanillate (HVA)	-0.290627	-0.249526	0.353647	0.440297	0.778847
behenoylcarnitine (C22)*	0.298193	0.318809	0.341362	0.440441	0.778847
laurylcarnitine (C12)	-0.285928	-0.187008	0.361419	0.441208	0.778905
X-23644	-0.237505	-0.744412	0.447825	0.442442	0.779786
fumarate	0.0501434	0.0313338	0.872343	0.445941	0.781824
cyclo(leu-pro)	0.224991	0.267023	0.471982	0.446703	0.781824
proline	0.175009	0.0677707	0.57546	0.448379	0.781824
eugenol sulfate	0.306152	0.785682	0.328746	0.448916	0.781824
creatine	0.22334	0.158992	0.475223	0.450141	0.781824
X-18921	-0.130803	-0.12165	0.675325	0.451316	0.781824
1-(1-enyl-stearoyl)-2-linoleoyl-GPE (P-18:0/18:2)*	-0.189979	-0.100306	0.543342	0.452299	0.781824
3-hydroxy-3-methylglutarate	-0.35801	-0.388511	0.254223	0.452973	0.781824
S-allylcysteine	-0.093801	-0.270975	0.763805	0.453185	0.781824
4-methylguaiacol sulfate	-0.314814	-0.613832	0.315374	0.454358	0.781824
X-24425	-0.174651	-0.131634	0.57624	0.45549	0.781824
X-12100	0.0888385	0.0482615	0.775948	0.456494	0.781824
1-(1-enyl-palmitoyl)-2-linoleoyl-GPE (P-16:0/18:2)*	-0.236458	-0.138692	0.449819	0.456895	0.781824
1-(1-enyl-palmitoyl)-2-arachidonoyl-GPE (P-16:0/20:4)*	0.186789	0.0922442	0.550108	0.457778	0.781824
androstenediol (3alpha, 17alpha) monosulfate (3)	0.124635	0.155761	0.689797	0.458177	0.781824
hexadecenedioate (C16:1-DC)*	0.228316	0.19374	0.465492	0.458527	0.781824
1-(1-enyl-stearoyl)-2-oleoyl-GPE (P-18:0/18:1)	-0.163487	-0.0857665	0.600794	0.458761	0.781824
3-hydroxyhexanoylcarnitine (1)	0.136935	0.102492	0.66106	0.458994	0.781824
sphingomyelin (d18:2/16:0, d18:1/16:1)*	0.155131	0.0421567	0.619485	0.461083	0.781824
N-methylhydroxyproline**	-0.199291	-3.26397	0.523836	0.461112	0.781824
indolepropionate	0.341178	0.480633	0.276961	0.461393	0.781824
beta-hydroxyisovalerate	0.129196	0.0869768	0.679085	0.462257	0.781824
4-ethylcatechol sulfate	0.0220485	0.0428738	0.943668	0.462513	0.781824
N1-methyl-2-pyridone-5-carboxamide	-0.464965	-0.807796	0.140353	0.462666	0.781824
gamma-glutamyl-epsilon-lysine	-0.242748	-0.130732	0.437923	0.463112	0.781824
propionylglycine	0.236289	0.322338	0.45014	0.463801	0.781824
N-palmitoyl-sphinganine (d18:0/16:0)	0.178988	0.090388	0.566834	0.464193	0.781824
X-23782	0.209179	0.206571	0.503535	0.464867	0.781824
lithocholate sulfate (1)	0.02902	0.0437096	0.925903	0.464968	0.781824
formiminoglutamate	-0.393896	-0.387816	0.210281	0.466523	0.782825
citrate	-0.279325	-0.0641642	0.372527	0.467039	0.782825
hydroxy-CMPF*	-0.360499	-0.579556	0.250978	0.46991	0.786088
sphingomyelin (d18:0/18:0, d19:0/17:0)*	0.0297928	0.0227588	0.923936	0.470467	0.786088
glutamine conjugate of C6H10O2 (2)*	0.186988	0.295715	0.549685	0.471757	0.787004
X-11843	0.162044	0.302661	0.604003	0.472584	0.787145
indolelactate	-0.335538	-0.208433	0.28489	0.474378	0.787959
1-myristoyl-2-arachidonoyl-GPC (14:0/20:4)*	0.193585	0.164231	0.535744	0.475602	0.787959
lactosyl-N-nervonoyl-sphingosine (d18:1/24:1)*	0.126489	0.0597717	0.685435	0.475751	0.787959
nicotinamide	0.214269	0.147202	0.493255	0.476043	0.787959
X-26106	-0.321297	-0.235068	0.305609	0.479533	0.791292
glycine conjugate of C10H14O2 (1)*	-0.304217	-0.324107	0.331784	0.479548	0.791292
arabitol/xylitol	-0.323186	-0.356944	0.302803	0.481723	0.792156
perfluorohexanesulfonate (PFHxS)	-0.226951	-0.288147	0.46815	0.482899	0.792156
X-21829	0.219647	0.237234	0.48252	0.483618	0.792156
N-stearoylserine*	-0.239703	-0.14902	0.443657	0.484024	0.792156
palmitoylcarnitine (C16)	0.136159	0.0542639	0.662858	0.484422	0.792156
eicosanedioate (C20-DC)	0.270332	0.152791	0.388	0.484552	0.792156
dihydroorotate	-0.142881	-0.196186	0.647348	0.488714	0.794448
stearoyl-arachidonoyl-glycerol (18:0/20:4) [2]*	-0.277622	-0.179064	0.375426	0.488992	0.794448
taurochenodeoxycholate	0.0354766	0.0787025	0.909483	0.491591	0.794448
chenodeoxycholic acid sulfate (1)	0.262991	0.468891	0.400926	0.491856	0.794448
palmitoyl-linoleoyl-glycerol (16:0/18:2) [2]*	0.223808	0.182209	0.474303	0.491961	0.794448
2-oleoylglycerol (18:1)	-0.199822	-0.168043	0.522736	0.492476	0.794448
isovalerate (i5:0)	0.17367	0.0805728	0.578378	0.492719	0.794448
3-hydroxyhexanoate	0.26575	0.181107	0.396037	0.493686	0.794448
arginine	-0.208765	-0.0909823	0.504377	0.494641	0.794448
vanillic acid glycine	-0.312719	-1.07687	0.318574	0.494743	0.794448
1-palmitoyl-2-gamma-linolenoyl-GPC (16:0/18:3n6)*	-0.218696	-0.316764	0.484409	0.494875	0.794448
palmitoyl-arachidonoyl-glycerol (16:0/20:4) [1]*	-0.195783	-0.613292	0.531141	0.494939	0.794448
4-hydroxychlorothalonil	0.239265	0.156025	0.444487	0.496285	0.795405
N6-methyllysine	0.188424	0.203759	0.546636	0.498008	0.796963
N2-acetyl,N6-methyllysine	0.0459088	0.0864326	0.88304	0.503453	0.804463
X-24337	0.0861063	0.0665998	0.782658	0.509045	0.810889
X-23780	-0.188181	-0.546476	0.547152	0.509643	0.810889
docosapentaenoylcarnitine (C22:5n3)*	-0.22104	-0.229774	0.47976	0.509767	0.810889
2-pyrrolidinone	-0.331395	-0.266626	0.290815	0.512357	0.813789
epiandrosterone sulfate	0.0200758	0.0263856	0.9487	0.51327	0.814021
1-oleoylglycerol (18:1)	-0.282342	-0.261445	0.367424	0.514102	0.814123
N-acetylisoleucine	0.12392	0.0616695	0.691484	0.516406	0.815911
gluconate	0.278681	0.145287	0.373622	0.516769	0.815911
cis-4-decenoate (10:1n6)*	-0.183653	-0.323387	0.556801	0.520419	0.820377
delta-tocopherol	0.282676	0.42746	0.366862	0.521144	0.820377
N-acetyl-cadaverine	-0.385333	-1.04384	0.220215	0.522701	0.821608
N1-methyl-4-pyridone-3-carboxamide	-0.417412	-0.970067	0.184721	0.524928	0.822716
serotonin	0.272012	0.322506	0.385079	0.525237	0.822716
X-14056	0.210622	0.103651	0.50061	0.526419	0.822716
X-23593	0.0796861	0.0574554	0.79849	0.526507	0.822716
sphingomyelin (d18:1/21:0, d17:1/22:0, d16:1/23:0)*	0.182962	0.10838	0.558283	0.527631	0.823259
o-cresol sulfate	-0.0679888	-0.185469	0.82755	0.531293	0.826776
androsterone sulfate	0.117758	0.149798	0.706072	0.531443	0.826776
imidazole propionate	-0.283037	-0.780118	0.366256	0.53416	0.82875
hexanoylcarnitine (C6)	-0.309598	-0.174279	0.323381	0.534274	0.82875
4-hydroxyphenylacetylglutamine	-0.335217	-0.454966	0.285346	0.53617	0.829807
5alpha-androstan-3beta,17beta-diol disulfate	0.00286183	0.0052425	0.992682	0.53652	0.829807
gamma-glutamyl-alpha-lysine	-0.251974	-0.112347	0.420816	0.539098	0.831182
kynurenate	-0.34252	-0.271246	0.275098	0.539257	0.831182
X-17653	0.161525	0.117125	0.605159	0.540167	0.831182
X-13729	-0.30353	-0.295688	0.332867	0.540542	0.831182
sphingomyelin (d18:1/18:1, d18:2/18:0)	-0.133003	-0.0509871	0.670195	0.54436	0.835841
palmitoleoylcarnitine (C16:1)*	0.0843927	0.0491438	0.786875	0.548568	0.83835
X-21383	-0.259901	-0.258466	0.406445	0.549935	0.83835
X-21607	-0.168197	-0.317663	0.590376	0.550056	0.83835
imidazole lactate	-0.311831	-0.217482	0.319937	0.550183	0.83835
4-ethylphenylsulfate	-0.397784	-1.36711	0.205882	0.550995	0.83835
caproate (6:0)	0.12827	0.043162	0.681255	0.551437	0.83835
quinolinate	0.0422148	0.0402003	0.89239	0.552249	0.83835
taurine	-0.108017	-0.0479961	0.729359	0.552316	0.83835
4-methylbenzenesulfonate	-0.194193	-0.614774	0.53447	0.556355	0.842043
X-17346	0.163818	0.184026	0.60006	0.55701	0.842043
X-16935	0.153043	0.164052	0.624198	0.557411	0.842043
eicosapentaenoate (EPA; 20:5n3)	0.0300919	0.0330123	0.923174	0.557923	0.842043
3-methylxanthine	-0.303392	-0.421747	0.333086	0.560575	0.844843
2-hydroxysebacate	-0.247613	-0.347795	0.428851	0.563001	0.846884
N-acetyltryptophan	-0.234346	-0.13015	0.453855	0.563733	0.846884
phosphoethanolamine	0.189191	0.120646	0.545009	0.564323	0.846884
picolinoylglycine	-0.398474	-0.333009	0.205108	0.56527	0.847107
X-21733	-0.172774	-0.181943	0.580334	0.566567	0.847853
ectoine	0.187737	0.378214	0.548094	0.567957	0.848666
3-hydroxyoctanoate	0.19778	0.240512	0.526976	0.569674	0.848666
4-vinylguaiacol sulfate	-0.0897431	-0.142228	0.77373	0.570497	0.848666
X-21353	0.249961	0.285123	0.424514	0.570932	0.848666
asparagine	-0.0592739	-0.0185439	0.849363	0.57111	0.848666
X-15503	-0.283945	-0.202353	0.364733	0.572545	0.849609
pimeloylcarnitine/3-methyladipoylcarnitine (C7-DC)	-0.25627	-0.263079	0.412989	0.573575	0.849949
X-24475	-0.0778921	-0.130808	0.802929	0.575447	0.851533
(14 or 15)-methylpalmitate (a17:0 or i17:0)	-0.10276	-0.0753029	0.742036	0.577733	0.853725
stachydrine	-0.229528	-0.538431	0.46314	0.58018	0.856149
1,2-dilinoleoyl-GPC (18:2/18:2)	0.041191	0.0201268	0.894984	0.582092	0.856366
bilirubin (E,Z or Z,E)*	-0.191765	-0.195033	0.539573	0.583282	0.856366
sulfate of piperine metabolite C16H19NO3 (3)*	0.237887	0.319935	0.447098	0.583756	0.856366
X-11795	-0.158722	-0.29439	0.611422	0.583839	0.856366
kynurenine	0.0929702	0.0580802	0.765834	0.584665	0.856366
octadecenedioate (C18:1-DC)	0.0810404	0.0865004	0.795143	0.585856	0.856366
sphingomyelin (d17:1/14:0, d16:1/15:0)*	-0.128343	-0.09601	0.681085	0.585977	0.856366
oxalate (ethanedioate)	0.314975	0.175127	0.315128	0.591473	0.857607
orotidine	-0.28676	-2.20587	0.360036	0.592201	0.857607
phosphate	0.0586681	0.00949269	0.850884	0.592392	0.857607
tyrosine	0.0710403	0.0292946	0.819944	0.5924	0.857607
sphingomyelin (d18:1/22:2, d18:2/22:1, d16:1/24:2)*	0.146483	0.0562487	0.639099	0.592638	0.857607
X-24328	0.162129	0.169732	0.603814	0.592893	0.857607
catechol sulfate	0.0224777	0.0242338	0.942573	0.593414	0.857607
3beta-hydroxy-5-cholestenoate	0.0402628	0.0256331	0.897337	0.595078	0.857607
hydroquinone sulfate	-0.294614	-0.559825	0.347137	0.595317	0.857607
glycochenodeoxycholate 3-sulfate	-0.00757662	-0.0197692	0.980628	0.59545	0.857607
1-methyl-5-imidazolelactate	-0.33459	-0.564416	0.286239	0.595718	0.857607
N1-methylinosine	-0.420476	-0.299422	0.181573	0.596709	0.857871
X-24949	0.317445	0.28856	0.311385	0.600938	0.862781
acetylcarnitine (C2)	0.0563047	0.0276821	0.856823	0.603126	0.864752
xanthine	-0.246596	-0.680477	0.430738	0.605404	0.866847
C-glycosyltryptophan	-0.417579	-0.168364	0.184548	0.607096	0.868098
1-stearoyl-2-oleoyl-GPI (18:0/18:1)*	0.0217254	0.0144909	0.944492	0.608605	0.869085
X-21286	-0.215133	-0.17703	0.491522	0.609625	0.869299
N-(2-furoyl)glycine	-0.244783	-0.616966	0.434113	0.610394	0.869299
phenylalanine	-0.020484	-0.00372056	0.947659	0.612041	0.869732
7alpha-hydroxy-3-oxo-4-cholestenoate (7-Hoca)	-0.272982	-0.125751	0.383399	0.612437	0.869732
X-12117	-0.454054	-0.601128	0.149706	0.613157	0.869732
X-26058	-0.150978	-0.356633	0.628871	0.614965	0.870132
cholesterol	0.0451505	0.0171489	0.884959	0.61514	0.870132
adenosine 5'-diphosphate (ADP)	0.180082	0.156647	0.564474	0.615899	0.870132
bilirubin degradation product, C17H18N2O4 (3)**	0.149761	0.234706	0.631634	0.617837	0.870559
N-delta-acetylornithine	-0.173249	-0.54702	0.579298	0.617843	0.870559
gamma-glutamylalanine	0.147995	0.144483	0.635652	0.619576	0.871533
X-25790	0.0209339	0.0241975	0.946511	0.620177	0.871533
X-18901	0.229685	0.2581	0.462835	0.621872	0.87162
4-allylphenol sulfate	0.257137	0.433559	0.411422	0.622724	0.87162
2-hydroxyphytanate*	0.200958	0.182314	0.520384	0.623029	0.87162
3-ethylcatechol sulfate (1)	0.0321688	0.0529384	0.917891	0.624109	0.87162
stearoylcarnitine (C18)	-0.118183	-0.0581305	0.70506	0.624372	0.87162
heptenedioate (C7:1-DC)*	-0.258603	-0.182926	0.408777	0.625168	0.87162
1-methylurate	0.101504	0.148458	0.745075	0.629895	0.874042
1-palmitoyl-GPE (16:0)	0.181013	0.0816759	0.562468	0.630077	0.874042
deoxycholic acid glucuronide	-0.194498	-0.63518	0.533831	0.630907	0.874042
methionine sulfoxide	0.204483	0.143306	0.513123	0.631886	0.874042
dihomo-linoleoylcarnitine (C20:2)*	-0.145078	-0.11682	0.642312	0.632246	0.874042
1-oleoyl-2-docosahexaenoyl-GPE (18:1/22:6)*	-0.185991	-0.229059	0.551808	0.632877	0.874042
etiocholanolone glucuronide	-0.026595	-0.0368129	0.932078	0.634084	0.874042
N,N,N-trimethyl-5-aminovalerate	-0.255934	-0.197586	0.413599	0.634644	0.874042
palmitoyl sphingomyelin (d18:1/16:0)	0.126696	0.0240575	0.684948	0.63473	0.874042
X-23636	0.140642	0.041041	0.652497	0.635573	0.874042
eicosenoylcarnitine (C20:1)*	0.158392	0.114801	0.612161	0.636754	0.874042
1-arachidonoyl-GPI (20:4)*	0.116387	0.0694803	0.709331	0.637786	0.874042
5-oxoproline	-0.169294	-0.07051	0.587961	0.638287	0.874042
tryptophan	-0.102348	-0.0322009	0.743033	0.638438	0.874042
X-12126	-0.211768	-0.324662	0.498292	0.644212	0.879177
X-12718	-0.230328	-0.283592	0.461589	0.644785	0.879177
sulfate of piperine metabolite C16H19NO3 (2)*	0.233843	0.327547	0.454819	0.645021	0.879177
X-21258	-0.0436615	-0.129867	0.888727	0.645503	0.879177
glutamine conjugate of C6H10O2 (1)*	0.187665	0.232337	0.548246	0.646399	0.879268
phenyllactate (PLA)	-0.00908927	-0.00629688	0.976761	0.648066	0.880407
11beta-hydroxyetiocholanolone glucuronide*	-0.291515	-0.370964	0.352191	0.649911	0.881784
phenylacetate	-0.17718	-0.204381	0.570746	0.656501	0.888303
X-12544	-0.126179	-0.703665	0.686164	0.657587	0.888303
1,2-dilinoleoyl-GPE (18:2/18:2)*	0.265575	0.380882	0.396345	0.657967	0.888303
glycosyl ceramide (d18:1/20:0, d16:1/22:0)*	0.103398	0.0553413	0.740494	0.658064	0.888303
arachidoylcarnitine (C20)*	-0.108946	-0.0799254	0.727126	0.661526	0.889769
3-hydroxy-2-methylpyridine sulfate	-0.256599	-0.752278	0.412394	0.663107	0.889769
cerotoylcarnitine (C26)*	-0.202714	-0.103203	0.516761	0.664342	0.889769
N-methylpipecolate	-0.266183	-0.378342	0.395273	0.665503	0.889769
maltose	-0.234845	-0.239644	0.452898	0.665856	0.889769
X-24588	-0.452935	-0.223692	0.150692	0.666213	0.889769
N-acetylglucosamine/N-acetylgalactosamine	-0.275736	-0.104367	0.378655	0.666292	0.889769
p-cresol glucuronide*	-0.030704	-0.0493361	0.921617	0.666593	0.889769
orotate	-0.250704	-0.454264	0.423147	0.666698	0.889769
3-(3-hydroxyphenyl)propionate	0.253612	0.395713	0.417822	0.66974	0.891342
3,4-dihydroxybutyrate	-0.14285	-0.114875	0.647419	0.670242	0.891342
N-carbamoylvaline	-0.278346	-0.365683	0.374192	0.671346	0.891342
methionine	0.152953	0.0481729	0.624401	0.672288	0.891342
spermidine	-0.259532	-0.176926	0.407107	0.673566	0.891342
phenylacetylglutamate	-0.301369	-0.357045	0.33629	0.674394	0.891342
myo-inositol	-0.213054	-0.131983	0.495699	0.674797	0.891342
X-18345	0.133426	0.192525	0.669208	0.675294	0.891342
tridecenedioate (C13:1-DC)*	-0.0516233	-0.0539963	0.86861	0.675437	0.891342
glycosyl-N-(2-hydroxynervonoyl)-sphingosine (d18:1/24:1(2OH))*	-0.222547	-0.143408	0.476784	0.67644	0.891556
andro steroid monosulfate C19H28O6S (1)*	0.186115	0.300805	0.551544	0.678342	0.892954
urea	-0.309049	-0.199545	0.324233	0.682679	0.893245
glycoursodeoxycholic acid sulfate (1)	-0.0521031	-0.0972985	0.867401	0.683806	0.893245
oleoyl-oleoyl-glycerol (18:1/18:1) [1]*	-0.0721884	-0.067711	0.817087	0.683858	0.893245
4-acetamidobutanoate	-0.29799	-0.240107	0.341689	0.683958	0.893245
X-13507	-0.143446	-0.19397	0.646051	0.685417	0.893245
sphingomyelin (d17:2/16:0, d18:2/15:0)*	-0.0832642	-0.054238	0.789655	0.686373	0.893245
X-24951	0.170966	0.146666	0.584292	0.689005	0.893245
hydantoin-5-propionate	-0.153834	-0.207845	0.62241	0.689883	0.893245
sphingomyelin (d18:2/21:0, d16:2/23:0)*	-0.0323772	-0.0182705	0.917361	0.690829	0.893245
palmitoyl-oleoyl-glycerol (16:0/18:1) [1]*	0.124751	0.116555	0.689525	0.691474	0.893245
X-18887	0.0709352	0.0634463	0.820205	0.691482	0.893245
isoursodeoxycholate	0.0699959	0.142371	0.822545	0.691908	0.893245
X-21471	-0.264876	-0.355241	0.397582	0.693372	0.893245
stearoyl sphingomyelin (d18:1/18:0)	0.0950118	0.0369619	0.760851	0.69353	0.893245
1-cerotoyl-GPC (26:0)*	0.117199	0.0836219	0.7074	0.693911	0.893245
gamma-glutamylisoleucine*	-0.213531	-0.132045	0.494738	0.694656	0.893245
X-25519	-0.168112	-0.154015	0.590564	0.696315	0.893245
suberoylcarnitine (C8-DC)	-0.0416782	-0.0924058	0.893749	0.697322	0.893245
isoleucylglycine	0.0461512	0.0767753	0.882428	0.698205	0.893245
glycine conjugate of C10H12O2*	-0.120399	-0.12208	0.699804	0.698309	0.893245
methylsuccinoylcarnitine	-0.31903	-0.346316	0.309	0.698818	0.893245
X-12007	-0.314571	-0.72584	0.315744	0.699522	0.893245
adenine	-0.277544	-0.163798	0.37556	0.700361	0.893245
cystathionine	-0.128084	-0.132654	0.681692	0.700552	0.893245
N-acetyl-aspartyl-glutamate (NAAG)	0.104988	0.0550192	0.736654	0.701452	0.893245
5-dodecenoylcarnitine (C12:1)	0.0446358	0.035386	0.886261	0.703769	0.893245
X-12714	-0.208332	-0.279029	0.505259	0.703921	0.893245
guanosine	0.0736138	0.0563252	0.813542	0.703921	0.893245
pyrraline	0.0438156	0.0589128	0.888336	0.70394	0.893245
X-24334	-0.146548	-0.149027	0.638951	0.70405	0.893245
X-16576	0.0865034	0.0810879	0.781682	0.704661	0.893245
2S,3R-dihydroxybutyrate	-0.108669	-0.103776	0.727792	0.705619	0.893391
1-(1-enyl-stearoyl)-GPE (P-18:0)*	-0.0206791	-0.0109603	0.947161	0.707268	0.893538
indoleacetoylcarnitine*	-0.309431	-0.368536	0.32364	0.707668	0.893538
undecanedioate (C11-DC)	-0.0965053	-0.0422872	0.757213	0.708677	0.893538
3-(4-hydroxyphenyl)lactate	-0.339133	-0.195592	0.279818	0.710238	0.893538
4-vinylcatechol sulfate	-0.0804267	-0.128786	0.796659	0.710272	0.893538
X-19141	-0.262535	-0.225731	0.401737	0.71154	0.893538
gamma-glutamyl-2-aminobutyrate	-0.114708	-0.113719	0.713334	0.712622	0.893538
N-palmitoylglycine	0.0485512	0.0275891	0.876363	0.713204	0.893538
gentisate	-0.220876	-0.284232	0.480085	0.714058	0.893538
N6-carbamoylthreonyladenosine	-0.402571	-0.239096	0.200561	0.714157	0.893538
oleoyl-linoleoyl-glycerol (18:1/18:2) [1]	-0.0192638	-0.0134474	0.950773	0.715993	0.894584
X-24422	-0.219426	-0.512261	0.482958	0.716679	0.894584
myristoleoylcarnitine (C14:1)*	0.0588735	0.0450548	0.850368	0.719172	0.896485
14-HDoHE/17-HDoHE	0.0113746	0.00993996	0.970921	0.721462	0.896485
2-palmitoylglycerol (16:0)	-0.120414	-0.100458	0.699768	0.722874	0.896485
glycolithocholate sulfate*	-0.28365	-0.422605	0.365227	0.723213	0.896485
taurochenodeoxycholic acid 3-sulfate	-0.0968644	-0.45044	0.756339	0.723276	0.896485
gamma-glutamylvaline	-0.266142	-0.120541	0.395345	0.723579	0.896485
glutamine conjugate of C7H12O2*	0.0800969	0.149574	0.797474	0.724421	0.896485
sphingomyelin (d18:2/24:2)*	0.140001	0.0527185	0.653976	0.726357	0.896485
isovalerylcarnitine (C5)	-0.224499	-0.171905	0.472947	0.72812	0.896485
eicosenedioate (C20:1-DC)*	-0.148439	-0.0993115	0.63464	0.728169	0.896485
N-acetylglucosaminylasparagine	-0.313235	-0.164348	0.317783	0.72897	0.896485
X-24812	-0.351596	-0.398296	0.262725	0.72907	0.896485
glycocholate	-0.174773	-0.391383	0.575973	0.73022	0.896485
sphingomyelin (d18:2/14:0, d18:1/14:1)*	-0.125979	-0.0782025	0.686633	0.730711	0.896485
2,3-dihydroxyisovalerate	-0.21049	-1.40146	0.500877	0.730876	0.896485
stearoyl ethanolamide	0.105596	0.0442596	0.735188	0.732327	0.897227
sphinganine-1-phosphate	0.221129	0.091057	0.479585	0.733816	0.898015
palmitoyl-linoleoyl-glycerol (16:0/18:2) [1]*	0.115375	0.101175	0.711742	0.738642	0.902274
menthol glucuronide	-0.246788	-0.682574	0.430382	0.738997	0.902274
piperine	0.138165	0.271775	0.658214	0.73994	0.902387
EDTA	-0.123417	-0.031567	0.692669	0.743937	0.905303
N,N-dimethyl-5-aminovalerate	-0.128199	-0.289776	0.681422	0.744038	0.905303
8-methoxykynurenate	-0.200299	-0.229171	0.521747	0.750088	0.911619
2-linoleoylglycerol (18:2)	0.158197	0.111624	0.612597	0.751011	0.911697
10-undecenoate (11:1n1)	0.00511302	0.00347703	0.986926	0.752376	0.912071
X-11315	0.0102469	0.00897653	0.973802	0.753039	0.912071
X-18886	0.0696522	0.0579735	0.823402	0.757296	0.91403
1-stearoyl-2-linoleoyl-GPE (18:0/18:2)*	0.158398	0.113257	0.612146	0.757407	0.91403
uridine	0.0899115	0.0378025	0.773317	0.758637	0.91403
bilirubin degradation product, C17H18N2O4 (2)**	0.0772924	0.135501	0.804415	0.758918	0.91403
methionine sulfone	-0.159522	-0.150176	0.60963	0.760232	0.91403
16alpha-hydroxy DHEA 3-sulfate	0.231908	0.405275	0.458539	0.763032	0.91403
branched chain 14:0 dicarboxylic acid**	0.114221	0.188729	0.714496	0.763623	0.91403
N6-acetyllysine	-0.0713425	-0.0231208	0.819192	0.763737	0.91403
hypotaurine	0.0549324	0.0481152	0.860275	0.764572	0.91403
linoleoyl-linolenoyl-glycerol (18:2/18:3) [1]*	0.0540177	0.0803988	0.862577	0.766873	0.91403
malate	-0.0700858	-0.0432483	0.822321	0.767658	0.91403
histidine betaine (hercynine)*	-0.153474	-0.113631	0.623222	0.768111	0.91403
phenylacetylglutamine	-0.279839	-0.269478	0.371654	0.769011	0.91403
X-13866	-0.161076	-0.409125	0.60616	0.769668	0.91403
mannonate*	0.0663994	0.0363798	0.831519	0.770392	0.91403
X-12726	-0.174813	-0.647684	0.575887	0.772171	0.91403
4-vinylphenol sulfate	-0.247151	-0.427171	0.429708	0.772333	0.91403
phenylpyruvate	0.0872585	0.0477454	0.779826	0.773157	0.91403
1-palmitoyl-2-docosahexaenoyl-GPE (16:0/22:6)*	0.00990103	0.00818075	0.974686	0.773414	0.91403
linoleoyl-linoleoyl-glycerol (18:2/18:2) [1]*	0.0256984	0.0238226	0.934363	0.77402	0.91403
X-25422	-0.0436536	-0.0634373	0.888746	0.774021	0.91403
pipecolate	-0.105057	-0.148795	0.736488	0.774374	0.91403
anthranilate	0.0953338	0.0740096	0.760067	0.774515	0.91403
1-palmitoleoyl-2-linoleoyl-GPC (16:1/18:2)*	0.066695	0.0438256	0.83078	0.775331	0.91403
carotene diol (3)	0.0711412	0.0714427	0.819693	0.777593	0.915679
X-07765	-0.0413362	-0.0824192	0.894616	0.780527	0.916475
phenylacetylcarnitine	-0.142591	-0.20067	0.648013	0.781702	0.916475
N-methylproline	-0.120226	-0.300257	0.700214	0.782302	0.916475
oleoyl-arachidonoyl-glycerol (18:1/20:4) [1]*	-0.055944	-0.0369064	0.85773	0.782622	0.916475
X-26162	0.0160825	0.0333809	0.958894	0.782938	0.916475
X-15461	0.00461569	0.00300622	0.988198	0.783453	0.916475
carotene diol (2)	-0.052223	-0.0569721	0.867099	0.785571	0.917384
N-acetylleucine	-0.0196337	-0.011225	0.949829	0.785959	0.917384
X-26107	-0.02471	-0.0185303	0.936882	0.79029	0.921386
oleoyl-oleoyl-glycerol (18:1/18:1) [2]*	0.0158666	0.0154004	0.959445	0.791509	0.921386
X-24947	0.0571759	0.0698138	0.854632	0.791992	0.921386
taurocholenate sulfate*	-0.261665	-0.314445	0.403289	0.793659	0.922313
N-acetylmethionine	-0.11455	-0.0560277	0.713711	0.795878	0.92388
pregnenetriol disulfate*	-0.00644647	-0.00720794	0.983517	0.799685	0.927284
gamma-glutamyltyrosine	-0.278628	-0.166467	0.373712	0.801805	0.928728
X-12847	0.0500557	0.108017	0.872565	0.803348	0.929501
3-methylglutaconate	-0.201114	-0.379455	0.520061	0.807602	0.931962
1-oleoyl-2-arachidonoyl-GPE (18:1/20:4)*	-0.123242	-0.0864469	0.693083	0.807647	0.931962
glucuronide of piperine metabolite C17H21NO3 (3)*	-0.0605854	-0.136841	0.846072	0.809094	0.931962
azelate (C9-DC)	-0.0665404	-0.069596	0.831166	0.809758	0.931962
beta-cryptoxanthin	0.0721789	0.11348	0.81711	0.811112	0.931962
1-arachidonoyl-GPC (20:4n6)*	0.0313269	0.0141203	0.920032	0.811444	0.931962
sulfate of piperine metabolite C18H21NO3 (1)*	0.167038	0.223518	0.592933	0.813168	0.931962
pentose acid*	-0.143232	-0.411693	0.646542	0.81365	0.931962
N-acetylglutamate	-0.193775	-0.12649	0.535346	0.814269	0.931962
metabolonic lactone sulfate	-0.0762253	-0.0956294	0.80706	0.814529	0.931962
3-methylglutarylcarnitine (2)	-0.265189	-0.925033	0.397027	0.815368	0.931962
3-methylhistidine	-0.174807	-0.35206	0.575901	0.81648	0.931962
1-linoleoyl-GPE (18:2)*	0.220867	0.11466	0.480102	0.816894	0.931962
p-cresol sulfate	-0.221688	-0.268316	0.478479	0.820644	0.933855
X-12127	-0.162575	-0.2808	0.602821	0.820696	0.933855
serine	0.267881	0.0934178	0.392287	0.821194	0.933855
octadecenedioylcarnitine (C18:1-DC)*	-0.08319	-0.0810415	0.789838	0.8264	0.938769
myristoyl dihydrosphingomyelin (d18:0/14:0)*	-0.0614438	-0.0307357	0.84392	0.829936	0.939743
linoleoyl-arachidonoyl-glycerol (18:2/20:4) [1]*	0.010137	0.00793615	0.974083	0.830649	0.939743
(N(1) + N(8))-acetylspermidine	-0.196751	-0.151457	0.529119	0.831427	0.939743
oleoyl-linoleoyl-glycerol (18:1/18:2) [2]	0.0180194	0.0129939	0.953949	0.831591	0.939743
ribonate	-0.170795	-0.080508	0.584667	0.83219	0.939743
N6,N6-dimethyllysine	-0.00488053	-0.0044082	0.98752	0.832572	0.939743
lignoceroylcarnitine (C24)*	0.0728639	0.0514075	0.815407	0.836386	0.942023
androstenediol (3beta,17beta) disulfate (1)	0.010222	0.0209607	0.973866	0.837114	0.942023
X-11850	0.0105419	0.0205544	0.973048	0.838426	0.942023
N2-acetyllysine	-0.344191	-0.365868	0.272789	0.838965	0.942023
cinnamoylglycine	-0.0194052	-0.0356933	0.950412	0.839031	0.942023
X-16580	-0.0835007	-0.0711573	0.789072	0.841076	0.943321
glucuronide of piperine metabolite C17H21NO3 (5)*	-0.0457641	-0.114636	0.883406	0.843041	0.943677
linoleoyl-linoleoyl-glycerol (18:2/18:2) [2]*	0.0238968	0.0246597	0.938955	0.843173	0.943677
sphingomyelin (d17:1/16:0, d18:1/15:0, d16:1/17:0)*	0.135604	0.0608223	0.664146	0.846629	0.946547
X-13684	-0.168597	-0.160354	0.589495	0.847861	0.946927
1-stearoyl-2-oleoyl-GPC (18:0/18:1)	-0.078066	-0.0275263	0.802499	0.849406	0.947655
1-palmitoyl-2-stearoyl-GPC (16:0/18:0)	-0.035464	-0.00769739	0.909515	0.850766	0.948176
glutamate, gamma-methyl ester	0.0247407	0.011705	0.936803	0.856686	0.953771
isovalerylglycine	0.0611254	0.0821446	0.844718	0.858006	0.95424
glycosyl-N-stearoyl-sphingosine (d18:1/18:0)	0.0221786	0.0107914	0.943336	0.863951	0.959036
glycerophosphoethanolamine	0.0239783	0.00866193	0.938747	0.864127	0.959036
aspartate	0.106956	0.0578062	0.731911	0.867578	0.96186
lysine	-0.0759167	-0.0163882	0.807825	0.869347	0.962816
pregnenediol disulfate (C21H34O8S2)*	-0.04951	-0.0588174	0.873942	0.870514	0.963102
X-21441	-0.160842	-0.193999	0.606682	0.872838	0.964251
1-palmitoleoyl-GPC (16:1)*	-0.0404143	-0.022924	0.896953	0.874104	0.964251
tetradecadienedioate (C14:2-DC)*	0.0146579	0.0195457	0.962532	0.874278	0.964251
dimethylglycine	-0.244599	-0.110877	0.434457	0.875737	0.964857
cysteinylglycine disulfide*	-0.152376	-0.0534471	0.625705	0.87809	0.965857
oleoyl-arachidonoyl-glycerol (18:1/20:4) [2]*	-0.122276	-0.0797013	0.695363	0.878465	0.965857
1-oleoyl-2-linoleoyl-GPE (18:1/18:2)*	0.165954	0.170369	0.595326	0.884236	0.968848
7-methylguanine	-0.304478	-0.129677	0.331373	0.884732	0.968848
1-palmitoyl-GPI (16:0)	0.0278673	0.022483	0.928838	0.886566	0.968848
taurocholate	-0.210839	-0.913861	0.500171	0.887584	0.968848
2-ketocaprylate	0.137061	0.11913	0.660769	0.888278	0.968848
1-(1-enyl-palmitoyl)-2-palmitoleoyl-GPC (P-16:0/16:1)*	-0.236644	-0.111704	0.449463	0.888294	0.968848
glycochenodeoxycholate	0.00452659	0.00719686	0.988425	0.888775	0.968848
thymol sulfate	0.0419094	0.13274	0.893164	0.889417	0.968848
furaneol sulfate	-0.137266	-0.209734	0.660295	0.89017	0.968848
diacylglycerol (16:1/18:2 [2], 16:0/18:3 [1])*	-0.00199677	-0.00183457	0.994894	0.89122	0.968848
1-(1-enyl-palmitoyl)-2-linoleoyl-GPC (P-16:0/18:2)*	0.151829	0.0715868	0.626943	0.892606	0.968848
adenosine 5'-monophosphate (AMP)	-0.012782	-0.0112167	0.967324	0.89308	0.968848
margaroylcarnitine (C17)*	0.103278	0.0670706	0.740783	0.89376	0.968848
1-stearoyl-2-arachidonoyl-GPC (18:0/20:4)	-0.168822	-0.0329999	0.589	0.89397	0.968848
X-26119	-0.16927	-0.163266	0.588015	0.89505	0.969028
aconitate [cis or trans]	-0.0777161	-0.0217359	0.803365	0.89609	0.969166
alpha-hydroxyisocaproate	-0.0369089	-0.0494916	0.905846	0.897341	0.96953
glucuronide of piperine metabolite C17H21NO3 (4)*	-0.0137544	-0.0299066	0.96484	0.898719	0.970032
N-acetyltaurine	-0.10721	-0.064572	0.7313	0.900716	0.971199
X-15674	0.0992545	0.0889574	0.75053	0.904024	0.972991
campesterol	0.0317309	0.0253675	0.919004	0.904339	0.972991
1-stearoyl-2-docosahexaenoyl-GPE (18:0/22:6)*	-0.0487169	-0.035899	0.875944	0.90513	0.972991
sphingomyelin (d18:1/17:0, d17:1/18:0, d19:1/16:0)	0.106345	0.047742	0.733383	0.906134	0.973085
N-acetylputrescine	-0.191975	-0.1291	0.53913	0.909309	0.975508
carotene diol (1)	0.0289902	0.0297508	0.925978	0.91348	0.978992
dehydroepiandrosterone sulfate (DHEA-S)	0.137732	0.175025	0.659215	0.918661	0.979909
guanidinoacetate	0.0527849	0.0310447	0.865683	0.918685	0.979909
1-(1-enyl-palmitoyl)-2-oleoyl-GPC (P-16:0/18:1)*	0.0153147	0.00751177	0.960855	0.918913	0.979909
1-stearoyl-2-arachidonoyl-GPI (18:0/20:4)	-0.0250187	-0.00792508	0.936095	0.920857	0.979909
sphingomyelin (d18:1/25:0, d19:0/24:1, d20:1/23:0, d19:1/24:0)*	-0.0108845	-0.00794715	0.972173	0.921112	0.979909
ornithine	0.0145256	0.00504815	0.96287	0.921711	0.979909
beta-sitosterol	-0.00751638	-0.00624132	0.980782	0.923098	0.979909
4-hydroxy-2-oxoglutaric acid	0.105916	0.088429	0.734416	0.923802	0.979909
N-acetylneuraminate	0.00325294	0.00276398	0.991682	0.923833	0.979909
X-17335	0.00245931	0.00182347	0.993711	0.924375	0.979909
3-phenylpropionate (hydrocinnamate)	-0.0579859	-0.090522	0.852597	0.924685	0.979909
glycocholenate sulfate*	-0.145344	-0.0899468	0.641704	0.925418	0.979909
1-linoleoyl-GPA (18:2)*	0.0733172	0.0580366	0.81428	0.927215	0.980543
sphingomyelin (d18:2/23:1)*	0.0355209	0.0181768	0.909371	0.928729	0.980543
picolinate	-0.0538637	-0.050898	0.862965	0.928789	0.980543
4-hydroxyphenylacetoylcarnitine	-0.225914	-0.300774	0.470174	0.931927	0.981672
androstenediol (3beta,17beta) disulfate (2)	0.106873	0.112418	0.732112	0.932682	0.981672
1-stearoyl-2-oleoyl-GPE (18:0/18:1)	0.0424567	0.03391	0.891777	0.934313	0.981672
linoleoyl-docosahexaenoyl-glycerol (18:2/22:6) [1]*	-0.00434053	-0.00549625	0.988901	0.934325	0.981672
X-23997	-0.131242	-0.124369	0.674302	0.934485	0.981672
tryptophan betaine	-0.105613	-0.229299	0.735147	0.940136	0.986016
taurolithocholate 3-sulfate	-0.223368	-0.517894	0.475169	0.941203	0.986016
methyl-4-hydroxybenzoate sulfate	-0.0469072	-0.10207	0.880516	0.941408	0.986016
glucuronate	-0.147137	-0.147102	0.637606	0.947342	0.98721
butyrate/isobutyrate (4:0)	-0.0223925	-0.0118762	0.94279	0.948091	0.98721
1-oleoyl-GPE (18:1)	0.155358	0.089633	0.618974	0.948597	0.98721
N6-carboxymethyllysine	-0.0351936	-0.013577	0.910202	0.948764	0.98721
prolylglycine	0.0417216	0.0522382	0.893639	0.948766	0.98721
xanthurenate	-0.157725	-0.168912	0.613656	0.949979	0.98721
N2-acetyl,N6,N6-dimethyllysine	-0.179351	-0.475585	0.566049	0.950097	0.98721
linoleoyl-arachidonoyl-glycerol (18:2/20:4) [2]*	-0.0899539	-0.0785897	0.773214	0.950379	0.98721
ethyl alpha-glucopyranoside	-0.203493	-0.880153	0.515157	0.950922	0.98721
1H-indole-7-acetic acid	-0.168861	-0.179291	0.588914	0.952434	0.98764
N-acetylproline	-0.100608	-0.0660003	0.747247	0.953199	0.98764
X-18913	0.0881527	0.102886	0.777631	0.954862	0.988399
sphingomyelin (d18:1/19:0, d19:1/18:0)*	0.103966	0.0577426	0.739121	0.956781	0.989161
myristoylcarnitine (C14)	-0.0708042	-0.039227	0.820532	0.957524	0.989161
adrenoylcarnitine (C22:4)*	-0.0370201	-0.0301795	0.905564	0.959297	0.989161
3-ureidopropionate	-0.148882	-0.119266	0.633631	0.959327	0.989161
N-stearoyl-sphingadienine (d18:2/18:0)*	-0.0183363	-0.0169595	0.95314	0.961518	0.989688
1-(1-enyl-palmitoyl)-2-oleoyl-GPE (P-16:0/18:1)*	0.0533051	0.0271644	0.864372	0.961704	0.989688
cytidine	-0.248293	-0.662776	0.427592	0.965415	0.992544
X-19299	-0.124921	-0.381721	0.689123	0.967654	0.993882
docosahexaenoylcarnitine (C22:6)*	-0.039943	-0.0477032	0.898148	0.971468	0.996174
1-(1-enyl-palmitoyl)-GPE (P-16:0)*	0.060841	0.029652	0.845431	0.971885	0.996174
X-17146	-0.195592	-0.464213	0.531541	0.972701	0.996174
glycosyl-N-behenoyl-sphingadienine (d18:2/22:0)*	0.0193692	0.0108431	0.950503	0.976065	0.998655
gamma-glutamylmethionine	-0.0186361	-0.0113646	0.952375	0.977045	0.998695
palmitoyl dihydrosphingomyelin (d18:0/16:0)*	-0.107354	-0.0350455	0.730953	0.978655	0.999377
X-24411	0.0454637	0.0459757	0.884166	0.979689	0.999472
3-hydroxyhippurate	0.0553039	0.0820436	0.85934	0.981431	0.999626
X-17690	0.110386	0.370934	0.723671	0.982422	0.999626
2-hydroxyglutarate	-0.0888609	-0.245477	0.775893	0.98285	0.999626
palmitoleoyl-linoleoyl-glycerol (16:1/18:2) [1]*	-0.0119651	-0.0141776	0.969412	0.989782	0.999626
lyxonate	0.018954	0.0307344	0.951563	0.989804	0.999626
oleoylcarnitine (C18:1)	0.0199147	0.0101072	0.949111	0.990441	0.999626
1-methyl-5-imidazoleacetate	-0.208373	-0.385616	0.505175	0.990848	0.999626
trans-2-hexenoylglycine	0.0941503	0.147792	0.762953	0.990963	0.999626
N6-methyladenosine	-0.341735	-0.155732	0.276186	0.991313	0.999626
1-palmitoyl-2-docosahexaenoyl-GPC (16:0/22:6)	-0.0299037	-0.0110306	0.923653	0.991874	0.999626
gamma-glutamylleucine	-0.0577388	-0.0350179	0.853218	0.992304	0.999626
ethyl beta-glucopyranoside	-0.0644919	-0.142471	0.836287	0.992414	0.999626
2-hydroxydecanoate	0.101581	0.0998236	0.744888	0.993672	0.999626
beta-hydroxyisovaleroylcarnitine	-0.130836	-0.0781127	0.67525	0.994521	0.999626
dodecenedioate (C12:1-DC)*	0.0969458	0.155184	0.756141	0.995065	0.999626
glycoursodeoxycholate	0.101974	0.188406	0.743937	0.997983	0.999626
2-naphthol sulfate	-0.263309	-0.445913	0.40036	0.998488	0.999626
ergothioneine	-0.0333873	-0.0288043	0.914792	0.998954	0.999626
glucuronide of C10H18O2 (7)*	-0.0448164	-0.162199	0.885804	0.999516	0.999626
myristoyl-linoleoyl-glycerol (14:0/18:2) [2]*	-0.00777186	-0.00867394	0.980129	0.99956	0.999626
3-hydroxypyridine sulfate	-0.110581	-0.231373	0.723203	0.999626	0.999626
