# Supplementary material for: Integrative multi-omic profiling in blood reveals distinct immune and metabolic signatures between ACPA-negative and ACPA-positive rheumatoid arthritis
Source: Front Immunol. 2025 Oct 29;16:1667662. doi: 10.3389/fimmu.2025.1667662 (PMC12605004; doi:10.3389/fimmu.2025.1667662)
Supplement: Supplementary file 1 [file DataSheet1.zip › Supplementary/Supplementary Table S17.xlsx]

## Sheet: Supplementary Table S17
Supplementary Table S17. Differentially abundant metabolites between the treatment-naïve sub-cohort of ACPA+ RA (n = 12) and controls.
Metabolite	Cohen's d (ACPA– RA vs. controls)	log2(ACPA+ RA/controls)	P-value (from marginal model)	P-value (from model adjusting for confounding effects)	BH adjusted P-value (from model adjusting for confounding effects)
3-bromo-5-chloro-2,6-dihydroxybenzoic acid*	1.68589	1.05416	4.86906e-06	1.69502e-07	0.000179841
X-12462	-1.72353	-1.71853	3.26874e-06	5.20095e-05	0.027591
3,5-dichloro-2,6-dihydroxybenzoic acid	0.958903	0.547932	0.00533375	0.000175984	0.0622397
branched-chain, straight-chain, or cyclopropyl 10:1 fatty acid (1)*	1.04175	0.772518	0.0026395	0.00533685	0.959398
caprate (10:0)	1.1397	0.869957	0.00110522	0.00880107	0.959398
cysteine	-1.00445	-0.331796	0.00363726	0.00944343	0.959398
perfluorohexanesulfonate (PFHxS)	-0.857206	-1.17278	0.0120881	0.0118917	0.959398
N2,N5-diacetylornithine	-0.927335	-0.422943	0.0069142	0.0119419	0.959398
citrulline	-0.942201	-0.433455	0.0061225	0.0134113	0.959398
retinol (vitamin A)	-0.950035	-0.573144	0.00573994	0.0143874	0.959398
N-palmitoyl-sphingosine (d18:1/16:0)	0.901211	0.317918	0.00853873	0.0157269	0.959398
X-17010	0.640421	0.24527	0.0573181	0.018738	0.959398
stearoyl-arachidonoyl-glycerol (18:0/20:4) [2]*	-0.809445	-0.598751	0.0174253	0.0204622	0.959398
gamma-glutamylcitrulline*	-0.681811	-0.436769	0.0434923	0.0217078	0.959398
oxindolylalanine	-0.777564	-0.40229	0.0220895	0.0217605	0.959398
N-acetylkynurenine (2)	-0.852336	-1.00283	0.0125544	0.0217639	0.959398
dimethyl sulfone	0.671171	1.77405	0.0467369	0.022529	0.959398
N,N,N-trimethyl-alanylproline betaine (TMAP)	-0.994569	-0.619545	0.00395546	0.0229153	0.959398
stearoyl-arachidonoyl-glycerol (18:0/20:4) [1]*	-0.752585	-0.425481	0.0264948	0.023139	0.959398
gamma-glutamylglycine	-0.662885	-0.371046	0.0494071	0.0243784	0.959398
3-formylindole	-0.77091	-0.438556	0.0231938	0.0250088	0.959398
5-dodecenoate (12:1n7)	0.763736	0.456609	0.0244395	0.0284691	0.959398
ergothioneine	-0.709514	-0.750534	0.0359482	0.0293905	0.959398
alpha-ketoglutaramate*	-0.893127	-0.497913	0.0091086	0.0302339	0.959398
histidine	-0.907466	-0.179408	0.00812053	0.0339358	0.959398
X-21339	0.489896	0.332064	0.142923	0.033978	0.959398
laurate (12:0)	0.889526	1.14023	0.00937355	0.035103	0.959398
5-(galactosylhydroxy)-lysine	-1.15871	-0.590792	0.000929197	0.0358977	0.959398
2'-deoxyuridine	-0.678254	-0.694939	0.0445546	0.0363335	0.959398
hydroxyasparagine**	-1.09836	-0.536726	0.00160369	0.0364716	0.959398
methyl-4-hydroxybenzoate sulfate	-0.677403	-2.27748	0.0448121	0.037006	0.959398
X-23276	0.505304	0.310834	0.131033	0.0374034	0.959398
2,3-dihydroxy-5-methylthio-4-pentenoate (DMTPA)*	-1.00814	-0.45596	0.00352476	0.0398728	0.959398
palmitoyl ethanolamide	0.633285	0.949667	0.0600487	0.0400073	0.959398
5-hydroxyindoleacetate	-0.679167	-1.51821	0.0442799	0.0408887	0.959398
(14 or 15)-methylpalmitate (a17:0 or i17:0)	0.492843	0.319562	0.140585	0.0414792	0.959398
indolelactate	-0.708052	-0.48893	0.0363156	0.0418095	0.959398
X-17676	-0.581771	-0.530631	0.0832387	0.043088	0.959398
3-methoxytyramine sulfate	-0.500495	-0.383421	0.134656	0.0452974	0.959398
stearoyl ethanolamide	0.621233	1.95013	0.0649123	0.0478898	0.959398
tetradecanedioate (C14-DC)	0.838196	0.732136	0.0140027	0.0499236	0.959398
histidine betaine (hercynine)*	-0.697703	-0.573477	0.0390117	0.0535255	0.959398
dopamine 3-O-sulfate	-0.399619	-1.01999	0.230402	0.0539362	0.959398
N-acetyltryptophan	-0.760824	-0.379599	0.0249621	0.0549303	0.959398
S-adenosylhomocysteine (SAH)	-0.882837	-0.38758	0.00988457	0.0552906	0.959398
N6-succinyladenosine	-0.828029	-0.560904	0.0151362	0.0563041	0.959398
X-24970	0.715066	1.76368	0.0345827	0.0571451	0.959398
1-palmitoyl-2-arachidonoyl-GPI (16:0/20:4)*	0.521053	0.267217	0.11971	0.0586638	0.959398
X-23739	-0.766298	-0.376075	0.023988	0.0588024	0.959398
X-24456	-0.692099	-0.518679	0.0405434	0.0589691	0.959398
retinal	-0.73712	-0.637057	0.0295991	0.0603757	0.959398
X-13007	-0.791898	-0.443712	0.0198691	0.0614607	0.959398
N,N-dimethyl-pro-pro	-0.802383	-0.432649	0.0183743	0.0618615	0.959398
creatinine	-0.792457	-0.235806	0.0197866	0.0630542	0.959398
pseudouridine	-0.867423	-0.388791	0.0111609	0.0635082	0.959398
N-acetylvaline	-1.01146	-0.370522	0.003426	0.0641603	0.959398
3-indoleglyoxylic acid	-0.586876	-0.415849	0.0806479	0.0652639	0.959398
1-ribosyl-imidazoleacetate*	-0.805422	-0.821889	0.0179603	0.0653971	0.959398
dopamine 4-sulfate	-0.394966	-1.05578	0.235797	0.0688006	0.959398
N-formylmethionine	-0.876183	-0.391981	0.0104181	0.0689888	0.959398
sulfate*	-1.01331	-0.342917	0.00337236	0.0691434	0.959398
caproate (6:0)	0.376611	0.141865	0.257978	0.0708557	0.959398
4-imidazoleacetate	-0.657145	-0.383856	0.0513333	0.0712757	0.959398
X-10458	-0.593975	-0.291316	0.0771577	0.0724725	0.959398
5,6-dihydrouridine	-0.81946	-0.468975	0.0161555	0.073483	0.959398
sphingosine	0.667441	0.449838	0.047923	0.074839	0.959398
hexadecanedioate (C16-DC)	0.723247	0.472614	0.0326538	0.0757469	0.959398
sphingomyelin (d18:2/18:1)*	-0.666215	-0.358416	0.0483186	0.0759387	0.959398
gamma-glutamylthreonine	-0.866048	-0.39737	0.0112817	0.0770337	0.959398
catechol sulfate	-0.442731	-0.518364	0.184658	0.0772417	0.959398
X-11632	-0.690968	-0.431839	0.0408588	0.077797	0.959398
ethylmalonate	0.323485	0.251254	0.330429	0.0781402	0.959398
X-24812	-0.6548	-0.845094	0.0521386	0.0805462	0.959398
X-24309	-0.733492	-0.788435	0.0303725	0.0810677	0.959398
glycosyl-N-palmitoyl-sphingosine (d18:1/16:0)	0.496448	0.247306	0.137767	0.0839139	0.959398
caprylate (8:0)	0.715898	0.463042	0.034382	0.0849439	0.959398
valylglycine	0.410205	0.286372	0.218465	0.087559	0.959398
gamma-glutamylhistidine	-0.839244	-0.340689	0.0138904	0.0882254	0.959398
cys-gly, oxidized	0.638176	0.265761	0.0581657	0.0892219	0.959398
glycine	-0.364805	-0.182793	0.273011	0.089394	0.959398
myo-inositol	-0.757585	-0.50286	0.025555	0.0896446	0.959398
sphingosine 1-phosphate	0.9654	0.270285	0.00505331	0.0923521	0.959398
X-11849	-0.412089	-1.46962	0.216389	0.0936694	0.959398
N-acetylhistidine	-0.74191	-0.553826	0.0286048	0.0941756	0.959398
X-26097	-0.608702	-0.259772	0.0703201	0.0976788	0.959398
gamma-glutamyl-2-aminobutyrate	-0.68012	-0.677671	0.0439944	0.0994676	0.959398
2-O-methylascorbic acid	-0.872679	-0.470867	0.0107096	0.102204	0.959398
glycosyl ceramide (d18:1/23:1, d17:1/24:1)*	0.614677	0.543218	0.0676958	0.10319	0.959398
N2-acetyllysine	-0.889375	-1.08793	0.0093848	0.103286	0.959398
tryptophan	-0.604676	-0.167347	0.0721365	0.103389	0.959398
anthranilate	0.354037	0.234792	0.287251	0.103958	0.959398
X-24241	-0.662429	-0.494274	0.0495578	0.103985	0.959398
1-oleoyl-2-docosahexaenoyl-GPC (18:1/22:6)*	-0.625571	-0.214863	0.0631243	0.104297	0.959398
N-acetylserine	-0.830239	-0.388952	0.0148829	0.105514	0.959398
stachydrine	-0.618315	-2.1774	0.0661389	0.105565	0.959398
3-methyl-2-oxobutyrate	0.210718	0.0655086	0.524962	0.108449	0.959398
imidazole lactate	-0.705631	-0.545425	0.0369311	0.111318	0.959398
X-23659	-0.599164	-0.80605	0.0746873	0.112321	0.959398
cysteinylglycine	-0.433282	-0.19214	0.194041	0.113413	0.959398
sphinganine-1-phosphate	0.843621	0.29892	0.01343	0.11445	0.959398
X-19438	0.678828	0.374897	0.0443815	0.11446	0.959398
cystathionine	-0.654944	-0.746407	0.0520886	0.1148	0.959398
3-methoxycatechol sulfate (2)	-0.402781	-0.681974	0.226787	0.116911	0.959398
X-23782	0.401112	0.486359	0.22869	0.116929	0.959398
branched chain 14:0 dicarboxylic acid**	-0.511931	-1.15362	0.126168	0.117201	0.959398
X-11847	-0.388765	-1.66574	0.24313	0.117707	0.959398
N-acetyltheanine	0.495994	0.44924	0.138119	0.118136	0.959398
sebacate (C10-DC)	0.701127	1.41788	0.0381009	0.119273	0.959398
N-acetyl-2-aminoadipate	-0.833559	-0.49955	0.0145097	0.120994	0.959398
sphingomyelin (d18:1/20:2, d18:2/20:1, d16:1/22:2)*	-0.607639	-0.349432	0.0707959	0.121482	0.959398
inosine 5'-monophosphate (IMP)	0.694602	0.739973	0.0398528	0.122289	0.959398
X-12410	-0.249128	-0.447195	0.452659	0.12428	0.959398
dodecanedioate (C12-DC)	0.700363	1.92021	0.0383024	0.12649	0.959398
N4-acetylcytidine	-0.58616	-0.553597	0.0810071	0.126908	0.959398
hexadecenedioate (C16:1-DC)*	0.543137	0.407414	0.105177	0.126917	0.959398
taurodeoxycholic acid 3-sulfate	-0.51724	-0.810182	0.122377	0.12766	0.959398
2,3-dihydroxy-2-methylbutyrate	-0.565687	-0.73659	0.0918592	0.12805	0.959398
1,2-dipalmitoyl-GPC (16:0/16:0)	0.335387	0.0759255	0.313119	0.128762	0.959398
erythronate*	-0.645203	-0.422429	0.0555489	0.130273	0.959398
deoxycarnitine	-0.763813	-0.299307	0.024426	0.130577	0.959398
X-11381	-0.65415	-0.420356	0.0523638	0.130993	0.959398
1,5-anhydroglucitol (1,5-AG)	0.446007	0.261834	0.181487	0.131232	0.959398
3-methyl-2-oxovalerate	0.326996	0.117597	0.325258	0.131962	0.959398
X-12812	0.45407	1.33318	0.17386	0.132248	0.959398
cysteine s-sulfate	-0.571871	-0.277594	0.0884611	0.132741	0.959398
succinylcarnitine (C4-DC)	-0.889923	-0.531242	0.00934397	0.133339	0.959398
N-methylproline	-0.55487	-2.22752	0.0980631	0.13671	0.959398
gamma-CEHC glucuronide*	-0.544405	-0.675516	0.104389	0.137831	0.959398
X-25810	-0.517984	-0.962184	0.121852	0.139153	0.959398
4-hydroxy-2-oxoglutaric acid	-0.440473	-0.454835	0.186868	0.140936	0.959398
sphinganine	0.494011	0.326177	0.139667	0.141128	0.959398
X-24588	-0.748096	-0.383332	0.0273646	0.143041	0.959398
1-methylguanidine	-0.740611	-0.750518	0.0288714	0.143174	0.959398
methionine sulfone	-0.675179	-0.642287	0.0454908	0.143847	0.959398
butyrate/isobutyrate (4:0)	0.440411	0.253673	0.186929	0.144127	0.959398
gluconate	-0.47721	-0.232283	0.15334	0.14469	0.959398
4-allylcatechol sulfate	-0.413108	-1.51211	0.215273	0.147363	0.959398
homostachydrine*	-0.36834	-0.330316	0.268446	0.1475	0.959398
arachidate (20:0)	0.634813	0.199255	0.0594549	0.148767	0.959398
acetoacetate	0.374487	0.540307	0.260638	0.149404	0.959398
N1-methyladenosine	-0.711258	-0.21794	0.0355144	0.14958	0.959398
X-23639	-0.387281	-0.333564	0.244909	0.152455	0.959398
X-11470	-0.629542	-0.768348	0.0615248	0.154142	0.959398
xanthurenate	-0.508335	-0.600153	0.12879	0.158447	0.959398
4-hydroxyhippurate	-0.55185	-0.675672	0.0998549	0.15863	0.959398
sphingomyelin (d18:2/21:0, d16:2/23:0)*	-0.460715	-0.262416	0.167762	0.159797	0.959398
X-12847	0.646259	1.44932	0.0551644	0.16187	0.959398
sphingomyelin (d18:1/18:1, d18:2/18:0)	-0.533413	-0.20082	0.111389	0.166441	0.959398
S-allylcysteine	-0.383922	-1.4071	0.248971	0.166499	0.959398
picolinoylglycine	-0.71878	-0.585606	0.0336949	0.167145	0.959398
X-15245	0.418396	0.461754	0.209548	0.167839	0.959398
phenylacetylglutamate	-0.770986	-1.06137	0.0231809	0.169184	0.959398
N6-carboxymethyllysine	0.284368	0.108096	0.391729	0.16967	0.959398
asparagine	-0.263314	-0.0823001	0.427492	0.170717	0.959398
palmitoloelycholine	-0.43172	-0.704851	0.195626	0.172289	0.959398
X-11308	0.456822	0.273744	0.171314	0.173027	0.959398
X-21796	-0.508739	-0.236924	0.128493	0.173897	0.959398
X-12015	-0.615905	-1.06202	0.0671667	0.174003	0.959398
N-acetylglucosaminylasparagine	-0.594754	-0.321724	0.0767825	0.174408	0.959398
X-24295	0.660306	0.363509	0.0502646	0.175474	0.959398
flavin adenine dinucleotide (FAD)	-0.288529	-0.0918347	0.384889	0.175837	0.959398
gamma-glutamylglutamine	-0.33527	-0.126866	0.313286	0.175912	0.959398
N-acetylalanine	-0.685249	-0.25941	0.0424867	0.176517	0.959398
N-acetylphenylalanine	-0.684532	-0.592272	0.0426949	0.176653	0.959398
X-25948	-0.516946	-0.294911	0.122584	0.178778	0.959398
beta-alanine	0.343535	0.174219	0.301628	0.178905	0.959398
1-methylhistidine	-0.863332	-0.806665	0.011524	0.17995	0.959398
4-vinylcatechol sulfate	0.564348	2.0128	0.0926094	0.1805	0.959398
X-16935	0.550981	0.565326	0.100376	0.182475	0.959398
isoursodeoxycholate	0.631896	1.17911	0.0605928	0.183047	0.959398
isovalerylglycine	-0.396329	-0.518298	0.234207	0.184476	0.959398
octadecanedioate (C18-DC)	0.467348	0.345292	0.161841	0.185249	0.959398
1-cerotoyl-GPC (26:0)*	0.628074	0.357873	0.0621121	0.18537	0.959398
guanidinoacetate	-0.233481	-0.113075	0.481392	0.185595	0.959398
C-glycosyltryptophan	-0.706148	-0.269564	0.036799	0.186006	0.959398
X-13684	-0.617217	-0.695701	0.0666055	0.186123	0.959398
myristate (14:0)	0.376174	0.347902	0.258523	0.187201	0.959398
X-12026	-0.746402	-0.509206	0.0276994	0.187644	0.959398
2-hydroxybutyrate/2-hydroxyisobutyrate	0.279488	0.247588	0.399847	0.188905	0.959398
X-12117	-0.676358	-1.02183	0.0451298	0.191502	0.959398
mannose	0.342946	0.187466	0.30245	0.193538	0.959398
3-aminoisobutyrate	-0.686063	-0.686023	0.0422515	0.194073	0.959398
4-acetamidobutanoate	-0.603451	-0.521777	0.072697	0.19519	0.959398
sphingomyelin (d18:2/23:1)*	-0.408161	-0.207388	0.220733	0.196581	0.959398
myristoylcarnitine (C14)	0.48415	0.242087	0.147569	0.196707	0.959398
methionine	-0.554842	-0.165051	0.0980795	0.19692	0.959398
isobutyrylcarnitine (C4)	-0.507448	-0.529515	0.129443	0.200779	0.959398
gamma-glutamylglutamate	-0.708591	-0.511319	0.0361797	0.200935	0.959398
thioproline	-0.495435	-0.196923	0.138554	0.201224	0.959398
lactosyl-N-behenoyl-sphingosine (d18:1/22:0)*	0.643434	0.326365	0.0561978	0.201883	0.959398
arginine	-0.517089	-0.230375	0.122483	0.202176	0.959398
palmitoyl-arachidonoyl-glycerol (16:0/20:4) [1]*	-0.310047	-1.16991	0.350727	0.20323	0.959398
tartronate (hydroxymalonate)	-0.351631	-0.260409	0.290502	0.20463	0.959398
N-acetylcitrulline	-0.713377	-1.31008	0.0349931	0.206796	0.959398
kynurenate	-0.517983	-0.430284	0.121853	0.207575	0.959398
laurylcarnitine (C12)	0.575797	0.351606	0.0863582	0.207918	0.959398
3-methylxanthine	-0.48776	-0.649928	0.144637	0.209489	0.959398
2-hydroxyphytanate*	-0.351176	-0.26996	0.29112	0.209558	0.959398
1-palmitoyl-2-linoleoyl-GPI (16:0/18:2)	0.324798	0.176777	0.328488	0.210543	0.959398
glutarylcarnitine (C5-DC)	-0.738939	-0.592332	0.029218	0.212052	0.959398
alanine	-0.461755	-0.11219	0.166822	0.214118	0.959398
N2,N2-dimethylguanosine	-0.770635	-0.370742	0.0232405	0.214298	0.959398
1-(1-enyl-palmitoyl)-GPC (P-16:0)*	-0.289433	-0.133824	0.383413	0.215184	0.959398
sphingomyelin (d17:2/16:0, d18:2/15:0)*	-0.431608	-0.276571	0.19574	0.215293	0.959398
N,N-dimethyl-5-aminovalerate	-0.526231	-1.83303	0.116165	0.217413	0.959398
2-methylserine	-0.284069	-0.263202	0.392223	0.21827	0.959398
sphingomyelin (d18:1/21:0, d17:1/22:0, d16:1/23:0)*	-0.373158	-0.229048	0.262313	0.218686	0.959398
nervonate (24:1n9)*	0.437853	0.217347	0.189458	0.218954	0.959398
5,6-dihydrothymine	0.411496	0.137955	0.217041	0.219782	0.959398
X-25271	-0.405901	-1.51952	0.223261	0.220151	0.959398
ceramide (d16:1/24:1, d18:1/22:1)*	0.317737	0.270539	0.339013	0.220158	0.959398
X-25371	-0.634526	-0.478604	0.0595661	0.223456	0.959398
N-stearoyl-sphinganine (d18:0/18:0)*	0.205801	0.159932	0.534639	0.223731	0.959398
glutamine conjugate of C6H10O2 (2)*	0.307113	0.528767	0.355265	0.22455	0.959398
sarcosine	-0.446738	-0.167727	0.180785	0.225176	0.959398
3beta-hydroxy-5-cholestenoate	-0.461877	-0.301033	0.166713	0.225627	0.959398
glycoursodeoxycholic acid sulfate (1)	0.444098	0.749567	0.18333	0.225869	0.959398
5-methylthioadenosine (MTA)	-0.658514	-0.334857	0.0508681	0.22636	0.959398
sphingomyelin (d17:1/14:0, d16:1/15:0)*	-0.290175	-0.212644	0.382203	0.227454	0.959398
oleoylcholine	-0.303324	-0.424535	0.361181	0.227715	0.959398
1,2-dipalmitoyl-GPE (16:0/16:0)*	0.184494	0.174446	0.57762	0.227741	0.959398
palmitoleate (16:1n7)	0.19832	0.255387	0.549539	0.228699	0.959398
3-(3-amino-3-carboxypropyl)uridine*	-0.642173	-0.45906	0.0566646	0.230306	0.959398
X-12104	-0.741913	-0.608385	0.0286041	0.230639	0.959398
myristoleate (14:1n5)	0.295058	0.290342	0.374309	0.23078	0.959398
cysteine-glutathione disulfide	-0.229873	-0.183031	0.488161	0.231934	0.959398
carnitine	-0.641787	-0.16737	0.0568078	0.232829	0.959398
glycerate	-0.323263	-0.213255	0.330758	0.233802	0.959398
(R)-3-hydroxybutyrylcarnitine	0.0837037	0.120288	0.800299	0.234465	0.959398
linoleoyl-arachidonoyl-glycerol (18:2/20:4) [2]*	-0.545016	-0.593096	0.10401	0.234511	0.959398
1-oleoyl-2-docosahexaenoyl-GPE (18:1/22:6)*	-0.501908	-0.69174	0.133583	0.235125	0.959398
homovanillate (HVA)	-0.551892	-0.500502	0.0998302	0.235128	0.959398
methyl glucopyranoside (alpha + beta)	-0.245357	-0.572829	0.459491	0.235954	0.959398
gamma-tocopherol/beta-tocopherol	0.249742	0.154074	0.451552	0.236311	0.959398
perfluorooctanoate (PFOA)	-0.590988	-0.723761	0.0786102	0.236526	0.959398
3-hydroxybutyrate (BHBA)	0.459892	0.677191	0.168508	0.236839	0.959398
propionylcarnitine (C3)	-0.603654	-0.332074	0.0726035	0.237833	0.959398
glucuronide of C10H18O2 (7)*	0.41605	1.75211	0.212074	0.240362	0.959398
lactosyl-N-nervonoyl-sphingosine (d18:1/24:1)*	0.531748	0.259298	0.112481	0.240637	0.959398
dimethylarginine (SDMA + ADMA)	-0.590912	-0.181813	0.0786478	0.241494	0.959398
N-acetylasparagine	-0.545545	-0.582975	0.103684	0.242416	0.959398
phenylpyruvate	-0.489896	-0.282916	0.142923	0.242761	0.959398
3-hydroxypyridine sulfate	-0.218531	-0.50787	0.509776	0.242782	0.959398
propionylglycine	-0.27615	-0.321028	0.405461	0.245041	0.959398
1-linolenoyl-GPC (18:3)*	-0.187603	-0.196876	0.571244	0.246532	0.959398
glycosyl-N-(2-hydroxynervonoyl)-sphingosine (d18:1/24:1(2OH))*	0.0292492	0.018481	0.929544	0.246735	0.959398
1-palmitoyl-2-gamma-linolenoyl-GPC (16:0/18:3n6)*	-0.324617	-0.504202	0.328756	0.246832	0.959398
palmitoleoyl-arachidonoyl-glycerol (16:1/20:4) [2]*	-0.233929	-1.74504	0.480555	0.247949	0.959398
N-formylphenylalanine	0.406444	0.261626	0.222653	0.248126	0.959398
sphingomyelin (d18:1/19:0, d19:1/18:0)*	-0.354875	-0.199108	0.286125	0.249319	0.959398
X-12411	-0.522333	-1.17279	0.118826	0.250263	0.959398
sphingadienine	0.412574	0.266345	0.215858	0.250387	0.959398
1-methylnicotinamide	-0.442609	-0.763508	0.184777	0.251395	0.959398
tiglylcarnitine (C5:1-DC)	-0.579308	-0.451149	0.0845137	0.251696	0.959398
linoleoylcholine*	-0.23923	-0.306659	0.470717	0.254486	0.959398
X-15503	0.411346	0.742286	0.217206	0.258737	0.959398
isovalerate (i5:0)	0.396104	0.221419	0.234469	0.25893	0.959398
3-methylcytidine	-0.318518	-0.192924	0.337839	0.260239	0.959398
X-11979	-0.681557	-0.325271	0.0435675	0.260468	0.959398
3-hydroxyisobutyrate	0.134577	0.106053	0.684379	0.260777	0.959398
trans-urocanate	-0.436655	-0.288737	0.190651	0.261797	0.959398
1-arachidonoyl-GPE (20:4n6)*	0.322451	0.106617	0.331963	0.262585	0.959398
N-acetyl-beta-alanine	-0.364505	-0.187815	0.273401	0.266118	0.959398
X-21834	0.51794	0.735206	0.121883	0.269236	0.959398
2'-O-methylcytidine	-0.540904	-0.158984	0.106578	0.269482	0.959398
1-oleoyl-GPC (18:1)	-0.0965305	-0.0386039	0.770521	0.269645	0.959398
N-acetyl-2-aminooctanoate*	-0.667825	-0.77774	0.0477996	0.269834	0.959398
X-25433	-0.514633	-0.775807	0.124227	0.27209	0.959398
X-12096	-0.638262	-1.01223	0.0581328	0.275072	0.959398
4-acetylcatechol sulfate (1)	-0.356397	-0.822097	0.284086	0.275901	0.959398
palmitoylcarnitine (C16)	0.282769	0.10234	0.394377	0.276609	0.959398
X-23780	-0.334581	-1.21502	0.31427	0.277468	0.959398
glycoursodeoxycholate	0.568739	1.00755	0.0901688	0.281246	0.959398
X-25957	-0.295729	-0.100837	0.373232	0.284118	0.959398
N-acetylarginine	-0.677961	-0.615526	0.044643	0.284688	0.959398
3-hydroxyhexanoylcarnitine (1)	0.154796	0.106937	0.640182	0.287025	0.959398
decanoylcarnitine (C10)	-0.0847356	-0.0803302	0.797892	0.288483	0.959398
4-ethylphenylsulfate	0.422212	0.990557	0.205487	0.288514	0.959398
mannonate*	-0.508483	-0.278463	0.128681	0.289633	0.959398
X-24243	0.284636	0.434651	0.391286	0.289802	0.959398
1-palmitoyl-2-stearoyl-GPE (16:0/18:0)*	0.298021	0.215544	0.369569	0.290162	0.959398
X-11483	-0.300205	-0.498912	0.366099	0.290408	0.959398
gamma-glutamylphenylalanine	-0.629552	-0.335546	0.0615207	0.290724	0.959398
3-hydroxy-2-ethylpropionate	-0.693733	-0.424979	0.0400912	0.293423	0.959398
stearoylcholine*	-0.282491	-0.359357	0.394839	0.29392	0.959398
glycerol	-0.0815642	-0.0718419	0.805296	0.29427	0.959398
2-oleoylglycerol (18:1)	-0.574777	-0.540706	0.0869008	0.295094	0.959398
1-stearoyl-GPE (18:0)	-0.229719	-0.0916114	0.488451	0.297425	0.959398
hydroxy-N6,N6,N6-trimethyllysine*	-0.73175	-0.450628	0.0307501	0.297477	0.959398
ethyl beta-glucopyranoside	-0.487336	-1.33589	0.144979	0.297713	0.959398
1-oleoyl-GPI (18:1)	-0.251318	-0.224419	0.448718	0.297857	0.959398
X-23641	-0.31274	-0.514413	0.346595	0.298601	0.959398
X-16580	-0.628395	-0.50235	0.0619832	0.299991	0.959398
N6-methyladenosine	-0.631986	-0.309986	0.0605575	0.303424	0.959398
2-keto-3-deoxy-gluconate	-0.344388	-0.268371	0.300443	0.304001	0.959398
N-palmitoyl-sphinganine (d18:0/16:0)	0.354787	0.202796	0.286242	0.304484	0.959398
X-18345	0.221647	0.302851	0.503787	0.304567	0.959398
N6-carbamoylthreonyladenosine	-0.555061	-0.344623	0.0979502	0.305442	0.959398
1-palmitoyl-2-docosahexaenoyl-GPE (16:0/22:6)*	-0.596862	-0.538089	0.0757747	0.305493	0.959398
tyramine O-sulfate	-0.47932	-1.40512	0.151566	0.305582	0.959398
linoleoyl-linolenoyl-glycerol (18:2/18:3) [1]*	-0.173473	-0.262824	0.600491	0.30655	0.959398
hexanoylglutamine	0.338572	0.393268	0.308592	0.306759	0.959398
gamma-glutamylvaline	-0.71871	-0.334291	0.0337115	0.30956	0.959398
heme	-0.346678	-0.310901	0.297275	0.31058	0.959398
3-phosphoglycerate	0.384518	0.285357	0.248246	0.311546	0.959398
1-linoleoylglycerol (18:2)	-0.619605	-0.549966	0.0655942	0.311734	0.959398
N-carbamoylalanine	-0.496507	-0.680999	0.137721	0.313312	0.959398
biliverdin	-0.435834	-0.294584	0.191472	0.313409	0.959398
1-stearoyl-2-oleoyl-GPS (18:0/18:1)	0.576704	0.401906	0.0858788	0.313493	0.959398
gulonate*	-0.533924	-0.749053	0.111055	0.314368	0.959398
tetrahydrocortisone glucuronide (5)	-0.535971	-0.556297	0.109727	0.315926	0.959398
glutamine	-0.433095	-0.0826754	0.19423	0.316785	0.959398
cystine	-0.763935	-0.379176	0.0244043	0.317434	0.959398
5-dodecenoylcarnitine (C12:1)	0.391681	0.266758	0.239662	0.317894	0.959398
trimethylamine N-oxide	-0.64504	-0.840853	0.0556084	0.317914	0.959398
glycodeoxycholate 3-sulfate	-0.280266	-0.341316	0.398547	0.318882	0.959398
X-18913	0.364802	0.367507	0.273015	0.319198	0.959398
N-formylanthranilic acid	0.0907496	0.0605972	0.783902	0.322603	0.959398
hydantoin-5-propionate	0.155604	0.189488	0.638443	0.323481	0.959398
lactosyl-N-palmitoyl-sphingosine (d18:1/16:0)	0.573268	0.22262	0.0877082	0.323958	0.959398
X-24949	0.329211	0.332264	0.322023	0.323995	0.959398
X-23666	-0.715593	-0.831699	0.0344554	0.324858	0.959398
X-15728	0.553326	1.36915	0.098976	0.325928	0.959398
2-piperidinone	0.310392	0.492408	0.350196	0.327356	0.959398
N6,N6,N6-trimethyllysine	-0.652987	-0.463965	0.0527684	0.327846	0.959398
11beta-hydroxyetiocholanolone glucuronide*	-0.44759	-0.58293	0.17997	0.328598	0.959398
hexanoylcarnitine (C6)	0.150623	0.0879519	0.649203	0.329061	0.959398
X-23665	0.153567	0.113443	0.642835	0.329641	0.959398
X-16964	-0.350001	-0.179505	0.292719	0.330029	0.959398
X-22162	-0.695839	-0.5838	0.0395153	0.330388	0.959398
sphingomyelin (d18:1/24:1, d18:2/24:0)*	0.480991	0.085473	0.150175	0.330903	0.959398
fructose	-0.423265	-0.52135	0.204377	0.331107	0.959398
X-24947	-0.025065	-0.0264475	0.939601	0.333489	0.959398
X-12714	0.269574	0.29224	0.416659	0.334226	0.959398
bilirubin degradation product, C17H20N2O5 (1)**	-0.443486	-0.335136	0.183924	0.334951	0.959398
X-11852	-0.347526	-2.60321	0.296107	0.335205	0.959398
linoleoyl-linoleoyl-glycerol (18:2/18:2) [2]*	-0.284973	-0.329136	0.390729	0.336429	0.959398
oleoyl-arachidonoyl-glycerol (18:1/20:4) [2]*	-0.549529	-0.4243	0.101251	0.336649	0.959398
gamma-glutamylmethionine	-0.483577	-0.268649	0.14804	0.336877	0.959398
X-21286	0.149698	0.113003	0.65121	0.337366	0.959398
N-(2-furoyl)glycine	-0.201441	-0.516668	0.543296	0.3379	0.959398
urate	-0.693608	-0.264753	0.0401259	0.339853	0.959398
taurolithocholate 3-sulfate	-0.375091	-0.925634	0.259879	0.340062	0.959398
1-stearoyl-2-docosahexaenoyl-GPE (18:0/22:6)*	-0.622272	-0.494728	0.06448	0.341004	0.959398
X-24953	-0.55943	-0.895273	0.0954071	0.341561	0.959398
oleoyl-linoleoyl-glycerol (18:1/18:2) [2]	-0.316532	-0.24063	0.340832	0.342004	0.959398
N-acetyl-aspartyl-glutamate (NAAG)	-0.376608	-0.159404	0.257981	0.342644	0.959398
gamma-glutamylalanine	-0.196917	-0.212792	0.552355	0.343151	0.959398
palmitoylcholine	-0.237508	-0.298405	0.473902	0.345576	0.959398
salicylate	-0.496339	-4.00485	0.137851	0.346178	0.959398
sphingomyelin (d18:1/22:2, d18:2/22:1, d16:1/24:2)*	-0.371586	-0.154435	0.264303	0.347284	0.959398
octadecadienedioate (C18:2-DC)*	-0.209528	-0.241005	0.527294	0.349393	0.959398
X-24411	-0.232999	-0.209251	0.482294	0.350675	0.959398
1-methyl-4-imidazoleacetate	-0.471699	-0.571297	0.158046	0.352053	0.959398
pantothenate	-0.529543	-0.547517	0.113942	0.352624	0.959398
fructosyllysine	0.0959705	0.0562796	0.771815	0.353716	0.959398
2-hydroxyhippurate (salicylurate)	-0.534989	-3.96556	0.110362	0.35388	0.959398
X-21829	0.0320599	0.034854	0.922794	0.354093	0.959398
gamma-glutamylisoleucine*	-0.611014	-0.390066	0.0692946	0.355315	0.959398
ribonate	-0.635194	-0.323887	0.0593077	0.357258	0.959398
N-acetyltyrosine	-0.500904	-0.45495	0.134345	0.35745	0.959398
2S,3R-dihydroxybutyrate	-0.436071	-0.415311	0.191235	0.357516	0.959398
X-24328	0.346077	0.350917	0.298104	0.35862	0.959398
pimeloylcarnitine/3-methyladipoylcarnitine (C7-DC)	-0.449364	-0.471831	0.178281	0.358767	0.959398
N-acetylaspartate (NAA)	-0.501621	-0.424889	0.133801	0.358884	0.959398
palmitoleoylcarnitine (C16:1)*	0.228626	0.117139	0.490512	0.358941	0.959398
lactate	0.542196	0.296814	0.105766	0.359509	0.959398
5alpha-androstan-3alpha,17beta-diol monosulfate (1)	0.421298	0.44724	0.206454	0.362019	0.959398
X-23644	-0.348665	-1.2488	0.294545	0.362489	0.959398
1-oleoyl-2-linoleoyl-GPE (18:1/18:2)*	-0.143261	-0.149478	0.665248	0.36357	0.959398
N-acetyl-isoputreanine	-0.414779	-0.284139	0.213451	0.365707	0.959398
ornithine	0.348522	0.108542	0.29474	0.366727	0.959398
2-naphthol sulfate	0.0714186	0.114209	0.829103	0.36698	0.959398
X-11787	-0.53584	-0.280632	0.109811	0.367484	0.959398
uracil	-0.245833	-0.140866	0.458625	0.367793	0.959398
3-hydroxy-2-methylpyridine sulfate	-0.221826	-0.646509	0.503444	0.368567	0.959398
adenine	-0.483715	-0.281083	0.147926	0.369249	0.959398
perfluorooctanesulfonate (PFOS)	-0.735642	-1.0492	0.0299121	0.37174	0.959398
adipoylcarnitine (C6-DC)	-0.30323	-0.459328	0.361328	0.372163	0.959398
linoleoyl-linoleoyl-glycerol (18:2/18:2) [1]*	-0.253472	-0.25028	0.444862	0.373138	0.959398
androstenediol (3alpha, 17alpha) monosulfate (3)	0.446488	0.468476	0.181025	0.373203	0.959398
X-18922	0.220318	0.0855483	0.506336	0.374292	0.959398
beta-cryptoxanthin	-0.208021	-0.296141	0.530257	0.375784	0.959398
X-26108	-0.126914	-0.074018	0.701435	0.375965	0.959398
8-methoxykynurenate	-0.434815	-0.539131	0.192494	0.378937	0.959398
vanillylmandelate (VMA)	-0.296256	-0.197067	0.372387	0.380638	0.959398
2,6-dihydroxybenzoic acid	-0.44816	-0.71555	0.179426	0.381252	0.959398
guaiacol sulfate	-0.271255	-0.324793	0.413779	0.382022	0.959398
vanillic acid glycine	-0.249681	-0.800019	0.451662	0.382251	0.959398
spermidine	-0.375753	-0.258595	0.25905	0.382292	0.959398
N-acetylthreonine	-0.44289	-0.243389	0.184504	0.384183	0.959398
oleoyl-arachidonoyl-glycerol (18:1/20:4) [1]*	-0.513121	-0.372311	0.125311	0.385039	0.959398
1,3,7-trimethylurate	-0.185839	-0.287868	0.574856	0.385158	0.959398
X-14056	-0.179045	-0.0947956	0.588873	0.385979	0.959398
p-cresol sulfate	-0.47961	-0.618923	0.151324	0.386511	0.959398
1-stearoyl-GPC (18:0)	-0.108486	-0.0324989	0.743076	0.389454	0.959398
N-stearoylserine*	-0.253442	-0.140091	0.444916	0.390975	0.959398
bilirubin degradation product, C16H18N2O5 (3)**	-0.466474	-0.447552	0.162611	0.392268	0.959398
homocitrulline	-0.517943	-0.835347	0.121882	0.393271	0.959398
X-24307	-0.238766	-0.170465	0.471574	0.394904	0.959398
1-linoleoyl-GPA (18:2)*	0.318306	0.22148	0.338158	0.395461	0.959398
X-23997	-0.465632	-0.447258	0.163357	0.396183	0.959398
palmitate (16:0)	0.152789	0.0773407	0.644514	0.39623	0.959398
N6-acetyllysine	-0.586064	-0.19294	0.0810553	0.396816	0.959398
adrenate (22:4n6)	0.0164501	0.00911378	0.960338	0.397083	0.959398
4-acetylphenol sulfate	-0.316421	-0.594743	0.340999	0.397565	0.959398
N-acetyltaurine	-0.557223	-0.343334	0.096685	0.397926	0.959398
5alpha-pregnan-3beta,20alpha-diol disulfate	-0.169965	-1.94592	0.607857	0.398862	0.959398
leucylglycine	0.268986	0.232316	0.41767	0.399252	0.959398
phytanate	-0.112925	-0.112634	0.732969	0.399778	0.959398
sphingomyelin (d18:2/23:0, d18:1/23:1, d17:1/24:1)*	-0.167796	-0.0771286	0.612435	0.400089	0.959398
X-24425	-0.262927	-0.213115	0.428168	0.400294	0.959398
bilirubin degradation product, C17H20N2O5 (2)**	-0.367686	-0.254057	0.269287	0.400312	0.959398
N-acetyl-1-methylhistidine*	-0.633474	-1.88448	0.0599751	0.401023	0.959398
N-acetylneuraminate	-0.264122	-0.24184	0.426084	0.404357	0.959398
2R,3R-dihydroxybutyrate	-0.594545	-0.493375	0.0768831	0.404534	0.959398
cholesterol	-0.354796	-0.136103	0.28623	0.404877	0.959398
2-methoxyhydroquinone sulfate (1)	0.10579	0.169602	0.749238	0.405062	0.959398
N-acetylleucine	-0.435401	-0.268839	0.191906	0.405089	0.959398
X-22143	-0.497671	-1.03986	0.13682	0.405216	0.959398
hexadecadienoate (16:2n6)	-0.635378	-0.584684	0.0592365	0.405343	0.959398
1-palmitoyl-2-arachidonoyl-GPC (16:0/20:4n6)	0.04092	0.00778709	0.901557	0.405819	0.959398
X-13553	-0.582324	-0.417117	0.0829549	0.406406	0.959398
X-23680	0.167446	0.127857	0.613173	0.406771	0.959398
2-hydroxystearate	-0.265715	-0.0851845	0.423317	0.409567	0.959398
X-12906	-0.52305	-0.646914	0.118333	0.409767	0.959398
gamma-glutamyltryptophan	-0.425477	-0.212054	0.202059	0.410139	0.959398
erythritol	-0.222089	-1.84471	0.50294	0.410719	0.959398
menthol glucuronide	-0.213122	-0.536391	0.520264	0.411412	0.959398
X-16397	-0.508281	-0.378306	0.128829	0.411529	0.959398
X-24522	-0.391029	-0.418856	0.240434	0.41201	0.959398
glycosyl ceramide (d18:2/24:1, d18:1/24:2)*	0.291278	0.163848	0.38041	0.412209	0.959398
branched-chain, straight-chain, or cyclopropyl 10:1 fatty acid (2)*	0.103696	0.0877829	0.754034	0.412836	0.959398
heptenedioate (C7:1-DC)*	-0.490746	-0.366361	0.142245	0.413025	0.959398
eicosenedioate (C20:1-DC)*	0.166203	0.117671	0.615805	0.413497	0.959398
X-12707	-0.462346	-0.347731	0.16629	0.413703	0.959398
X-24462	-0.448854	-0.336675	0.178765	0.413747	0.959398
N1-methyl-2-pyridone-5-carboxamide	-0.403793	-0.687517	0.22564	0.413915	0.959398
X-24334	-0.556033	-0.621026	0.0973795	0.414956	0.959398
eicosanedioate (C20-DC)	0.280769	0.208345	0.397706	0.415286	0.959398
N-palmitoylglycine	0.28275	0.149809	0.394409	0.417486	0.959398
S-1-pyrroline-5-carboxylate	-0.367988	-0.181994	0.268898	0.418176	0.959398
methylsuccinoylcarnitine	-0.583402	-0.708266	0.0824037	0.418685	0.959398
leucine	0.107286	0.0315987	0.745816	0.419746	0.959398
1-oleoyl-2-arachidonoyl-GPE (18:1/20:4)*	-0.379901	-0.293315	0.253896	0.419794	0.959398
threonine	-0.275678	-0.109026	0.406257	0.42217	0.959398
iminodiacetate (IDA)	-0.171709	-0.0489826	0.604189	0.424384	0.959398
4-allylphenol sulfate	-0.0832975	-0.158992	0.801247	0.424411	0.959398
(16 or 17)-methylstearate (a19:0 or i19:0)	0.172866	0.103244	0.601763	0.425136	0.959398
X-26119	-0.428879	-0.43857	0.198534	0.425529	0.959398
trans-4-hydroxyproline	-0.597812	-0.402639	0.0753245	0.425701	0.959398
glycerol 3-phosphate	-0.585421	-0.516387	0.0813794	0.426232	0.959398
bilirubin (Z,Z)	-0.4112	-0.255212	0.217366	0.427195	0.959398
indoleacetate	-0.587056	-0.495914	0.0805578	0.427754	0.959398
uridine	-0.182681	-0.0752222	0.581353	0.428067	0.959398
cortolone glucuronide (1)	-0.535685	-0.510162	0.109911	0.428261	0.959398
N-acetylglucosamine/N-acetylgalactosamine	-0.167228	-0.0611287	0.613635	0.428702	0.959398
bilirubin degradation product, C16H18N2O5 (4)**	-0.459845	-0.451624	0.168551	0.429534	0.959398
citrate	-0.424414	-0.0936789	0.20317	0.432041	0.959398
1-palmitoyl-GPE (16:0)	-0.339306	-0.133925	0.307555	0.43432	0.959398
indoleacetylglutamine	-0.559137	-1.29766	0.0955759	0.434782	0.959398
adrenoylcarnitine (C22:4)*	0.35668	0.256327	0.283708	0.437749	0.959398
X-23678	0.237191	0.180143	0.474488	0.440278	0.959398
cerotoylcarnitine (C26)*	0.189707	0.0825391	0.56695	0.440352	0.959398
gentisate	-0.471812	-0.69501	0.157948	0.44143	0.959398
taurocholenate sulfate*	-0.39048	-0.5057	0.241086	0.441744	0.959398
sphingomyelin (d18:1/17:0, d17:1/18:0, d19:1/16:0)	-0.248516	-0.103787	0.453763	0.442114	0.959398
X-11444	-0.464773	-0.443739	0.164119	0.443086	0.959398
N-acetylcarnosine	-0.462632	-0.437563	0.166034	0.443348	0.959398
lithocholate sulfate (1)	-0.212213	-0.303101	0.522038	0.443358	0.959398
6-hydroxyindole sulfate	-0.48576	-0.497623	0.146255	0.444299	0.959398
X-15674	-0.156621	-0.156631	0.636254	0.445735	0.959398
arabonate/xylonate	-0.355573	-0.482128	0.285189	0.446023	0.959398
16-hydroxypalmitate	0.181145	0.0793987	0.584524	0.446397	0.959398
deoxycholic acid 12-sulfate*	-0.142585	-0.221526	0.66673	0.44954	0.959398
gamma-CEHC	-0.069156	-0.0813625	0.834435	0.449805	0.959398
linoleoylcarnitine (C18:2)*	0.474449	0.25106	0.155683	0.449931	0.959398
ascorbic acid 3-sulfate*	-0.363522	-0.449555	0.274681	0.451115	0.959398
ethyl alpha-glucopyranoside	0.0891169	0.306429	0.787693	0.451196	0.959398
X-23587	-0.40857	-2.08499	0.220277	0.451258	0.959398
bilirubin degradation product, C16H18N2O5 (1)**	-0.401908	-0.476385	0.227781	0.452125	0.959398
methyl indole-3-acetate	-0.556901	-1.04462	0.0968723	0.454746	0.959398
3-indoxyl sulfate	-0.498466	-0.441252	0.136209	0.455686	0.959398
X-11299	-0.275422	-0.424915	0.406691	0.456251	0.959398
linoleoyl-docosahexaenoyl-glycerol (18:2/22:6) [1]*	-0.33432	-0.457832	0.314645	0.457858	0.959398
5-methyluridine (ribothymidine)	0.0247199	0.00915297	0.940431	0.457919	0.959398
X-24422	-0.324068	-0.86022	0.329567	0.459673	0.959398
3-methylglutaconate	-0.427474	-0.993577	0.199984	0.46017	0.959398
isoleucine	0.0825106	0.0251567	0.803085	0.461034	0.959398
pyruvate	0.468127	0.194391	0.161156	0.462548	0.959398
X-12112	0.227453	0.299884	0.49273	0.464369	0.959398
1-stearoyl-2-arachidonoyl-GPS (18:0/20:4)	0.380785	0.335255	0.252808	0.466342	0.959398
11beta-hydroxyandrosterone glucuronide	-0.342073	-0.342782	0.303668	0.467994	0.959398
cortisone	-0.186961	-0.117199	0.572558	0.468747	0.959398
1-stearoyl-2-docosahexaenoyl-GPC (18:0/22:6)	-0.502444	-0.235633	0.133179	0.47017	0.959398
bilirubin degradation product, C16H18N2O5 (2)**	-0.39984	-0.34791	0.230148	0.471088	0.959398
1-(1-enyl-stearoyl)-2-linoleoyl-GPE (P-18:0/18:2)*	-0.174881	-0.0892829	0.597545	0.472037	0.959398
X-17653	0.182469	0.133392	0.58179	0.474399	0.959398
O-acetylhomoserine	-0.256208	-1.31094	0.439992	0.474857	0.959398
glyco-beta-muricholate**	-0.385413	-2.46596	0.247162	0.478336	0.959398
3beta,7alpha-dihydroxy-5-cholestenoate	0.174316	0.0941264	0.598726	0.478461	0.959398
arachidonoylcholine	-0.223909	-0.241626	0.499463	0.479638	0.959398
gamma-glutamyl-epsilon-lysine	-0.474292	-0.265082	0.155817	0.480386	0.959398
3-methylglutarylcarnitine (2)	-0.340453	-1.38869	0.30594	0.480945	0.959398
1-methylurate	-0.160542	-0.246062	0.62785	0.481475	0.959398
X-26107	0.113003	0.0747108	0.732791	0.481713	0.959398
glycolithocholate sulfate*	-0.179669	-0.249689	0.587579	0.482191	0.959398
oleoylcarnitine (C18:1)	0.338942	0.162585	0.30807	0.48362	0.959398
3-hydroxyoleoylcarnitine	0.0620115	0.0405816	0.851322	0.487114	0.959398
X-17438	-0.286641	-0.702006	0.387984	0.488327	0.959398
beta-hydroxyisovalerate	-0.0779315	-0.056771	0.8138	0.489611	0.959398
androsterone glucuronide	-0.150148	-0.230362	0.650234	0.490756	0.959398
X-24306	-0.176003	-0.0884381	0.595202	0.491311	0.959398
butyrylcarnitine (C4)	-0.0422233	-0.0299314	0.898439	0.491636	0.959398
X-17346	0.121454	0.133954	0.713683	0.492298	0.959398
sphingomyelin (d18:2/24:2)*	-0.16792	-0.0699721	0.612171	0.492466	0.959398
docosadienoate (22:2n6)	0.0804027	0.0563797	0.808013	0.493522	0.959398
3-methyl catechol sulfate (1)	-0.0873391	-0.15641	0.791827	0.49392	0.959398
S-methylcysteine	-0.255446	-0.177279	0.441345	0.493952	0.959398
1,2,3-benzenetriol sulfate (2)	-0.122517	-0.299968	0.711292	0.495712	0.959398
tridecenedioate (C13:1-DC)*	-0.136977	-0.122075	0.67907	0.496528	0.959398
X-25519	-0.514674	-0.418883	0.124198	0.497771	0.959398
betaine	0.322972	0.1216	0.331189	0.498405	0.959398
stearate (18:0)	0.164948	0.0739755	0.618467	0.499255	0.959398
sphingomyelin (d18:2/14:0, d18:1/14:1)*	-0.220829	-0.133567	0.505355	0.499568	0.959398
linoleoyl-arachidonoyl-glycerol (18:2/20:4) [1]*	-0.417795	-0.397854	0.210192	0.500462	0.959398
X-14904	-0.340233	-0.36632	0.30625	0.501637	0.959398
O-sulfo-tyrosine	-0.609242	-0.392777	0.0700792	0.50227	0.959398
1-palmitoleoyl-2-linolenoyl-GPC (16:1/18:3)*	-0.172276	-0.143411	0.603	0.502391	0.959398
X-24475	-0.225702	-0.440914	0.496049	0.502534	0.959398
X-11880	0.201042	0.153458	0.544092	0.502742	0.959398
EDTA	-0.32697	-0.0888393	0.325296	0.503087	0.959398
1-palmitoyl-2-linoleoyl-GPC (16:0/18:2)	0.449936	0.0724473	0.177739	0.50346	0.959398
N-stearoyl-sphingosine (d18:1/18:0)*	0.105131	0.0554716	0.750746	0.505788	0.959398
1-linoleoyl-2-linolenoyl-GPC (18:2/18:3)*	0.0966184	0.079745	0.770318	0.506675	0.959398
pregnenolone sulfate	0.0129797	0.0187163	0.9687	0.507336	0.959398
X-23593	-0.370841	-0.288233	0.26525	0.507888	0.959398
5-oxoproline	-0.215247	-0.0922799	0.51613	0.508096	0.959398
1-(1-enyl-oleoyl)-GPE (P-18:1)*	-0.105507	-0.0484546	0.749884	0.508153	0.959398
valine	-0.0050723	-0.00162327	0.987766	0.508906	0.959398
tryptophan betaine	0.186303	0.384843	0.573906	0.510119	0.959398
N-acetylputrescine	-0.412684	-0.280165	0.215736	0.511673	0.959398
undecenoylcarnitine (C11:1)	-0.0827031	-0.0702709	0.802635	0.511822	0.959398
eicosapentaenoate (EPA; 20:5n3)	-0.470242	-0.57879	0.159308	0.512784	0.959398
picolinate	-0.319586	-0.316093	0.336236	0.513179	0.959398
glycine conjugate of C10H12O2*	0.0316511	0.0330909	0.923775	0.513434	0.959398
margaroylcarnitine (C17)*	0.162755	0.0945617	0.623128	0.513829	0.959398
docosahexaenoylcholine	-0.166526	-0.201733	0.61512	0.514031	0.959398
docosapentaenoate (n3 DPA; 22:5n3)	-0.427892	-0.64484	0.199553	0.51434	0.959398
gamma-glutamylleucine	-0.452279	-0.264756	0.175532	0.514456	0.959398
1H-indole-7-acetic acid	-0.128113	-0.137425	0.698756	0.516543	0.959398
N-acetylisoleucine	-0.441779	-0.234237	0.185587	0.517679	0.959398
2-ketocaprylate	-0.297556	-0.217506	0.370309	0.519301	0.959398
indoleacetoylcarnitine*	-0.495723	-0.642463	0.13833	0.521042	0.959398
X-22771	-0.119431	-0.0631554	0.718241	0.523434	0.959398
X-26111	-0.279942	-0.709547	0.399088	0.524762	0.959398
cholate	-0.283544	-1.29208	0.393092	0.526514	0.959398
urea	-0.579616	-0.382622	0.0843529	0.526653	0.959398
N1-methyl-4-pyridone-3-carboxamide	-0.349741	-0.77949	0.293074	0.528294	0.959398
tetrahydrocortisol glucuronide	-0.413953	-0.407121	0.21435	0.529819	0.959398
dihomo-linoleoylcarnitine (C20:2)*	0.265279	0.196802	0.424073	0.531859	0.959398
hydroxypalmitoyl sphingomyelin (d18:1/16:0(OH))**	0.495106	0.153164	0.138811	0.534315	0.959398
oleoyl-linoleoyl-glycerol (18:1/18:2) [1]	-0.199061	-0.145991	0.548052	0.535455	0.959398
alpha-ketobutyrate	-0.0697736	-0.0632345	0.832979	0.535522	0.959398
X-25520	-0.12155	-0.124293	0.713466	0.536211	0.959398
1-(1-enyl-stearoyl)-GPE (P-18:0)*	-0.0642537	-0.031513	0.846014	0.537175	0.959398
gamma-glutamyltyrosine	-0.48194	-0.269256	0.149388	0.537644	0.959398
X-18901	0.428216	0.706059	0.199217	0.539554	0.959398
androstenediol (3beta,17beta) monosulfate (1)	0.451357	0.577835	0.176398	0.542471	0.959398
androstenediol (3beta,17beta) disulfate (2)	0.4722	0.440375	0.157614	0.542628	0.959398
X-21310	-0.503838	-0.286646	0.132129	0.542967	0.959398
X-12193	-0.183326	-0.193105	0.580023	0.543328	0.959398
(N(1) + N(8))-acetylspermidine	-0.333602	-0.215747	0.315675	0.544497	0.959398
docosahexaenoylcarnitine (C22:6)*	0.110743	0.139758	0.737931	0.545058	0.959398
phenyllactate (PLA)	-0.351376	-0.262284	0.290848	0.545677	0.959398
metabolonic lactone sulfate	0.0653124	0.068662	0.843511	0.547306	0.959398
citramalate	-0.237265	-0.186805	0.474351	0.548171	0.959398
4-methylguaiacol sulfate	0.0627539	0.122428	0.849564	0.548455	0.959398
X-07765	-0.301218	-0.718278	0.364497	0.549311	0.959398
10-heptadecenoate (17:1n7)	-0.0301335	-0.0323744	0.92742	0.550093	0.959398
X-24473	-0.333915	-1.0942	0.315225	0.550178	0.959398
2-stearoyl-GPE (18:0)*	-0.229627	-0.114039	0.488623	0.550641	0.959398
thyroxine	-0.422327	-0.139768	0.205365	0.553406	0.959398
etiocholanolone glucuronide	0.146951	0.191028	0.657185	0.554056	0.959398
dihomo-linolenoyl-choline	-0.230511	-0.289642	0.48696	0.55455	0.959398
palmitoyl-arachidonoyl-glycerol (16:0/20:4) [2]*	-0.513013	-0.552493	0.125388	0.555202	0.959398
N-acetylglutamine	-0.479109	-0.430557	0.151743	0.555334	0.959398
1-stearoyl-2-linoleoyl-GPE (18:0/18:2)*	-0.153404	-0.108382	0.643185	0.556469	0.959398
X-12798	-0.256738	-0.217676	0.439053	0.556886	0.959398
13-HODE + 9-HODE	0.152169	0.112612	0.645855	0.556887	0.959398
1-palmitoyl-2-palmitoleoyl-GPC (16:0/16:1)*	0.0695094	0.044196	0.833602	0.560895	0.959398
palmitoyl sphingomyelin (d18:1/16:0)	0.350995	0.0601646	0.291365	0.561516	0.959398
X-26162	-0.159613	-0.316031	0.629838	0.562483	0.959398
X-25420	-0.3136	-0.380824	0.345282	0.5626	0.959398
andro steroid monosulfate C19H28O6S (1)*	0.019946	0.0337491	0.951919	0.56277	0.959398
glycocholenate sulfate*	0.14603	0.0935447	0.659195	0.562955	0.959398
4-methyl-2-oxopentanoate	-0.00479461	-0.00188072	0.988436	0.56429	0.959398
4-chlorobenzoic acid	-0.167484	-0.0668893	0.613093	0.565002	0.959398
1-stearoyl-2-oleoyl-GPC (18:0/18:1)	-0.167992	-0.0589662	0.612021	0.565056	0.959398
hippurate	-0.328475	-0.414893	0.323095	0.565105	0.959398
X-12544	-0.17148	-1.08318	0.60467	0.565534	0.959398
taurochenodeoxycholate	-0.284507	-0.834687	0.391499	0.5663	0.959398
lignoceroyl sphingomyelin (d18:1/24:0)	0.18861	0.0758029	0.569188	0.566683	0.959398
1-(1-enyl-stearoyl)-2-oleoyl-GPE (P-18:0/18:1)	-0.148667	-0.0738189	0.65345	0.568527	0.959398
3-(4-hydroxyphenyl)lactate	-0.30129	-0.169144	0.364383	0.56856	0.959398
2-linoleoylglycerol (18:2)	-0.368299	-0.280592	0.268499	0.568974	0.959398
1-stearoyl-GPS (18:0)*	0.329584	0.354375	0.321481	0.569133	0.959398
X-12729	0.339752	1.11035	0.306927	0.569578	0.959398
ximenoylcarnitine (C26:1)*	0.21798	0.0975686	0.51084	0.570598	0.959398
dihydroorotate	-0.142282	-0.181611	0.667393	0.57161	0.959398
sphingomyelin (d18:1/20:1, d18:2/20:0)*	-0.233976	-0.0823472	0.480468	0.572752	0.959398
N-methylhydroxyproline**	-0.210844	-4.90023	0.524714	0.575688	0.959398
1-stearoyl-2-oleoyl-GPE (18:0/18:1)	-0.201725	-0.161113	0.54273	0.577524	0.959398
6-bromotryptophan	-0.181351	-0.0847388	0.584099	0.577911	0.959398
1-lignoceroyl-GPC (24:0)	-0.0840188	-0.0715648	0.799564	0.578088	0.959398
N-palmitoyl-heptadecasphingosine (d17:1/16:0)*	0.193439	0.0946769	0.559372	0.578103	0.959398
sphingomyelin (d18:2/24:1, d18:1/24:2)*	0.277232	0.0589869	0.403636	0.578134	0.959398
(2 or 3)-decenoate (10:1n7 or n8)	0.343279	0.335452	0.301985	0.57909	0.959398
linoleoyl ethanolamide	0.201286	0.136628	0.543606	0.579564	0.959398
1-palmitoyl-GPG (16:0)*	-0.0233131	-0.0164843	0.943815	0.580699	0.959398
eicosapentaenoylcholine	-0.137808	-0.35908	0.677235	0.580957	0.959398
choline phosphate	-0.143677	-0.088204	0.664338	0.581208	0.959398
2-aminophenol sulfate	-0.261096	-0.851351	0.431371	0.581338	0.959398
16alpha-hydroxy DHEA 3-sulfate	0.0845766	0.153065	0.798263	0.582046	0.959398
bilirubin degradation product, C17H18N2O4 (3)**	0.0850479	0.140027	0.797164	0.582619	0.959398
pregnenetriol sulfate*	0.40941	0.370354	0.219345	0.582813	0.959398
3-hydroxyhippurate	0.287635	0.419488	0.386352	0.583856	0.959398
myristoleoylcarnitine (C14:1)*	0.214228	0.146617	0.518109	0.58645	0.959398
glycosyl-N-tricosanoyl-sphingadienine (d18:2/23:0)*	-0.0968566	-0.080312	0.769769	0.586493	0.959398
X-21736	-0.173532	-0.184022	0.600367	0.586674	0.959398
1-palmitoyl-GPC (16:0)	0.338416	0.0686183	0.308813	0.587652	0.959398
N-acetylglycine	0.142113	0.115663	0.667765	0.588324	0.959398
1-methyl-5-imidazolelactate	-0.464995	-0.869143	0.163922	0.588778	0.959398
1-palmitoyl-2-oleoyl-GPI (16:0/18:1)*	0.244672	0.171194	0.460738	0.590841	0.959398
1-linoleoyl-GPI (18:2)*	-0.328176	-0.192322	0.323532	0.593729	0.959398
pregnenediol sulfate (C21H34O5S)*	0.164342	0.195579	0.619753	0.594489	0.959398
2-aminoheptanoate	-0.0400851	-0.0274713	0.903556	0.595168	0.959398
cinnamoylglycine	0.0732789	0.148898	0.824725	0.595186	0.959398
octadecenedioate (C18:1-DC)	0.176314	0.169918	0.594555	0.595574	0.959398
sphingomyelin (d17:1/16:0, d18:1/15:0, d16:1/17:0)*	-0.0959034	-0.0407286	0.77197	0.596815	0.959398
dihomo-linolenoylcarnitine (C20:3n3 or 6)*	0.297586	0.26307	0.370262	0.597265	0.959398
10-undecenoate (11:1n1)	0.222401	0.164394	0.502343	0.597327	0.959398
thymol sulfate	-0.130655	-0.515704	0.693087	0.598123	0.959398
1-stearoyl-GPI (18:0)	-0.219461	-0.131291	0.507983	0.598214	0.959398
tyrosine	-0.00796059	-0.00281003	0.9808	0.598736	0.959398
1-(1-enyl-palmitoyl)-2-linoleoyl-GPC (P-16:0/18:2)*	0.066268	0.0284635	0.841252	0.59874	0.959398
2'-O-methyluridine	-0.240363	-0.10471	0.468629	0.598866	0.959398
1-palmitoyl-GPI (16:0)	-0.325057	-0.257321	0.328107	0.601425	0.959398
X-21353	-0.0213684	-0.0266463	0.948495	0.601715	0.959398
X-23654	-0.569241	-0.35931	0.0898934	0.604997	0.959398
allantoin	-0.225953	-0.106208	0.495572	0.605958	0.959398
carnitine of C10H14O2 (5)*	-0.368129	-0.421139	0.268717	0.607935	0.959398
hypoxanthine	-0.134045	-0.485408	0.685556	0.609799	0.959398
4-hydroxyphenylpyruvate	0.147063	0.115902	0.656942	0.610748	0.959398
1-palmitoleoyl-2-linoleoyl-GPC (16:1/18:2)*	0.191946	0.11914	0.562398	0.611498	0.959398
docosahexaenoate (DHA; 22:6n3)	-0.314336	-0.349966	0.344161	0.611872	0.959398
1-stearoyl-2-arachidonoyl-GPC (18:0/20:4)	-0.47509	-0.0889575	0.155137	0.611908	0.959398
21-hydroxypregnenolone disulfate	0.4538	0.434966	0.174111	0.612148	0.959398
indolepropionate	-0.325398	-0.32678	0.327604	0.612297	0.959398
X-24951	0.0657891	0.0545096	0.842384	0.612332	0.959398
eicosenoylcarnitine (C20:1)*	0.161419	0.101516	0.625978	0.612988	0.959398
diacylglycerol (16:1/18:2 [2], 16:0/18:3 [1])*	-0.374944	-0.378534	0.260064	0.613881	0.959398
X-25790	-0.224392	-0.235938	0.498541	0.615492	0.959398
X-25172	-0.223815	-0.148223	0.499642	0.616574	0.959398
maltose	-0.359138	-0.409671	0.280442	0.618396	0.959398
linolenate [alpha or gamma; (18:3n3 or 6)]	0.188238	0.219194	0.569947	0.619043	0.959398
alpha-hydroxyisocaproate	-0.159976	-0.227718	0.629061	0.619139	0.959398
oleate/vaccenate (18:1)	0.0399257	0.0317497	0.903937	0.620341	0.959398
inosine	-0.105665	-0.474341	0.749522	0.620505	0.959398
aspartate	-0.176282	-0.0985901	0.59462	0.620908	0.959398
alpha-tocopherol	0.127615	0.0536547	0.699868	0.621142	0.959398
7-methylguanine	-0.312779	-0.13664	0.346535	0.621907	0.959398
X-25419	-0.247486	-0.504267	0.455627	0.62239	0.959398
gamma-glutamyl-alpha-lysine	-0.378372	-0.148871	0.255787	0.623346	0.959398
delta-CEHC	-0.167725	-0.140949	0.612583	0.623786	0.959398
glycochenodeoxycholate glucuronide (1)	-0.139033	-0.173325	0.674536	0.623953	0.959398
glycerophosphoethanolamine	0.257132	0.088727	0.438355	0.624334	0.959398
dehydroepiandrosterone sulfate (DHEA-S)	0.52781	0.584926	0.115101	0.625282	0.959398
7alpha-hydroxy-3-oxo-4-cholestenoate (7-Hoca)	-0.485593	-0.24097	0.146392	0.625594	0.959398
X-13866	-0.101184	-0.245525	0.759802	0.625872	0.959398
X-25343	0.360498	0.162392	0.278645	0.627277	0.959398
glucuronate	-0.267781	-0.258754	0.419744	0.627469	0.959398
X-24544	0.172102	0.163494	0.603365	0.629563	0.959398
arabitol/xylitol	-0.301662	-0.343672	0.363797	0.630221	0.959398
3-phenylpropionate (hydrocinnamate)	-0.262473	-0.42753	0.428961	0.630221	0.959398
cortisol	-0.260816	-0.167652	0.431861	0.630254	0.959398
X-17351	-0.326055	-0.48797	0.326639	0.633708	0.959398
methionine sulfoxide	-0.251286	-0.155432	0.448775	0.634566	0.959398
adenosine 5'-diphosphate (ADP)	-0.133459	-0.125339	0.686857	0.637991	0.959398
1,2-dilinoleoyl-GPC (18:2/18:2)	0.488455	0.216978	0.144077	0.638627	0.959398
3-hydroxylaurate	0.208278	0.131558	0.529751	0.639535	0.959398
glycocholate	-0.185651	-0.435071	0.575242	0.640221	0.959398
1-(1-enyl-palmitoyl)-2-arachidonoyl-GPC (P-16:0/20:4)*	-0.493042	-0.179447	0.140428	0.640432	0.959398
taurocholate	-0.232996	-1.08917	0.482299	0.64198	0.959398
3-hydroxy-3-methylglutarate	-0.44256	-0.507695	0.184825	0.642424	0.959398
1,7-dimethylurate	-0.107693	-0.181308	0.744887	0.642598	0.959398
eugenol sulfate	-0.275041	-0.909384	0.407335	0.643087	0.959398
docosapentaenoylcarnitine (C22:5n3)*	0.202386	0.198117	0.541413	0.643644	0.959398
N6,N6-dimethyllysine	0.0778937	0.0671029	0.813889	0.645302	0.959398
X-11372	0.0971674	0.0625565	0.769052	0.646264	0.959398
2-oxoarginine*	-0.284507	-0.340921	0.3915	0.646415	0.959398
bilirubin degradation product, C17H18N2O4 (2)**	0.0471746	0.0861388	0.886608	0.647424	0.959398
X-21319	-0.134456	-0.128303	0.684646	0.64748	0.959398
4-methylcatechol sulfate	-0.199484	-0.282389	0.547205	0.647693	0.959398
linolenoylcarnitine (C18:3)*	0.413062	0.289188	0.215323	0.649879	0.959398
lignoceroylcarnitine (C24)*	0.130841	0.0806363	0.692674	0.650604	0.959398
3-carboxy-4-methyl-5-propyl-2-furanpropanoate (CMPF)	-0.161308	-0.286901	0.626214	0.650979	0.959398
X-21607	-0.139712	-0.264875	0.673041	0.651742	0.959398
2-hydroxydecanoate	0.143355	0.122288	0.665042	0.651913	0.959398
lysine	-0.323401	-0.0603609	0.330553	0.652658	0.959398
taurochenodeoxycholic acid 3-sulfate	-0.263977	-1.94654	0.426336	0.652857	0.959398
palmitoyl-oleoyl-glycerol (16:0/18:1) [1]*	0.0476729	0.0495563	0.885419	0.653358	0.959398
palmitoyl-linoleoyl-glycerol (16:0/18:2) [1]*	-0.0264725	-0.0226839	0.936217	0.654573	0.959398
ceramide (d18:1/14:0, d16:1/16:0)*	0.0807104	0.0386602	0.807293	0.654993	0.959398
branched-chain, straight-chain, or cyclopropyl 12:1 fatty acid*	-0.0740434	-0.0702005	0.822927	0.655366	0.959398
o-cresol sulfate	-0.106311	-0.299785	0.748045	0.655548	0.959398
pregnenediol disulfate (C21H34O8S2)*	0.0969258	0.114223	0.769609	0.6559	0.959398
3-methoxytyrosine	-0.317878	-0.136104	0.3388	0.656508	0.959398
5-acetylamino-6-formylamino-3-methyluracil	0.15958	0.272234	0.629908	0.658692	0.959398
X-17335	0.21669	0.146357	0.513333	0.65947	0.959398
X-18886	-0.0665626	-0.0547766	0.840556	0.659683	0.959398
X-11850	-0.219323	-0.482692	0.50825	0.659852	0.959398
4-hydroxycoumarin	-0.0656044	-0.165081	0.84282	0.661263	0.959398
N1-methylinosine	-0.204214	-0.135669	0.537781	0.661369	0.959398
4-hydroxyglutamate	-0.519066	-0.534551	0.121094	0.662759	0.959398
X-12100	-0.593183	-0.267048	0.0775406	0.662899	0.959398
X-13507	-0.119415	-0.15763	0.718276	0.663341	0.959398
glycochenodeoxycholate 3-sulfate	-0.215761	-0.694444	0.515132	0.663743	0.959398
cytidine	-0.257212	-0.707304	0.438213	0.663836	0.959398
1-stearoyl-2-linoleoyl-GPC (18:0/18:2)*	0.0879714	0.015469	0.790356	0.666223	0.959398
stearoyl sphingomyelin (d18:1/18:0)	-0.241587	-0.0956197	0.46638	0.666282	0.959398
X-21733	0.018279	0.019171	0.955933	0.667241	0.959398
N6-methyllysine	0.250753	0.267904	0.449734	0.667245	0.959398
2-palmitoyl-GPC (16:0)*	0.105142	0.0405488	0.750722	0.668015	0.959398
kynurenine	-0.521609	-0.244001	0.119326	0.668903	0.959398
ceramide (d18:2/24:1, d18:1/24:2)*	0.18064	0.0884021	0.58557	0.670156	0.959398
X-24556	-0.268079	-0.301089	0.41923	0.672856	0.959398
X-24418	-0.373244	-0.487175	0.262204	0.675676	0.959398
androstenediol (3alpha, 17alpha) monosulfate (2)	0.460522	0.412266	0.167937	0.676038	0.959398
glucuronide of piperine metabolite C17H21NO3 (4)*	-0.242776	-0.647406	0.464202	0.677171	0.959398
carboxyethyl-GABA	-0.26563	-0.160486	0.423464	0.677371	0.959398
pregnenetriol disulfate*	0.301538	0.347162	0.363993	0.679839	0.959398
quinate	0.0205345	0.0443763	0.950502	0.680176	0.959398
3-hydroxyoctanoate	-0.1027	-0.119838	0.75632	0.681332	0.959398
2-hydroxynervonate*	0.0698953	0.0372463	0.832692	0.681346	0.959398
nervonoylcarnitine (C24:1)*	0.134297	0.0694043	0.684999	0.681409	0.959398
beta-hydroxyisovaleroylcarnitine	-0.116989	-0.0683692	0.723756	0.681605	0.959398
pyridoxate	-0.303125	-1.14522	0.361493	0.681765	0.959398
glucuronide of piperine metabolite C17H21NO3 (3)*	-0.243825	-0.661941	0.462283	0.683972	0.959398
sulfate of piperine metabolite C18H21NO3 (1)*	0.0551865	0.0843557	0.86752	0.683984	0.959398
cyclo(leu-pro)	-0.165465	-0.224589	0.617369	0.68514	0.959398
1-linoleoyl-2-arachidonoyl-GPC (18:2/20:4n6)*	0.208153	0.0665583	0.529998	0.685356	0.959398
trans-3,4-methyleneheptanoate	-0.102341	-0.106547	0.757144	0.685706	0.959398
2-methylbutyrylcarnitine (C5)	-0.400783	-0.33266	0.229067	0.686202	0.959398
1-linoleoyl-GPE (18:2)*	0.348785	0.177876	0.294381	0.686511	0.959398
sphingomyelin (d18:1/14:0, d16:1/16:0)*	-0.186151	-0.0714149	0.574217	0.687015	0.959398
3-(3-hydroxyphenyl)propionate	0.314448	0.492669	0.343992	0.687452	0.959398
X-18921	0.171146	0.151618	0.605372	0.687474	0.959398
choline	-0.185282	-0.0393714	0.576	0.68766	0.959398
pyridoxal	-0.331689	-0.403038	0.31843	0.68889	0.959398
1-stearoyl-2-linoleoyl-GPI (18:0/18:2)	0.275979	0.110032	0.405749	0.689618	0.959398
palmitoyl-oleoyl-glycerol (16:0/18:1) [2]*	0.0371783	0.0321318	0.910518	0.693106	0.959398
10-nonadecenoate (19:1n9)	-0.0032827	-0.00310822	0.992082	0.693354	0.959398
arachidoylcarnitine (C20)*	-0.194007	-0.126067	0.558224	0.693828	0.959398
X-17325	-0.0862929	-0.141136	0.794262	0.693865	0.959398
N,N,N-trimethyl-5-aminovalerate	-0.25374	-0.180595	0.444384	0.69843	0.959398
serine	0.113622	0.0385595	0.731385	0.700169	0.959398
X-21821	-0.267024	-0.441743	0.421052	0.700212	0.959398
N-delta-acetylornithine	0.0365631	0.1039	0.911992	0.7008	0.959398
arachidonoylcarnitine (C20:4)	0.224629	0.162527	0.49809	0.701279	0.959398
5alpha-androstan-3beta,17alpha-diol disulfate	-0.0906842	-0.169206	0.784053	0.701646	0.959398
cysteine sulfinic acid	-0.242165	-0.175322	0.465321	0.702393	0.959398
X-12283	-0.284932	-0.445114	0.390797	0.703484	0.959398
X-13431	0.0317098	0.0327922	0.923635	0.704901	0.959398
oleoyl-oleoyl-glycerol (18:1/18:1) [2]*	-0.0636011	-0.062622	0.847558	0.705629	0.959398
1-palmitoyl-2-docosahexaenoyl-GPC (16:0/22:6)	-0.260276	-0.0877676	0.43281	0.706172	0.959398
X-11315	0.0152853	0.0125087	0.963144	0.706805	0.959398
oleoyl-oleoyl-glycerol (18:1/18:1) [1]*	-0.0874487	-0.085626	0.791572	0.707108	0.959398
indolin-2-one	-0.105021	-0.101605	0.750998	0.707531	0.959398
hypotaurine	0.441921	0.358992	0.185449	0.708476	0.959398
5-hydroxyindole sulfate	-0.330313	-0.432671	0.320421	0.71053	0.959398
N,N-dimethylalanine	-0.210848	-0.230342	0.524706	0.712247	0.959398
X-12822	-0.131472	-0.10286	0.691269	0.714335	0.959398
beta-citrylglutamate	-0.177492	-0.117409	0.592101	0.71448	0.959398
glutamine conjugate of C6H10O2 (1)*	-0.276374	-0.361437	0.405082	0.714524	0.959398
androsterone sulfate	0.32315	0.356867	0.330926	0.714944	0.959398
3-hydroxyhexanoate	0.122008	0.08199	0.712437	0.715938	0.959398
linoleate (18:2n6)	0.0577226	0.0483149	0.861494	0.716721	0.959398
cis-3,4-methyleneheptanoylglycine	-0.100528	-0.0742045	0.761309	0.721141	0.959398
X-12126	-0.33057	-0.532762	0.320049	0.721165	0.959398
S-methylcysteine sulfoxide	-0.19787	-0.222343	0.550442	0.721198	0.959398
X-12101	-0.0104163	-0.010147	0.974879	0.722139	0.959398
sphingomyelin (d18:2/16:0, d18:1/16:1)*	0.0401814	0.0102963	0.903325	0.724261	0.959398
myristoyl-linoleoyl-glycerol (14:0/18:2) [2]*	-0.262013	-0.286757	0.429766	0.725057	0.959398
2-pyrrolidinone	-0.369671	-0.304049	0.266741	0.725744	0.959398
ferulic acid 4-sulfate	-0.0908595	-0.160082	0.783647	0.726423	0.959398
alpha-ketoglutarate	-0.0660859	-0.0330718	0.841683	0.726585	0.959398
myristoyl dihydrosphingomyelin (d18:0/14:0)*	0.140647	0.0687616	0.670983	0.727088	0.959398
1-(1-enyl-palmitoyl)-2-linoleoyl-GPE (P-16:0/18:2)*	-0.184349	-0.102483	0.577917	0.727501	0.959398
1-arachidonylglycerol (20:4)	-0.527908	-0.623356	0.115035	0.72841	0.959398
adenosine	-0.172046	-0.0960375	0.603482	0.729314	0.959398
glutamine conjugate of C7H12O2*	-0.114164	-0.219202	0.730155	0.729755	0.959398
azelate (C9-DC)	-0.137333	-0.141202	0.678283	0.732355	0.959398
palmitoyl dihydrosphingomyelin (d18:0/16:0)*	0.172541	0.0512184	0.602445	0.733126	0.959398
1-myristoyl-2-palmitoyl-GPC (14:0/16:0)	0.137709	0.10418	0.677454	0.735503	0.959398
malate	-0.162472	-0.0963076	0.623732	0.7364	0.959398
1-(1-enyl-palmitoyl)-2-arachidonoyl-GPE (P-16:0/20:4)*	-0.0274755	-0.0117994	0.933806	0.737764	0.959398
X-19141	-0.131261	-0.118976	0.691739	0.738506	0.959398
N-carbamoylvaline	-0.233074	-0.302891	0.482153	0.739259	0.959398
1,3-dimethylurate	0.0104739	0.012311	0.974741	0.739903	0.959398
glycine conjugate of C10H14O2 (1)*	-0.198156	-0.249613	0.549868	0.740195	0.959398
2-aminooctanoate	-0.119806	-0.0802469	0.717395	0.741174	0.959398
X-18899	0.0404967	0.0255412	0.90257	0.741447	0.959398
glycochenodeoxycholate	-0.0562133	-0.0946697	0.865079	0.741486	0.959398
glycerophosphorylcholine (GPC)	0.117989	0.0481694	0.721496	0.743362	0.959398
X-16576	0.31073	0.402767	0.349675	0.743666	0.959398
trigonelline (N'-methylnicotinate)	0.157723	0.185291	0.633887	0.744737	0.959398
isoleucylglycine	-0.169299	-0.326521	0.609261	0.746221	0.959398
X-11795	0.00505453	0.00893071	0.987809	0.746386	0.959398
ascorbic acid 2-sulfate	-0.199482	-0.224248	0.547211	0.747008	0.959398
1-(1-enyl-palmitoyl)-2-oleoyl-GPE (P-16:0/18:1)*	0.134729	0.0542184	0.684041	0.747363	0.959398
dihomo-linolenate (20:3n3 or n6)	-0.355805	-0.253585	0.284878	0.747574	0.959398
phenylacetylcarnitine	-0.200844	-0.282424	0.544488	0.747886	0.959398
arachidonate (20:4n6)	-0.473141	-0.256899	0.156804	0.748301	0.959398
tetradecadienedioate (C14:2-DC)*	-0.147902	-0.19264	0.655115	0.749155	0.959398
prolylglycine	-0.0754884	-0.0886655	0.819532	0.751163	0.959398
octadecanedioylcarnitine (C18-DC)*	-0.217922	-0.165987	0.51095	0.751639	0.959398
ribitol	-0.166844	-0.0966712	0.614448	0.752988	0.959398
3,4-dihydroxybutyrate	-0.206986	-0.154866	0.532297	0.753244	0.959398
argininate*	-0.242517	-0.619141	0.464676	0.753481	0.959398
octanoylcarnitine (C8)	0.17309	0.134124	0.601292	0.753691	0.959398
X-17146	-0.265962	-0.690945	0.422889	0.754026	0.959398
1-(1-enyl-palmitoyl)-2-palmitoleoyl-GPC (P-16:0/16:1)*	-0.109272	-0.0509435	0.741283	0.754111	0.959398
glucuronide of piperine metabolite C17H21NO3 (5)*	-0.168904	-0.486382	0.610095	0.755814	0.959398
stearoylcarnitine (C18)	0.0957943	0.0438712	0.772222	0.756039	0.959398
glutamate, gamma-methyl ester	0.228972	0.112845	0.489859	0.757501	0.959398
succinate	0.259944	0.130351	0.433394	0.759991	0.959398
X-21441	0.201475	0.277086	0.543229	0.760438	0.959398
2-aminobutyrate	-0.0540891	-0.026982	0.87013	0.760486	0.959398
4-methylnonanoylcarnitine	-0.0367908	-0.0354805	0.911447	0.76053	0.959398
theobromine	0.0342531	0.0481989	0.917531	0.761328	0.959398
4-vinylguaiacol sulfate	0.0842811	0.143254	0.798952	0.76137	0.959398
phenylacetate	-0.0312408	-0.0333512	0.924761	0.765078	0.962111
(S)-3-hydroxybutyrylcarnitine	-0.17553	-0.155143	0.596191	0.767556	0.962111
phenylacetylglutamine	-0.421853	-0.394928	0.205866	0.768447	0.962111
N-acetylglutamate	-0.182609	-0.123042	0.581501	0.769246	0.962111
campesterol	0.214043	0.18059	0.51847	0.769956	0.962111
4-hydroxychlorothalonil	0.012134	0.00863646	0.970739	0.772884	0.962111
X-26106	0.0836169	0.0590839	0.800502	0.772958	0.962111
acisoga	-0.408828	-0.367806	0.219991	0.773429	0.962111
pentose acid*	-0.282906	-0.976436	0.39415	0.773894	0.962111
1-oleoylglycerol (18:1)	-0.474615	-0.445733	0.155542	0.774807	0.962111
taurine	0.0126381	0.00575666	0.969524	0.775706	0.962111
1,2-dilinoleoyl-GPE (18:2/18:2)*	0.119396	0.16266	0.718321	0.777269	0.962111
X-17357	-0.127259	-0.105883	0.700662	0.777725	0.962111
threonate	0.102505	0.0605001	0.756766	0.777836	0.962111
phenylalanine	-0.12881	-0.0236575	0.697198	0.77828	0.962111
sulfate of piperine metabolite C16H19NO3 (2)*	-0.270201	-0.458461	0.415583	0.77883	0.962111
X-12127	-0.274666	-0.515106	0.407971	0.779726	0.962111
N-acetyl-cadaverine	-0.297782	-0.774384	0.369949	0.780489	0.962111
N-succinyl-phenylalanine	0.0041423	0.00568302	0.990009	0.780752	0.962111
carotene diol (2)	-0.098468	-0.110966	0.766053	0.783955	0.962482
xanthine	-0.144093	-0.366355	0.663426	0.78472	0.962482
deoxycholic acid glucuronide	-0.199102	-0.673951	0.54797	0.785279	0.962482
X-21383	-0.0967194	-0.103592	0.770085	0.785641	0.962482
1-methylxanthine	0.129438	0.203997	0.695799	0.787232	0.962482
4-hydroxyphenylacetylglutamine	-0.458218	-0.683017	0.170033	0.787493	0.962482
N-methylpipecolate	-0.239974	-0.338102	0.469347	0.787535	0.962482
X-12216	-0.277487	-0.367051	0.403206	0.78831	0.962482
2-hydroxy-4-(methylthio)butanoic acid	-0.256331	-0.219544	0.439775	0.79121	0.964567
phenol sulfate	-0.275633	-0.555065	0.406334	0.793045	0.964567
nonanoylcarnitine (C9)	0.0317481	0.0258428	0.923543	0.793088	0.964567
beta-sitosterol	0.0638171	0.0519335	0.847047	0.793665	0.964567
1-palmitoleoyl-GPC (16:1)*	-0.0420357	-0.022725	0.898888	0.795234	0.964567
1-arachidonoyl-GPI (20:4)*	-0.30717	-0.194253	0.355176	0.795472	0.964567
margarate (17:0)	-0.159648	-0.163869	0.629763	0.799027	0.967772
vanillactate	-0.355788	-0.267203	0.284901	0.800046	0.967901
3-methoxycatechol sulfate (1)	0.052445	0.0821451	0.874043	0.801913	0.96808
3-decenoylcarnitine	0.121736	0.0807793	0.713047	0.802359	0.96808
carotene diol (1)	-0.0625634	-0.0682722	0.850015	0.802948	0.96808
X-26058	-0.236921	-0.600584	0.474989	0.803844	0.96808
3-hydroxyoctanoylcarnitine (1)	-0.0590001	-0.0482536	0.858462	0.806602	0.9703
3-hydroxydecanoylcarnitine	0.13105	0.102367	0.692209	0.8141	0.978211
glycosyl-N-behenoyl-sphingadienine (d18:2/22:0)*	-0.00389049	-0.00227529	0.990616	0.815265	0.978503
glycosyl ceramide (d18:1/20:0, d16:1/22:0)*	0.0565115	0.0318799	0.864371	0.81963	0.980067
X-25422	-0.426415	-0.748371	0.201083	0.820326	0.980067
alpha-hydroxyisovalerate	-0.00710289	-0.00539034	0.982869	0.82248	0.980067
5alpha-androstan-3beta,17beta-diol disulfate	-0.0101786	-0.0175115	0.975453	0.823364	0.980067
X-13728	-0.0121271	-0.0157984	0.970755	0.82391	0.980067
3-hydroxyoctanoylcarnitine (2)	-0.0780834	-0.0643127	0.813444	0.82431	0.980067
1-palmitoyl-2-oleoyl-GPC (16:0/18:1)	0.134815	0.0278714	0.683851	0.824519	0.980067
1-arachidonoyl-GPC (20:4n6)*	-0.0460504	-0.0210409	0.889292	0.824783	0.980067
oxalate (ethanedioate)	-0.106033	-0.0557632	0.748681	0.824932	0.980067
X-24531	-0.301802	-0.362355	0.363576	0.825806	0.980067
behenoyl dihydrosphingomyelin (d18:0/22:0)*	-0.149995	-0.10989	0.650566	0.828875	0.98146
X-12221	-0.253044	-0.409599	0.445626	0.829635	0.98146
X-18779	-0.0402579	-0.0130741	0.903142	0.831584	0.98146
N-stearoyl-sphingadienine (d18:2/18:0)*	0.0499604	0.0423998	0.879963	0.832621	0.98146
1-methyl-5-imidazoleacetate	-0.343154	-0.71723	0.302159	0.833437	0.98146
sphingomyelin (d18:0/18:0, d19:0/17:0)*	-0.204224	-0.153529	0.537761	0.833544	0.98146
ectoine	-0.180366	-0.433715	0.586136	0.837162	0.98146
X-12718	-0.347841	-0.446521	0.295675	0.837592	0.98146
eicosenoate (20:1)	-0.0268371	-0.0278487	0.93534	0.837689	0.98146
S-carboxyethylcysteine	-0.0498985	-0.0699141	0.88011	0.838577	0.98146
X-25267	-0.131909	-0.106163	0.690299	0.838916	0.98146
2-hydroxysebacate	-0.158778	-0.214836	0.631625	0.839315	0.98146
lyxonate	-0.0464773	-0.0744542	0.888273	0.839718	0.98146
N-acetylproline	-0.174716	-0.118974	0.597889	0.83993	0.98146
quinolinate	-0.381053	-0.33603	0.252477	0.841321	0.981587
furaneol sulfate	-0.0665369	-0.082712	0.840617	0.841889	0.981587
carotene diol (3)	0.0148065	0.0153224	0.964298	0.844539	0.982098
X-11478	-0.0248721	-0.0246156	0.940065	0.846224	0.982098
adenosine 3',5'-cyclic monophosphate (cAMP)	0.0403862	0.0105245	0.902835	0.846728	0.982098
1-palmitoyl-2-arachidonoyl-GPE (16:0/20:4)*	-0.0245127	-0.0157899	0.94093	0.847408	0.982098
dodecenedioate (C12:1-DC)*	0.12377	0.148618	0.708479	0.848135	0.982098
stearidonate (18:4n3)	-0.156269	-0.17325	0.637012	0.848863	0.982098
1-(1-enyl-palmitoyl)-2-palmitoyl-GPC (P-16:0/16:0)*	0.0920878	0.0346826	0.780798	0.849089	0.982098
palmitoyl-sphingosine-phosphoethanolamine (d18:1/16:0)	0.272909	0.079904	0.410957	0.849781	0.982098
dihomo-linoleate (20:2n6)	-0.192521	-0.212287	0.561231	0.850658	0.982098
androstenediol (3beta,17beta) disulfate (1)	0.0693224	0.136913	0.834042	0.85312	0.98387
X-12844	-0.103439	-0.0744515	0.754623	0.854114	0.983947
4-vinylphenol sulfate	-0.157496	-0.242173	0.634376	0.855712	0.984568
homoarginine	-0.119389	-0.0668863	0.718335	0.85651	0.984568
adipate (C6-DC)	0.0622804	0.0597133	0.850685	0.858203	0.985084
sphingomyelin (d18:1/20:0, d16:1/22:0)*	-0.0752333	-0.0226662	0.820132	0.858815	0.985084
2-hydroxypalmitate	0.035262	0.0120064	0.915112	0.863088	0.988916
4-ethylcatechol sulfate	0.029554	0.0585066	0.928812	0.865455	0.989959
X-21364	0.246998	0.183223	0.456511	0.866348	0.989959
N-palmitoyl-sphingadienine (d18:2/16:0)*	-0.00241822	-0.000935011	0.994167	0.866797	0.989959
trans-2-hexenoylglycine	0.0986511	0.154545	0.765631	0.869637	0.990247
mannitol/sorbitol	-0.25783	-0.701621	0.43712	0.870851	0.990247
oleoyl ethanolamide	0.0069712	0.00319785	0.983186	0.871309	0.990247
sphingomyelin (d18:0/20:0, d16:0/22:0)*	-0.227706	-0.212513	0.492251	0.871832	0.990247
undecanedioate (C11-DC)	0.174257	0.0707383	0.598849	0.872531	0.990247
X-21471	-0.222938	-0.282981	0.501316	0.872649	0.990247
1-linoleoyl-GPC (18:2)	0.180194	0.0740332	0.586492	0.874915	0.991193
1,6-anhydroglucose	-0.198999	-0.359597	0.548178	0.878927	0.991193
sulfate of piperine metabolite C16H19NO3 (3)*	-0.259473	-0.42031	0.434223	0.879146	0.991193
1-palmitoyl-2-stearoyl-GPC (16:0/18:0)	0.121095	0.02617	0.714492	0.879638	0.991193
paraxanthine	0.223107	0.314573	0.500992	0.880422	0.991193
chenodeoxycholic acid sulfate (1)	0.107404	0.173111	0.745548	0.880811	0.991193
delta-tocopherol	0.0241485	0.0403126	0.941806	0.881174	0.991193
glutamine_degradant*	-0.226754	-0.210305	0.494052	0.881383	0.991193
X-18887	-0.373565	-0.346929	0.261799	0.886477	0.991193
behenoyl sphingomyelin (d18:1/22:0)*	-0.0219625	-0.00631568	0.947065	0.886638	0.991193
X-16087	-0.38405	-0.545636	0.248816	0.888049	0.991193
X-21470	0.20224	0.24669	0.541705	0.888386	0.991193
14-HDoHE/17-HDoHE	-0.11818	-0.108114	0.721065	0.888482	0.991193
deoxycholate	0.0162988	0.022414	0.960703	0.888758	0.991193
adenosine 5'-monophosphate (AMP)	0.0645738	0.0582431	0.845257	0.889086	0.991193
3-hydroxydecanoate	0.0302226	0.0202046	0.927206	0.889357	0.991193
cysteinylglycine disulfide*	-0.173822	-0.0573417	0.59976	0.889364	0.991193
4-methylbenzenesulfonate	-0.163028	-0.508366	0.622548	0.890349	0.991249
5-acetylamino-6-amino-3-methyluracil	-0.0182728	-0.0277722	0.955948	0.894978	0.992077
formiminoglutamate	-0.204916	-0.205241	0.53639	0.895371	0.992077
succinoyltaurine	-0.109105	-0.159166	0.741663	0.895655	0.992077
1-palmitoyl-2-dihomo-linolenoyl-GPC (16:0/20:3n3 or 6)*	0.0721651	0.016105	0.827345	0.89744	0.992077
1-(1-enyl-palmitoyl)-GPE (P-16:0)*	0.114218	0.0535212	0.730034	0.898598	0.992077
sphingomyelin (d18:1/25:0, d19:0/24:1, d20:1/23:0, d19:1/24:0)*	0.0140031	0.0101687	0.966234	0.899211	0.992077
fumarate	-0.162602	-0.0969961	0.623454	0.905562	0.992077
guanosine	0.0134474	0.0108966	0.967573	0.90702	0.992077
nicotinamide	0.150908	0.101858	0.648585	0.908155	0.992077
X-22776	0.0429528	0.0216559	0.896695	0.910262	0.992077
N-acetylmethionine	-0.161733	-0.074729	0.625308	0.91099	0.992077
serotonin	0.214775	0.255668	0.517047	0.911085	0.992077
palmitoyl-linoleoyl-glycerol (16:0/18:2) [2]*	-0.132356	-0.110941	0.689304	0.911331	0.992077
7-methylxanthine	-0.00873955	-0.0106609	0.978922	0.912528	0.992077
suberoylcarnitine (C8-DC)	0.166549	0.367689	0.615072	0.914421	0.992077
1-palmitoyl-2-oleoyl-GPE (16:0/18:1)	-0.127806	-0.086848	0.699441	0.91454	0.992077
X-15461	-0.323321	-0.190308	0.330672	0.914541	0.992077
piperine	-0.209122	-0.506972	0.528092	0.915048	0.992077
indolebutyrate	-0.24553	-0.24638	0.459176	0.916137	0.992077
bilirubin (E,E)*	0.0864488	0.060718	0.793899	0.916203	0.992077
aconitate [cis or trans]	-0.283087	-0.0823349	0.39385	0.916678	0.992077
sucrose	-0.223706	-0.405485	0.49985	0.917814	0.992077
sphingomyelin (d18:1/22:1, d18:2/22:0, d16:1/24:1)*	-0.0306238	-0.00791948	0.926242	0.918254	0.992077
1-stearoyl-2-arachidonoyl-GPE (18:0/20:4)	-0.0882999	-0.0414728	0.789592	0.918648	0.992077
pipecolate	-0.133787	-0.198199	0.686129	0.918712	0.992077
2-aminoadipate	-0.208014	-0.156181	0.530272	0.920243	0.992077
cis-4-decenoate (10:1n6)*	0.00670075	0.0109659	0.983839	0.920547	0.992077
cholesterol sulfate	0.00766713	0.00351565	0.981508	0.922279	0.992077
acetylcarnitine (C2)	-0.232962	-0.106631	0.482363	0.922921	0.992077
2-hydroxyoctanoate	-0.0803976	-0.0467657	0.808025	0.92368	0.992077
3-ethylcatechol sulfate (1)	0.057496	0.100347	0.862032	0.923696	0.992077
4-hydroxyphenylacetoylcarnitine	-0.465045	-0.707643	0.163878	0.925241	0.992077
X-25265	-0.0287557	-0.0269211	0.930729	0.925377	0.992077
phosphoethanolamine	0.108459	0.0709408	0.743137	0.925892	0.992077
cis-3,4-methyleneheptanoylcarnitine	-0.249744	-0.169008	0.451548	0.926287	0.992077
X-14939	-0.0875377	-0.0752235	0.791365	0.926289	0.992077
1-stearoyl-2-oleoyl-GPI (18:0/18:1)*	0.157809	0.104261	0.633704	0.931224	0.992077
N2-acetyl,N6-methyllysine	-0.202739	-0.387899	0.540713	0.932253	0.992077
1-(1-enyl-palmitoyl)-2-oleoyl-GPC (P-16:0/18:1)*	0.205285	0.088877	0.53566	0.932957	0.992077
dimethylglycine	-0.131628	-0.0562658	0.690923	0.933029	0.992077
X-15486	-0.30363	-0.286006	0.360701	0.933325	0.992077
pro-hydroxy-pro	-0.268653	-0.191916	0.418242	0.933553	0.992077
hydroxy-CMPF*	-0.28514	-0.452577	0.390455	0.933583	0.992077
X-12726	-0.239757	-1.00741	0.469747	0.934209	0.992077
1-myristoyl-2-arachidonoyl-GPC (14:0/20:4)*	0.0162724	0.0127327	0.960766	0.936649	0.992077
octadecenedioylcarnitine (C18:1-DC)*	-0.0788153	-0.0596809	0.811729	0.936814	0.992077
X-24337	-0.0318171	-0.0222782	0.923377	0.937238	0.992077
3-hydroxybutyroylglycine**	-0.0763797	-0.0746742	0.81744	0.937572	0.992077
isovalerylcarnitine (C5)	-0.336339	-0.215155	0.311761	0.937844	0.992077
X-19299	-0.160984	-0.497155	0.626906	0.937845	0.992077
X-24748	-0.132068	-0.0983669	0.689945	0.939962	0.993326
glutamate	-0.196206	-0.0913196	0.553787	0.941932	0.993538
X-11843	-0.0700708	-0.14635	0.832278	0.942035	0.993538
3-ureidopropionate	-0.18811	-0.151001	0.570208	0.94317	0.993747
X-12680	-0.0922963	-0.128386	0.780315	0.945399	0.995108
6-oxopiperidine-2-carboxylate	-0.268058	-0.228459	0.419267	0.947057	0.995749
hydroquinone sulfate	-0.184061	-0.337342	0.57851	0.948445	0.995749
glycerophosphoglycerol	-0.100577	-0.122644	0.761197	0.949407	0.995749
androstenediol (3beta,17beta) monosulfate (2)	0.22451	0.333568	0.498316	0.95055	0.995749
creatine	-0.199379	-0.151103	0.547416	0.951679	0.995749
orotidine	-0.268533	-1.9883	0.418449	0.954592	0.995749
X-24728	-0.36378	-0.245601	0.274345	0.956143	0.995749
cis-4-decenoylcarnitine (C10:1)	-0.0191303	-0.0108879	0.953883	0.956392	0.995749
3-amino-2-piperidone	-0.0947279	-0.0486331	0.774686	0.956397	0.995749
X-12007	-0.118012	-0.244826	0.721444	0.956819	0.995749
tricosanoyl sphingomyelin (d18:1/23:0)*	0.0142935	0.00609507	0.965534	0.960495	0.995749
5-hydroxylysine	-0.101486	-0.0840761	0.759106	0.960689	0.995749
glucose	-0.169087	-0.0498393	0.609709	0.962726	0.995749
glycosyl-N-stearoyl-sphingosine (d18:1/18:0)	0.0720663	0.0374289	0.827578	0.964736	0.995749
cis-3,4-methyleneheptanoate	-0.0516924	-0.0384839	0.875836	0.966159	0.995749
2-hydroxy-3-methylvalerate	-0.156377	-0.120415	0.636779	0.966772	0.995749
2-hydroxyglutarate	-0.199727	-0.63769	0.546719	0.968013	0.995749
1-palmitoyl-2-linoleoyl-GPE (16:0/18:2)	-0.0219082	-0.0169286	0.947196	0.969819	0.995749
1-stearoyl-2-arachidonoyl-GPI (18:0/20:4)	-0.00135184	-0.000441639	0.996739	0.970441	0.995749
proline	-0.125462	-0.0495324	0.704685	0.971715	0.995749
erucate (22:1n9)	0.0256075	0.0293474	0.938297	0.972128	0.995749
1-(1-enyl-stearoyl)-2-arachidonoyl-GPE (P-18:0/20:4)*	-0.129394	-0.0517648	0.695897	0.972784	0.995749
X-23636	0.107761	0.032907	0.744732	0.972792	0.995749
N2-acetyl,N6,N6-dimethyllysine	-0.21923	-0.601913	0.508428	0.973648	0.995749
tetradecadienoate (14:2)*	0.0638821	0.059483	0.846894	0.973667	0.995749
behenoylcarnitine (C22)*	-0.0123601	-0.0111207	0.970194	0.973869	0.995749
dodecadienoate (12:2)*	0.0908017	0.0720696	0.783781	0.975904	0.995749
X-17690	0.124578	0.435969	0.706665	0.976798	0.995749
X-26054	-0.412549	-0.258148	0.215884	0.978599	0.995749
2,3-dihydroxyisovalerate	-0.215559	-1.51473	0.515523	0.979444	0.995749
palmitoleoyl-linoleoyl-glycerol (16:1/18:2) [1]*	-0.139316	-0.164765	0.673911	0.979494	0.995749
X-21467	-0.0941075	-0.0752762	0.776121	0.980287	0.995749
4-guanidinobutanoate	-0.145774	-0.183164	0.659754	0.981486	0.995749
X-21258	0.0294653	0.083778	0.929025	0.982609	0.995749
p-cresol glucuronide*	-0.181781	-0.301941	0.58321	0.982807	0.995749
decadienedioic acid (C10:2-DC)**	-0.222258	-0.299102	0.502616	0.984406	0.995749
orotate	-0.217482	-0.393592	0.511801	0.984929	0.995749
bilirubin (E,Z or Z,E)*	-0.0486795	-0.0483392	0.883017	0.985961	0.995749
1-oleoyl-GPE (18:1)	0.115527	0.0670412	0.727067	0.986678	0.995749
3-methylhistidine	-0.216483	-0.455526	0.513734	0.986769	0.995749
imidazole propionate	-0.185638	-0.476675	0.575269	0.986838	0.995749
3-hydroxysebacate	-0.00927648	-0.0176719	0.977628	0.986925	0.995749
caffeine	0.165517	0.25292	0.617258	0.987649	0.995749
ceramide (d18:1/17:0, d17:1/18:0)*	-0.117612	-0.0795892	0.722347	0.988053	0.995749
theophylline	0.125986	0.157219	0.70351	0.988608	0.995749
X-11378	-0.0998067	-0.0722743	0.762969	0.9895	0.995749
X-12456	-0.127016	-0.151781	0.701206	0.990567	0.995749
phosphate	-0.0188548	-0.00319557	0.954547	0.991826	0.995749
pyrraline	-0.0933704	-0.119203	0.777827	0.991995	0.995749
3-carboxy-4-methyl-5-pentyl-2-furanpropionate (3-CMPFP)**	-0.293112	-0.219038	0.377441	0.995032	0.997251
2-palmitoylglycerol (16:0)	-0.128686	-0.110361	0.697475	0.996043	0.997251
X-13729	-0.130333	-0.117474	0.693805	0.996311	0.997251
epiandrosterone sulfate	0.144028	0.159037	0.663569	0.997867	0.997867
