# Supplementary material for: Integrative multi-omic profiling in blood reveals distinct immune and metabolic signatures between ACPA-negative and ACPA-positive rheumatoid arthritis
Source: Front Immunol. 2025 Oct 29;16:1667662. doi: 10.3389/fimmu.2025.1667662 (PMC12605004; doi:10.3389/fimmu.2025.1667662)
Supplement: Supplementary file 1 [file DataSheet1.zip › Supplementary/Supplementary Table S6.xlsx]

## Sheet: Supplementary Table S6
Supplementary Table S6. Spearman’s rank correlation coefficients (ρ) between metabolites and CRP.
Rank in ACPA-negative (Ordered by rho)	Rho (ρ) in ACPA-negative	P-value in ACPA-negative	BH-adjusted P-value (ACPA-negative)	Rho (ρ) in ACPA-positive	P-value in ACPA-positive	BH-adjusted P-value (ACPA-positive)	Metabolite
1	0.565754	0.000142102	0.0640935	0.19878	0.225075	0.756012	glutamate
2	0.449356	0.00362863	0.213887	0.437663	0.00533043	0.303437	mannose
3	0.435286	0.00499783	0.250162	-0.167229	0.308888	0.786788	erythritol
4	0.424955	0.00626987	0.264242	-0.347634	0.0301224	0.515482	dimethylglycine
5	0.41974	0.00701195	0.265703	-0.237265	0.145844	0.692395	5-(galactosylhydroxy)-lysine
6	0.409901	0.00861972	0.315363	0.396173	0.0125353	0.415622	N-acetylglucosamine/N-acetylgalactosamine
7	0.406654	0.0092154	0.325063	0.145502	0.376796	0.829421	4-hydroxyphenylpyruvate
8	0.396913	0.0112184	0.352143	0.0427608	0.796043	0.971407	pro-hydroxy-pro
9	0.396618	0.0112845	0.352143	0.0238074	0.885611	0.975445	palmitoyl-oleoyl-glycerol (16:0/18:1) [2]*
10	0.392289	0.0122923	0.362983	-0.0168732	0.918795	0.975445	X-24337
11	0.388845	0.0131477	0.377021	-0.0257721	0.876241	0.975445	C-glycosyltryptophan
12	0.384221	0.0143755	0.391087	0.0283146	0.864141	0.975445	X-12117
13	0.378642	0.0159843	0.423983	0.0679688	0.680977	0.952736	X-18887
14	0.375038	0.0171023	0.442575	0.0940928	0.568842	0.910774	X-12718
15	0.36897	0.0191338	0.461386	0.210568	0.1982	0.726061	alpha-hydroxyisovalerate
16	0.360705	0.0222228	0.500804	0.186192	0.256418	0.781855	N1-methylinosine
17	0.359623	0.0226565	0.500804	0.0411428	0.803606	0.973461	glycosyl-N-palmitoyl-sphingosine (d18:1/16:0)
18	0.35736	0.0235862	0.510714	-0.244777	0.133136	0.6679	X-24588
19	0.351456	0.0261621	0.537475	-0.019069	0.908269	0.975445	N6-carbamoylthreonyladenosine
20	0.349488	0.0270709	0.54193	-0.108982	0.508983	0.883848	3-(3-amino-3-carboxypropyl)uridine*
21	0.348209	0.0276756	0.542088	-0.197046	0.229228	0.756012	N1-methyladenosine
22	0.347324	0.0281007	0.542088	0.197393	0.228393	0.756012	N-stearoyl-sphinganine (d18:0/18:0)*
23	0.340534	0.0315426	0.558548	0.117188	0.477406	0.871121	1-palmitoyl-2-oleoyl-GPE (16:0/18:1)
24	0.340338	0.0316473	0.558548	0.156019	0.342893	0.81744	mannonate*
25	0.340141	0.0317523	0.558548	0.142844	0.385669	0.831472	quinolinate
26	0.336718	0.033625	0.558548	0.123146	0.45514	0.856656	1-palmitoyl-2-stearoyl-GPE (16:0/18:0)*
27	0.33286	0.0358437	0.585079	-0.211146	0.196943	0.726061	5,6-dihydrouridine
28	0.330155	0.0374692	0.591724	0.0280835	0.86524	0.975445	1,2-dipalmitoyl-GPE (16:0/16:0)*
29	0.329416	0.0379239	0.591724	-0.146658	0.372977	0.829421	pseudouridine
30	0.327153	0.0393437	0.598241	-0.00184912	0.991086	0.994803	gamma-glutamylisoleucine*
31	0.32489	0.0408066	0.603487	0.0197396	0.905058	0.975445	palmitoyl-oleoyl-glycerol (16:0/18:1) [1]*
32	0.324497	0.0410655	0.603487	0.479961	0.0019878	0.303437	N-palmitoyl-sphingosine (d18:1/16:0)
33	0.322234	0.0425801	0.606011	-0.0404494	0.806853	0.973461	X-12127
34	0.321855	0.0428377	0.606011	0.168616	0.304836	0.786788	6-oxopiperidine-2-carboxylate
35	0.320167	0.0440022	0.607035	-0.314234	0.0513897	0.568637	X-12411
36	0.318396	0.0452516	0.607035	0.283839	0.0799251	0.574176	isoleucine
37	0.316881	0.0463429	0.607035	-0.149085	0.365031	0.829421	N-acetyl-1-methylhistidine*
38	0.31269	0.0494739	0.621018	-0.097772	0.553756	0.910774	gamma-glutamylvaline
39	0.305704	0.0550683	0.634845	0.297592	0.0657784	0.574176	hypoxanthine
40	0.305681	0.0550876	0.634845	-0.111085	0.500792	0.881337	X-12096
41	0.300981	0.0591292	0.640983	0.25668	0.11471	0.62875	N-stearoyl-sphingosine (d18:1/18:0)*
42	0.29675	0.0629663	0.640983	-0.0655281	0.691858	0.955809	X-24728
43	0.294389	0.0651924	0.640983	0.362773	0.0232228	0.475999	hydantoin-5-propionate
44	0.29311	0.0664239	0.640983	0.0967319	0.558001	0.910774	1-palmitoyl-2-docosahexaenoyl-GPE (16:0/22:6)*
45	0.292716	0.0668065	0.640983	-0.140186	0.394662	0.838213	hydroxyasparagine**
46	0.292421	0.0670946	0.640983	0.171274	0.297163	0.786788	X-24334
47	0.288682	0.0708295	0.640983	-0.214151	0.190498	0.719283	N2,N2-dimethylguanosine
48	0.287403	0.0721441	0.640983	-0.274131	0.0912626	0.589806	2,3-dihydroxy-5-methylthio-4-pentenoate (DMTPA)*
49	0.286321	0.0732713	0.640983	0.120424	0.465243	0.863869	1-stearoyl-2-docosahexaenoyl-GPE (18:0/22:6)*
50	0.286221	0.0733762	0.640983	0.0328285	0.842735	0.975445	lithocholate sulfate (1)
51	0.283664	0.0760969	0.644969	0.0696886	0.673347	0.948778	1-palmitoyl-2-linoleoyl-GPE (16:0/18:2)
52	0.282877	0.0769503	0.644969	-0.0023114	0.988858	0.994803	oleoyl-oleoyl-glycerol (18:1/18:1) [1]*
53	0.281598	0.078353	0.644969	-0.257258	0.113867	0.62875	N-acetylvaline
54	0.279335	0.0808836	0.644969	-0.0554735	0.737309	0.967076	O-sulfo-tyrosine
55	0.279236	0.0809951	0.644969	0.171852	0.295512	0.786788	N-acetylneuraminate
56	0.278646	0.0816663	0.644969	0.157059	0.339645	0.81599	4-ethylphenylsulfate
57	0.276396	0.0842644	0.644969	0.118575	0.472173	0.869749	X-13729
58	0.275165	0.0857122	0.644969	0.254743	0.117571	0.63321	valylglycine
59	0.27353	0.0876665	0.645932	-0.311461	0.0535944	0.568637	2,3-dihydroxyisovalerate
60	0.272644	0.0887388	0.649323	0.155788	0.343618	0.81744	sphingadienine
61	0.269791	0.092263	0.655248	0.0195313	0.906055	0.975445	formiminoglutamate
62	0.269004	0.0932539	0.655248	-0.164456	0.317096	0.793487	1-methyl-4-imidazoleacetate
63	0.266741	0.0961486	0.657781	0.26974	0.0967816	0.597008	1-palmitoyl-2-arachidonoyl-GPE (16:0/20:4)*
64	0.266445	0.0965312	0.657781	-0.038138	0.817698	0.974992	gamma-tocopherol/beta-tocopherol
65	0.264773	0.0987213	0.657781	0.291698	0.0715773	0.574176	1-stearoyl-2-arachidonoyl-GPE (18:0/20:4)
66	0.263949	0.099814	0.657781	-0.148306	0.36757	0.829421	tyramine O-sulfate
67	0.262215	0.102144	0.658717	-0.23114	0.156847	0.692395	N-acetyltyrosine
68	0.26144	0.103199	0.658717	-0.117072	0.477844	0.871121	X-11483
69	0.257197	0.109121	0.658717	0.038947	0.813898	0.974856	palmitoyl-linoleoyl-glycerol (16:0/18:2) [1]*
70	0.257197	0.109121	0.658717	0.136668	0.40675	0.844543	ceramide (d16:1/24:1, d18:1/22:1)*
71	0.257	0.109402	0.658717	-0.0799743	0.62841	0.931697	5-hydroxylysine
72	0.255721	0.11124	0.658717	-0.110022	0.504923	0.882576	arabitol/xylitol
73	0.255622	0.111383	0.658717	-0.139839	0.395844	0.838213	propionylcarnitine (C3)
74	0.255524	0.111525	0.658717	0.0567448	0.73151	0.967076	3,4-dihydroxybutyrate
75	0.253556	0.114405	0.658717	0.00531621	0.974377	0.994232	N-palmitoyl-sphinganine (d18:0/16:0)
76	0.253359	0.114696	0.658717	0.112334	0.49596	0.880068	aspartate
77	0.252966	0.11528	0.658717	0.294009	0.0692571	0.574176	X-25790
78	0.252474	0.116012	0.658717	0.223743	0.170923	0.705359	X-21286
79	0.247259	0.123997	0.666037	-0.0199936	0.903842	0.975445	1-stearoyl-2-oleoyl-GPE (18:0/18:1)
80	0.246865	0.124616	0.666037	0.186992	0.254345	0.781855	sphingosine
81	0.246767	0.124771	0.666037	0.277945	0.0866693	0.586579	2-hydroxy-3-methylvalerate
82	0.246275	0.125549	0.666037	0.0688796	0.676932	0.948778	1-palmitoyl-2-stearoyl-GPC (16:0/18:0)
83	0.244701	0.128062	0.669328	0.160526	0.328955	0.809794	1,2-dipalmitoyl-GPC (16:0/16:0)
84	0.243717	0.129651	0.671851	-0.183987	0.262194	0.786788	cystine
85	0.243618	0.129811	0.671851	-0.18364	0.26311	0.786788	N4-acetylcytidine
86	0.242438	0.131739	0.677189	0.0272745	0.869087	0.975445	1-stearoyl-2-linoleoyl-GPE (18:0/18:2)*
87	0.241621	0.133087	0.677851	-0.142642	0.386349	0.831472	1,2-dilinoleoyl-GPE (18:2/18:2)*
88	0.241355	0.133526	0.677851	0.307531	0.0568467	0.574176	leucine
89	0.23625	0.142196	0.708307	-0.130255	0.429321	0.855683	docosahexaenoylcarnitine (C22:6)*
90	0.234763	0.144797	0.712216	-0.150241	0.361283	0.829421	phosphate
91	0.232697	0.14847	0.720961	-0.170119	0.300484	0.786788	argininate*
92	0.231024	0.151493	0.720961	-0.143422	0.383729	0.831472	glycochenodeoxycholate 3-sulfate
93	0.22886	0.155471	0.729888	0.042992	0.794964	0.971407	oleoyl-oleoyl-glycerol (18:1/18:1) [2]*
94	0.227974	0.15712	0.734381	0.101239	0.539713	0.906069	3-phosphoglycerate
95	0.226703	0.15951	0.740834	0.0547037	0.740828	0.967076	glucuronide of piperine metabolite C17H21NO3 (5)*
96	0.226105	0.160644	0.741057	0.0515441	0.755324	0.967076	X-12112
97	0.224696	0.163335	0.745228	-0.125291	0.447261	0.855683	1-palmitoyl-GPG (16:0)*
98	0.22453	0.163655	0.745228	-0.310136	0.0546733	0.568709	flavin adenine dinucleotide (FAD)
99	0.223248	0.166138	0.748895	0.0220962	0.893784	0.975445	delta-tocopherol
100	0.222661	0.167284	0.748895	0.00427608	0.979389	0.994803	2-aminoadipate
101	0.22148	0.169605	0.756098	-0.0208026	0.89997	0.975445	mannitol/sorbitol
102	0.220999	0.170559	0.757135	-0.219351	0.179697	0.705359	X-25520
103	0.219414	0.173724	0.757135	0.0954606	0.563211	0.910774	fructosyllysine
104	0.219316	0.173922	0.757135	0.113143	0.492842	0.880068	beta-hydroxyisovalerate
105	0.218736	0.175091	0.758253	-0.380244	0.0169484	0.475999	3-methoxytyramine sulfate
106	0.21784	0.176909	0.759432	-0.189419	0.248121	0.774283	X-11299
107	0.217545	0.177511	0.759432	0.0903756	0.584273	0.91839	X-23593
108	0.216069	0.180543	0.765751	-0.154748	0.346889	0.822775	N-acetylisoleucine
109	0.215774	0.181153	0.765751	-0.0494639	0.764914	0.967076	cytidine
110	0.213904	0.185055	0.76962	-0.0122504	0.940997	0.983643	palmitoyl-linoleoyl-glycerol (16:0/18:2) [2]*
111	0.212625	0.187759	0.76962	-0.120077	0.466538	0.863869	1-methyl-5-imidazolelactate
112	0.21233	0.188387	0.76962	-0.00161798	0.9922	0.994803	2-hydroxynervonate*
113	0.211149	0.190914	0.773128	-0.0239229	0.885059	0.975445	cysteinylglycine disulfide*
114	0.208394	0.196902	0.778229	0.132905	0.419911	0.851865	1-oleoylglycerol (18:1)
115	0.208099	0.197551	0.778229	-0.225708	0.167098	0.705359	cystathionine
116	0.207312	0.19929	0.778229	-0.00242697	0.988301	0.994803	glucose
117	0.20544	0.203468	0.785069	0.0483082	0.770256	0.967076	linoleoyl-docosahexaenoyl-glycerol (18:2/22:6) [1]*
118	0.204557	0.205461	0.785069	-0.337695	0.03551	0.542171	heme
119	0.204065	0.206577	0.785069	0.0357707	0.828841	0.975275	palmitoleoyl-linoleoyl-glycerol (16:1/18:2) [1]*
120	0.202097	0.211082	0.788585	-0.176557	0.282286	0.786788	ethyl alpha-glucopyranoside
121	0.201507	0.212447	0.790899	-0.207679	0.204569	0.733268	1-stearoyl-2-docosahexaenoyl-GPC (18:0/22:6)
122	0.195997	0.225481	0.818807	-0.0218427	0.894996	0.975445	glucuronate
123	0.195168	0.227488	0.818807	0.220494	0.177385	0.705359	1H-indole-7-acetic acid
124	0.194422	0.229303	0.818807	0.0127256	0.938712	0.983643	glucuronide of piperine metabolite C17H21NO3 (3)*
125	0.194324	0.229543	0.818807	0.0343242	0.835665	0.975369	palmitoyl-arachidonoyl-glycerol (16:0/20:4) [1]*
126	0.194127	0.230025	0.818807	0.0255409	0.877343	0.975445	butyrylcarnitine (C4)
127	0.193832	0.230748	0.818807	-0.138915	0.399006	0.838307	N6-carboxymethyllysine
128	0.190992	0.237785	0.83264	-0.0324749	0.844408	0.975445	X-11843
129	0.190585	0.238805	0.83346	0.00288924	0.986073	0.994803	N-acetylserine
130	0.189896	0.240538	0.834884	-0.0639101	0.699105	0.960286	gluconate
131	0.189798	0.240786	0.834884	-0.0863306	0.601273	0.930271	(N(1) + N(8))-acetylspermidine
132	0.188913	0.243029	0.839914	-0.223627	0.171149	0.705359	2-aminoheptanoate
133	0.187043	0.247809	0.848147	0.0817078	0.620959	0.931697	ectoine
134	0.186354	0.249586	0.851482	-0.10251	0.534608	0.901858	4-hydroxyphenylacetylglutamine
135	0.18537	0.25214	0.854293	0.0343242	0.835665	0.975369	beta-alanine
136	0.184386	0.25471	0.854293	-0.119615	0.468268	0.864056	X-26111
137	0.183403	0.257299	0.854293	-0.0555891	0.736781	0.967076	choline
138	0.18232	0.260166	0.854293	0.144	0.381796	0.831472	3-hydroxyisobutyrate
139	0.182222	0.260428	0.854293	-0.24552	0.131925	0.6679	taurochenodeoxycholic acid 3-sulfate
140	0.18114	0.263318	0.854293	-0.00364063	0.982451	0.994803	palmitoyl-arachidonoyl-glycerol (16:0/20:4) [2]*
141	0.180648	0.264639	0.854293	-0.0459968	0.780973	0.970668	2R,3R-dihydroxybutyrate
142	0.180549	0.264903	0.854293	0.0953451	0.563686	0.910774	4-hydroxyglutamate
143	0.179172	0.268627	0.860108	-0.0377913	0.819328	0.974992	2-O-methylascorbic acid
144	0.177302	0.273736	0.860108	-0.196584	0.230344	0.756012	3-amino-2-piperidone
145	0.177204	0.274007	0.860108	-0.00508507	0.97549	0.994232	1-palmitoyl-2-arachidonoyl-GPI (16:0/20:4)*
146	0.176313	0.276465	0.860108	-0.133255	0.418679	0.850992	N6-succinyladenosine
147	0.174744	0.280829	0.860108	0.171852	0.295512	0.786788	palmitoylcarnitine (C16)
148	0.174408	0.281771	0.860108	0.112218	0.496406	0.880068	acisoga
149	0.174289	0.282104	0.860108	-0.314317	0.0513248	0.568637	dopamine 4-sulfate
150	0.172678	0.286646	0.860108	-0.113027	0.493287	0.880068	adenosine 3',5'-cyclic monophosphate (cAMP)
151	0.172678	0.286646	0.860108	0.028199	0.86469	0.975445	X-25519
152	0.1713	0.290566	0.860108	-0.137528	0.403776	0.842504	1-palmitoyl-GPE (16:0)
153	0.171184	0.290899	0.860108	-0.0425728	0.796921	0.971407	glucuronide of piperine metabolite C17H21NO3 (4)*
154	0.171005	0.291411	0.860108	-0.271011	0.0951583	0.59665	2-oxoarginine*
155	0.170591	0.2926	0.860108	0.128528	0.435517	0.855683	indolin-2-one
156	0.170021	0.294237	0.860108	0.0777785	0.6379	0.931697	nervonate (24:1n9)*
157	0.169431	0.295942	0.860108	-0.13383	0.416655	0.850992	1-palmitoyl-2-linoleoyl-GPI (16:0/18:2)
158	0.169037	0.297082	0.860108	-0.0162953	0.921567	0.975445	X-25422
159	0.168357	0.29906	0.860108	-0.133374	0.418257	0.850992	glycosyl ceramide (d18:1/23:1, d17:1/24:1)*
160	0.168349	0.299083	0.860108	0.243274	0.13561	0.672345	N-palmitoyl-heptadecasphingosine (d17:1/16:0)*
161	0.168201	0.299514	0.860108	0.201662	0.218287	0.756012	chenodeoxycholic acid sulfate (1)
162	0.167492	0.301583	0.860108	-0.108352	0.511451	0.886681	glycolithocholate sulfate*
163	0.167463	0.301669	0.860108	-0.00924558	0.955452	0.98901	N-acetyl-aspartyl-glutamate (NAAG)
164	0.166412	0.304757	0.860108	-0.166685	0.310488	0.788104	N-acetylcitrulline
165	0.166086	0.30572	0.860108	-0.117419	0.476532	0.871121	succinylcarnitine (C4-DC)
166	0.165594	0.307175	0.860108	-0.114414	0.487964	0.877612	2-stearoyl-GPE (18:0)*
167	0.165495	0.307467	0.860108	-0.124931	0.448579	0.855683	N6,N6-dimethyllysine
168	0.163527	0.313334	0.869398	-0.0257721	0.876241	0.975445	oleoyl-linoleoyl-glycerol (18:1/18:2) [2]
169	0.159592	0.325281	0.870886	0.066337	0.688244	0.954546	ximenoylcarnitine (C26:1)*
170	0.159493	0.325583	0.870886	-0.260841	0.108746	0.627578	N-acetylphenylalanine
171	0.158509	0.328615	0.870886	0.189766	0.24724	0.774193	X-23665
172	0.157358	0.332185	0.870886	0.406177	0.0102964	0.415622	acetoacetate
173	0.15723	0.332583	0.870886	-0.302562	0.0611832	0.574176	4-acetamidobutanoate
174	0.15709	0.33302	0.870886	-0.235531	0.148899	0.692395	S-adenosylhomocysteine (SAH)
175	0.15605	0.336273	0.870886	0.0440321	0.790114	0.971407	X-12026
176	0.155565	0.337794	0.870886	-0.543172	0.000352788	0.208522	4-allylcatechol sulfate
177	0.155361	0.338436	0.870886	0.14816	0.368046	0.829421	N-acetylthreonine
178	0.155164	0.339056	0.870886	-0.251364	0.122686	0.647609	1-palmitoyl-2-oleoyl-GPI (16:0/18:1)*
179	0.154532	0.341052	0.870886	0.0692403	0.675333	0.948778	X-11979
180	0.154154	0.342248	0.870886	-0.0754131	0.648187	0.940802	X-12456
181	0.152508	0.347491	0.872385	0.0619454	0.707941	0.962981	oleoyl-linoleoyl-glycerol (18:1/18:2) [1]
182	0.152311	0.34812	0.872385	-0.133483	0.417874	0.850992	N-acetylputrescine
183	0.152044	0.348975	0.872385	0.230908	0.157273	0.692395	ceramide (d18:1/17:0, d17:1/18:0)*
184	0.151327	0.35128	0.872385	0.171506	0.296502	0.786788	N1-methyl-2-pyridone-5-carboxamide
185	0.15054	0.35382	0.873031	0.203287	0.21452	0.75366	sphinganine
186	0.150048	0.355414	0.873687	-0.0674927	0.683094	0.953635	X-17146
187	0.149949	0.355733	0.873687	-0.0316661	0.848237	0.975445	2-hydroxy-4-(methylthio)butanoic acid
188	0.148473	0.360541	0.883452	0.0713065	0.666199	0.948778	oleoylcarnitine (C18:1)
189	0.147979	0.362162	0.885378	-0.0231374	0.88881	0.975445	X-23641
190	0.146801	0.366038	0.888256	-0.0391782	0.812814	0.974856	N-acetylalanine
191	0.146801	0.366038	0.888256	-0.0517753	0.754261	0.967076	X-26119
192	0.146604	0.366688	0.888256	-0.0501573	0.761713	0.967076	1-oleoyl-2-docosahexaenoyl-GPE (18:1/22:6)*
193	0.146112	0.368316	0.890167	0.0338619	0.837849	0.975369	sulfate*
194	0.143947	0.37553	0.890756	-0.0117881	0.943219	0.984027	suberoylcarnitine (C8-DC)
195	0.143849	0.37586	0.890756	0.120539	0.464811	0.863869	X-24422
196	0.143652	0.37652	0.890756	0.232642	0.154094	0.692395	ceramide (d18:1/14:0, d16:1/16:0)*
197	0.141719	0.383043	0.903131	-0.248611	0.126976	0.664932	N-acetyl-cadaverine
198	0.138568	0.393819	0.906255	-0.135007	0.412532	0.848248	methyl indole-3-acetate
199	0.137717	0.396755	0.906255	-0.221847	0.174672	0.705359	N-acetylkynurenine (2)
200	0.137616	0.397105	0.906255	-0.33781	0.0354431	0.542171	gentisate
201	0.136962	0.399377	0.906255	-0.0851749	0.606169	0.931697	1-stearoyl-GPE (18:0)
202	0.134403	0.408323	0.906255	0.0177409	0.914634	0.975445	hexanoylglutamine
203	0.134108	0.409363	0.906255	-0.110831	0.501777	0.881432	cis-3,4-methyleneheptanoylcarnitine
204	0.133715	0.410751	0.906255	-0.0332841	0.84058	0.975445	3-(4-hydroxyphenyl)lactate
205	0.132506	0.415033	0.906255	-0.056095	0.734472	0.967076	3-phenylpropionate (hydrocinnamate)
206	0.132337	0.415632	0.906255	-0.0263499	0.873489	0.975445	gamma-glutamylleucine
207	0.13214	0.416332	0.906255	-0.114183	0.488849	0.877612	1-oleoyl-2-linoleoyl-GPE (18:1/18:2)*
208	0.132042	0.416682	0.906255	-0.0254253	0.877894	0.975445	X-25371
209	0.13187	0.417295	0.906255	-0.257721	0.113196	0.62875	X-12729
210	0.131563	0.418391	0.906255	-0.139563	0.396787	0.838213	indoleacetylglutamine
211	0.13155	0.418436	0.906255	0.0944205	0.567491	0.910774	arginine
212	0.13155	0.418436	0.906255	0.0796276	0.629904	0.931697	cysteine s-sulfate
213	0.131476	0.418699	0.906255	-0.00127256	0.993865	0.994803	isoleucylglycine
214	0.131353	0.419138	0.906255	0.127358	0.439743	0.855683	maltose
215	0.130861	0.420898	0.906255	0.0499261	0.76278	0.967076	ceramide (d18:2/24:1, d18:1/24:2)*
216	0.130664	0.421603	0.906255	0.131172	0.426054	0.855683	margaroylcarnitine (C17)*
217	0.129877	0.424429	0.906255	0.00600963	0.971036	0.994232	2'-O-methyluridine
218	0.12909	0.427266	0.906255	-0.129554	0.431832	0.855683	hydroxy-N6,N6,N6-trimethyllysine*
219	0.129031	0.427478	0.906255	-0.334299	0.0375219	0.542171	N2-acetyllysine
220	0.128697	0.428688	0.906255	-0.236456	0.147264	0.692395	thymol sulfate
221	0.128008	0.431184	0.906255	-0.0494639	0.764914	0.967076	diacylglycerol (16:1/18:2 [2], 16:0/18:3 [1])*
222	0.127737	0.432169	0.906255	-0.0696966	0.673312	0.948778	4-hydroxyphenylacetoylcarnitine
223	0.127418	0.433329	0.906255	0.186876	0.254644	0.781855	alpha-hydroxyisocaproate
224	0.125997	0.438517	0.90929	-0.12633	0.443473	0.855683	cinnamoylglycine
225	0.125548	0.440162	0.90929	-0.321515	0.045947	0.568637	N-acetylarginine
226	0.125056	0.44197	0.90929	-0.0560513	0.734671	0.967076	octadecanedioate (C18-DC)
227	0.124918	0.442479	0.90929	-0.181479	0.268868	0.786788	N-carbamoylalanine
228	0.123777	0.44669	0.90929	-0.167461	0.308211	0.786788	gamma-glutamyltyrosine
229	0.121809	0.454005	0.90929	-0.0552423	0.738365	0.967076	N-acetylcarnosine
230	0.120432	0.459164	0.90929	-0.177515	0.27964	0.786788	N6,N6,N6-trimethyllysine
231	0.119349	0.463239	0.90929	0.124353	0.450697	0.855683	valine
232	0.117987	0.468396	0.90929	-0.229106	0.16063	0.701353	glycodeoxycholate 3-sulfate
233	0.117283	0.471072	0.90929	-0.101817	0.53739	0.903598	N-acetylglucosaminylasparagine
234	0.117283	0.471072	0.90929	0.0641412	0.698068	0.960286	ribonate
235	0.117185	0.471447	0.90929	-0.109098	0.508531	0.883848	X-25420
236	0.116791	0.472947	0.90929	-0.0597496	0.717861	0.967076	N-acetyltaurine
237	0.116157	0.47537	0.90929	0.133714	0.417061	0.850992	glycoursodeoxycholic acid sulfate (1)
238	0.115906	0.476333	0.90929	-0.195313	0.233433	0.756012	N-acetyltryptophan
239	0.115906	0.476333	0.90929	-0.150819	0.359418	0.829421	cholesterol sulfate
240	0.115731	0.477004	0.90929	0.371095	0.0200281	0.475999	X-12104
241	0.115414	0.478219	0.90929	-0.144231	0.381024	0.831472	uracil
242	0.115217	0.478975	0.90929	0.150819	0.359418	0.829421	1-oleoyl-2-arachidonoyl-GPE (18:1/20:4)*
243	0.112364	0.490002	0.925074	-0.0323595	0.844954	0.975445	N-acetylmethionine
244	0.111576	0.493067	0.92756	0.107711	0.513967	0.888142	nervonoylcarnitine (C24:1)*
245	0.110297	0.498068	0.935309	-0.0485393	0.769187	0.967076	tyrosine
246	0.109117	0.502707	0.937404	-0.303255	0.0605628	0.574176	myo-inositol
247	0.108231	0.506201	0.937404	0.0509663	0.757984	0.967076	kynurenine
248	0.107542	0.508927	0.937404	0.31643	0.0496964	0.568637	beta-citrylglutamate
249	0.107444	0.509317	0.937404	-0.0424141	0.797663	0.971407	2-palmitoyl-GPC (16:0)*
250	0.106558	0.512834	0.937404	-0.00687675	0.966859	0.992964	linoleoyl-linolenoyl-glycerol (18:2/18:3) [1]*
251	0.106313	0.51381	0.937404	-0.070743	0.668685	0.948778	myristoyl-linoleoyl-glycerol (14:0/18:2) [2]*
252	0.106203	0.514249	0.937404	-0.0728828	0.659263	0.947714	X-11850
253	0.105968	0.515185	0.937404	0.179942	0.273011	0.786788	3-methyl-2-oxobutyrate
254	0.105771	0.51597	0.937404	0.126087	0.44436	0.855683	betaine
255	0.105289	0.517896	0.939012	-0.282711	0.0811833	0.574176	X-17325
256	0.104984	0.519116	0.939012	-0.0818648	0.620286	0.931697	indoleacetoylcarnitine*
257	0.104492	0.521087	0.94026	0.0478459	0.772397	0.967076	6-hydroxyindole sulfate
258	0.101639	0.532591	0.944142	-0.0746581	0.651484	0.941723	oleoyl-arachidonoyl-glycerol (18:1/20:4) [1]*
259	0.100753	0.536186	0.944142	-0.0369823	0.823133	0.975275	1-palmitoyl-2-oleoyl-GPC (16:0/18:1)
260	0.100655	0.536586	0.944142	-0.0997367	0.545777	0.906989	pyrraline
261	0.0982935	0.546233	0.951648	-0.174741	0.287343	0.786788	N-acetyl-2-aminoadipate
262	0.0957354	0.556777	0.954083	-0.0689951	0.67642	0.948778	creatine
263	0.0957354	0.556777	0.954083	-0.288115	0.0752936	0.574176	glycochenodeoxycholate glucuronide (1)
264	0.095637	0.557184	0.954083	-0.0252197	0.878874	0.975445	X-23276
265	0.095145	0.559223	0.954083	0.138337	0.400989	0.839152	spermidine
266	0.095145	0.559223	0.954083	0.0435698	0.792269	0.971407	2-methylbutyrylcarnitine (C5)
267	0.0947959	0.560672	0.954083	0.135332	0.411395	0.848248	anthranilate
268	0.0942595	0.562902	0.954083	-0.0619454	0.707941	0.962981	1-palmitoyl-GPC (16:0)
269	0.0933305	0.566774	0.954083	-0.0123685	0.940429	0.983643	deoxycholic acid 12-sulfate*
270	0.0920949	0.571943	0.958659	-0.314119	0.0514801	0.568637	gamma-glutamylphenylalanine
271	0.0905206	0.578559	0.959019	-0.081939	0.619968	0.931697	N6-methyladenosine
272	0.0903238	0.579388	0.959019	-0.169772	0.301484	0.786788	phenol sulfate
273	0.0892415	0.58396	0.960213	-0.176937	0.281234	0.786788	N-acetylleucine
274	0.0885527	0.586877	0.960213	0.0991589	0.548118	0.907259	hydroxypalmitoyl sphingomyelin (d18:1/16:0(OH))**
275	0.0881435	0.588614	0.960213	0.369548	0.0205922	0.475999	N-stearoyl-sphingadienine (d18:2/18:0)*
276	0.0874704	0.591475	0.960213	-0.0132905	0.935997	0.983643	piperine
277	0.0874704	0.591475	0.960213	0.0986966	0.549994	0.908308	X-15503
278	0.0868632	0.594061	0.960213	0.207813	0.20427	0.733268	1-stearoyl-GPS (18:0)*
279	0.0860929	0.597349	0.960213	-0.208488	0.202771	0.733268	X-24522
280	0.0842138	0.605404	0.960213	-0.0872018	0.597593	0.929687	cysteine sulfinic acid
281	0.0838418	0.607004	0.960213	0.00428825	0.97933	0.994803	X-26162
282	0.0837315	0.607479	0.960213	-0.126228	0.443846	0.855683	3-methylcytidine
283	0.0834163	0.608837	0.960213	-0.0926761	0.574701	0.910774	X-12126
284	0.0821573	0.614272	0.960213	0.0425297	0.797123	0.971407	X-12100
285	0.0814685	0.617254	0.960213	-0.142729	0.386057	0.831472	1-stearoyl-2-linoleoyl-GPI (18:0/18:2)
286	0.0813739	0.617664	0.960213	0.00739796	0.964348	0.991447	heptenedioate (C7:1-DC)*
287	0.0809918	0.619322	0.960213	0.011557	0.944331	0.984219	X-26108
288	0.0809766	0.619388	0.960213	-0.148738	0.36616	0.829421	1-palmitoyl-2-dihomo-linolenoyl-GPC (16:0/20:3n3 or 6)*
289	0.0804846	0.621525	0.960213	0.00832102	0.959903	0.989755	3-methylhistidine
290	0.0804846	0.621525	0.960213	-0.27286	0.0928346	0.589806	N2-acetyl,N6-methyllysine
291	0.0803862	0.621953	0.960213	-0.150364	0.360885	0.829421	X-13507
292	0.0802878	0.622381	0.960213	-0.0422985	0.798202	0.971407	phenylacetylcarnitine
293	0.0798943	0.624093	0.960213	0.188148	0.251368	0.779392	N1-methyl-4-pyridone-3-carboxamide
294	0.0796975	0.62495	0.960213	0.318741	0.0479627	0.568637	inosine
295	0.0792055	0.627095	0.960213	-0.226054	0.16643	0.705359	N-methylpipecolate
296	0.0790087	0.627954	0.960213	0.23693	0.14643	0.692395	N-acetyltheanine
297	0.0789103	0.628384	0.960213	-0.148507	0.366913	0.829421	isobutyrylcarnitine (C4)
298	0.0787938	0.628893	0.960213	-0.0520905	0.752811	0.967076	furaneol sulfate
299	0.0787283	0.629179	0.960213	-0.059634	0.718384	0.967076	X-24949
300	0.0780248	0.632255	0.960213	-0.0209553	0.89924	0.975445	stearoyl-arachidonoyl-glycerol (18:0/20:4) [2]*
301	0.0779264	0.632686	0.960213	-0.0463435	0.779363	0.970668	X-25265
302	0.0777296	0.633548	0.960213	-0.305104	0.0589329	0.574176	catechol sulfate
303	0.0771393	0.636137	0.960739	-0.195428	0.233151	0.756012	X-13866
304	0.0766521	0.638276	0.961423	-0.17694	0.281226	0.786788	X-11852
305	0.0758602	0.64176	0.961423	0.157637	0.337849	0.81599	5,6-dihydrothymine
306	0.0754666	0.643494	0.961423	-0.0621765	0.7069	0.962981	1-methyl-5-imidazoleacetate
307	0.0749747	0.645665	0.961423	0.072809	0.659587	0.947714	cerotoylcarnitine (C26)*
308	0.0748798	0.646084	0.961423	0.0186067	0.910484	0.975445	behenoylcarnitine (C22)*
309	0.0731052	0.653939	0.965529	0.019069	0.908269	0.975445	orotidine
310	0.0730068	0.654375	0.965529	-0.146658	0.372977	0.829421	oleoyl-arachidonoyl-glycerol (18:1/20:4) [2]*
311	0.07281	0.655249	0.965529	-0.362385	0.023382	0.475999	X-12015
312	0.0728023	0.655283	0.965529	-0.333819	0.037814	0.542171	deoxycholate
313	0.0727799	0.655382	0.965529	0.0672752	0.684062	0.953732	X-24531
314	0.0714359	0.661362	0.96771	0.434427	0.00571982	0.303437	adrenoylcarnitine (C22:4)*
315	0.0709406	0.66357	0.96771	-0.18052	0.271448	0.786788	dimethylarginine (SDMA + ADMA)
316	0.0700551	0.667526	0.96771	0.0692263	0.675395	0.948778	dimethyl sulfone
317	0.0696284	0.669435	0.96771	-0.285573	0.0780215	0.574176	X-12544
318	0.0693696	0.670594	0.96771	0.0470369	0.776146	0.968812	palmitoleoyl-arachidonoyl-glycerol (16:1/20:4) [2]*
319	0.069222	0.671256	0.96771	-0.167937	0.306816	0.786788	X-17690
320	0.0688744	0.672814	0.96771	-0.257143	0.114035	0.62875	4-ethylcatechol sulfate
321	0.06876	0.673327	0.96771	-0.151288	0.357905	0.829421	4-methylguaiacol sulfate
322	0.0685627	0.674212	0.96771	-0.159856	0.331005	0.812955	taurolithocholate 3-sulfate
323	0.0674969	0.679003	0.96771	-0.219351	0.179697	0.705359	N2-acetyl,N6,N6-dimethyllysine
324	0.0668081	0.682106	0.96771	-0.0125971	0.93933	0.983643	alpha-ketoglutarate
325	0.0666113	0.682993	0.96771	0.0500417	0.762246	0.967076	serotonin
326	0.0662178	0.684769	0.96771	0.128051	0.437236	0.855683	sphingomyelin (d18:0/18:0, d19:0/17:0)*
327	0.0647153	0.691564	0.96771	-0.169627	0.301904	0.786788	taurodeoxycholic acid 3-sulfate
328	0.0642529	0.69366	0.96771	-0.022305	0.892787	0.975445	X-24425
329	0.0635662	0.696778	0.96771	-0.2264	0.165765	0.705359	glyco-beta-muricholate**
330	0.0635224	0.696976	0.96771	0.320059	0.0469964	0.568637	X-15245
331	0.0634628	0.697247	0.96771	0.147467	0.370317	0.829421	xanthine
332	0.0629708	0.699484	0.96771	-0.220623	0.177125	0.705359	1-palmitoyl-2-palmitoleoyl-GPC (16:0/16:1)*
333	0.0619869	0.703965	0.96771	-0.12574	0.445623	0.855683	urate
334	0.0619467	0.704148	0.96771	0.0075366	0.963681	0.991447	2-oleoylglycerol (18:1)
335	0.0619406	0.704176	0.96771	0.0955762	0.562737	0.910774	N2,N5-diacetylornithine
336	0.061495	0.706209	0.96771	-0.277714	0.0869425	0.586579	1-stearoyl-2-oleoyl-GPI (18:0/18:1)*
337	0.0613966	0.706658	0.96771	-0.124006	0.451971	0.855683	adenine
338	0.0610059	0.708442	0.96771	-0.101933	0.536925	0.903598	X-12007
339	0.060884	0.708999	0.96771	-0.0126195	0.939222	0.983643	isovalerate (i5:0)
340	0.0596255	0.714759	0.96771	-0.142035	0.388393	0.831651	1-stearoyl-2-arachidonoyl-GPI (18:0/20:4)
341	0.0595271	0.71521	0.96771	0.146658	0.372977	0.829421	ribitol
342	0.0593303	0.716112	0.96771	0.270664	0.095599	0.59665	inosine 5'-monophosphate (IMP)
343	0.0588384	0.718369	0.96771	-0.312038	0.053129	0.568637	guaiacol sulfate
344	0.058751	0.71877	0.96771	-0.0528154	0.749481	0.967076	p-cresol glucuronide*
345	0.0585432	0.719725	0.96771	0.120308	0.465674	0.863869	adipoylcarnitine (C6-DC)
346	0.0583984	0.72039	0.96771	-0.102499	0.534655	0.901858	gulonate*
347	0.0583464	0.720629	0.96771	0.0921091	0.577053	0.91245	phenylpyruvate
348	0.058248	0.721081	0.96771	0.157984	0.336774	0.81599	3-bromo-5-chloro-2,6-dihydroxybenzoic acid*
349	0.0578545	0.722891	0.96771	0.0478459	0.772397	0.967076	malate
350	0.0575593	0.724249	0.96771	0.0407961	0.805229	0.973461	X-21310
351	0.0561818	0.730598	0.96771	-0.197855	0.227284	0.756012	S-carboxyethylcysteine
352	0.0557882	0.732416	0.96771	-0.10251	0.534608	0.901858	X-12822
353	0.054913	0.736463	0.96771	-0.0592317	0.720207	0.967076	glycerophosphoglycerol
354	0.0546075	0.737877	0.96771	0.28696	0.0765242	0.574176	nicotinamide
355	0.0530333	0.745178	0.96771	0.042183	0.798742	0.971407	taurocholenate sulfate*
356	0.0526397	0.747006	0.96771	-0.361618	0.0236984	0.475999	1-ribosyl-imidazoleacetate*
357	0.0522852	0.748654	0.96771	-0.00901444	0.956565	0.989196	X-24328
358	0.0522586	0.748778	0.96771	-0.259817	0.110192	0.627578	X-21834
359	0.0504751	0.757088	0.96771	-0.0781252	0.636398	0.931697	X-18913
360	0.0503767	0.757547	0.96771	-0.0516597	0.754792	0.967076	X-23659
361	0.0500815	0.758926	0.96771	0.139955	0.39545	0.838213	cys-gly, oxidized
362	0.0496879	0.760764	0.96771	-0.0825168	0.617495	0.931697	1-linoleoylglycerol (18:2)
363	0.0495895	0.761224	0.96771	0.138453	0.400592	0.839152	linoleoyl-linoleoyl-glycerol (18:2/18:2) [1]*
364	0.0482573	0.767459	0.96771	-0.15685	0.340298	0.81599	propionylglycine
365	0.0479169	0.769055	0.96771	0.0904911	0.58379	0.91839	stearoyl sphingomyelin (d18:1/18:0)
366	0.046886	0.773892	0.96771	-0.110369	0.503573	0.882576	2-palmitoylglycerol (16:0)
367	0.0466378	0.775058	0.96771	-0.149547	0.363529	0.829421	vanillylmandelate (VMA)
368	0.0465394	0.77552	0.96771	-0.316546	0.0496085	0.568637	N-formylmethionine
369	0.0459716	0.77819	0.96771	-0.273405	0.0921584	0.589806	X-12221
370	0.045949	0.778296	0.96771	-0.0789501	0.632829	0.931697	sulfate of piperine metabolite C16H19NO3 (3)*
371	0.0455555	0.780148	0.96771	-0.033053	0.841673	0.975445	beta-hydroxyisovaleroylcarnitine
372	0.0452132	0.781759	0.96771	-0.292682	0.0705824	0.574176	X-14904
373	0.0450635	0.782464	0.96771	-0.0444944	0.787961	0.971407	3-indoxyl sulfate
374	0.044033	0.787323	0.96771	0.114183	0.488849	0.877612	docosapentaenoylcarnitine (C22:5n3)*
375	0.0440018	0.78747	0.96771	0.244633	0.133372	0.6679	(R)-3-hydroxybutyrylcarnitine
376	0.0439812	0.787567	0.96771	0.0203403	0.902183	0.975445	succinate
377	0.0438828	0.788031	0.96771	0.293375	0.0698876	0.574176	1-stearoyl-2-arachidonoyl-GPS (18:0/20:4)
378	0.0434892	0.789889	0.96887	0.0227672	0.890578	0.975445	X-13728
379	0.0432945	0.790809	0.968878	-0.160989	0.327546	0.8082	X-24241
380	0.0417182	0.798265	0.97459	0.0227672	0.890578	0.975445	glycerophosphoethanolamine
381	0.0416589	0.798546	0.97459	0.0100976	0.951352	0.98669	taurocholate
382	0.0410294	0.801528	0.974703	0.0351332	0.831847	0.975369	lactate
383	0.0403524	0.804739	0.974775	-0.0994101	0.5471	0.906989	1-palmitoyl-2-gamma-linolenoyl-GPC (16:0/18:3n6)*
384	0.0402423	0.805261	0.974775	-0.291268	0.072016	0.574176	perfluorohexanesulfonate (PFHxS)
385	0.0401458	0.805719	0.974775	-0.196815	0.229786	0.756012	3-methylglutarylcarnitine (2)
386	0.0401439	0.805728	0.974775	-0.1247	0.449426	0.855683	X-23680
387	0.039652	0.808064	0.976488	-0.233798	0.152	0.692395	4-methylcatechol sulfate
388	0.03916	0.810402	0.976541	0.0996211	0.546245	0.906989	X-25267
389	0.0365034	0.823052	0.981248	-0.122157	0.458795	0.860038	pregnenediol disulfate (C21H34O8S2)*
390	0.0359198	0.825837	0.981248	-0.322892	0.0449721	0.568637	X-17346
391	0.0357163	0.826809	0.981248	0.115916	0.48223	0.874609	palmitate (16:0)
392	0.0357163	0.826809	0.981248	-0.283276	0.0805517	0.574176	ethyl beta-glucopyranoside
393	0.0355262	0.827717	0.981248	-0.193464	0.237976	0.763252	16alpha-hydroxy DHEA 3-sulfate
394	0.035472	0.827976	0.981248	-0.219929	0.178525	0.705359	adipate (C6-DC)
395	0.034765	0.831354	0.981248	-0.264923	0.103125	0.614697	5-acetylamino-6-formylamino-3-methyluracil
396	0.0342404	0.833863	0.981248	-0.092687	0.574656	0.910774	undecanedioate (C11-DC)
397	0.034142	0.834334	0.981248	0.0358266	0.828577	0.975275	glycocholenate sulfate*
398	0.03365	0.836688	0.981248	-0.0767383	0.642415	0.933702	pregnenetriol disulfate*
399	0.0325677	0.841873	0.981248	0.265117	0.102864	0.614697	3-methyl-2-oxovalerate
400	0.0323709	0.842817	0.981248	0.00843659	0.959347	0.989755	sphingomyelin (d18:1/17:0, d17:1/18:0, d19:1/16:0)
401	0.0320758	0.844232	0.981248	-0.167461	0.308211	0.786788	erythronate*
402	0.0314854	0.847065	0.981248	-0.217502	0.183486	0.705359	2-hydroxyglutarate
403	0.031387	0.847537	0.981248	0.00300481	0.985516	0.994803	lignoceroylcarnitine (C24)*
404	0.0312886	0.84801	0.981248	-0.23738	0.145642	0.692395	1-myristoyl-2-palmitoyl-GPC (14:0/16:0)
405	0.0310752	0.849035	0.981248	-0.0665441	0.687321	0.954512	N-carbamoylvaline
406	0.0307981	0.850365	0.981248	-0.21808	0.182296	0.705359	11beta-hydroxyandrosterone glucuronide
407	0.0306983	0.850845	0.981248	-0.345207	0.0313714	0.520079	X-11632
408	0.0301079	0.853682	0.981248	0.163185	0.320903	0.79805	5-dodecenoylcarnitine (C12:1)
409	0.0300095	0.854155	0.981248	-0.0420674	0.799282	0.971407	isovalerylcarnitine (C5)
410	0.0298128	0.855101	0.981248	-0.145849	0.375648	0.829421	X-18886
411	0.0290256	0.858888	0.981248	-0.0279679	0.865789	0.975445	stearoyl-arachidonoyl-glycerol (18:0/20:4) [1]*
412	0.0286374	0.860756	0.981248	-0.254903	0.117332	0.63321	hydroquinone sulfate
413	0.0286321	0.860782	0.981248	-0.206292	0.207676	0.739409	X-25810
414	0.0281401	0.863151	0.981248	-0.141573	0.389955	0.832479	deoxycholic acid glucuronide
415	0.0279553	0.864042	0.981248	-0.268972	0.0977722	0.599632	X-12906
416	0.0278449	0.864573	0.981248	-0.00670305	0.967695	0.992964	orotate
417	0.0278449	0.864573	0.981248	-0.0537399	0.74524	0.967076	linoleoyl-linoleoyl-glycerol (18:2/18:2) [2]*
418	0.026861	0.869317	0.981248	0.340006	0.0341916	0.542171	guanosine
419	0.0266642	0.870266	0.981248	0.0808988	0.624431	0.931697	10-heptadecenoate (17:1n7)
420	0.0266642	0.870266	0.981248	-0.0947672	0.566063	0.910774	1-palmitoyl-GPI (16:0)
421	0.0264195	0.871447	0.981248	-0.210868	0.197548	0.726061	X-13684
422	0.0259755	0.87359	0.981248	-0.146311	0.37412	0.829421	X-15461
423	0.0259384	0.873768	0.981248	-0.0377139	0.819692	0.974992	sulfate of piperine metabolite C18H21NO3 (1)*
424	0.0239596	0.88333	0.981248	-0.31607	0.0499709	0.568637	5-hydroxyindoleacetate
425	0.0239092	0.883573	0.981248	0.00566292	0.972706	0.994232	N-palmitoyl-sphingadienine (d18:2/16:0)*
426	0.0237125	0.884525	0.981248	0.072	0.663144	0.948778	adrenate (22:4n6)
427	0.0237125	0.884525	0.981248	-0.0972139	0.556032	0.910774	sulfate of piperine metabolite C16H19NO3 (2)*
428	0.0234173	0.885953	0.981248	0.0404494	0.806853	0.973461	3-methylglutaconate
429	0.0233573	0.886243	0.981248	-0.124707	0.449399	0.855683	4-hydroxycoumarin
430	0.0233189	0.886429	0.981248	0.0269278	0.870737	0.975445	erucate (22:1n9)
431	0.0231221	0.887381	0.981248	-0.000693419	0.996657	0.996657	linoleoyl-arachidonoyl-glycerol (18:2/20:4) [1]*
432	0.0224618	0.890578	0.981248	0.0497833	0.763439	0.967076	5-hydroxyindole sulfate
433	0.0224334	0.890715	0.981248	-0.174164	0.288965	0.786788	p-cresol sulfate
434	0.0222366	0.891668	0.981248	-0.037329	0.821502	0.975275	glutamine conjugate of C6H10O2 (2)*
435	0.0221382	0.892145	0.981248	0.130478	0.428525	0.855683	N,N,N-trimethyl-5-aminovalerate
436	0.0214494	0.895481	0.981248	-0.168154	0.306183	0.786788	1-palmitoyl-2-docosahexaenoyl-GPC (16:0/22:6)
437	0.0214013	0.895715	0.981248	-0.235878	0.148284	0.692395	X-24812
438	0.0213511	0.895958	0.981248	0.10644	0.518976	0.890992	adenosine 5'-monophosphate (AMP)
439	0.0204259	0.900443	0.982123	-0.131121	0.426236	0.855683	X-24462
440	0.0201741	0.901665	0.982123	-0.19277	0.239695	0.763252	X-23997
441	0.0199736	0.902637	0.982123	-0.123082	0.455376	0.856656	X-17653
442	0.0194816	0.905025	0.982123	-0.207794	0.204311	0.733268	thyroxine
443	0.0183993	0.910279	0.982123	0.114876	0.486196	0.877612	X-21736
444	0.0183009	0.910757	0.982123	-0.0164109	0.921013	0.975445	N6-acetyllysine
445	0.0178089	0.913147	0.982123	0.217965	0.182534	0.705359	3-hydroxybutyrate (BHBA)
446	0.0178089	0.913147	0.982123	0.0425297	0.797123	0.971407	arachidoylcarnitine (C20)*
447	0.0170218	0.916972	0.984724	0.128282	0.436403	0.855683	arachidate (20:0)
448	0.0159402	0.922231	0.985882	0.15209	0.355335	0.829421	dihomo-linolenoyl-choline
449	0.0154475	0.924628	0.985882	0.366472	0.0217542	0.475999	1-stearoyl-2-oleoyl-GPS (18:0/18:1)
450	0.01407	0.931332	0.985882	-0.237496	0.14544	0.692395	1-methylurate
451	0.0133813	0.934686	0.985882	0.0815923	0.621455	0.931697	myristoylcarnitine (C14)
452	0.012791	0.937562	0.985882	0.0600963	0.716292	0.967076	behenoyl dihydrosphingomyelin (d18:0/22:0)*
453	0.0122006	0.940438	0.985882	0.0388314	0.814441	0.974856	linoleoyl-arachidonoyl-glycerol (18:2/20:4) [2]*
454	0.011807	0.942356	0.985882	0.112103	0.496853	0.880068	stearoylcholine*
455	0.0117086	0.942836	0.985882	-0.233729	0.152123	0.692395	3-methoxycatechol sulfate (1)
456	0.0114135	0.944275	0.985882	0.0931492	0.572741	0.910774	pipecolate
457	0.0113151	0.944754	0.985882	-0.0793964	0.630902	0.931697	3-hydroxy-2-ethylpropionate
458	0.0111727	0.945448	0.985882	-0.238028	0.144514	0.692395	X-21441
459	0.0111204	0.945703	0.985882	0.191856	0.241975	0.766376	leucylglycine
460	0.0110199	0.946193	0.985882	0.22409	0.170243	0.705359	alpha-tocopherol
461	0.0105279	0.948592	0.985882	-0.305798	0.0583307	0.574176	gamma-glutamylthreonine
462	0.0104295	0.949072	0.985882	-0.28199	0.0819954	0.574176	1-oleoyl-GPE (18:1)
463	0.0101344	0.950512	0.985882	-0.0255409	0.877343	0.975445	4-hydroxychlorothalonil
464	0.0097408	0.952431	0.985882	-0.172546	0.293538	0.786788	1-stearoyl-2-oleoyl-GPC (18:0/18:1)
465	0.00915045	0.955311	0.9879	-0.164918	0.315718	0.791908	lyxonate
466	0.00846171	0.958672	0.989067	-0.109098	0.508531	0.883848	EDTA
467	0.00811772	0.960351	0.989067	-0.165843	0.312975	0.788757	gamma-CEHC glucuronide*
468	0.00787283	0.961546	0.989067	0.0260085	0.875115	0.975445	X-26058
469	0.00708422	0.965395	0.990139	-0.191384	0.243158	0.767439	carnitine
470	0.00649387	0.968277	0.990687	-0.0565136	0.732563	0.967076	X-11787
471	0.00531316	0.974043	0.992242	-0.104706	0.525844	0.894103	N,N-dimethyl-pro-pro
472	0.00511734	0.974999	0.992242	-0.168974	0.303797	0.786788	X-12847
473	0.0049196	0.975965	0.992242	0.0547801	0.740478	0.967076	glycerophosphorylcholine (GPC)
474	0.0048212	0.976446	0.992242	-0.358613	0.0249728	0.475999	1-stearoyl-GPC (18:0)
475	0.00393568	0.980771	0.994373	-0.0417207	0.800903	0.972264	tridecenedioate (C13:1-DC)*
476	0.00255819	0.987501	0.996896	0.0478459	0.772397	0.967076	10-nonadecenoate (19:1n9)
477	0.000787135	0.996154	0.9995	-0.277945	0.0866693	0.586579	2-aminophenol sulfate
478	0.000492052	0.997596	0.9995	-0.294009	0.0692571	0.574176	5-acetylamino-6-amino-3-methyluracil
479	0.000393568	0.998077	0.9995	0.0839036	0.611575	0.931697	(16 or 17)-methylstearate (a19:0 or i19:0)
480	0.000295176	0.998558	0.9995	0.248244	0.127557	0.664932	phosphoethanolamine
481	-9.83919e-05	0.999519	0.999519	0.165843	0.312975	0.788757	docosadienoate (22:2n6)
482	-0.000295176	0.998558	0.9995	0.127242	0.440162	0.855683	homostachydrine*
483	-0.000688744	0.996635	0.9995	-0.0904911	0.58379	0.91839	pantothenate
484	-0.000983919	0.995192	0.9995	-0.0425297	0.797123	0.971407	trans-4-hydroxyproline
485	-0.00137749	0.993269	0.9995	-0.252867	0.120391	0.642817	trimethylamine N-oxide
486	-0.00167266	0.991827	0.9995	0.0607897	0.713156	0.967076	hexanoylcarnitine (C6)
487	-0.00255819	0.987501	0.996896	0.0973097	0.555641	0.910774	oleate/vaccenate (18:1)
488	-0.00324693	0.984136	0.995394	-0.216924	0.184682	0.707392	glycosyl ceramide (d18:2/24:1, d18:1/24:2)*
489	-0.0036405	0.982213	0.994397	0.0954606	0.563211	0.910774	glycocholate
490	-0.00383729	0.981252	0.994373	-0.107942	0.513059	0.888019	1,5-anhydroglucitol (1,5-AG)
491	-0.00465067	0.977279	0.992242	-0.186629	0.255284	0.781855	sucrose
492	-0.00511638	0.975004	0.992242	0.137297	0.404574	0.842504	stearate (18:0)
493	-0.00521477	0.974524	0.992242	-0.224899	0.168665	0.705359	1-methylhistidine
494	-0.00600191	0.97068	0.992188	-0.192838	0.239527	0.763252	X-12410
495	-0.00665239	0.967503	0.990687	-0.525638	0.000589602	0.208522	branched chain 14:0 dicarboxylic acid**
496	-0.00698583	0.965876	0.990139	-0.120424	0.465243	0.863869	glycosyl-N-(2-hydroxynervonoyl)-sphingosine (d18:1/24:1(2OH))*
497	-0.00715847	0.965033	0.990139	-0.0896574	0.587276	0.920383	X-24418
498	-0.00777296	0.962033	0.989067	0.0936115	0.570829	0.910774	palmitoleoylcarnitine (C16:1)*
499	-0.00787135	0.961553	0.989067	-0.0101701	0.951003	0.98669	theobromine
500	-0.00826492	0.959632	0.989067	-0.14608	0.374884	0.829421	phenylalanine
501	-0.0097408	0.952431	0.985882	0.260148	0.109723	0.627578	dihomo-linolenoylcarnitine (C20:3n3 or 6)*
502	-0.00983919	0.951951	0.985882	0.0410273	0.804147	0.973461	myristoleoylcarnitine (C14:1)*
503	-0.0103312	0.949552	0.985882	-0.121117	0.462658	0.863869	sphingomyelin (d18:1/22:2, d18:2/22:1, d16:1/24:2)*
504	-0.0106263	0.948112	0.985882	0.131518	0.424821	0.855683	palmitoyl sphingomyelin (d18:1/16:0)
505	-0.0119166	0.941822	0.985882	0.0837881	0.612067	0.931697	N-formylanthranilic acid
506	-0.0125942	0.93852	0.985882	-0.172083	0.294853	0.786788	glutamine_degradant*
507	-0.0125942	0.93852	0.985882	-0.284764	0.0789054	0.574176	4-vinylphenol sulfate
508	-0.0129015	0.937023	0.985882	0.17922	0.274973	0.786788	X-19299
509	-0.0134924	0.934145	0.985882	-0.00173442	0.991639	0.994803	X-15728
510	-0.0135216	0.934003	0.985882	-0.0333436	0.840299	0.975445	X-21470
511	-0.0136765	0.933248	0.985882	-0.220276	0.177824	0.705359	hippurate
512	-0.0136765	0.933248	0.985882	-0.0854061	0.605188	0.931697	N,N,N-trimethyl-alanylproline betaine (TMAP)
513	-0.0144636	0.929416	0.985882	-0.0592873	0.719955	0.967076	X-26054
514	-0.014562	0.928937	0.985882	0.0834414	0.613545	0.931697	palmitoleate (16:1n7)
515	-0.0145627	0.928934	0.985882	0.0380225	0.818241	0.974992	palmitoloelycholine
516	-0.0148572	0.9275	0.985882	0.168154	0.306183	0.786788	stearoylcarnitine (C18)
517	-0.015054	0.926543	0.985882	-0.166189	0.31195	0.788757	N6-methyllysine
518	-0.0160379	0.921756	0.985882	0.117766	0.475222	0.87083	3,5-dichloro-2,6-dihydroxybenzoic acid
519	-0.0162347	0.920799	0.985882	0.376989	0.0179949	0.475999	hypotaurine
520	-0.0164315	0.919842	0.985882	0.0511974	0.75692	0.967076	3-ureidopropionate
521	-0.0177105	0.913625	0.982123	-0.0825168	0.617495	0.931697	gamma-glutamylglutamate
522	-0.0177105	0.913625	0.982123	-0.0434542	0.792808	0.971407	sphingomyelin (d17:1/16:0, d18:1/15:0, d16:1/17:0)*
523	-0.0178111	0.913136	0.982123	-0.306357	0.0578484	0.574176	2,3-dihydroxy-2-methylbutyrate
524	-0.0179073	0.912669	0.982123	0.284533	0.0791594	0.574176	dihomo-linoleoylcarnitine (C20:2)*
525	-0.0185961	0.909323	0.982123	-0.038947	0.813898	0.974856	N-acetyl-beta-alanine
526	-0.019088	0.906935	0.982123	-0.359538	0.0245747	0.475999	7-methylguanine
527	-0.0194816	0.905025	0.982123	0.175666	0.28476	0.786788	eicosenoylcarnitine (C20:1)*
528	-0.0197768	0.903592	0.982123	0.023003	0.889451	0.975445	3-decenoylcarnitine
529	-0.0197768	0.903592	0.982123	-0.194504	0.235413	0.75919	X-22162
530	-0.0202687	0.901206	0.982123	0.0633322	0.7017	0.961891	margarate (17:0)
531	-0.0213087	0.896164	0.981248	0.176137	0.28345	0.786788	(14 or 15)-methylpalmitate (a17:0 or i17:0)
532	-0.0213511	0.895958	0.981248	-0.44818	0.00421897	0.303437	dopamine 3-O-sulfate
533	-0.0216462	0.894528	0.981248	-0.12366	0.453246	0.855683	X-11381
534	-0.0219414	0.893098	0.981248	0.0181445	0.912699	0.975445	creatinine
535	-0.0220398	0.892621	0.981248	-0.130312	0.42912	0.855683	3-hydroxy-3-methylglutarate
536	-0.0226301	0.889763	0.981248	0.179951	0.272987	0.786788	alpha-ketobutyrate
537	-0.0226301	0.889763	0.981248	-0.0444944	0.787961	0.971407	lactosyl-N-palmitoyl-sphingosine (d18:1/16:0)
538	-0.0231221	0.887381	0.981248	-0.142266	0.387613	0.831651	3-aminoisobutyrate
539	-0.0232806	0.886614	0.981248	-0.0859839	0.60274	0.930271	X-12714
540	-0.0235157	0.885477	0.981248	-0.174048	0.28929	0.786788	N-acetylasparagine
541	-0.0243028	0.88167	0.981248	-0.0885264	0.592018	0.925082	allantoin
542	-0.0244996	0.880719	0.981248	-0.202594	0.216121	0.75592	N-acetylproline
543	-0.0253851	0.87644	0.981248	-0.117766	0.475222	0.87083	X-21829
544	-0.025409	0.876325	0.981248	-0.298137	0.0652617	0.574176	4-vinylguaiacol sulfate
545	-0.0256803	0.875015	0.981248	-0.401605	0.0112732	0.415622	cyclo(leu-pro)
546	-0.0257787	0.87454	0.981248	0.0533932	0.74683	0.967076	1-(1-enyl-stearoyl)-GPE (P-18:0)*
547	-0.0258771	0.874065	0.981248	0.0212648	0.897759	0.975445	10-undecenoate (11:1n1)
548	-0.0269594	0.868842	0.981248	-0.0201091	0.903289	0.975445	sphingomyelin (d18:1/14:0, d16:1/16:0)*
549	-0.0270578	0.868368	0.981248	-0.136141	0.408579	0.845033	undecenoylcarnitine (C11:1)
550	-0.0271562	0.867893	0.981248	-0.00288924	0.986073	0.994803	imidazole propionate
551	-0.0272546	0.867419	0.981248	-0.276327	0.0885956	0.5875	3-carboxy-4-methyl-5-propyl-2-furanpropanoate (CMPF)
552	-0.0276494	0.865515	0.981248	0.00982343	0.952671	0.987094	glutamine conjugate of C7H12O2*
553	-0.0279433	0.864099	0.981248	0.0108636	0.947666	0.985759	sphingomyelin (d18:0/20:0, d16:0/22:0)*
554	-0.0285337	0.861256	0.981248	-0.179942	0.273011	0.786788	5-methylthioadenosine (MTA)
555	-0.028539	0.86123	0.981248	-0.144246	0.380974	0.831472	X-23587
556	-0.0289322	0.859337	0.981248	-0.078604	0.634325	0.931697	trans-2-hexenoylglycine
557	-0.029982	0.854287	0.981248	-0.191145	0.243758	0.767439	andro steroid monosulfate C19H28O6S (1)*
558	-0.0300095	0.854155	0.981248	-0.239229	0.142438	0.692395	N-acetylglutamine
559	-0.0303047	0.852736	0.981248	-0.0510818	0.757452	0.967076	cholesterol
560	-0.0319774	0.844704	0.981248	0.175435	0.285405	0.786788	delta-CEHC
561	-0.0321742	0.843761	0.981248	-0.187916	0.251962	0.779392	sphingomyelin (d18:1/24:1, d18:2/24:0)*
562	-0.0334533	0.837631	0.981248	-0.266966	0.100397	0.612191	methylsuccinoylcarnitine
563	-0.0338484	0.835739	0.981248	-0.177631	0.279322	0.786788	cholate
564	-0.0342404	0.833863	0.981248	-0.30418	0.0597434	0.574176	1-palmitoleoyl-GPC (16:1)*
565	-0.0358147	0.826339	0.981248	-0.157059	0.339645	0.81599	3-methoxytyrosine
566	-0.0367986	0.821644	0.981248	-0.0747736	0.650979	0.941723	sphingosine 1-phosphate
567	-0.0370938	0.820237	0.981248	0.0582472	0.724675	0.967076	myristate (14:0)
568	-0.0374399	0.818587	0.981248	-0.0706131	0.669259	0.948778	7-methylxanthine
569	-0.0390616	0.810869	0.976541	-0.219583	0.179228	0.705359	X-24456
570	-0.039414	0.809195	0.976541	-0.202085	0.2173	0.75592	N,N-dimethyl-5-aminovalerate
571	-0.040931	0.801994	0.974703	-0.168385	0.305509	0.786788	carboxyethyl-GABA
572	-0.0412262	0.800595	0.974703	0.0112686	0.945718	0.984698	taurochenodeoxycholate
573	-0.0415322	0.799145	0.97459	-0.321739	0.0457875	0.568637	1,3-dimethylurate
574	-0.0423165	0.795433	0.973419	-0.0794366	0.630728	0.931697	2-naphthol sulfate
575	-0.0442764	0.786174	0.96771	0.0944205	0.567491	0.910774	1-arachidonoyl-GPE (20:4n6)*
576	-0.0445956	0.784669	0.96771	-0.359324	0.0246664	0.475999	o-cresol sulfate
577	-0.0446417	0.784452	0.96771	-0.364623	0.0224785	0.475999	N-(2-furoyl)glycine
578	-0.0447683	0.783855	0.96771	-0.149432	0.363904	0.829421	6-bromotryptophan
579	-0.0450635	0.782464	0.96771	-0.0444944	0.787961	0.971407	octadecenedioylcarnitine (C18:1-DC)*
580	-0.0451619	0.782001	0.96771	-0.298517	0.0649034	0.574176	retinol (vitamin A)
581	-0.0453672	0.781034	0.96771	-0.213573	0.191726	0.719726	4-guanidinobutanoate
582	-0.0455555	0.780148	0.96771	-0.204558	0.211605	0.745891	1-arachidonoyl-GPI (20:4)*
583	-0.0458506	0.778759	0.96771	0.0173355	0.916578	0.975445	X-11308
584	-0.0461458	0.77737	0.96771	-0.0127127	0.938774	0.983643	fumarate
585	-0.0463426	0.776445	0.96771	-0.280257	0.0839739	0.582329	1-linoleoyl-GPI (18:2)*
586	-0.0465394	0.77552	0.96771	0.00624077	0.969922	0.994232	pyruvate
587	-0.0465394	0.77552	0.96771	-0.107249	0.515786	0.88839	phenyllactate (PLA)
588	-0.0465481	0.775479	0.96771	-0.136325	0.40794	0.845033	2-methoxyhydroquinone sulfate (1)
589	-0.0466378	0.775058	0.96771	-0.022305	0.892787	0.975445	phenylacetylglutamine
590	-0.0470595	0.773077	0.96771	-0.0502983	0.761063	0.967076	phenylacetylglutamate
591	-0.0471297	0.772747	0.96771	0.0996211	0.546245	0.906989	oleoylcholine
592	-0.0472281	0.772285	0.96771	-0.28605	0.0775042	0.574176	2-pyrrolidinone
593	-0.0473265	0.771824	0.96771	-0.355493	0.0263559	0.48213	2-hydroxyoctanoate
594	-0.0475255	0.77089	0.96771	0.189717	0.247362	0.774193	nonanoylcarnitine (C9)
595	-0.0479169	0.769055	0.96771	0.0366356	0.824766	0.975275	myristoleate (14:1n5)
596	-0.0480175	0.768583	0.96771	-0.047268	0.775074	0.968614	picolinoylglycine
597	-0.048212	0.767671	0.96771	0.0557046	0.736254	0.967076	homoarginine
598	-0.048704	0.765367	0.96771	-0.124237	0.451122	0.855683	citrulline
599	-0.0488024	0.764906	0.96771	-0.324867	0.0436032	0.568637	ornithine
600	-0.0490976	0.763525	0.96771	-0.225939	0.166652	0.705359	glycosyl-N-stearoyl-sphingosine (d18:1/18:0)
601	-0.0490976	0.763525	0.96771	-0.186183	0.256443	0.781855	2'-O-methylcytidine
602	-0.0501799	0.758466	0.96771	0.0508507	0.758517	0.967076	X-26107
603	-0.0506718	0.75617	0.96771	-0.0737335	0.655531	0.944997	3-hydroxyhexanoylcarnitine (1)
604	-0.0507702	0.755711	0.96771	-0.282337	0.0816041	0.574176	azelate (C9-DC)
605	-0.0513606	0.752959	0.96771	-0.320591	0.0466112	0.568637	methionine
606	-0.0524527	0.747875	0.96771	-0.357111	0.025631	0.477096	1,7-dimethylurate
607	-0.0529349	0.745635	0.96771	0.03652	0.82531	0.975275	docosahexaenoylcholine
608	-0.0529865	0.745395	0.96771	-0.0161798	0.922122	0.975445	androstenediol (3beta,17beta) disulfate (1)
609	-0.053722	0.741981	0.96771	-0.325444	0.043209	0.568637	1-oleoyl-GPI (18:1)
610	-0.0544107	0.738788	0.96771	-0.0866773	0.599807	0.930271	indolelactate
611	-0.0544855	0.738442	0.96771	-0.171708	0.295923	0.786788	X-22776
612	-0.054577	0.738018	0.96771	-0.0342115	0.836197	0.975369	X-25433
613	-0.0548043	0.736966	0.96771	-0.162144	0.324039	0.801411	glutamine conjugate of C6H10O2 (1)*
614	-0.0552963	0.73469	0.96771	-0.247782	0.12829	0.664932	1-linoleoyl-GPE (18:2)*
615	-0.0556898	0.73287	0.96771	0.219236	0.179933	0.705359	adenosine
616	-0.0558866	0.731961	0.96771	-0.0925714	0.575135	0.910774	sphingomyelin (d18:2/16:0, d18:1/16:1)*
617	-0.0567721	0.727875	0.96771	-0.285688	0.0778958	0.574176	hydroxy-CMPF*
618	-0.0569716	0.726956	0.96771	-0.282163	0.0818003	0.574176	1,2,3-benzenetriol sulfate (2)
619	-0.0581496	0.721533	0.96771	-0.259339	0.110872	0.627578	threonine
620	-0.0581496	0.721533	0.96771	-0.0193002	0.907162	0.975445	isoursodeoxycholate
621	-0.0584448	0.720177	0.96771	0.0646035	0.695996	0.960276	X-16580
622	-0.0586416	0.719273	0.96771	-0.326154	0.0427288	0.568637	4-allylphenol sulfate
623	-0.0588384	0.718369	0.96771	-0.244661	0.133325	0.6679	X-13553
624	-0.0594287	0.715661	0.96771	-0.00346709	0.983287	0.994803	4-methylbenzenesulfonate
625	-0.0597239	0.714308	0.96771	0.115685	0.48311	0.874709	palmitoylcholine
626	-0.0611014	0.708006	0.96771	0.0286613	0.862493	0.975445	laurylcarnitine (C12)
627	-0.0616917	0.705311	0.96771	-0.173932	0.289615	0.786788	dodecanedioate (C12-DC)
628	-0.0618885	0.704413	0.96771	-0.0456501	0.782584	0.970668	urea
629	-0.0620853	0.703516	0.96771	-0.162144	0.324039	0.801411	(S)-3-hydroxybutyrylcarnitine
630	-0.0629708	0.699484	0.96771	0.0661059	0.689276	0.954729	linolenoylcarnitine (C18:3)*
631	-0.0630692	0.699036	0.96771	0.0147929	0.928779	0.981509	fructose
632	-0.0636596	0.696353	0.96771	0.265695	0.102088	0.614697	4-methyl-2-oxopentanoate
633	-0.0638564	0.69546	0.96771	-0.048886	0.767584	0.967076	indoleacetate
634	-0.0645528	0.692301	0.96771	-0.441411	0.00490826	0.303437	X-12726
635	-0.0653353	0.688757	0.96771	0.0688796	0.676932	0.948778	tiglylcarnitine (C5:1-DC)
636	-0.0656274	0.687436	0.96771	-0.0767383	0.642415	0.933702	X-11315
637	-0.0656397	0.68738	0.96771	-0.098581	0.550464	0.908308	isovalerylglycine
638	-0.0657381	0.686936	0.96771	-0.123775	0.452821	0.855683	pregnenetriol sulfate*
639	-0.0661504	0.685073	0.96771	-0.403417	0.0108771	0.415622	1-methylxanthine
640	-0.0662178	0.684769	0.96771	-0.264077	0.104272	0.618058	cis-3,4-methyleneheptanoate
641	-0.0668081	0.682106	0.96771	0.0726934	0.660095	0.947714	adenosine 5'-diphosphate (ADP)
642	-0.0669895	0.681288	0.96771	-0.0843358	0.609735	0.931697	11beta-hydroxyetiocholanolone glucuronide*
643	-0.0670049	0.681219	0.96771	0.0938426	0.569875	0.910774	1-(1-enyl-palmitoyl)-GPE (P-16:0)*
644	-0.0672017	0.680332	0.96771	0.0798587	0.628908	0.931697	eicosenoate (20:1)
645	-0.0673985	0.679446	0.96771	0.028199	0.86469	0.975445	N-acetylglycine
646	-0.0674969	0.679003	0.96771	-0.0456501	0.782584	0.970668	X-12216
647	-0.0679888	0.67679	0.96771	-0.273554	0.0919746	0.589806	trans-urocanate
648	-0.069579	0.669656	0.96771	-0.232303	0.154712	0.692395	3-methoxycatechol sulfate (2)
649	-0.0706587	0.664829	0.96771	-0.0587094	0.722576	0.967076	X-21364
650	-0.0711374	0.662692	0.96771	-0.218196	0.182059	0.705359	sphingomyelin (d18:2/23:1)*
651	-0.0714236	0.661416	0.96771	-0.274996	0.0902051	0.589806	X-12283
652	-0.0717277	0.660062	0.96771	-0.145502	0.376796	0.829421	4-chlorobenzoic acid
653	-0.0719132	0.659236	0.96771	-0.171072	0.297743	0.786788	androsterone glucuronide
654	-0.0726132	0.656123	0.965529	-0.0218427	0.894996	0.975445	arachidonate (20:4n6)
655	-0.0731052	0.653939	0.965529	-0.195313	0.233433	0.756012	gamma-glutamyl-alpha-lysine
656	-0.073302	0.653066	0.965529	-0.0625232	0.705338	0.962981	hexadecanedioate (C16-DC)
657	-0.0749747	0.645665	0.961423	-0.220276	0.177824	0.705359	eicosanedioate (C20-DC)
658	-0.0749747	0.645665	0.961423	0.0548956	0.73995	0.967076	palmitoyl-sphingosine-phosphoethanolamine (d18:1/16:0)
659	-0.0757618	0.642193	0.961423	-0.00520064	0.974933	0.994232	X-12680
660	-0.076057	0.640894	0.961423	-0.125162	0.447734	0.855683	phytanate
661	-0.0763521	0.639595	0.961423	-0.0602118	0.715769	0.967076	branched-chain, straight-chain, or cyclopropyl 10:1 fatty acid (1)*
662	-0.0770409	0.636569	0.960739	-0.0312038	0.850427	0.975445	ascorbic acid 3-sulfate*
663	-0.0775328	0.63441	0.960213	0.284533	0.0791594	0.574176	2-hydroxybutyrate/2-hydroxyisobutyrate
664	-0.07832	0.630964	0.960213	0.105515	0.522633	0.891501	cortisol
665	-0.0784184	0.630533	0.960213	0.196469	0.230624	0.756012	linoleoylcarnitine (C18:2)*
666	-0.0785168	0.630103	0.960213	-0.0507351	0.759049	0.967076	sphingomyelin (d18:1/18:1, d18:2/18:0)
667	-0.0790087	0.627954	0.960213	0.12782	0.438071	0.855683	pyridoxate
668	-0.0796975	0.62495	0.960213	0.0821701	0.618978	0.931697	linoleoylcholine*
669	-0.0798943	0.624093	0.960213	-0.0184912	0.911038	0.975445	octadecanedioylcarnitine (C18-DC)*
670	-0.0808782	0.619815	0.960213	-0.234375	0.150961	0.692395	X-24306
671	-0.081075	0.618961	0.960213	-0.163911	0.318723	0.795683	pentose acid*
672	-0.0815822	0.616761	0.960213	0.0105168	0.949334	0.986527	androstenediol (3beta,17beta) monosulfate (1)
673	-0.0816653	0.616402	0.960213	0.298632	0.0647947	0.574176	X-19438
674	-0.0825508	0.612571	0.960213	-0.354221	0.0269372	0.484414	1-linolenoyl-GPC (18:3)*
675	-0.0826388	0.612191	0.960213	-0.094772	0.566043	0.910774	14-HDoHE/17-HDoHE
676	-0.083338	0.609174	0.960213	0.0817078	0.620959	0.931697	glycoursodeoxycholate
677	-0.083338	0.609174	0.960213	-0.167692	0.307534	0.786788	N-acetyl-isoputreanine
678	-0.0834364	0.60875	0.960213	-0.182716	0.265563	0.786788	3-hydroxybutyroylglycine**
679	-0.084263	0.605192	0.960213	-0.139159	0.398171	0.838213	indolebutyrate
680	-0.0844203	0.604517	0.960213	-0.106093	0.520346	0.891245	16-hydroxypalmitate
681	-0.085109	0.601561	0.960213	-0.231024	0.15706	0.692395	glycosyl ceramide (d18:1/20:0, d16:1/22:0)*
682	-0.0857978	0.598612	0.960213	0.12366	0.453246	0.855683	choline phosphate
683	-0.0865173	0.595537	0.960213	-0.104423	0.526972	0.894364	pimeloylcarnitine/3-methyladipoylcarnitine (C7-DC)
684	-0.0865398	0.595441	0.960213	-0.284358	0.0793513	0.574176	methyl glucopyranoside (alpha + beta)
685	-0.0868801	0.59399	0.960213	-0.229522	0.159851	0.700836	N-acetyl-2-aminooctanoate*
686	-0.0875688	0.591056	0.960213	-0.00404494	0.980503	0.994803	uridine
687	-0.0875688	0.591056	0.960213	-0.172381	0.294006	0.786788	3-methylxanthine
688	-0.0877656	0.59022	0.960213	-0.0316661	0.848237	0.975445	3-hydroxyoleoylcarnitine
689	-0.087864	0.589801	0.960213	-0.246279	0.130697	0.6679	sphingomyelin (d18:2/24:1, d18:1/24:2)*
690	-0.0881592	0.588547	0.960213	0.0357111	0.829122	0.975275	cysteinylglycine
691	-0.0884093	0.587486	0.960213	-0.211262	0.196693	0.726061	X-12707
692	-0.0892415	0.58396	0.960213	-0.279693	0.0846252	0.583034	2-hydroxysebacate
693	-0.090328	0.579371	0.959019	-0.333949	0.0377349	0.542171	4-vinylcatechol sulfate
694	-0.0905206	0.578559	0.959019	0.239576	0.141843	0.692395	2S,3R-dihydroxybutyrate
695	-0.0908158	0.577316	0.959019	-0.132674	0.420727	0.851892	X-18922
696	-0.0911109	0.576074	0.959019	-0.277252	0.0874909	0.586579	sebacate (C10-DC)
697	-0.0912093	0.57566	0.959019	0.0999678	0.544842	0.906989	X-07765
698	-0.0916202	0.573934	0.959019	-0.0524062	0.75136	0.967076	X-11847
699	-0.0925868	0.569882	0.956717	-0.124122	0.451546	0.855683	octadecenedioate (C18:1-DC)
700	-0.0931772	0.567414	0.954083	-0.0772006	0.640407	0.93334	homocitrulline
701	-0.0934723	0.566182	0.954083	-0.148276	0.367668	0.829421	dihydroorotate
702	-0.0936691	0.565361	0.954083	-0.14712	0.371455	0.829421	tetradecanedioate (C14-DC)
703	-0.0936691	0.565361	0.954083	0.39756	0.0122022	0.415622	X-24295
704	-0.0937227	0.565138	0.954083	-0.0507351	0.759049	0.967076	X-21471
705	-0.0942053	0.563128	0.954083	-0.0530492	0.748408	0.967076	4-acetylphenol sulfate
706	-0.0944022	0.562309	0.954083	0.0197825	0.904853	0.975445	X-21733
707	-0.0947514	0.560857	0.954083	0.0303948	0.854263	0.975445	X-11795
708	-0.094966	0.559966	0.954083	-0.381727	0.0164887	0.475999	theophylline
709	-0.0953418	0.558407	0.954083	-0.41686	0.0082912	0.36654	vanillactate
710	-0.0967193	0.55271	0.954083	-0.259107	0.111201	0.627578	glycerol
711	-0.0967193	0.55271	0.954083	-0.436507	0.00546678	0.303437	N-acetylhistidine
712	-0.0977032	0.548658	0.952743	-0.210106	0.19921	0.726328	stachydrine
713	-0.0980595	0.547194	0.951759	-0.158028	0.336636	0.81599	carnitine of C10H14O2 (5)*
714	-0.0989823	0.543411	0.948288	-0.27286	0.0928346	0.589806	N-methylproline
715	-0.0991791	0.542606	0.948288	0.0576693	0.727301	0.967076	X-12798
716	-0.0993759	0.541801	0.948288	-0.205021	0.210552	0.745891	tryptophan betaine
717	-0.0994742	0.541399	0.948288	-0.0253098	0.878445	0.975445	X-26097
718	-0.100217	0.538369	0.945712	0.0424141	0.797663	0.971407	metabolonic lactone sulfate
719	-0.100929	0.53547	0.944142	-0.221714	0.174937	0.705359	X-21821
720	-0.101047	0.534993	0.944142	-0.429111	0.00641296	0.311576	paraxanthine
721	-0.101049	0.534986	0.944142	0.234491	0.150754	0.692395	arachidonoylcarnitine (C20:4)
722	-0.101245	0.534187	0.944142	0.01826	0.912145	0.975445	sphinganine-1-phosphate
723	-0.101363	0.533711	0.944142	0.0231393	0.888801	0.975445	X-16087
724	-0.102032	0.530997	0.944142	-0.238189	0.144234	0.692395	arabonate/xylonate
725	-0.102229	0.5302	0.944142	-0.0788186	0.633397	0.931697	1-palmitoyl-2-linoleoyl-GPC (16:0/18:2)
726	-0.102299	0.529919	0.944142	-0.0189343	0.908915	0.975445	1-arachidonylglycerol (20:4)
727	-0.102721	0.528213	0.944142	-0.276905	0.0879039	0.586579	lysine
728	-0.102721	0.528213	0.944142	0.0710754	0.667218	0.948778	dihomo-linolenate (20:3n3 or n6)
729	-0.103212	0.526235	0.944142	-0.163094	0.321176	0.79805	3-hydroxysebacate
730	-0.103213	0.526228	0.944142	-0.240385	0.140461	0.692395	3-hydroxyoctanoate
731	-0.104886	0.51951	0.939012	-0.294472	0.0688003	0.574176	hexadecenedioate (C16:1-DC)*
732	-0.106657	0.512442	0.937404	-0.057207	0.729405	0.967076	gamma-CEHC
733	-0.106952	0.511269	0.937404	-0.055386	0.737709	0.967076	X-24475
734	-0.10705	0.510878	0.937404	-0.358266	0.0251234	0.475999	alpha-ketoglutaramate*
735	-0.107145	0.510503	0.937404	-0.122505	0.457508	0.859143	androstenediol (3alpha, 17alpha) monosulfate (2)
736	-0.107475	0.509195	0.937404	-0.221486	0.175393	0.705359	2'-deoxyuridine
737	-0.107838	0.507758	0.937404	0.0270433	0.870187	0.975445	X-25948
738	-0.108133	0.50659	0.937404	0.120077	0.466538	0.863869	linoleate (18:2n6)
739	-0.108517	0.505073	0.937404	-0.0303884	0.854293	0.975445	glucuronide of C10H18O2 (7)*
740	-0.109609	0.500771	0.937069	-0.158562	0.334987	0.81599	kynurenate
741	-0.110002	0.499225	0.935827	-0.100892	0.54111	0.906978	X-12101
742	-0.111675	0.492683	0.92756	-0.291929	0.0713425	0.574176	eicosapentaenoate (EPA; 20:5n3)
743	-0.114747	0.480784	0.90929	-0.0398716	0.809561	0.97386	5alpha-androstan-3beta,17beta-diol disulfate
744	-0.114922	0.48011	0.90929	-0.139608	0.396633	0.838213	2-hydroxyhippurate (salicylurate)
745	-0.11502	0.479731	0.90929	-0.303371	0.0604599	0.574176	glycosyl-N-behenoyl-sphingadienine (d18:2/22:0)*
746	-0.115119	0.479353	0.90929	-0.256449	0.115048	0.62875	3-hydroxyhexanoate
747	-0.115232	0.478919	0.90929	0.053216	0.747643	0.967076	5alpha-androstan-3beta,17alpha-diol disulfate
748	-0.115611	0.477464	0.90929	0.113836	0.490178	0.878512	ethylmalonate
749	-0.116102	0.47558	0.90929	0.0216115	0.896101	0.975445	X-26106
750	-0.116693	0.473323	0.90929	0.176244	0.283154	0.786788	bilirubin degradation product, C17H18N2O4 (3)**
751	-0.116988	0.472197	0.90929	-0.283608	0.0801817	0.574176	N-methylhydroxyproline**
752	-0.117086	0.471822	0.90929	-0.0510818	0.757452	0.967076	N-acetylaspartate (NAA)
753	-0.117283	0.471072	0.90929	0.0776629	0.638401	0.931697	X-16576
754	-0.117723	0.4694	0.90929	-0.219578	0.179237	0.705359	X-17351
755	-0.118169	0.467706	0.90929	0.0403338	0.807394	0.973461	5-dodecenoate (12:1n7)
756	-0.118378	0.466912	0.90929	-0.324289	0.0440002	0.568637	N,N-dimethylalanine
757	-0.118956	0.464725	0.90929	-0.0637945	0.699624	0.960286	sphingomyelin (d18:1/19:0, d19:1/18:0)*
758	-0.119273	0.463526	0.90929	-0.23953	0.141921	0.692395	X-12193
759	-0.119349	0.463239	0.90929	0.197278	0.228671	0.756012	lactosyl-N-behenoyl-sphingosine (d18:1/22:0)*
760	-0.119645	0.462125	0.90929	-0.308587	0.0559578	0.574176	glycerol 3-phosphate
761	-0.119861	0.461308	0.90929	-0.0868597	0.599037	0.930271	homovanillate (HVA)
762	-0.120235	0.459903	0.90929	-0.116148	0.481351	0.87451	3beta,7alpha-dihydroxy-5-cholestenoate
763	-0.120487	0.458958	0.90929	-0.168616	0.304836	0.786788	salicylate
764	-0.121172	0.456387	0.90929	0.0242697	0.883405	0.975445	X-24947
765	-0.121219	0.456212	0.90929	-0.0547801	0.740478	0.967076	perfluorooctanesulfonate (PFOS)
766	-0.121514	0.455108	0.90929	0.151859	0.356075	0.829421	oleoyl ethanolamide
767	-0.121612	0.45474	0.90929	-0.273972	0.0914586	0.589806	X-24748
768	-0.1224	0.451804	0.90929	-0.052122	0.752666	0.967076	taurine
769	-0.122408	0.451773	0.90929	-0.261419	0.107936	0.627578	pregnenediol sulfate (C21H34O5S)*
770	-0.123285	0.448513	0.90929	0.114761	0.486637	0.877612	arachidonoylcholine
771	-0.123291	0.448491	0.90929	-0.324883	0.0435919	0.568637	4-acetylcatechol sulfate (1)
772	-0.124078	0.445577	0.90929	-0.184103	0.261889	0.786788	X-25271
773	-0.124367	0.444508	0.90929	-0.0203403	0.902183	0.975445	2-hydroxystearate
774	-0.124859	0.442695	0.90929	0.0577849	0.726776	0.967076	1-palmitoyl-2-arachidonoyl-GPC (16:0/20:4n6)
775	-0.125745	0.43944	0.90929	-0.168616	0.304836	0.786788	tetradecadienedioate (C14:2-DC)*
776	-0.127024	0.434763	0.906255	-0.14192	0.388783	0.831651	caprylate (8:0)
777	-0.127122	0.434404	0.906255	-0.02739	0.868538	0.975445	ergothioneine
778	-0.127349	0.433578	0.906255	-0.318209	0.0483576	0.568637	pregnenolone sulfate
779	-0.127646	0.432498	0.906255	-0.0930337	0.57322	0.910774	etiocholanolone glucuronide
780	-0.1285	0.429401	0.906255	-0.167114	0.309228	0.786788	sphingomyelin (d18:2/24:2)*
781	-0.128697	0.428688	0.906255	-0.0582472	0.724675	0.967076	tryptophan
782	-0.128893	0.427977	0.906255	-0.201091	0.219618	0.756012	citramalate
783	-0.129446	0.425982	0.906255	0.0119037	0.942664	0.984027	tetrahydrocortisol glucuronide
784	-0.130173	0.423368	0.906255	-0.0805521	0.625922	0.931697	X-21383
785	-0.130283	0.422972	0.906255	-0.0486774	0.768548	0.967076	4-methylnonanoylcarnitine
786	-0.131648	0.418085	0.906255	0.0398716	0.809561	0.97386	linolenate [alpha or gamma; (18:3n3 or 6)]
787	-0.132632	0.414583	0.906255	0.0738491	0.655024	0.944997	X-18779
788	-0.132731	0.414234	0.906255	-0.342202	0.0329765	0.538278	3-hydroxypyridine sulfate
789	-0.133124	0.412839	0.906255	-0.0240385	0.884508	0.975445	ascorbic acid 2-sulfate
790	-0.133346	0.412054	0.906255	-0.37783	0.0177194	0.475999	S-allylcysteine
791	-0.133524	0.411424	0.906255	-0.0287827	0.861916	0.975445	phenylacetate
792	-0.133616	0.411099	0.906255	0.168154	0.306183	0.786788	1-stearoyl-GPI (18:0)
793	-0.1346	0.407631	0.906255	-0.349154	0.0293612	0.510692	3-methyl catechol sulfate (1)
794	-0.134921	0.406505	0.906255	0.0326237	0.843703	0.975445	2-methylserine
795	-0.135879	0.403148	0.906255	-0.062061	0.70742	0.962981	behenoyl sphingomyelin (d18:1/22:0)*
796	-0.136189	0.402066	0.906255	-0.398282	0.0120318	0.415622	1,3,7-trimethylurate
797	-0.136987	0.399287	0.906255	-0.217513	0.183464	0.705359	gamma-glutamylalanine
798	-0.138044	0.395626	0.906255	-0.139335	0.397566	0.838213	8-methoxykynurenate
799	-0.138238	0.394955	0.906255	-0.00780491	0.962389	0.991354	5alpha-androstan-3alpha,17beta-diol monosulfate (1)
800	-0.138857	0.392821	0.906255	-0.0974253	0.555169	0.910774	androstenediol (3beta,17beta) disulfate (2)
801	-0.139225	0.391558	0.906255	-0.0881797	0.593475	0.925393	3-indoleglyoxylic acid
802	-0.139421	0.390882	0.906255	0.172199	0.294524	0.786788	bilirubin degradation product, C17H18N2O4 (2)**
803	-0.139913	0.389196	0.905563	-0.17555	0.285082	0.786788	X-14939
804	-0.140242	0.388071	0.904931	-0.158202	0.336099	0.81599	4-imidazoleacetate
805	-0.140307	0.38785	0.904931	-0.197046	0.229228	0.756012	sphingomyelin (d18:1/20:2, d18:2/20:1, d16:1/22:2)*
806	-0.140602	0.386842	0.904931	0.0142151	0.931555	0.982484	2-piperidinone
807	-0.140628	0.386752	0.904931	-0.317168	0.0491372	0.568637	X-24473
808	-0.141129	0.385047	0.904931	-0.0698702	0.672543	0.948778	X-11849
809	-0.143523	0.376955	0.890756	-0.361165	0.0238869	0.475999	1-palmitoleoyl-2-linolenoyl-GPC (16:1/18:3)*
810	-0.143561	0.376828	0.890756	-0.0631043	0.702725	0.962053	eicosapentaenoylcholine
811	-0.14361	0.376663	0.890756	-0.445637	0.00446733	0.303437	dodecenedioate (C12:1-DC)*
812	-0.14503	0.371913	0.890744	0.10644	0.518976	0.890992	cis-4-decenoylcarnitine (C10:1)
813	-0.145226	0.371257	0.890744	0.0317817	0.847689	0.975445	1-(1-enyl-stearoyl)-2-oleoyl-GPE (P-18:0/18:1)
814	-0.145325	0.37093	0.890744	-0.482388	0.0018712	0.303437	X-12462
815	-0.145522	0.370275	0.890744	0.0639101	0.699105	0.960286	dihomo-linoleate (20:2n6)
816	-0.146604	0.366688	0.888256	0.0299326	0.856456	0.975445	2-hydroxypalmitate
817	-0.150736	0.353184	0.873031	0.0461123	0.780436	0.970668	laurate (12:0)
818	-0.15113	0.351914	0.872385	-0.0962696	0.559893	0.910774	docosapentaenoate (n3 DPA; 22:5n3)
819	-0.151327	0.35128	0.872385	-0.202132	0.217193	0.75592	N-acetylglutamate
820	-0.151622	0.35033	0.872385	0.00508507	0.97549	0.994232	X-18921
821	-0.151819	0.349698	0.872385	-0.0707287	0.668749	0.948778	histidine betaine (hercynine)*
822	-0.152409	0.347805	0.872385	-0.0666838	0.686698	0.954512	sarcosine
823	-0.152409	0.347805	0.872385	-0.247204	0.129212	0.665504	O-acetylhomoserine
824	-0.153885	0.343101	0.870886	-0.0998523	0.54531	0.906989	1-(1-enyl-palmitoyl)-2-palmitoyl-GPC (P-16:0/16:0)*
825	-0.153983	0.342789	0.870886	-0.156721	0.340701	0.81599	X-24411
826	-0.154406	0.34145	0.870886	-0.179951	0.272987	0.786788	vanillic acid glycine
827	-0.155038	0.339453	0.870886	-0.222324	0.173724	0.705359	eugenol sulfate
828	-0.155066	0.339366	0.870886	-0.148854	0.365783	0.829421	X-23654
829	-0.155384	0.338364	0.870886	-0.111059	0.500892	0.881337	X-22143
830	-0.155558	0.337817	0.870886	-0.33677	0.0360489	0.542171	X-17676
831	-0.156196	0.335813	0.870886	0.0127133	0.938771	0.983643	androstenediol (3alpha, 17alpha) monosulfate (3)
832	-0.156787	0.333965	0.870886	-0.321266	0.0461254	0.568637	3-ethylcatechol sulfate (1)
833	-0.157821	0.330748	0.870886	-0.345322	0.031311	0.520079	1-linoleoyl-2-linolenoyl-GPC (18:2/18:3)*
834	-0.158116	0.329833	0.870886	-0.195313	0.233433	0.756012	7alpha-hydroxy-3-oxo-4-cholestenoate (7-Hoca)
835	-0.158509	0.328615	0.870886	-0.0455345	0.783121	0.970668	3-hydroxyoctanoylcarnitine (1)
836	-0.158706	0.328008	0.870886	-0.0724622	0.66111	0.947889	X-21319
837	-0.158805	0.327704	0.870886	-0.11164	0.49864	0.880295	acetylcarnitine (C2)
838	-0.159198	0.326491	0.870886	-0.0834414	0.613545	0.931697	caprate (10:0)
839	-0.160477	0.322568	0.870886	-0.458119	0.00335961	0.303437	5-oxoproline
840	-0.161461	0.319571	0.869398	-0.0337464	0.838395	0.975369	1-arachidonoyl-GPC (20:4n6)*
841	-0.161558	0.319278	0.869398	-0.0900471	0.585645	0.919186	X-24544
842	-0.16156	0.319273	0.869398	-0.265695	0.102088	0.614697	N-formylphenylalanine
843	-0.161658	0.318974	0.869398	-0.107364	0.515331	0.88839	X-25419
844	-0.1622	0.317333	0.869398	0.132441	0.421552	0.851936	1,6-anhydroglucose
845	-0.162248	0.317186	0.869398	-0.0194157	0.906609	0.975445	1-(1-enyl-palmitoyl)-2-arachidonoyl-GPE (P-16:0/20:4)*
846	-0.162445	0.316592	0.869398	-0.450375	0.00401423	0.303437	X-21258
847	-0.162642	0.315998	0.869398	0.104706	0.525844	0.894103	octanoylcarnitine (C8)
848	-0.163823	0.31245	0.869398	0.0340931	0.836757	0.975369	glycochenodeoxycholate
849	-0.165298	0.30805	0.860108	-0.222356	0.17366	0.705359	caproate (6:0)
850	-0.165298	0.30805	0.860108	-0.0352488	0.831302	0.975369	X-15486
851	-0.165397	0.307758	0.860108	-0.371632	0.0198351	0.475999	X-23780
852	-0.166282	0.305139	0.860108	-0.14296	0.38528	0.831472	sphingomyelin (d18:2/18:1)*
853	-0.166676	0.30398	0.860108	-0.0610208	0.712112	0.967076	X-11478
854	-0.168012	0.300064	0.860108	-0.0387159	0.814984	0.974856	dehydroepiandrosterone sulfate (DHEA-S)
855	-0.168102	0.299802	0.860108	-0.37215	0.0196506	0.475999	ferulic acid 4-sulfate
856	-0.168152	0.299656	0.860108	0.129118	0.433397	0.855683	branched-chain, straight-chain, or cyclopropyl 10:1 fatty acid (2)*
857	-0.16816	0.299633	0.860108	-0.181213	0.269581	0.786788	1-linoleoyl-GPA (18:2)*
858	-0.168742	0.297938	0.860108	0.0228828	0.890026	0.975445	1-(1-enyl-oleoyl)-GPE (P-18:1)*
859	-0.169431	0.295942	0.860108	-0.0785874	0.634397	0.931697	3-hydroxyoctanoylcarnitine (2)
860	-0.169628	0.295373	0.860108	-0.0479615	0.771861	0.967076	palmitoyl dihydrosphingomyelin (d18:0/16:0)*
861	-0.169658	0.295285	0.860108	-0.387583	0.0147753	0.461075	quinate
862	-0.170575	0.292645	0.860108	-0.128282	0.436403	0.855683	21-hydroxypregnenolone disulfate
863	-0.170942	0.291593	0.860108	-0.0289747	0.861004	0.975445	X-24953
864	-0.17143	0.290196	0.860108	-0.214447	0.189872	0.719283	N-succinyl-phenylalanine
865	-0.172096	0.288299	0.860108	0.050504	0.760114	0.967076	prolylglycine
866	-0.174711	0.280921	0.860108	0.02515	0.879206	0.975445	glycine conjugate of C10H12O2*
867	-0.175072	0.279913	0.860108	-0.180557	0.27135	0.786788	X-13007
868	-0.175138	0.27973	0.860108	0.0477303	0.772932	0.967076	sphingomyelin (d18:1/25:0, d19:0/24:1, d20:1/23:0, d19:1/24:0)*
869	-0.175637	0.27834	0.860108	-0.410365	0.0094659	0.401733	3-hydroxy-2-methylpyridine sulfate
870	-0.175728	0.278087	0.860108	-0.284533	0.0791594	0.574176	sphingomyelin (d17:2/16:0, d18:2/15:0)*
871	-0.176909	0.274819	0.860108	0.0380225	0.818241	0.974992	X-21339
872	-0.177666	0.272738	0.860108	-0.200023	0.22213	0.756012	X-24309
873	-0.178286	0.271039	0.860108	-0.339313	0.0345828	0.542171	1-oleoyl-GPC (18:1)
874	-0.179762	0.267027	0.858532	-0.336192	0.0363891	0.542171	2-ketocaprylate
875	-0.180844	0.26411	0.854293	-0.307993	0.0564561	0.574176	sphingomyelin (d18:2/21:0, d16:2/23:0)*
876	-0.180943	0.263846	0.854293	-0.0300481	0.855908	0.975445	glycine conjugate of C10H14O2 (1)*
877	-0.181533	0.262264	0.854293	-0.119615	0.468268	0.864056	X-16397
878	-0.181632	0.262001	0.854293	-0.222472	0.17343	0.705359	docosahexaenoate (DHA; 22:6n3)
879	-0.182714	0.259121	0.854293	-0.152783	0.35312	0.829421	X-23636
880	-0.183009	0.258339	0.854293	-0.213457	0.191972	0.719726	X-24307
881	-0.183206	0.257818	0.854293	-0.31227	0.0529437	0.568637	1-oleoyl-2-docosahexaenoyl-GPC (18:1/22:6)*
882	-0.183834	0.256163	0.854293	-0.066867	0.685881	0.954512	N-stearoylserine*
883	-0.18419	0.255227	0.854293	-0.218427	0.181585	0.705359	glutarylcarnitine (C5-DC)
884	-0.184583	0.254195	0.854293	-0.188764	0.249791	0.777209	menthol glucuronide
885	-0.18783	0.245789	0.843955	-0.379762	0.0170998	0.475999	1-stearoyl-2-linoleoyl-GPC (18:0/18:2)*
886	-0.188421	0.244281	0.8415	-0.165496	0.314002	0.789469	decadienedioic acid (C10:2-DC)**
887	-0.192159	0.234875	0.825173	-0.151512	0.357187	0.829421	1-stearoyl-2-arachidonoyl-GPC (18:0/20:4)
888	-0.192316	0.234486	0.825173	-0.247666	0.128474	0.664932	3-hydroxyhippurate
889	-0.192464	0.234121	0.825173	0.0807996	0.624858	0.931697	X-24243
890	-0.193989	0.230364	0.818807	-0.200282	0.221518	0.756012	X-22771
891	-0.194816	0.228343	0.818807	-0.207332	0.205342	0.733563	X-11444
892	-0.19521	0.227386	0.818807	-0.0128282	0.938219	0.983643	carotene diol (1)
893	-0.19639	0.224532	0.818807	0.030626	0.853166	0.975445	decanoylcarnitine (C10)
894	-0.196685	0.223822	0.818807	-0.257489	0.113531	0.62875	1-myristoyl-2-arachidonoyl-GPC (14:0/20:4)*
895	-0.197079	0.222878	0.818807	-0.00173355	0.991643	0.994803	2-keto-3-deoxy-gluconate
896	-0.198457	0.219596	0.811816	-0.156366	0.341808	0.816799	3-hydroxydecanoate
897	-0.200228	0.215425	0.799182	-0.174395	0.288315	0.786788	thioproline
898	-0.202491	0.210176	0.787973	0.23114	0.156847	0.692395	2-aminobutyrate
899	-0.202983	0.209046	0.786518	0.148969	0.365407	0.829421	5alpha-pregnan-3beta,20alpha-diol disulfate
900	-0.203475	0.207921	0.785069	-0.0658781	0.690294	0.954891	N-delta-acetylornithine
901	-0.203514	0.207832	0.785069	-0.159519	0.332041	0.813615	X-23666
902	-0.203966	0.2068	0.785069	-0.300481	0.0630747	0.574176	1,2-dilinoleoyl-GPC (18:2/18:2)
903	-0.204852	0.204794	0.785069	0.0483082	0.770256	0.967076	pyridoxal
904	-0.205049	0.204349	0.785069	0.105977	0.520803	0.891245	cis-4-decenoate (10:1n6)*
905	-0.205438	0.203472	0.785069	-0.210453	0.198452	0.726061	indolepropionate
906	-0.207213	0.199508	0.778229	-0.19277	0.239695	0.763252	X-14056
907	-0.20742	0.199051	0.778229	-0.168963	0.303828	0.786788	X-17438
908	-0.207804	0.198202	0.778229	-0.12366	0.453246	0.855683	X-13431
909	-0.207804	0.198202	0.778229	-0.222819	0.172744	0.705359	X-23644
910	-0.208493	0.196686	0.778229	-0.25957	0.110542	0.627578	X-24556
911	-0.209673	0.194106	0.778229	-0.210684	0.197948	0.726061	methionine sulfoxide
912	-0.210264	0.192824	0.777896	-0.210684	0.197948	0.726061	2-hydroxydecanoate
913	-0.211739	0.189647	0.770942	-0.312732	0.0525747	0.568637	X-18901
914	-0.212231	0.188597	0.76962	0.148746	0.366135	0.829421	campesterol
915	-0.21237	0.188302	0.76962	-0.170532	0.299294	0.786788	xanthurenate
916	-0.213314	0.1863	0.76962	0.00138684	0.993315	0.994803	3-hydroxydecanoylcarnitine
917	-0.214593	0.183611	0.766973	-0.270202	0.0961889	0.596821	X-21796
918	-0.214888	0.182994	0.766973	-0.0776629	0.638401	0.931697	proline
919	-0.214888	0.182994	0.766973	-0.17948	0.274266	0.786788	gamma-glutamyl-epsilon-lysine
920	-0.21597	0.180746	0.765751	-0.396982	0.01234	0.415622	2,6-dihydroxybenzoic acid
921	-0.217643	0.17731	0.759432	0.179942	0.273011	0.786788	carotene diol (3)
922	-0.219217	0.17412	0.757135	0.0485393	0.769187	0.967076	lignoceroyl sphingomyelin (d18:1/24:0)
923	-0.219512	0.173526	0.757135	-0.182947	0.264948	0.786788	sphingomyelin (d18:1/20:1, d18:2/20:0)*
924	-0.219862	0.172826	0.757135	0.171159	0.297494	0.786788	X-18345
925	-0.222759	0.167091	0.748895	-0.0164109	0.921013	0.975445	X-21353
926	-0.223546	0.165558	0.748895	0.0360578	0.827487	0.975275	threonate
927	-0.224924	0.162898	0.745228	-0.227557	0.163556	0.705359	stearidonate (18:4n3)
928	-0.226498	0.159897	0.740834	0.171852	0.295512	0.786788	(2 or 3)-decenoate (10:1n7 or n8)
929	-0.229056	0.155106	0.729888	-0.112334	0.49596	0.880068	deoxycarnitine
930	-0.230631	0.15221	0.720961	-0.434427	0.00571982	0.303437	X-18899
931	-0.230729	0.152031	0.720961	-0.209066	0.201494	0.732141	oxindolylalanine
932	-0.231713	0.150242	0.720961	-0.091878	0.578014	0.912608	picolinate
933	-0.231724	0.150223	0.720961	-0.375024	0.0186525	0.475999	caffeine
934	-0.232423	0.148962	0.720961	-0.29073	0.0725665	0.574176	X-11470
935	-0.234271	0.145665	0.712216	-0.196006	0.231745	0.756012	octadecadienedioate (C18:2-DC)*
936	-0.234566	0.145144	0.712216	-0.17844	0.277102	0.786788	myristoyl dihydrosphingomyelin (d18:0/14:0)*
937	-0.235354	0.14376	0.712216	-0.289849	0.073477	0.574176	gamma-glutamylmethionine
938	-0.237223	0.140512	0.703224	-0.183063	0.264641	0.786788	2-aminooctanoate
939	-0.239781	0.136156	0.684653	-0.031435	0.849332	0.975445	palmitoyl ethanolamide
940	-0.240568	0.134836	0.681244	-0.146658	0.372977	0.829421	guanidinoacetate
941	-0.242207	0.132119	0.677189	0.0362889	0.826398	0.975275	N-palmitoylglycine
942	-0.244799	0.127904	0.669328	-0.118343	0.473043	0.869842	iminodiacetate (IDA)
943	-0.245586	0.126644	0.668503	-0.0880642	0.593961	0.925393	hexadecadienoate (16:2n6)
944	-0.246275	0.125549	0.666037	-0.232064	0.155148	0.692395	X-19141
945	-0.247062	0.124307	0.666037	-0.112744	0.494378	0.880068	2-linoleoylglycerol (18:2)
946	-0.248735	0.121697	0.665569	-0.195891	0.232026	0.756012	X-23782
947	-0.248833	0.121545	0.665569	-0.104244	0.527683	0.894364	X-21467
948	-0.248932	0.121393	0.665569	-0.449451	0.00409936	0.303437	trigonelline (N'-methylnicotinate)
949	-0.250112	0.119579	0.664257	0.0262343	0.874039	0.975445	dodecadienoate (12:2)*
950	-0.250321	0.119261	0.664257	-0.0783563	0.635397	0.931697	1-palmitoleoyl-2-linoleoyl-GPC (16:1/18:2)*
951	-0.251096	0.118083	0.662888	-0.0858683	0.603229	0.930271	succinoyltaurine
952	-0.252002	0.116719	0.658717	-0.292682	0.0705824	0.574176	X-12812
953	-0.25215	0.116496	0.658717	0.0803039	0.626991	0.931697	cortisone
954	-0.253579	0.114371	0.658717	-0.127037	0.440906	0.855683	tetrahydrocortisone glucuronide (5)
955	-0.254355	0.113229	0.658717	0.0085765	0.958673	0.989755	X-23678
956	-0.254737	0.11267	0.658717	-0.0751203	0.649464	0.941369	glutamate, gamma-methyl ester
957	-0.255721	0.11124	0.658717	-0.109213	0.508079	0.883848	X-12844
958	-0.255917	0.110956	0.658717	-0.195197	0.233715	0.756012	1-methylnicotinamide
959	-0.256213	0.11053	0.658717	-0.00485393	0.976604	0.994412	tricosanoyl sphingomyelin (d18:1/23:0)*
960	-0.256803	0.109683	0.658717	0.137181	0.404974	0.842504	butyrate/isobutyrate (4:0)
961	-0.258672	0.107033	0.658717	-0.225823	0.166875	0.705359	sphingomyelin (d18:1/21:0, d17:1/22:0, d16:1/23:0)*
962	-0.259951	0.105247	0.658717	-0.0536849	0.745493	0.967076	13-HODE + 9-HODE
963	-0.260984	0.103822	0.658717	0.176191	0.2833	0.786788	linoleoyl ethanolamide
964	-0.261231	0.103485	0.658717	-0.14296	0.38528	0.831472	oxalate (ethanedioate)
965	-0.261231	0.103485	0.658717	-0.256103	0.115557	0.62875	4-hydroxy-2-oxoglutaric acid
966	-0.262215	0.102144	0.658717	-0.364738	0.0224327	0.475999	retinal
967	-0.264159	0.0995347	0.657781	-0.10043	0.542974	0.906989	androstenediol (3beta,17beta) monosulfate (2)
968	-0.264244	0.0994215	0.657781	-0.0173355	0.916578	0.975445	androsterone sulfate
969	-0.264281	0.0993726	0.657781	-0.0892199	0.589108	0.921893	methionine sulfone
970	-0.265461	0.0978149	0.657781	-0.292507	0.0707584	0.574176	gamma-glutamyltryptophan
971	-0.267381	0.0953224	0.657781	-0.366009	0.0219334	0.475999	1-methylguanidine
972	-0.267429	0.0952604	0.657781	-0.2353	0.149309	0.692395	sphingomyelin (d18:1/22:1, d18:2/22:0, d16:1/24:1)*
973	-0.269299	0.0928814	0.655248	-0.0598651	0.717338	0.967076	sphingomyelin (d18:1/20:0, d16:1/22:0)*
974	-0.269614	0.0924844	0.655248	-0.244265	0.133975	0.6679	cortolone glucuronide (1)
975	-0.271267	0.0904269	0.652673	-0.0226517	0.89113	0.975445	cis-3,4-methyleneheptanoylglycine
976	-0.271463	0.0901842	0.652673	-0.142844	0.385669	0.831472	eicosenedioate (C20:1-DC)*
977	-0.27353	0.0876665	0.645932	0.0262343	0.874039	0.975445	3-hydroxylaurate
978	-0.274514	0.0864869	0.645932	-0.199011	0.224525	0.756012	S-methylcysteine sulfoxide
979	-0.275497	0.0853196	0.644969	-0.281759	0.0822571	0.574176	sphingomyelin (d18:2/23:0, d18:1/23:1, d17:1/24:1)*
980	-0.275658	0.0851303	0.644969	-0.288115	0.0752936	0.574176	1-lignoceroyl-GPC (24:0)
981	-0.276383	0.0842795	0.644969	-0.175897	0.284117	0.786788	1-(1-enyl-palmitoyl)-GPC (P-16:0)*
982	-0.276481	0.0841646	0.644969	0.0372135	0.822046	0.975275	stearoyl ethanolamide
983	-0.277072	0.0834774	0.644969	0.0171043	0.917686	0.975445	1-(1-enyl-stearoyl)-2-arachidonoyl-GPE (P-18:0/20:4)*
984	-0.277367	0.0831355	0.644969	-0.0173941	0.916297	0.975445	branched-chain, straight-chain, or cyclopropyl 12:1 fatty acid*
985	-0.277662	0.0827946	0.644969	-0.283261	0.0805677	0.574176	imidazole lactate
986	-0.27776	0.0826812	0.644969	-0.0169888	0.918241	0.975445	1-(1-enyl-palmitoyl)-2-arachidonoyl-GPC (P-16:0/20:4)*
987	-0.277952	0.082461	0.644969	-0.214888	0.18894	0.718515	3-(3-hydroxyphenyl)propionate
988	-0.28209	0.0778112	0.644969	-0.1238	0.452729	0.855683	X-21607
989	-0.285337	0.0743081	0.640983	-0.177862	0.278687	0.786788	5-methyluridine (ribothymidine)
990	-0.285533	0.0740998	0.640983	-0.19566	0.232588	0.756012	3beta-hydroxy-5-cholestenoate
991	-0.285981	0.0736282	0.640983	-0.204831	0.210984	0.745891	trans-3,4-methyleneheptanoate
992	-0.286196	0.0734024	0.640983	-0.153392	0.351181	0.829421	perfluorooctanoate (PFOA)
993	-0.287108	0.0724501	0.640983	-0.231024	0.15706	0.692395	X-16964
994	-0.288264	0.0712572	0.640983	0.081807	0.620534	0.931697	beta-sitosterol
995	-0.288387	0.0711311	0.640983	-0.251827	0.121976	0.647083	alanine
996	-0.289425	0.0700745	0.640983	-0.0706131	0.669259	0.948778	epiandrosterone sulfate
997	-0.289469	0.0700299	0.640983	-0.105631	0.522175	0.891501	X-10458
998	-0.289567	0.0699304	0.640983	-0.00358266	0.98273	0.994803	X-16935
999	-0.290453	0.0690404	0.640983	-0.53243	0.00048484	0.208522	histidine
1000	-0.292519	0.0669985	0.640983	0.0346709	0.834028	0.975369	carotene diol (2)
1001	-0.29311	0.0664239	0.640983	-0.263206	0.105462	0.621642	methyl-4-hydroxybenzoate sulfate
1002	-0.293897	0.0656639	0.640983	-0.441939	0.00485121	0.303437	gamma-glutamylhistidine
1003	-0.294389	0.0651924	0.640983	-0.469444	0.00257016	0.303437	X-25957
1004	-0.296553	0.0631495	0.640983	-0.310536	0.0543459	0.568709	X-25343
1005	-0.299997	0.0600045	0.640983	-0.00161798	0.9922	0.994803	tetradecadienoate (14:2)*
1006	-0.301276	0.0588686	0.640983	-0.388199	0.0146041	0.461075	aconitate [cis or trans]
1007	-0.302358	0.0579209	0.640983	-0.199705	0.222881	0.756012	X-11880
1008	-0.303146	0.0572393	0.640983	-0.0837881	0.612067	0.931697	1-(1-enyl-palmitoyl)-2-oleoyl-GPC (P-16:0/18:1)*
1009	-0.305015	0.0556462	0.634845	-0.421252	0.00756981	0.349199	glutamine
1010	-0.308557	0.0527251	0.62157	-0.0839036	0.611575	0.931697	lactosyl-N-nervonoyl-sphingosine (d18:1/24:1)*
1011	-0.309344	0.0520929	0.621018	-0.244199	0.134084	0.6679	cysteine
1012	-0.309541	0.0519359	0.621018	-0.0968475	0.557529	0.910774	X-11378
1013	-0.309935	0.0516228	0.621018	-0.135101	0.412202	0.848248	S-methylcysteine
1014	-0.310328	0.0513113	0.621018	-0.271242	0.0948655	0.59665	sphingomyelin (d17:1/14:0, d16:1/15:0)*
1015	-0.310722	0.0510014	0.621018	-0.428764	0.00646058	0.311576	X-23639
1016	-0.313317	0.0489949	0.621018	0.0928348	0.574043	0.910774	X-15674
1017	-0.313673	0.0487241	0.621018	-0.130825	0.427288	0.855683	1-(1-enyl-stearoyl)-2-linoleoyl-GPE (P-18:0/18:2)*
1018	-0.317609	0.045816	0.607035	-0.353066	0.0274749	0.485849	1-linoleoyl-GPC (18:2)
1019	-0.317904	0.0456037	0.607035	-0.157175	0.339285	0.81599	3-carboxy-4-methyl-5-pentyl-2-furanpropionate (3-CMPFP)**
1020	-0.318495	0.0451815	0.607035	-0.0929181	0.573698	0.910774	X-11372
1021	-0.323808	0.0415217	0.603487	0.0783563	0.635397	0.931697	X-24951
1022	-0.326956	0.0394692	0.598241	-0.215191	0.188302	0.718515	1-(1-enyl-palmitoyl)-2-palmitoleoyl-GPC (P-16:0/16:1)*
1023	-0.33188	0.036426	0.585575	-0.154582	0.347411	0.822775	X-17357
1024	-0.336599	0.0336919	0.558548	-0.302215	0.0614953	0.574176	sphingomyelin (d18:2/14:0, d18:1/14:1)*
1025	-0.337604	0.0331316	0.558548	0.0690598	0.676133	0.948778	gamma-glutamyl-2-aminobutyrate
1026	-0.339059	0.0323349	0.558548	-0.146774	0.372596	0.829421	asparagine
1027	-0.339157	0.0322816	0.558548	-0.182947	0.264948	0.786788	X-23739
1028	-0.343699	0.0298973	0.558548	-0.324982	0.0435241	0.568637	glycosyl-N-tricosanoyl-sphingadienine (d18:2/23:0)*
1029	-0.351062	0.0263418	0.537475	-0.0824012	0.617989	0.931697	X-25172
1030	-0.351751	0.026028	0.537475	-0.0678395	0.681552	0.952736	glycerate
1031	-0.363755	0.0210376	0.485237	-0.0941894	0.568444	0.910774	gamma-glutamylcitrulline*
1032	-0.366805	0.0199058	0.469333	-0.283724	0.0800533	0.574176	1-linoleoyl-2-arachidonoyl-GPC (18:2/20:4n6)*
1033	-0.370544	0.0185883	0.458656	-0.111872	0.497746	0.880181	X-24970
1034	-0.372118	0.0180559	0.456128	0.179595	0.273952	0.786788	1-(1-enyl-palmitoyl)-2-oleoyl-GPE (P-16:0/18:1)*
1035	-0.385303	0.0140798	0.391087	-0.125393	0.446889	0.855683	3-formylindole
1036	-0.39219	0.0123161	0.362983	0.0707287	0.668749	0.948778	X-17335
1037	-0.399668	0.0106175	0.352036	-0.0493483	0.765448	0.967076	1-(1-enyl-palmitoyl)-2-linoleoyl-GPE (P-16:0/18:2)*
1038	-0.405178	0.00949761	0.325063	-0.0532777	0.74736	0.967076	S-1-pyrroline-5-carboxylate
1039	-0.420527	0.0068953	0.265703	-0.297592	0.0657784	0.574176	2-hydroxyphytanate*
1040	-0.42346	0.0064753	0.264242	-0.150241	0.361283	0.829421	tartronate (hydroxymalonate)
1041	-0.424266	0.00636381	0.264242	-0.0299326	0.856456	0.975445	bilirubin (E,E)*
1042	-0.425447	0.0062035	0.264242	-0.252751	0.120566	0.642817	4-hydroxyhippurate
1043	-0.433613	0.00518716	0.250162	-0.0227672	0.890578	0.975445	bilirubin (Z,Z)
1044	-0.436762	0.00483578	0.250162	-0.143422	0.383729	0.831472	bilirubin degradation product, C16H18N2O5 (3)**
1045	-0.446896	0.00384122	0.214502	-0.12886	0.434322	0.855683	bilirubin degradation product, C17H20N2O5 (2)**
1046	-0.44975	0.00359558	0.213887	-0.116494	0.480034	0.873613	bilirubin degradation product, C16H18N2O5 (2)**
1047	-0.450438	0.00353839	0.213887	-0.443557	0.00467988	0.303437	glycine
1048	-0.452077	0.00340548	0.213887	-0.0860013	0.602666	0.930271	bilirubin degradation product, C16H18N2O5 (1)**
1049	-0.452603	0.00336377	0.213887	-0.0142151	0.931555	0.982484	X-17010
1050	-0.453685	0.00327932	0.213887	-0.235069	0.149721	0.692395	biliverdin
1051	-0.454866	0.00318931	0.213887	-0.0806677	0.625425	0.931697	bilirubin degradation product, C17H20N2O5 (1)**
1052	-0.46382	0.00257422	0.213887	-0.110138	0.504473	0.882576	bilirubin degradation product, C16H18N2O5 (4)**
1053	-0.469821	0.00222264	0.213887	-0.470022	0.00253466	0.303437	gamma-glutamylglycine
1054	-0.480448	0.0017026	0.200717	-0.321862	0.0456999	0.568637	serine
1055	-0.48932	0.00135395	0.179567	-0.0963762	0.559457	0.910774	1-cerotoyl-GPC (26:0)*
1056	-0.489893	0.00133376	0.179567	0.0250786	0.879546	0.975445	beta-cryptoxanthin
1057	-0.515672	0.000660392	0.116779	-0.262459	0.106491	0.624237	citrate
1058	-0.520493	0.000575436	0.116779	-0.192539	0.24027	0.763252	1-(1-enyl-palmitoyl)-2-linoleoyl-GPC (P-16:0/18:2)*
1059	-0.549322	0.000241634	0.0640935	-0.443094	0.00472829	0.303437	gamma-glutamylglutamine
1060	-0.558276	0.00018156	0.0640935	-0.133945	0.416249	0.850992	cysteine-glutathione disulfide
1061	-0.56044	0.000169229	0.0640935	0.0337464	0.838395	0.975369	bilirubin (E,Z or Z,E)*
