# Supplementary material for: Integrative multi-omic profiling in blood reveals distinct immune and metabolic signatures between ACPA-negative and ACPA-positive rheumatoid arthritis
Source: Front Immunol. 2025 Oct 29;16:1667662. doi: 10.3389/fimmu.2025.1667662 (PMC12605004; doi:10.3389/fimmu.2025.1667662)
Supplement: Supplementary file 1 [file DataSheet1.zip › Supplementary/Supplementary Table S10.xlsx]

## Sheet: Supplementary Table S10
Supplementary Table S10. Statistically enriched Gene Ontology (GO) biological processes in proteins that are more abundant in ACPA– RA compared to controls.
GO Category	GO Term	Count	%	P-Value	Genes	List Total	Pop Hits	Pop Total	Fold Enrichment	Bonferroni	Benjamini	FDR
GOTERM_BP_FAT	GO:0006956~complement activation	4	17.3913	4.36434e-05	C5, CFI, CFHR5, CFB	22	64	19401	55.1165	0.0367964	0.0374897	0.0370532
GOTERM_BP_FAT	GO:0006957~complement activation, alternative pathway	3	13.0435	0.000132689	C5, CFHR5, CFB	22	16	19401	165.349	0.107731	0.0569899	0.0563264
GOTERM_BP_FAT	GO:0002460~adaptive immune response based on somatic recombination of immune receptors built from immunoglobulin superfamily domains	5	21.7391	0.000206549	C5, CFI, STAT3, CXCL13, CFB	22	279	19401	15.804	0.162592	0.0591418	0.0584533
GOTERM_BP_FAT	GO:0006959~humoral immune response	5	21.7391	0.000282999	C5, CFI, CFHR5, CXCL13, CFB	22	303	19401	14.5522	0.215831	0.0607741	0.0600666
GOTERM_BP_FAT	GO:0050776~regulation of immune response	7	30.4348	0.000772639	C5, FGL1, CFI, NEK7, CFHR5, CXCL13, CFB	22	1080	19401	5.71578	0.485188	0.122474	0.121049
GOTERM_BP_FAT	GO:0002250~adaptive immune response	6	26.087	0.000855467	C5, FGL1, CFI, STAT3, CXCL13, CFB	22	719	19401	7.35908	0.520571	0.122474	0.121049
GOTERM_BP_FAT	GO:0006952~defense response	8	34.7826	0.00101592	IL1RN, C5, CFI, STAT3, HP, CFHR5, CXCL13, CFB	22	1589	19401	4.43984	0.582354	0.124668	0.123217
GOTERM_BP_FAT	GO:0006958~complement activation, classical pathway	3	13.0435	0.00117138	C5, CFI, CFB	22	47	19401	56.2892	0.634614	0.125776	0.124312
GOTERM_BP_FAT	GO:0002455~humoral immune response mediated by circulating immunoglobulin	3	13.0435	0.00143218	C5, CFI, CFB	22	52	19401	50.8767	0.708037	0.136694	0.135103
GOTERM_BP_FAT	GO:0002682~regulation of immune system process	8	34.7826	0.0018066	C5, FGL1, CFI, NEK7, STAT3, CFHR5, CXCL13, CFB	22	1752	19401	4.02677	0.788445	0.155187	0.15338
GOTERM_BP_FAT	GO:0002252~immune effector process	5	21.7391	0.00200748	C5, CFI, STAT3, CFHR5, CFB	22	512	19401	8.61195	0.822033	0.156766	0.154941
GOTERM_BP_FAT	GO:0006955~immune response	8	34.7826	0.00239349	IL1RN, C5, FGL1, CFI, STAT3, CFHR5, CXCL13, CFB	22	1839	19401	3.83627	0.872351	0.171334	0.169339
GOTERM_BP_FAT	GO:0006950~response to stress	11	47.8261	0.00274622	IL1RN, C5, F9, FGL1, CFI, STAT3, HP, CFHR5, CXCL13, CFB, SIRT3	22	3689	19401	2.62957	0.905791	0.181462	0.179349
GOTERM_BP_FAT	GO:0002376~immune system process	9	39.1304	0.00331115	IL1RN, C5, FGL1, CFI, STAT3, HP, CFHR5, CXCL13, CFB	22	2511	19401	3.1608	0.942098	0.203163	0.200797
GOTERM_BP_FAT	GO:0006954~inflammatory response	5	21.7391	0.00380376	IL1RN, C5, STAT3, HP, CXCL13	22	611	19401	7.21656	0.962132	0.217829	0.215293
GOTERM_BP_FAT	GO:0002684~positive regulation of immune system process	6	26.087	0.00516195	C5, CFI, NEK7, CFHR5, CXCL13, CFB	22	1083	19401	4.88567	0.98827	0.277132	0.273906
GOTERM_BP_FAT	GO:0098542~defense response to other organism	6	26.087	0.00634075	C5, CFI, HP, CFHR5, CXCL13, CFB	22	1137	19401	4.65363	0.995764	0.316882	0.313193
GOTERM_BP_FAT	GO:0050778~positive regulation of immune response	5	21.7391	0.00670241	C5, CFI, NEK7, CFHR5, CFB	22	717	19401	6.14968	0.996901	0.316882	0.313193
GOTERM_BP_FAT	GO:0141061~disruption of cell in another organism	3	13.0435	0.00737794	C5, CFHR5, CXCL13	22	120	19401	22.0466	0.998273	0.316882	0.313193
GOTERM_BP_FAT	GO:0031640~killing of cells of another organism	3	13.0435	0.00737794	C5, CFHR5, CXCL13	22	120	19401	22.0466	0.998273	0.316882	0.313193
GOTERM_BP_FAT	GO:0141060~disruption of anatomical structure in another organism	3	13.0435	0.00785968	C5, CFHR5, CXCL13	22	124	19401	21.3354	0.998862	0.321349	0.317608
GOTERM_BP_FAT	GO:0016051~carbohydrate biosynthetic process	3	13.0435	0.00823012	PGAM1, PGAM2, PGP	22	127	19401	20.8314	0.999174	0.321349	0.317608
GOTERM_BP_FAT	GO:0002253~activation of immune response	4	17.3913	0.00983407	C5, CFI, CFHR5, CFB	22	417	19401	8.45912	0.999794	0.367281	0.363005
GOTERM_BP_FAT	GO:0048584~positive regulation of response to stimulus	8	34.7826	0.0111954	C5, CFI, NEK7, STAT3, CFHR5, CXCL13, CFB, RPS12	22	2426	19401	2.90804	0.999937	0.400701	0.396036
GOTERM_BP_FAT	GO:0001906~cell killing	3	13.0435	0.0170332	C5, CFHR5, CXCL13	22	186	19401	14.2236	1	0.58526	0.578446
GOTERM_BP_FAT	GO:0140546~defense response to symbiont	5	21.7391	0.0178629	C5, CFI, CFHR5, CXCL13, CFB	22	955	19401	4.61709	1	0.58661	0.579781
GOTERM_BP_FAT	GO:0016064~immunoglobulin mediated immune response	3	13.0435	0.0184383	C5, CFI, CFB	22	194	19401	13.6371	1	0.58661	0.579781
GOTERM_BP_FAT	GO:0019724~B cell mediated immunity	3	13.0435	0.0193407	C5, CFI, CFB	22	199	19401	13.2944	1	0.593346	0.586439
GOTERM_BP_FAT	GO:0051707~response to other organism	6	26.087	0.0215071	C5, CFI, HP, CFHR5, CXCL13, CFB	22	1535	19401	3.44702	1	0.603928	0.596897
GOTERM_BP_FAT	GO:0043207~response to external biotic stimulus	6	26.087	0.0216721	C5, CFI, HP, CFHR5, CXCL13, CFB	22	1538	19401	3.4403	1	0.603928	0.596897
GOTERM_BP_FAT	GO:0061621~canonical glycolysis	2	8.69565	0.0224979	PGAM1, PGAM2	22	21	19401	83.987	1	0.603928	0.596897
GOTERM_BP_FAT	GO:0061718~glucose catabolic process to pyruvate	2	8.69565	0.0224979	PGAM1, PGAM2	22	21	19401	83.987	1	0.603928	0.596897
GOTERM_BP_FAT	GO:0009607~response to biotic stimulus	6	26.087	0.0240728	C5, CFI, HP, CFHR5, CXCL13, CFB	22	1580	19401	3.34885	1	0.604128	0.597095
GOTERM_BP_FAT	GO:0061620~glycolytic process through glucose-6-phosphate	2	8.69565	0.0246152	PGAM1, PGAM2	22	23	19401	76.6838	1	0.604128	0.597095
GOTERM_BP_FAT	GO:0061615~glycolytic process through fructose-6-phosphate	2	8.69565	0.0246152	PGAM1, PGAM2	22	23	19401	76.6838	1	0.604128	0.597095
GOTERM_BP_FAT	GO:0006007~glucose catabolic process	2	8.69565	0.0298895	PGAM1, PGAM2	22	28	19401	62.9903	1	0.713196	0.704893
GOTERM_BP_FAT	GO:0044419~biological process involved in interspecies interaction between organisms	6	26.087	0.0323884	C5, CFI, HP, CFHR5, CXCL13, CFB	22	1707	19401	3.0997	1	0.751935	0.743182
GOTERM_BP_FAT	GO:0010575~positive regulation of vascular endothelial growth factor production	2	8.69565	0.0340893	C5, STAT3	22	32	19401	55.1165	1	0.770597	0.761627
GOTERM_BP_FAT	GO:0002449~lymphocyte mediated immunity	3	13.0435	0.0354478	C5, CFI, CFB	22	276	19401	9.58547	1	0.78076	0.771671
GOTERM_BP_FAT	GO:0031638~zymogen activation	2	8.69565	0.0382718	F9, HP	22	36	19401	48.9924	1	0.821887	0.812319
GOTERM_BP_FAT	GO:0006953~acute-phase response	2	8.69565	0.0455497	IL1RN, HP	22	43	19401	41.0169	1	0.859898	0.849887
GOTERM_BP_FAT	GO:0006734~NADH metabolic process	2	8.69565	0.0455497	PGAM1, PGAM2	22	43	19401	41.0169	1	0.859898	0.849887
GOTERM_BP_FAT	GO:0006094~gluconeogenesis	2	8.69565	0.0496849	PGAM1, PGAM2	22	47	19401	37.5261	1	0.859898	0.849887
GOTERM_BP_FAT	GO:0002443~leukocyte mediated immunity	3	13.0435	0.0497723	C5, CFI, CFB	22	333	19401	7.94472	1	0.859898	0.849887
GOTERM_BP_FAT	GO:0019319~hexose biosynthetic process	2	8.69565	0.0527751	PGAM1, PGAM2	22	50	19401	35.2745	1	0.859898	0.849887
GOTERM_BP_FAT	GO:2000378~negative regulation of reactive oxygen species metabolic process	2	8.69565	0.0538031	HP, SIRT3	22	51	19401	34.5829	1	0.859898	0.849887
GOTERM_BP_FAT	GO:0019320~hexose catabolic process	2	8.69565	0.0558558	PGAM1, PGAM2	22	53	19401	33.2779	1	0.859898	0.849887
GOTERM_BP_FAT	GO:0050922~negative regulation of chemotaxis	2	8.69565	0.0558558	C5, CXCL13	22	53	19401	33.2779	1	0.859898	0.849887
GOTERM_BP_FAT	GO:0046364~monosaccharide biosynthetic process	2	8.69565	0.0568805	PGAM1, PGAM2	22	54	19401	32.6616	1	0.859898	0.849887
GOTERM_BP_FAT	GO:0006096~glycolytic process	2	8.69565	0.0579042	PGAM1, PGAM2	22	55	19401	32.0678	1	0.859898	0.849887
GOTERM_BP_FAT	GO:0030155~regulation of cell adhesion	4	17.3913	0.0596841	IL1RN, LAMA4, FGL1, CXCL13	22	837	19401	4.2144	1	0.859898	0.849887
GOTERM_BP_FAT	GO:0046032~ADP catabolic process	2	8.69565	0.0599485	PGAM1, PGAM2	22	57	19401	30.9426	1	0.859898	0.849887
GOTERM_BP_FAT	GO:0046365~monosaccharide catabolic process	2	8.69565	0.0599485	PGAM1, PGAM2	22	57	19401	30.9426	1	0.859898	0.849887
GOTERM_BP_FAT	GO:0045087~innate immune response	4	17.3913	0.0609012	C5, CFI, CFHR5, CFB	22	844	19401	4.17945	1	0.859898	0.849887
GOTERM_BP_FAT	GO:0019364~pyridine nucleotide catabolic process	2	8.69565	0.0619885	PGAM1, PGAM2	22	59	19401	29.8937	1	0.859898	0.849887
GOTERM_BP_FAT	GO:0009137~purine nucleoside diphosphate catabolic process	2	8.69565	0.0630069	PGAM1, PGAM2	22	60	19401	29.3955	1	0.859898	0.849887
GOTERM_BP_FAT	GO:0045912~negative regulation of carbohydrate metabolic process	2	8.69565	0.0630069	STAT3, PGP	22	60	19401	29.3955	1	0.859898	0.849887
GOTERM_BP_FAT	GO:0009181~purine ribonucleoside diphosphate catabolic process	2	8.69565	0.0630069	PGAM1, PGAM2	22	60	19401	29.3955	1	0.859898	0.849887
GOTERM_BP_FAT	GO:0010574~regulation of vascular endothelial growth factor production	2	8.69565	0.0650406	C5, STAT3	22	62	19401	28.4472	1	0.859898	0.849887
GOTERM_BP_FAT	GO:0072526~pyridine-containing compound catabolic process	2	8.69565	0.0650406	PGAM1, PGAM2	22	62	19401	28.4472	1	0.859898	0.849887
GOTERM_BP_FAT	GO:0070887~cellular response to chemical stimulus	6	26.087	0.0651703	DIAPH1, C5, NEK7, STAT3, HP, CXCL13	22	2066	19401	2.56108	1	0.859898	0.849887
GOTERM_BP_FAT	GO:0006091~generation of precursor metabolites and energy	3	13.0435	0.0652543	PGAM1, PGAM2, SIRT3	22	388	19401	6.81853	1	0.859898	0.849887
GOTERM_BP_FAT	GO:0009605~response to external stimulus	6	26.087	0.0658398	C5, CFI, HP, CFHR5, CXCL13, CFB	22	2072	19401	2.55366	1	0.859898	0.849887
GOTERM_BP_FAT	GO:0009191~ribonucleoside diphosphate catabolic process	2	8.69565	0.0660558	PGAM1, PGAM2	22	63	19401	27.9957	1	0.859898	0.849887
GOTERM_BP_FAT	GO:0030336~negative regulation of cell migration	3	13.0435	0.0661413	C5, STAT3, CXCL13	22	391	19401	6.76622	1	0.859898	0.849887
GOTERM_BP_FAT	GO:0050790~regulation of catalytic activity	4	17.3913	0.0667998	STAT3, HP, CXCL13, SIRT3	22	877	19401	4.02218	1	0.859898	0.849887
GOTERM_BP_FAT	GO:0046031~ADP metabolic process	2	8.69565	0.06707	PGAM1, PGAM2	22	64	19401	27.5582	1	0.859898	0.849887
GOTERM_BP_FAT	GO:0051341~regulation of oxidoreductase activity	2	8.69565	0.0680832	HP, SIRT3	22	65	19401	27.1343	1	0.860051	0.850039
GOTERM_BP_FAT	GO:0009134~nucleoside diphosphate catabolic process	2	8.69565	0.0701064	PGAM1, PGAM2	22	67	19401	26.3243	1	0.864659	0.854593
GOTERM_BP_FAT	GO:2000146~negative regulation of cell motility	3	13.0435	0.0706379	C5, STAT3, CXCL13	22	406	19401	6.51623	1	0.864659	0.854593
GOTERM_BP_FAT	GO:0065009~regulation of molecular function	5	21.7391	0.0714677	STAT3, HP, CFHR5, CXCL13, SIRT3	22	1482	19401	2.97525	1	0.864659	0.854593
GOTERM_BP_FAT	GO:0040013~negative regulation of locomotion	3	13.0435	0.0761653	C5, STAT3, CXCL13	22	424	19401	6.2396	1	0.890272	0.879908
GOTERM_BP_FAT	GO:0006796~phosphate-containing compound metabolic process	5	21.7391	0.0762509	PGAM1, NEK7, STAT3, PGAM2, PGP	22	1515	19401	2.91044	1	0.890272	0.879908
GOTERM_BP_FAT	GO:0006793~phosphorus metabolic process	5	21.7391	0.076694	PGAM1, NEK7, STAT3, PGAM2, PGP	22	1518	19401	2.90469	1	0.890272	0.879908
GOTERM_BP_FAT	GO:0009179~purine ribonucleoside diphosphate metabolic process	2	8.69565	0.079159	PGAM1, PGAM2	22	76	19401	23.2069	1	0.894706	0.88429
GOTERM_BP_FAT	GO:0009135~purine nucleoside diphosphate metabolic process	2	8.69565	0.079159	PGAM1, PGAM2	22	76	19401	23.2069	1	0.894706	0.88429
GOTERM_BP_FAT	GO:0002526~acute inflammatory response	2	8.69565	0.0821579	IL1RN, HP	22	79	19401	22.3257	1	0.90479	0.894257
GOTERM_BP_FAT	GO:0006090~pyruvate metabolic process	2	8.69565	0.0821579	PGAM1, PGAM2	22	79	19401	22.3257	1	0.90479	0.894257
GOTERM_BP_FAT	GO:0032102~negative regulation of response to external stimulus	3	13.0435	0.0869744	C5, STAT3, CXCL13	22	458	19401	5.7764	1	0.945709	0.934699
GOTERM_BP_FAT	GO:0009185~ribonucleoside diphosphate metabolic process	2	8.69565	0.0901095	PGAM1, PGAM2	22	87	19401	20.2727	1	0.954315	0.943206
GOTERM_BP_FAT	GO:0005975~carbohydrate metabolic process	3	13.0435	0.0905686	PGAM1, PGAM2, PGP	22	469	19401	5.64092	1	0.954315	0.943206
GOTERM_BP_FAT	GO:0009154~purine ribonucleotide catabolic process	2	8.69565	0.0910988	PGAM1, PGAM2	22	88	19401	20.0424	1	0.954315	0.943206
GOTERM_BP_FAT	GO:0044283~small molecule biosynthetic process	3	13.0435	0.0952078	PGAM1, PGAM2, PGP	22	483	19401	5.47741	1	0.985344	0.973873
GOTERM_BP_FAT	GO:0009132~nucleoside diphosphate metabolic process	2	8.69565	0.0970132	PGAM1, PGAM2	22	94	19401	18.7631	1	0.99033	0.978801
GOTERM_BP_FAT	GO:0009261~ribonucleotide catabolic process	2	8.69565	0.0979954	PGAM1, PGAM2	22	95	19401	18.5656	1	0.99033	0.978801
GOTERM_BP_FAT	GO:0006195~purine nucleotide catabolic process	2	8.69565	0.0999567	PGAM1, PGAM2	22	97	19401	18.1828	1	0.998404	0.986782
