# Supplementary material for: Integrative multi-omic profiling in blood reveals distinct immune and metabolic signatures between ACPA-negative and ACPA-positive rheumatoid arthritis
Source: Front Immunol. 2025 Oct 29;16:1667662. doi: 10.3389/fimmu.2025.1667662 (PMC12605004; doi:10.3389/fimmu.2025.1667662)
Supplement: Supplementary file 1 [file DataSheet1.zip › Supplementary/Supplementary Table S11.xlsx]

## Sheet: Supplementary Table S11
Supplementary Table S11. Statistically enriched Gene Ontology (GO) biological processes in proteins that are more abundant in ACPA+ RA compared to controls.
GO Category	GO Term	Count	%	P-Value	Genes	List Total	Pop Hits	Pop Total	Fold Enrichment	Bonferroni	Benjamini	FDR
GOTERM_BP_FAT	GO:0006958~complement activation, classical pathway	3	21.4286	0.000373299	C5, C9, CFI	13	47	19401	95.2586	0.15781	0.0687632	0.0674179
GOTERM_BP_FAT	GO:0002455~humoral immune response mediated by circulating immunoglobulin	3	21.4286	0.000457118	C5, C9, CFI	13	52	19401	86.0991	0.189677	0.0687632	0.0674179
GOTERM_BP_FAT	GO:0002460~adaptive immune response based on somatic recombination of immune receptors built from immunoglobulin superfamily domains	4	28.5714	0.000587932	C5, C9, CFI, CXCL13	13	279	19401	21.3962	0.237024	0.0687632	0.0674179
GOTERM_BP_FAT	GO:0006956~complement activation	3	21.4286	0.000692125	C5, C9, CFI	13	64	19401	69.9555	0.272752	0.0687632	0.0674179
GOTERM_BP_FAT	GO:0006959~humoral immune response	4	28.5714	0.000747427	C5, C9, CFI, CXCL13	13	303	19401	19.7014	0.291032	0.0687632	0.0674179
GOTERM_BP_FAT	GO:0140546~defense response to symbiont	5	35.7143	0.00210158	C5, C9, CFI, CXCL13, MSRB1	13	955	19401	7.81353	0.62006	0.131085	0.128521
GOTERM_BP_FAT	GO:0031640~killing of cells of another organism	3	21.4286	0.00240457	C5, C9, CXCL13	13	120	19401	37.3096	0.669594	0.131085	0.128521
GOTERM_BP_FAT	GO:0141061~disruption of cell in another organism	3	21.4286	0.00240457	C5, C9, CXCL13	13	120	19401	37.3096	0.669594	0.131085	0.128521
GOTERM_BP_FAT	GO:0141060~disruption of anatomical structure in another organism	3	21.4286	0.00256471	C5, C9, CXCL13	13	124	19401	36.1061	0.693115	0.131085	0.128521
GOTERM_BP_FAT	GO:0098542~defense response to other organism	5	35.7143	0.0039732	C5, C9, CFI, CXCL13, MSRB1	13	1137	19401	6.56282	0.839797	0.182767	0.179191
GOTERM_BP_FAT	GO:0001906~cell killing	3	21.4286	0.00566432	C5, C9, CXCL13	13	186	19401	24.0707	0.926685	0.228485	0.224015
GOTERM_BP_FAT	GO:0016064~immunoglobulin mediated immune response	3	21.4286	0.00614652	C5, C9, CFI	13	194	19401	23.0781	0.941347	0.228485	0.224015
GOTERM_BP_FAT	GO:0019724~B cell mediated immunity	3	21.4286	0.00645718	C5, C9, CFI	13	199	19401	22.4983	0.949204	0.228485	0.224015
GOTERM_BP_FAT	GO:0002250~adaptive immune response	4	28.5714	0.00867959	C5, C9, CFI, CXCL13	13	719	19401	8.30256	0.981867	0.260133	0.255043
GOTERM_BP_FAT	GO:0006957~complement activation, alternative pathway	2	14.2857	0.00985441	C5, C9	13	16	19401	186.548	0.989491	0.260133	0.255043
GOTERM_BP_FAT	GO:0051707~response to other organism	5	35.7143	0.0115317	C5, C9, CFI, CXCL13, MSRB1	13	1535	19401	4.86119	0.995182	0.260133	0.255043
GOTERM_BP_FAT	GO:0043207~response to external biotic stimulus	5	35.7143	0.0116102	C5, C9, CFI, CXCL13, MSRB1	13	1538	19401	4.85171	0.995355	0.260133	0.255043
GOTERM_BP_FAT	GO:0002449~lymphocyte mediated immunity	3	21.4286	0.012114	C5, C9, CFI	13	276	19401	16.2216	0.996326	0.260133	0.255043
GOTERM_BP_FAT	GO:0009607~response to biotic stimulus	5	35.7143	0.0127467	C5, C9, CFI, CXCL13, MSRB1	13	1580	19401	4.72274	0.997264	0.260133	0.255043
GOTERM_BP_FAT	GO:0061718~glucose catabolic process to pyruvate	2	14.2857	0.0129156	PGAM1, PGAM2	13	21	19401	142.132	0.997471	0.260133	0.255043
GOTERM_BP_FAT	GO:0061621~canonical glycolysis	2	14.2857	0.0129156	PGAM1, PGAM2	13	21	19401	142.132	0.997471	0.260133	0.255043
GOTERM_BP_FAT	GO:0006952~defense response	5	35.7143	0.0129995	C5, C9, CFI, CXCL13, MSRB1	13	1589	19401	4.69599	0.997568	0.260133	0.255043
GOTERM_BP_FAT	GO:0045087~innate immune response	4	28.5714	0.0134422	C5, C9, CFI, MSRB1	13	844	19401	7.07291	0.998021	0.260133	0.255043
GOTERM_BP_FAT	GO:0061615~glycolytic process through fructose-6-phosphate	2	14.2857	0.0141377	PGAM1, PGAM2	13	23	19401	129.773	0.99857	0.260133	0.255043
GOTERM_BP_FAT	GO:0061620~glycolytic process through glucose-6-phosphate	2	14.2857	0.0141377	PGAM1, PGAM2	13	23	19401	129.773	0.99857	0.260133	0.255043
GOTERM_BP_FAT	GO:0044419~biological process involved in interspecies interaction between organisms	5	35.7143	0.0166253	C5, C9, CFI, CXCL13, MSRB1	13	1707	19401	4.37137	0.999553	0.284271	0.278709
GOTERM_BP_FAT	GO:0006007~glucose catabolic process	2	14.2857	0.0171867	PGAM1, PGAM2	13	28	19401	106.599	0.999656	0.284271	0.278709
GOTERM_BP_FAT	GO:0002443~leukocyte mediated immunity	3	21.4286	0.0173034	C5, C9, CFI	13	333	19401	13.4449	0.999674	0.284271	0.278709
GOTERM_BP_FAT	GO:0006955~immune response	5	35.7143	0.0213991	C5, C9, CFI, CXCL13, MSRB1	13	1839	19401	4.0576	0.999952	0.339433	0.332792
GOTERM_BP_FAT	GO:0006091~generation of precursor metabolites and energy	3	21.4286	0.0230621	PGAM1, PGAM2, SIRT3	13	388	19401	11.5391	0.999978	0.353619	0.346701
GOTERM_BP_FAT	GO:0050776~regulation of immune response	4	28.5714	0.025931	C5, C9, CFI, CXCL13	13	1080	19401	5.52735	0.999994	0.3569	0.349917
GOTERM_BP_FAT	GO:0002684~positive regulation of immune system process	4	28.5714	0.0261201	C5, C9, CFI, CXCL13	13	1083	19401	5.51204	0.999995	0.3569	0.349917
GOTERM_BP_FAT	GO:0006734~NADH metabolic process	2	14.2857	0.0262821	PGAM1, PGAM2	13	43	19401	69.4132	0.999995	0.3569	0.349917
GOTERM_BP_FAT	GO:0002253~activation of immune response	3	21.4286	0.0263796	C5, C9, CFI	13	417	19401	10.7366	0.999995	0.3569	0.349917
GOTERM_BP_FAT	GO:0006094~gluconeogenesis	2	14.2857	0.0286945	PGAM1, PGAM2	13	47	19401	63.5057	0.999998	0.357752	0.350752
GOTERM_BP_FAT	GO:0019319~hexose biosynthetic process	2	14.2857	0.0305001	PGAM1, PGAM2	13	50	19401	59.6954	0.999999	0.357752	0.350752
GOTERM_BP_FAT	GO:0009605~response to external stimulus	5	35.7143	0.0318077	C5, C9, CFI, CXCL13, MSRB1	13	2072	19401	3.60131	1	0.357752	0.350752
GOTERM_BP_FAT	GO:0019320~hexose catabolic process	2	14.2857	0.0323027	PGAM1, PGAM2	13	53	19401	56.3164	1	0.357752	0.350752
GOTERM_BP_FAT	GO:0050922~negative regulation of chemotaxis	2	14.2857	0.0323027	C5, CXCL13	13	53	19401	56.3164	1	0.357752	0.350752
GOTERM_BP_FAT	GO:0046364~monosaccharide biosynthetic process	2	14.2857	0.0329029	PGAM1, PGAM2	13	54	19401	55.2735	1	0.357752	0.350752
GOTERM_BP_FAT	GO:0006096~glycolytic process	2	14.2857	0.0335028	PGAM1, PGAM2	13	55	19401	54.2685	1	0.357752	0.350752
GOTERM_BP_FAT	GO:0046365~monosaccharide catabolic process	2	14.2857	0.0347014	PGAM1, PGAM2	13	57	19401	52.3644	1	0.357752	0.350752
GOTERM_BP_FAT	GO:0046032~ADP catabolic process	2	14.2857	0.0347014	PGAM1, PGAM2	13	57	19401	52.3644	1	0.357752	0.350752
GOTERM_BP_FAT	GO:0019364~pyridine nucleotide catabolic process	2	14.2857	0.0358987	PGAM1, PGAM2	13	59	19401	50.5893	1	0.357752	0.350752
GOTERM_BP_FAT	GO:0009181~purine ribonucleoside diphosphate catabolic process	2	14.2857	0.0364969	PGAM1, PGAM2	13	60	19401	49.7462	1	0.357752	0.350752
GOTERM_BP_FAT	GO:0009137~purine nucleoside diphosphate catabolic process	2	14.2857	0.0364969	PGAM1, PGAM2	13	60	19401	49.7462	1	0.357752	0.350752
GOTERM_BP_FAT	GO:0072526~pyridine-containing compound catabolic process	2	14.2857	0.0376921	PGAM1, PGAM2	13	62	19401	48.1414	1	0.357752	0.350752
GOTERM_BP_FAT	GO:0009191~ribonucleoside diphosphate catabolic process	2	14.2857	0.0382893	PGAM1, PGAM2	13	63	19401	47.3773	1	0.357752	0.350752
GOTERM_BP_FAT	GO:0002252~immune effector process	3	21.4286	0.0385113	C5, C9, CFI	13	512	19401	8.74444	1	0.357752	0.350752
GOTERM_BP_FAT	GO:0046031~ADP metabolic process	2	14.2857	0.038886	PGAM1, PGAM2	13	64	19401	46.637	1	0.357752	0.350752
GOTERM_BP_FAT	GO:0009134~nucleoside diphosphate catabolic process	2	14.2857	0.0406743	PGAM1, PGAM2	13	67	19401	44.5488	1	0.366867	0.359689
GOTERM_BP_FAT	GO:0009179~purine ribonucleoside diphosphate metabolic process	2	14.2857	0.046021	PGAM1, PGAM2	13	76	19401	39.2733	1	0.394893	0.387167
GOTERM_BP_FAT	GO:0009135~purine nucleoside diphosphate metabolic process	2	14.2857	0.046021	PGAM1, PGAM2	13	76	19401	39.2733	1	0.394893	0.387167
GOTERM_BP_FAT	GO:0030036~actin cytoskeleton organization	3	21.4286	0.046357	THSD7A, ERMN, MSRB1	13	567	19401	7.89621	1	0.394893	0.387167
GOTERM_BP_FAT	GO:0006090~pyruvate metabolic process	2	14.2857	0.0477971	PGAM1, PGAM2	13	79	19401	37.7819	1	0.399758	0.391936
GOTERM_BP_FAT	GO:0009185~ribonucleoside diphosphate metabolic process	2	14.2857	0.0525186	PGAM1, PGAM2	13	87	19401	34.3077	1	0.421196	0.412955
GOTERM_BP_FAT	GO:0048584~positive regulation of response to stimulus	5	35.7143	0.0528147	C5, MAGED1, C9, CFI, CXCL13	13	2426	19401	3.07581	1	0.421196	0.412955
GOTERM_BP_FAT	GO:0009154~purine ribonucleotide catabolic process	2	14.2857	0.0531073	PGAM1, PGAM2	13	88	19401	33.9178	1	0.421196	0.412955
GOTERM_BP_FAT	GO:0009132~nucleoside diphosphate metabolic process	2	14.2857	0.0566324	PGAM1, PGAM2	13	94	19401	31.7529	1	0.42954	0.421136
GOTERM_BP_FAT	GO:0009261~ribonucleotide catabolic process	2	14.2857	0.0572187	PGAM1, PGAM2	13	95	19401	31.4186	1	0.42954	0.421136
GOTERM_BP_FAT	GO:0030029~actin filament-based process	3	21.4286	0.0574557	THSD7A, ERMN, MSRB1	13	639	19401	7.0065	1	0.42954	0.421136
GOTERM_BP_FAT	GO:0006195~purine nucleotide catabolic process	2	14.2857	0.0583904	PGAM1, PGAM2	13	97	19401	30.7708	1	0.42954	0.421136
GOTERM_BP_FAT	GO:0002376~immune system process	5	35.7143	0.0588283	C5, C9, CFI, CXCL13, MSRB1	13	2511	19401	2.97169	1	0.42954	0.421136
GOTERM_BP_FAT	GO:0006950~response to stress	6	42.8571	0.0601241	C5, C9, CFI, CXCL13, SIRT3, MSRB1	13	3689	19401	2.4273	1	0.432142	0.423687
GOTERM_BP_FAT	GO:0072523~purine-containing compound catabolic process	2	14.2857	0.0682958	PGAM1, PGAM2	13	114	19401	26.1822	1	0.483324	0.473868
GOTERM_BP_FAT	GO:0050778~positive regulation of immune response	3	21.4286	0.0704458	C5, C9, CFI	13	717	19401	6.24429	1	0.490986	0.48138
GOTERM_BP_FAT	GO:0009166~nucleotide catabolic process	2	14.2857	0.0729241	PGAM1, PGAM2	13	122	19401	24.4653	1	0.49331	0.483658
GOTERM_BP_FAT	GO:0006006~glucose metabolic process	2	14.2857	0.0729241	PGAM1, PGAM2	13	122	19401	24.4653	1	0.49331	0.483658
GOTERM_BP_FAT	GO:0016051~carbohydrate biosynthetic process	2	14.2857	0.075806	PGAM1, PGAM2	13	127	19401	23.5021	1	0.505374	0.495486
GOTERM_BP_FAT	GO:0002688~regulation of leukocyte chemotaxis	2	14.2857	0.0792535	C5, CXCL13	13	133	19401	22.4419	1	0.51024	0.500257
GOTERM_BP_FAT	GO:0016052~carbohydrate catabolic process	2	14.2857	0.0792535	PGAM1, PGAM2	13	133	19401	22.4419	1	0.51024	0.500257
GOTERM_BP_FAT	GO:0046496~nicotinamide nucleotide metabolic process	2	14.2857	0.0809729	PGAM1, PGAM2	13	136	19401	21.9468	1	0.51024	0.500257
GOTERM_BP_FAT	GO:0019362~pyridine nucleotide metabolic process	2	14.2857	0.0809729	PGAM1, PGAM2	13	136	19401	21.9468	1	0.51024	0.500257
GOTERM_BP_FAT	GO:0072524~pyridine-containing compound metabolic process	2	14.2857	0.0855433	PGAM1, PGAM2	13	144	19401	20.7276	1	0.524666	0.514401
GOTERM_BP_FAT	GO:1901292~nucleoside phosphate catabolic process	2	14.2857	0.0855433	PGAM1, PGAM2	13	144	19401	20.7276	1	0.524666	0.514401
GOTERM_BP_FAT	GO:0002682~regulation of immune system process	4	28.5714	0.0872631	C5, C9, CFI, CXCL13	13	1752	19401	3.40727	1	0.528171	0.517838
GOTERM_BP_FAT	GO:0071675~regulation of mononuclear cell migration	2	14.2857	0.0906602	C5, CXCL13	13	153	19401	19.5083	1	0.541607	0.53101
