# Supplementary material for: Integrative multi-omic profiling in blood reveals distinct immune and metabolic signatures between ACPA-negative and ACPA-positive rheumatoid arthritis
Source: Front Immunol. 2025 Oct 29;16:1667662. doi: 10.3389/fimmu.2025.1667662 (PMC12605004; doi:10.3389/fimmu.2025.1667662)
Supplement: Supplementary file 1 [file DataSheet1.zip › Supplementary/Supplementary Table S7.xlsx]

## Sheet: Supplementary Table S7
Supplementary Table S7. Spearman’s rank correlation coefficients (ρ) between metabolites and DAS28-CRP.
Rank in ACPA-negative (Ordered by rho)	Rho (ρ) in ACPA-negative	P-value in ACPA-negative	BH-adjusted P-value (ACPA-negative)	Rho (ρ) in ACPA-positive	P-value in ACPA-positive	BH-adjusted P-value (ACPA-positive)	Metabolite
1	0.548712	0.000529946	0.201133	0.156574	0.354736	0.866646	valylglycine
2	0.492149	0.00229722	0.339884	0.279296	0.0941147	0.556824	N-acetylneuraminate
3	0.469241	0.00388889	0.345738	0.315808	0.0568966	0.447937	inosine 5'-monophosphate (IMP)
4	0.459717	0.00479075	0.345738	0.38421	0.0188869	0.278319	hypoxanthine
5	0.458548	0.004913	0.345738	0.26104	0.118632	0.604889	leucylglycine
6	0.453539	0.00546782	0.345738	-0.0413728	0.807907	0.985352	5-(galactosylhydroxy)-lysine
7	0.440154	0.00722261	0.345738	0.345326	0.0363203	0.370441	3-phosphoglycerate
8	0.433977	0.00818295	0.345738	0.296248	0.0750166	0.520213	3-bromo-5-chloro-2,6-dihydroxybenzoic acid*
9	0.423938	0.00997593	0.345738	0.0476557	0.77941	0.972129	glutamate
10	0.418533	0.0110727	0.345738	0.00367495	0.982778	0.992807	N-stearoyl-sphingosine (d18:1/18:0)*
11	0.406692	0.0138366	0.345738	-0.0860648	0.612516	0.953842	2-hydroxynervonate*
12	0.405405	0.0141693	0.345738	0.207457	0.217929	0.791857	sphingadienine
13	0.403193	0.0147571	0.345738	0.0199395	0.906752	0.985352	isoleucylglycine
14	0.401802	0.015137	0.345738	0.364294	0.0266471	0.320076	inosine
15	0.401544	0.0152082	0.345738	0.314386	0.0580841	0.449834	aspartate
16	0.400515	0.0154958	0.345738	0.176526	0.295954	0.857806	glycosyl ceramide (d18:1/23:1, d17:1/24:1)*
17	0.396654	0.0166154	0.359774	0.287001	0.0850179	0.540144	4-hydroxyphenylpyruvate
18	0.389447	0.0188869	0.385366	-0.00592733	0.972225	0.990699	C-glycosyltryptophan
19	0.386358	0.0199369	0.391724	-0.107166	0.527835	0.916581	X-12117
20	0.383892	0.0208096	0.397861	0.0645642	0.704209	0.961603	1H-indole-7-acetic acid
21	0.369627	0.0265051	0.432339	-0.0379349	0.823606	0.985352	X-12127
22	0.368597	0.0269616	0.432339	-0.0662676	0.696771	0.961603	pro-hydroxy-pro
23	0.36366	0.0292414	0.432339	-0.195953	0.245099	0.828186	5-acetylamino-6-formylamino-3-methyluracil
24	0.360875	0.0305958	0.432339	0.0731433	0.667036	0.961603	1-palmitoyl-2-linoleoyl-GPE (16:0/18:2)
25	0.36036	0.0308517	0.432339	0.265544	0.11218	0.591845	glycosyl-N-palmitoyl-sphingosine (d18:1/16:0)
26	0.357272	0.0324242	0.437268	0.21208	0.207616	0.781137	sphingosine
27	0.353896	0.0342171	0.453805	-0.0697095	0.681826	0.961603	X-18887
28	0.351351	0.0356213	0.466596	-0.245805	0.142522	0.665648	flavin adenine dinucleotide (FAD)
29	0.349035	0.0369403	0.469195	-0.437674	0.00674752	0.215349	N-acetylvaline
30	0.346203	0.038606	0.469195	0.245036	0.143816	0.665648	beta-citrylglutamate
31	0.338739	0.0432911	0.49926	-0.099348	0.558535	0.935642	ceramide (d16:1/24:1, d18:1/22:1)*
32	0.334106	0.0464228	0.529619	0.224764	0.181076	0.736097	mannose
33	0.331789	0.0480555	0.536705	0.142019	0.401762	0.896604	N-palmitoyl-sphingosine (d18:1/16:0)
34	0.329987	0.0493571	0.539875	-0.157311	0.352448	0.866646	X-25422
35	0.325354	0.0528337	0.544239	0.245213	0.143518	0.665648	1-stearoyl-2-arachidonoyl-GPS (18:0/20:4)
36	0.313256	0.062838	0.60282	0.0657934	0.698838	0.961603	1-palmitoyl-2-stearoyl-GPC (16:0/18:0)
37	0.306564	0.0689825	0.624296	-0.00272657	0.987222	0.992807	maltose
38	0.30594	0.0695784	0.624296	0.0222868	0.895832	0.985352	acisoga
39	0.305792	0.0697208	0.624296	-0.392508	0.0162654	0.247604	erythritol
40	0.305709	0.0698003	0.624296	-0.0486459	0.774944	0.972129	X-11843
41	0.304505	0.070965	0.624296	-0.165017	0.329055	0.857806	5-hydroxylysine
42	0.301931	0.0735056	0.639257	0.162053	0.337935	0.860711	guanosine
43	0.300129	0.0753258	0.639758	0.184696	0.273802	0.839608	N-acetylglucosamine/N-acetylgalactosamine
44	0.299099	0.0763816	0.639758	0.00604588	0.97167	0.990699	mannonate*
45	0.298584	0.0769139	0.639758	0.113212	0.504673	0.916581	glycosyl ceramide (d18:2/24:1, d18:1/24:2)*
46	0.290347	0.0858277	0.678694	0.139055	0.411756	0.896604	1-stearoyl-2-arachidonoyl-GPE (18:0/20:4)
47	0.287516	0.0890692	0.689047	-0.332997	0.0440191	0.389202	thymol sulfate
48	0.286486	0.0902711	0.689047	-0.024065	0.887572	0.985352	glucose
49	0.280824	0.0971051	0.708738	0.160749	0.341889	0.860711	nicotinamide
50	0.277735	0.100996	0.708738	0.0822714	0.628327	0.955806	1,2-dipalmitoyl-GPC (16:0/16:0)
51	0.275418	0.10399	0.708738	0.105388	0.534744	0.916581	1-stearoyl-2-linoleoyl-GPE (18:0/18:2)*
52	0.274131	0.105683	0.708738	-0.190979	0.257523	0.8383	glycerol
53	0.273874	0.106024	0.708738	-0.15826	0.349515	0.862409	dimethyl sulfone
54	0.272329	0.108088	0.708738	-0.130757	0.440479	0.901435	N-acetylputrescine
55	0.271112	0.109736	0.708738	-0.170707	0.312413	0.857806	ceramide (d18:1/17:0, d17:1/18:0)*
56	0.270597	0.110438	0.708738	0.214335	0.202711	0.776447	1-stearoyl-GPS (18:0)*
57	0.27027	0.110886	0.708738	-0.0419655	0.805207	0.985352	5,6-dihydrouridine
58	0.264865	0.118492	0.718711	0.0471816	0.781551	0.972129	X-25519
59	0.264607	0.118864	0.718711	0.14925	0.377968	0.891814	ectoine
60	0.263835	0.119984	0.718711	0.00248948	0.988333	0.992807	fructosyllysine
61	0.263578	0.12036	0.718711	0.0291625	0.863959	0.985352	N-palmitoyl-heptadecasphingosine (d17:1/16:0)*
62	0.262101	0.122529	0.718711	0.183984	0.275687	0.84295	16alpha-hydroxy DHEA 3-sulfate
63	0.261433	0.12352	0.718711	0.0271536	0.873252	0.985352	1,2-dilinoleoyl-GPE (18:2/18:2)*
64	0.261004	0.12416	0.718711	-0.0388833	0.819268	0.985352	threonate
65	0.25843	0.128049	0.726523	-0.134313	0.428037	0.901435	2-stearoyl-GPE (18:0)*
66	0.256371	0.131225	0.740581	0.366665	0.0256039	0.31225	3,5-dichloro-2,6-dihydroxybenzoic acid
67	0.247876	0.144942	0.778526	-0.122814	0.468969	0.901435	dimethylglycine
68	0.246847	0.146674	0.778526	-0.10278	0.544957	0.922168	hydroxyasparagine**
69	0.246075	0.147982	0.778526	0.0327189	0.847553	0.985352	1-oleoyl-2-linoleoyl-GPE (18:1/18:2)*
70	0.244788	0.150182	0.778526	0.111315	0.511884	0.916581	1-palmitoyl-2-oleoyl-GPE (16:0/18:1)
71	0.244273	0.151069	0.778526	-0.0348527	0.837739	0.985352	X-24425
72	0.244015	0.151513	0.778526	-0.0573766	0.735885	0.967178	N-stearoyl-sphinganine (d18:0/18:0)*
73	0.240412	0.157839	0.779417	-0.256179	0.125903	0.617363	X-11299
74	0.23964	0.159219	0.779417	-0.0910438	0.592024	0.953842	pseudouridine
75	0.239382	0.159681	0.779417	0.021694	0.898588	0.985352	gluconate
76	0.238441	0.161378	0.781837	0.085611	0.614399	0.953842	lithocholate sulfate (1)
77	0.23758	0.162942	0.785824	0.186355	0.269438	0.838688	hydroxypalmitoyl sphingomyelin (d18:1/16:0(OH))**
78	0.237081	0.163854	0.786473	-0.0321643	0.850107	0.985352	cinnamoylglycine
79	0.236293	0.1653	0.786473	0.12803	0.45015	0.901435	1-palmitoyl-2-arachidonoyl-GPE (16:0/20:4)*
80	0.232968	0.171506	0.80222	-0.403179	0.0133497	0.234268	indoleacetoylcarnitine*
81	0.232175	0.173011	0.80222	0.195602	0.245962	0.828464	phosphoethanolamine
82	0.231403	0.174485	0.80222	0.067453	0.69161	0.961603	adenosine 5'-diphosphate (ADP)
83	0.230116	0.176962	0.80222	0.289372	0.0823603	0.540144	1-stearoyl-2-oleoyl-GPS (18:0/18:1)
84	0.230116	0.176962	0.80222	0.059866	0.724862	0.967178	nervonate (24:1n9)*
85	0.230116	0.176962	0.80222	-0.114397	0.500192	0.915882	4-hydroxyglutamate
86	0.228829	0.179463	0.80222	-0.0614071	0.718065	0.967178	oleate/vaccenate (18:1)
87	0.228314	0.180471	0.80222	0.0224053	0.895281	0.985352	ceramide (d18:1/14:0, d16:1/16:0)*
88	0.227542	0.18199	0.80222	0.221089	0.188504	0.749167	1-palmitoyl-2-linoleoyl-GPI (16:0/18:2)
89	0.22471	0.187636	0.80222	-0.0552427	0.745375	0.967178	quinolinate
90	0.224467	0.188126	0.80222	-0.190979	0.257523	0.8383	6-oxopiperidine-2-carboxylate
91	0.224196	0.188676	0.80222	-0.0859463	0.613008	0.953842	oleoyl-oleoyl-glycerol (18:1/18:1) [2]*
92	0.224081	0.188907	0.80222	-0.146299	0.387577	0.896604	X-17690
93	0.223824	0.189429	0.80222	-0.0761069	0.654369	0.961603	adipate (C6-DC)
94	0.222923	0.191264	0.80222	-0.0807302	0.634798	0.95685	X-25520
95	0.221107	0.195	0.80724	-0.0331931	0.84537	0.985352	succinate
96	0.220849	0.195533	0.80724	0.132535	0.434233	0.901435	1-stearoyl-2-linoleoyl-GPI (18:0/18:2)
97	0.21982	0.197678	0.809792	-0.131468	0.437975	0.901435	(N(1) + N(8))-acetylspermidine
98	0.218679	0.200073	0.813424	-0.0720934	0.671545	0.961603	X-17325
99	0.217503	0.202563	0.813424	-0.169759	0.31515	0.857806	1-palmitoyl-2-docosahexaenoyl-GPE (16:0/22:6)*
100	0.216753	0.204164	0.814352	0.0880801	0.604186	0.953842	1-palmitoyl-2-stearoyl-GPE (16:0/18:0)*
101	0.215444	0.206976	0.81606	0.0320076	0.850829	0.985352	N-palmitoyl-sphingadienine (d18:2/16:0)*
102	0.214929	0.208089	0.81606	-0.147353	0.384127	0.891814	X-26111
103	0.213236	0.211781	0.816339	0.117249	0.489497	0.90801	andro steroid monosulfate C19H28O6S (1)*
104	0.213182	0.211898	0.816339	-0.0101974	0.952234	0.990363	X-26058
105	0.211326	0.216	0.816339	-0.0068757	0.967784	0.990363	N-palmitoyl-sphinganine (d18:0/16:0)
106	0.208765	0.221744	0.816339	-0.264359	0.113851	0.594767	X-11483
107	0.204891	0.230634	0.829502	0.0413728	0.807907	0.985352	ceramide (d18:2/24:1, d18:1/24:2)*
108	0.202643	0.235902	0.832106	-0.344635	0.0367205	0.370441	X-12096
109	0.202574	0.236064	0.832106	-0.0702981	0.679282	0.961603	creatine
110	0.202059	0.237282	0.832755	-0.114042	0.501534	0.915882	oleoyl-linoleoyl-glycerol (18:1/18:2) [1]
111	0.20103	0.239731	0.832755	0.142493	0.400176	0.896604	sphingomyelin (d18:1/24:1, d18:2/24:0)*
112	0.199279	0.243934	0.832755	-0.26673	0.110526	0.589289	5-acetylamino-6-amino-3-methyluracil
113	0.198904	0.244841	0.832755	-0.0680349	0.689083	0.961603	3-phenylpropionate (hydrocinnamate)
114	0.198456	0.245928	0.832755	-0.0854721	0.614975	0.953842	X-25265
115	0.196911	0.249698	0.8342	0.0239464	0.888122	0.985352	1-stearoyl-2-oleoyl-GPE (18:0/18:1)
116	0.196654	0.250329	0.8342	-0.108589	0.522339	0.916581	oleoyl-linoleoyl-glycerol (18:1/18:2) [2]
117	0.196447	0.250838	0.8342	0.04992	0.769207	0.972129	hydroquinone sulfate
118	0.194337	0.256065	0.842257	0.22998	0.170894	0.716672	mannitol/sorbitol
119	0.193565	0.257996	0.842257	-0.106811	0.529213	0.916581	palmitoyl-oleoyl-glycerol (16:0/18:1) [2]*
120	0.191763	0.262539	0.844103	0.00829826	0.961123	0.990363	2-hydroxyglutarate
121	0.190734	0.265159	0.847389	-0.373422	0.0228146	0.291641	2-aminoadipate
122	0.188417	0.271115	0.85259	-0.117954	0.486872	0.90801	N-acetyl-aspartyl-glutamate (NAAG)
123	0.187902	0.272451	0.85259	-0.243021	0.147246	0.665648	X-24334
124	0.186468	0.276195	0.85259	-0.160584	0.342392	0.860711	11beta-hydroxyetiocholanolone glucuronide*
125	0.186358	0.276483	0.85259	-0.13724	0.417947	0.900654	3-methoxytyramine sulfate
126	0.1861	0.277159	0.85259	-0.148192	0.381397	0.891814	linoleoyl-linolenoyl-glycerol (18:2/18:3) [1]*
127	0.185061	0.279898	0.85259	-0.119376	0.481596	0.90801	gentisate
128	0.18431	0.281888	0.85259	0.0750578	0.658842	0.961603	X-12718
129	0.184299	0.28192	0.85259	-0.134432	0.427625	0.901435	1-stearoyl-2-docosahexaenoyl-GPE (18:0/22:6)*
130	0.184041	0.282604	0.85259	0.00734989	0.965563	0.990363	ribonate
131	0.183425	0.284246	0.85259	-0.0686013	0.686625	0.961603	X-11850
132	0.182754	0.286042	0.85259	-0.0269101	0.87438	0.985352	palmitoyl-linoleoyl-glycerol (16:0/18:2) [1]*
133	0.182239	0.287425	0.85259	0.226437	0.177764	0.731037	N1-methylinosine
134	0.182125	0.287734	0.85259	0.0597236	0.725491	0.967178	delta-tocopherol
135	0.179923	0.293701	0.85259	-0.00853536	0.960013	0.990363	nervonoylcarnitine (C24:1)*
136	0.179151	0.295812	0.85259	0.097801	0.564706	0.936177	sphinganine
137	0.177091	0.30149	0.857061	-0.43234	0.00753259	0.215349	N-acetylisoleucine
138	0.175547	0.305793	0.858331	-0.0218126	0.898037	0.985352	sphingomyelin (d18:1/22:2, d18:2/22:1, d16:1/24:2)*
139	0.17323	0.31232	0.858331	-0.0510936	0.763934	0.969729	2-palmitoyl-GPC (16:0)*
140	0.17323	0.31232	0.858331	-0.131705	0.437142	0.901435	hydantoin-5-propionate
141	0.172458	0.314515	0.858331	0.0563096	0.740626	0.967178	phosphate
142	0.171686	0.31672	0.858331	0.0277399	0.870538	0.985352	N-acetylmethionine
143	0.167568	0.328642	0.872219	-0.0564282	0.740098	0.967178	N6-acetyllysine
144	0.167053	0.330152	0.872219	-0.0625926	0.712851	0.967178	palmitate (16:0)
145	0.166538	0.331665	0.872219	-0.285105	0.0871913	0.541241	hippurate
146	0.165766	0.333944	0.872219	0.0650821	0.701944	0.961603	arginine
147	0.164736	0.336997	0.872219	-0.0547685	0.747489	0.967178	N-acetylglucosaminylasparagine
148	0.164221	0.33853	0.872219	-0.0919922	0.588155	0.953842	serotonin
149	0.164221	0.33853	0.872219	-0.0400688	0.813853	0.985352	X-24422
150	0.162934	0.342382	0.872219	-0.0570209	0.737464	0.967178	3-methylglutaconate
151	0.16242	0.34393	0.872219	-0.0650821	0.701944	0.961603	isoleucine
152	0.161856	0.34563	0.872219	-0.175934	0.297605	0.857806	glycolithocholate sulfate*
153	0.161647	0.346259	0.872219	0.268627	0.10792	0.588749	cytidine
154	0.161647	0.346259	0.872219	0.0770553	0.650335	0.961603	X-11308
155	0.16139	0.347038	0.872219	0.128505	0.44846	0.901435	sphingomyelin (d18:2/24:2)*
156	0.158816	0.354884	0.88046	-0.099105	0.559502	0.935642	beta-alanine
157	0.158274	0.356549	0.88046	-0.362871	0.0272897	0.320076	linoleoyl-docosahexaenoyl-glycerol (18:2/22:6) [1]*
158	0.156757	0.361238	0.882488	-0.0271472	0.873282	0.985352	1-palmitoyl-2-oleoyl-GPI (16:0/18:1)*
159	0.156757	0.361238	0.882488	-0.198921	0.23788	0.822121	oleoyl-oleoyl-glycerol (18:1/18:1) [1]*
160	0.155727	0.36444	0.882488	0.0493154	0.771928	0.972129	taurine
161	0.155727	0.36444	0.882488	-0.0454034	0.789595	0.980984	1-stearoyl-GPE (18:0)
162	0.15547	0.365243	0.882488	0.128623	0.448038	0.901435	sphingomyelin (d18:2/24:1, d18:1/24:2)*
163	0.154955	0.366852	0.882488	-0.165135	0.328702	0.857806	1-oleoyl-2-docosahexaenoyl-GPE (18:1/22:6)*
164	0.151094	0.379057	0.890014	-0.00438622	0.979445	0.992807	piperine
165	0.151062	0.379158	0.890014	-0.410533	0.0116084	0.222079	indoleacetylglutamine
166	0.149807	0.383178	0.891435	-0.169047	0.317211	0.857806	X-23593
167	0.14955	0.384005	0.891435	0.0834568	0.623368	0.955771	glucuronate
168	0.149035	0.385663	0.891435	-0.143679	0.396226	0.896604	sphingomyelin (d18:1/14:0, d16:1/16:0)*
169	0.148777	0.386493	0.891435	0.00794262	0.962788	0.990363	sphingomyelin (d17:1/16:0, d18:1/15:0, d16:1/17:0)*
170	0.148711	0.386706	0.891435	0.0378869	0.823826	0.985352	N-stearoyl-sphingadienine (d18:2/18:0)*
171	0.148558	0.387201	0.891435	-0.106914	0.528812	0.916581	X-12847
172	0.146907	0.392557	0.897913	0.0723134	0.670599	0.961603	1,2-dipalmitoyl-GPE (16:0/16:0)*
173	0.14687	0.392678	0.897913	0.0887967	0.601235	0.953842	X-21470
174	0.145431	0.397383	0.902942	-0.264003	0.114357	0.594767	propionylcarnitine (C3)
175	0.145431	0.397383	0.902942	-0.00663861	0.968894	0.990363	N2,N2-dimethylguanosine
176	0.143372	0.404171	0.902942	-0.0663861	0.696254	0.961603	2-O-methylascorbic acid
177	0.143115	0.405024	0.902942	-0.0324818	0.848645	0.985352	2'-O-methyluridine
178	0.1426	0.406734	0.902942	0.124118	0.464226	0.901435	3-ureidopropionate
179	0.142342	0.40759	0.902942	-0.0239464	0.888122	0.985352	pipecolate
180	0.141828	0.409306	0.902942	0.0116176	0.945592	0.990363	1-palmitoyl-2-linoleoyl-GPC (16:0/18:2)
181	0.141828	0.409306	0.902942	-0.257246	0.124279	0.616168	sphingomyelin (d18:1/17:0, d17:1/18:0, d19:1/16:0)
182	0.14157	0.410165	0.902942	-0.0528718	0.755964	0.969729	palmitoleoyl-linoleoyl-glycerol (16:1/18:2) [1]*
183	0.14157	0.410165	0.902942	-0.0548871	0.746961	0.967178	X-26054
184	0.140798	0.412749	0.902942	-0.0922293	0.58719	0.953842	cholesterol sulfate
185	0.139768	0.416209	0.904913	0.11831	0.48555	0.90801	spermidine
186	0.139214	0.418077	0.905014	-0.124711	0.462078	0.901435	paraxanthine
187	0.136937	0.425807	0.913006	-0.242546	0.148061	0.665648	N-acetylproline
188	0.13668	0.426686	0.913006	0.16561	0.327296	0.857806	gamma-tocopherol/beta-tocopherol
189	0.136422	0.427565	0.913006	0.173908	0.30329	0.857806	sphingomyelin (d18:2/16:0, d18:1/16:1)*
190	0.133076	0.439092	0.915278	-0.302768	0.0685349	0.5085	4-acetamidobutanoate
191	0.133076	0.439092	0.915278	-0.113805	0.50243	0.915941	phenol sulfate
192	0.130502	0.448073	0.92498	-0.179005	0.289114	0.857806	trans-urocanate
193	0.130502	0.448073	0.92498	-0.0989864	0.559974	0.935642	linoleoyl-linoleoyl-glycerol (18:2/18:2) [1]*
194	0.130502	0.448073	0.92498	-0.124	0.464656	0.901435	linoleoyl-linoleoyl-glycerol (18:2/18:2) [2]*
195	0.130307	0.448757	0.92498	-0.12901	0.446664	0.901435	N,N-dimethyl-5-aminovalerate
196	0.130245	0.448977	0.92498	-0.187659	0.266041	0.838688	3-methylhistidine
197	0.12973	0.450787	0.926909	-0.296841	0.0744083	0.519389	1-methyl-5-imidazolelactate
198	0.126411	0.46255	0.930246	-0.133642	0.43037	0.901435	X-23641
199	0.126126	0.463568	0.930246	-0.0702981	0.679282	0.961603	carotene diol (1)
200	0.125611	0.465409	0.930246	-0.258669	0.122138	0.611268	trimethylamine N-oxide
201	0.124718	0.468612	0.930246	0.00995792	0.953355	0.990363	X-13729
202	0.124582	0.469104	0.930246	0.166439	0.324844	0.857806	1-oleoyl-2-arachidonoyl-GPE (18:1/20:4)*
203	0.123584	0.472699	0.930246	-0.13455	0.427214	0.901435	theophylline
204	0.123295	0.473744	0.930246	-0.122696	0.469401	0.901435	1-methyl-4-imidazoleacetate
205	0.122523	0.476539	0.930246	-0.456642	0.00449784	0.190888	gamma-glutamylvaline
206	0.122265	0.477473	0.930246	-0.270895	0.104863	0.585579	taurochenodeoxycholic acid 3-sulfate
207	0.121782	0.479229	0.931249	-0.443364	0.00598863	0.211798	N-acetyl-1-methylhistidine*
208	0.120978	0.482156	0.933517	-0.0297552	0.861221	0.985352	10-heptadecenoate (17:1n7)
209	0.120721	0.483095	0.933632	-0.0629483	0.71129	0.967178	palmitoyl-linoleoyl-glycerol (16:0/18:2) [2]*
210	0.119176	0.488752	0.936284	-0.0508565	0.764998	0.969729	linoleate (18:2n6)
211	0.118996	0.489416	0.936284	-0.0269854	0.874031	0.985352	N-carbamoylalanine
212	0.118147	0.492541	0.936535	-0.105506	0.534282	0.916581	catechol sulfate
213	0.117253	0.495842	0.941124	0.0516863	0.761274	0.969729	3-hydroxyhippurate
214	0.116602	0.498254	0.941452	0.150199	0.37491	0.891814	adenosine 5'-monophosphate (AMP)
215	0.116481	0.498704	0.941452	-0.298097	0.0731318	0.519389	4-allylcatechol sulfate
216	0.116088	0.500166	0.941452	0.236501	0.158751	0.68655	X-25790
217	0.115088	0.50389	0.941452	0.124592	0.462507	0.901435	X-21364
218	0.114028	0.50785	0.944957	0.0624741	0.713372	0.967178	lactosyl-N-behenoyl-sphingosine (d18:1/22:0)*
219	0.114028	0.50785	0.944957	-0.0553083	0.745083	0.967178	glucuronide of piperine metabolite C17H21NO3 (3)*
220	0.113256	0.510746	0.944957	-0.0206271	0.903552	0.985352	palmitoleate (16:1n7)
221	0.113256	0.510746	0.944957	-0.182562	0.279481	0.849654	N6-carbamoylthreonyladenosine
222	0.112227	0.514621	0.944957	-0.0558355	0.742736	0.967178	1-palmitoyl-GPE (16:0)
223	0.111712	0.516564	0.944957	-0.120918	0.475914	0.906543	oxalate (ethanedioate)
224	0.111712	0.516564	0.944957	-0.283564	0.0889886	0.545762	butyrylcarnitine (C4)
225	0.109395	0.525352	0.952184	-0.0548871	0.746961	0.967178	3-hydroxyisobutyrate
226	0.108623	0.528298	0.952604	0.0553613	0.744847	0.967178	1-palmitoyl-2-oleoyl-GPC (16:0/18:1)
227	0.108366	0.529281	0.952604	-0.457854	0.00437931	0.190888	4-allylphenol sulfate
228	0.108108	0.530266	0.952604	0.103136	0.543559	0.922168	adenosine
229	0.107851	0.531251	0.952604	-0.192283	0.254226	0.8383	N-acetyl-2-aminoadipate
230	0.107079	0.534213	0.952604	-0.0903325	0.594933	0.953842	1-linoleoyl-2-linolenoyl-GPC (18:2/18:3)*
231	0.105561	0.540054	0.958118	-0.271918	0.103507	0.584154	4-hydroxyphenylacetoylcarnitine
232	0.104505	0.544141	0.958118	-0.171893	0.309015	0.857806	N-formylphenylalanine
233	0.104247	0.545139	0.958118	-0.353743	0.031724	0.342817	gamma-glutamylisoleucine*
234	0.103591	0.547684	0.958118	-0.402706	0.0134688	0.234268	X-12906
235	0.103475	0.548137	0.958118	-0.123763	0.465517	0.901435	trans-4-hydroxyproline
236	0.103475	0.548137	0.958118	-0.0429139	0.800893	0.985352	glycosyl ceramide (d18:1/20:0, d16:1/22:0)*
237	0.102703	0.551143	0.958118	0.152451	0.367707	0.886676	1,2-dilinoleoyl-GPC (18:2/18:2)
238	0.10065	0.559171	0.958118	0.022788	0.893503	0.985352	gulonate*
239	0.100129	0.561218	0.958118	-0.220023	0.1907	0.752165	1-methyl-5-imidazoleacetate
240	0.0978121	0.570358	0.958118	0.203426	0.227202	0.810406	X-21286
241	0.0975547	0.571378	0.958118	-0.404125	0.0131139	0.234268	myo-inositol
242	0.0972973	0.572398	0.958118	-0.133602	0.430509	0.901435	N1-methyladenosine
243	0.0970399	0.573419	0.958118	-0.0923478	0.586707	0.953842	1-linoleoyl-GPI (18:2)*
244	0.0967825	0.574442	0.958118	-0.359433	0.0288955	0.333241	2,3-dihydroxy-5-methylthio-4-pentenoate (DMTPA)*
245	0.0967825	0.574442	0.958118	-0.000829826	0.996111	0.996111	X-24337
246	0.0965251	0.575465	0.958118	-0.167269	0.322403	0.857806	sulfate*
247	0.0963582	0.576129	0.958118	-0.169206	0.316751	0.857806	X-12283
248	0.0954955	0.579565	0.958118	0.0243021	0.886471	0.985352	eicosenoate (20:1)
249	0.0947233	0.582649	0.958118	0.00806117	0.962233	0.990363	linolenate [alpha or gamma; (18:3n3 or 6)]
250	0.0944659	0.583678	0.958118	-0.200344	0.234472	0.819872	X-26119
251	0.0939511	0.58574	0.958118	-0.112501	0.507371	0.916581	alpha-tocopherol
252	0.0931789	0.588838	0.958118	0.153518	0.364324	0.88253	lyxonate
253	0.0921493	0.59298	0.958118	-0.181969	0.281072	0.85202	N6-methyladenosine
254	0.0903475	0.600259	0.958118	-0.138581	0.413368	0.896899	N-acetylserine
255	0.0890605	0.605482	0.958118	-0.0657934	0.698838	0.961603	alpha-hydroxyisovalerate
256	0.0881008	0.60939	0.958118	-0.306487	0.0650403	0.490542	1,3-dimethylurate
257	0.0872587	0.612827	0.958118	-0.064845	0.70298	0.961603	4-hydroxychlorothalonil
258	0.0863403	0.616585	0.958118	-0.141866	0.402274	0.896604	X-12126
259	0.086166	0.6173	0.958118	0.153189	0.365366	0.883037	homovanillate (HVA)
260	0.0859717	0.618096	0.958118	0.0234722	0.890324	0.985352	1-stearoyl-2-oleoyl-GPI (18:0/18:1)*
261	0.0851995	0.621267	0.958118	0.00829826	0.961123	0.990363	O-sulfo-tyrosine
262	0.0850516	0.621875	0.958118	-0.261869	0.117423	0.601865	X-12544
263	0.0836766	0.627539	0.958118	0.0956671	0.57327	0.941547	X-12104
264	0.0836551	0.627628	0.958118	-0.0289254	0.865055	0.985352	1-stearoyl-2-arachidonoyl-GPI (18:0/20:4)
265	0.0836551	0.627628	0.958118	0.00391204	0.981667	0.992807	pregnenediol disulfate (C21H34O8S2)*
266	0.0826255	0.631883	0.958118	-0.454745	0.00468881	0.19134	1-stearoyl-2-docosahexaenoyl-GPC (18:0/22:6)
267	0.0823681	0.632949	0.958118	0.0943631	0.578532	0.948722	pregnenetriol disulfate*
268	0.0818533	0.635083	0.958118	-0.0891471	0.599795	0.953842	diacylglycerol (16:1/18:2 [2], 16:0/18:3 [1])*
269	0.0810811	0.638289	0.958118	-0.196195	0.244506	0.828186	sphingosine 1-phosphate
270	0.0810811	0.638289	0.958118	-0.191571	0.256021	0.8383	X-12411
271	0.0808289	0.639337	0.958118	0.0702629	0.679434	0.961603	2-methoxyhydroquinone sulfate (1)
272	0.0800515	0.642573	0.958118	0.0146998	0.931188	0.990363	N4-acetylcytidine
273	0.0791238	0.646444	0.958118	0.0650821	0.701944	0.961603	N-formylanthranilic acid
274	0.0790422	0.646784	0.958118	0.0522225	0.758871	0.969729	glycerophosphoglycerol
275	0.0790219	0.646869	0.958118	-0.106336	0.531054	0.916581	arachidate (20:0)
276	0.0780124	0.651092	0.958118	-0.0548871	0.746961	0.967178	X-26108
277	0.0779923	0.651176	0.958118	0.0701796	0.679794	0.961603	suberoylcarnitine (C8-DC)
278	0.07724	0.654331	0.958118	-0.177346	0.293682	0.857806	X-12729
279	0.0767053	0.656576	0.958118	0.0192046	0.910175	0.985352	X-17653
280	0.0762337	0.658559	0.958118	-0.171815	0.309237	0.857806	glyco-beta-muricholate**
281	0.0759331	0.659824	0.958118	-0.111671	0.510528	0.916581	X-12101
282	0.0751657	0.663058	0.958118	0.172485	0.307324	0.857806	p-cresol glucuronide*
283	0.0748011	0.664597	0.958118	-0.0231647	0.891752	0.985352	dopamine 4-sulfate
284	0.0743887	0.666339	0.958118	0.0273843	0.872184	0.985352	myristate (14:0)
285	0.0733591	0.670695	0.958118	-0.0987493	0.560919	0.935748	glycosyl-N-stearoyl-sphingosine (d18:1/18:0)
286	0.0728443	0.672877	0.958118	-0.115729	0.495184	0.915313	sulfate of piperine metabolite C16H19NO3 (3)*
287	0.0725869	0.673969	0.958118	-0.138869	0.412387	0.896604	palmitoyl-oleoyl-glycerol (16:0/18:1) [1]*
288	0.0715573	0.678344	0.958118	-0.00296367	0.986111	0.992807	stearate (18:0)
289	0.0715573	0.678344	0.958118	-0.175568	0.298627	0.857806	sphingomyelin (d18:1/18:1, d18:2/18:0)
290	0.0715573	0.678344	0.958118	-0.0647424	0.703429	0.961603	ethyl alpha-glucopyranoside
291	0.0712999	0.67944	0.958118	-0.250963	0.134068	0.647492	isobutyrylcarnitine (C4)
292	0.0707851	0.681632	0.958118	-0.147472	0.383741	0.891814	sphingomyelin (d18:1/20:2, d18:2/20:1, d16:1/22:2)*
293	0.0705277	0.682729	0.958118	0.0689941	0.684923	0.961603	1-palmitoyl-GPC (16:0)
294	0.0692407	0.688225	0.958118	-0.109774	0.51778	0.916581	X-18922
295	0.0689833	0.689327	0.958118	0.0681643	0.688521	0.961603	3,4-dihydroxybutyrate
296	0.0684685	0.691531	0.958118	-0.148657	0.379886	0.891814	1-stearoyl-GPC (18:0)
297	0.0682111	0.692634	0.958118	-0.108115	0.524168	0.916581	leucine
298	0.0679537	0.693737	0.958118	-0.526584	0.000813849	0.118048	N-acetylleucine
299	0.0674389	0.695946	0.958118	-0.0924664	0.586225	0.953842	N6-carboxymethyllysine
300	0.0671815	0.697052	0.958118	-0.0853536	0.615468	0.953842	citramalate
301	0.0669284	0.698139	0.958118	0.100528	0.55385	0.934237	behenoylcarnitine (C22)*
302	0.0669241	0.698158	0.958118	0.1419	0.402159	0.896604	palmitoyl sphingomyelin (d18:1/16:0)
303	0.0659369	0.702405	0.958118	-0.0258969	0.879074	0.985352	glucuronide of piperine metabolite C17H21NO3 (5)*
304	0.0658945	0.702588	0.958118	-0.0361567	0.831753	0.985352	beta-hydroxyisovalerate
305	0.0656793	0.703515	0.958118	0.0156491	0.926755	0.990363	X-21441
306	0.0656564	0.703614	0.958118	-0.351581	0.0328567	0.345158	taurolithocholate 3-sulfate
307	0.0656371	0.703697	0.958118	-0.0180191	0.9157	0.985352	sphingomyelin (d18:2/23:1)*
308	0.064869	0.70701	0.958118	0.0708951	0.676706	0.961603	X-11979
309	0.0648649	0.707028	0.958118	-0.0692312	0.683896	0.961603	margarate (17:0)
310	0.0640927	0.710365	0.958118	-0.00557169	0.973891	0.990699	myristoleate (14:1n5)
311	0.0639681	0.710903	0.958118	-0.0196834	0.907945	0.985352	1-palmitoleoyl-2-linolenoyl-GPC (16:1/18:3)*
312	0.0628057	0.715937	0.958118	0.18351	0.276948	0.844372	ribitol
313	0.0628057	0.715937	0.958118	-0.0330745	0.845916	0.985352	10-nonadecenoate (19:1n9)
314	0.0628057	0.715937	0.958118	-0.184933	0.273176	0.839608	2-hydroxy-3-methylvalerate
315	0.0628057	0.715937	0.958118	-0.0358011	0.833385	0.985352	(S)-3-hydroxybutyrylcarnitine
316	0.0628057	0.715937	0.958118	-0.267915	0.108892	0.588749	X-18901
317	0.0625483	0.717053	0.958118	-0.401517	0.0137723	0.235567	X-15503
318	0.0622909	0.71817	0.958118	-0.237923	0.156187	0.683457	stearoyl sphingomyelin (d18:1/18:0)
319	0.0617761	0.720405	0.958118	0.243865	0.145801	0.665648	N-acetyltheanine
320	0.0616577	0.720919	0.958118	-0.41347	0.010969	0.221949	taurodeoxycholic acid 3-sulfate
321	0.0615187	0.721524	0.958118	-0.119384	0.48157	0.90801	alpha-ketobutyrate
322	0.0615187	0.721524	0.958118	-0.00391297	0.981662	0.992807	X-23780
323	0.0615187	0.721524	0.958118	-0.161698	0.339011	0.860711	X-25419
324	0.0602317	0.727125	0.959482	-0.0353269	0.835561	0.985352	1-oleoyl-GPE (18:1)
325	0.0602317	0.727125	0.959482	-0.0303479	0.858484	0.985352	bilirubin degradation product, C17H18N2O4 (3)**
326	0.0599743	0.728247	0.959482	0.221445	0.187775	0.749167	X-24728
327	0.0596265	0.729763	0.959482	0.0407098	0.810929	0.985352	sulfate of piperine metabolite C18H21NO3 (1)*
328	0.0594595	0.730492	0.959482	0.201174	0.2325	0.816828	palmitoyl-sphingosine-phosphoethanolamine (d18:1/16:0)
329	0.0592173	0.731549	0.959482	-0.00723993	0.966078	0.990363	X-21733
330	0.0592021	0.731616	0.959482	0.133958	0.429272	0.901435	glycerophosphoethanolamine
331	0.0589485	0.732723	0.959482	0.269456	0.106794	0.587089	androstenediol (3beta,17beta) disulfate (1)
332	0.0589447	0.73274	0.959482	-0.0340229	0.841553	0.985352	guaiacol sulfate
333	0.0581725	0.736115	0.959482	-0.0961413	0.571362	0.941328	glycochenodeoxycholate 3-sulfate
334	0.0579151	0.737241	0.959771	-0.159208	0.346598	0.861219	phenylpyruvate
335	0.0563707	0.74401	0.965256	0.0356825	0.833929	0.985352	N-acetyltaurine
336	0.0563707	0.74401	0.965256	-0.247762	0.139269	0.662623	sphingomyelin (d17:2/16:0, d18:2/15:0)*
337	0.0558559	0.746271	0.965256	-0.300516	0.0707223	0.514795	2-oxoarginine*
338	0.0550837	0.749666	0.965256	-0.01387	0.935064	0.990363	methionine sulfone
339	0.0542499	0.753336	0.965256	-0.205691	0.221959	0.8021	pimeloylcarnitine/3-methyladipoylcarnitine (C7-DC)
340	0.0540541	0.754199	0.965256	0.0717207	0.673149	0.961603	pyruvate
341	0.0540541	0.754199	0.965256	-0.00770553	0.963898	0.990363	1-myristoyl-2-palmitoyl-GPC (14:0/16:0)
342	0.0538105	0.755273	0.965256	-0.223579	0.183449	0.740073	1,7-dimethylurate
343	0.0535393	0.756469	0.965256	-0.489953	0.0020833	0.171707	argininate*
344	0.0530381	0.75868	0.965256	0.0662867	0.696687	0.961603	glycine conjugate of C10H12O2*
345	0.0530245	0.758741	0.965256	-0.0595104	0.726434	0.967178	proline
346	0.0530245	0.758741	0.965256	0.0157667	0.926206	0.990363	glutamine conjugate of C6H10O2 (2)*
347	0.0522523	0.762152	0.967277	-0.14107	0.404945	0.896604	oleoyl ethanolamide
348	0.0514801	0.765568	0.967716	0.180665	0.284592	0.855389	docosadienoate (22:2n6)
349	0.0509653	0.767848	0.967716	0.117361	0.489079	0.90801	1-palmitoyl-2-dihomo-linolenoyl-GPC (16:0/20:3n3 or 6)*
350	0.0507079	0.768988	0.967716	-0.145931	0.388785	0.896604	sphingomyelin (d18:0/18:0, d19:0/17:0)*
351	0.0504634	0.770072	0.967716	-0.135033	0.425544	0.901435	gamma-glutamylalanine
352	0.0499356	0.772413	0.967716	0.119021	0.482912	0.90801	glycosyl-N-behenoyl-sphingadienine (d18:2/22:0)*
353	0.0499356	0.772413	0.967716	-0.0820343	0.629321	0.955806	X-12026
354	0.0492746	0.775348	0.967716	-0.203794	0.226345	0.810406	glycodeoxycholate 3-sulfate
355	0.0492746	0.775348	0.967716	-0.342739	0.0378378	0.372535	branched chain 14:0 dicarboxylic acid**
356	0.0486486	0.77813	0.967716	-0.214806	0.201696	0.775359	sphingomyelin (d18:1/19:0, d19:1/18:0)*
357	0.0481338	0.78042	0.967716	-0.0563096	0.740626	0.967178	bilirubin degradation product, C17H18N2O4 (2)**
358	0.0473616	0.783858	0.967716	-0.161579	0.33937	0.860711	2,3-dihydroxyisovalerate
359	0.0468468	0.786153	0.967716	-0.267204	0.10987	0.588749	3-methyl-2-oxobutyrate
360	0.0468468	0.786153	0.967716	-0.426768	0.00843488	0.215349	formiminoglutamate
361	0.0465894	0.7873	0.967716	0.125897	0.457799	0.901435	malate
362	0.0465894	0.7873	0.967716	-0.0848794	0.617439	0.953842	arabitol/xylitol
363	0.044391	0.797123	0.967716	-0.0776692	0.647729	0.961603	1-palmitoyl-GPG (16:0)*
364	0.043758	0.799956	0.967716	0.00260803	0.987777	0.992807	X-25267
365	0.0432432	0.802263	0.967716	-0.481655	0.00254177	0.171707	N-acetyltryptophan
366	0.0432432	0.802263	0.967716	-0.0100765	0.9528	0.990363	ximenoylcarnitine (C26:1)*
367	0.0429858	0.803417	0.967716	-0.113331	0.504224	0.916581	1-stearoyl-2-linoleoyl-GPC (18:0/18:2)*
368	0.0429858	0.803417	0.967716	-0.107765	0.525517	0.916581	X-13684
369	0.042954	0.803559	0.967716	-0.147441	0.383842	0.891814	X-17351
370	0.0427835	0.804324	0.967716	0.0857601	0.61378	0.953842	X-15245
371	0.0427284	0.804571	0.967716	0.0184933	0.913489	0.985352	eicosanedioate (C20-DC)
372	0.042471	0.805726	0.967716	0.134432	0.427625	0.901435	1-palmitoyl-2-arachidonoyl-GPI (16:0/20:4)*
373	0.0420246	0.807729	0.967716	-0.186858	0.268125	0.838688	X-21821
374	0.0419562	0.808036	0.967716	0.140004	0.408543	0.896604	glycosyl-N-(2-hydroxynervonoyl)-sphingosine (d18:1/24:1(2OH))*
375	0.041184	0.811505	0.967716	-0.173197	0.305303	0.857806	4-methylcatechol sulfate
376	0.041184	0.811505	0.967716	-0.0513307	0.76287	0.969729	X-23680
377	0.0410191	0.812247	0.967716	-0.0441776	0.795153	0.983723	N6-succinyladenosine
378	0.0409266	0.812662	0.967716	-0.197499	0.241322	0.825944	X-24812
379	0.0396396	0.818454	0.971631	0.0545314	0.748547	0.967367	3-hydroxybutyrate (BHBA)
380	0.0396396	0.818454	0.971631	-0.151028	0.372247	0.891544	N,N,N-trimethyl-5-aminovalerate
381	0.0388674	0.821933	0.972282	0.131942	0.43631	0.901435	5alpha-pregnan-3beta,20alpha-diol disulfate
382	0.0378378	0.826577	0.972282	0.0233537	0.890874	0.985352	dihomo-linoleate (20:2n6)
383	0.0365508	0.832391	0.974298	-0.278585	0.0949907	0.556824	X-24588
384	0.036036	0.834719	0.974298	0.0234722	0.890324	0.985352	1-linoleoyl-GPE (18:2)*
385	0.036036	0.834719	0.974298	0.145931	0.388785	0.896604	X-21339
386	0.0355235	0.837038	0.975528	-0.0579194	0.733477	0.967178	linoleoyl ethanolamide
387	0.0350064	0.839379	0.975528	-0.306324	0.0651898	0.490542	oleoyl-arachidonoyl-glycerol (18:1/20:4) [2]*
388	0.0350064	0.839379	0.975528	-0.0221682	0.896383	0.985352	glutamine conjugate of C6H10O2 (1)*
389	0.0316623	0.854551	0.981274	-0.338332	0.0405403	0.38135	S-adenosylhomocysteine (SAH)
390	0.0316482	0.854615	0.981274	-0.0234023	0.890649	0.985352	X-26162
391	0.0311454	0.8569	0.981274	-0.102898	0.544491	0.922168	N-acetylalanine
392	0.029601	0.863928	0.981274	-0.21125	0.209442	0.785221	tyrosine
393	0.0293512	0.865066	0.981274	-0.0924883	0.586136	0.953842	X-17346
394	0.0290937	0.866239	0.981274	0.287594	0.0843473	0.540144	androstenediol (3beta,17beta) monosulfate (1)
395	0.0265122	0.878015	0.984707	-0.0730247	0.667544	0.961603	uracil
396	0.025499	0.882644	0.984707	-0.0211013	0.901345	0.985352	anthranilate
397	0.0249694	0.885065	0.984707	-0.118902	0.483351	0.90801	caffeine
398	0.0247104	0.886249	0.984707	-0.29447	0.0768648	0.529569	oleoyl-arachidonoyl-glycerol (18:1/20:4) [1]*
399	0.024453	0.887427	0.984707	-0.337265	0.0412176	0.382601	succinylcarnitine (C4-DC)
400	0.0241956	0.888604	0.984707	-0.17699	0.294667	0.857806	sphingomyelin (d18:2/21:0, d16:2/23:0)*
401	0.0239691	0.889641	0.984707	-0.0474468	0.780353	0.972129	propionylglycine
402	0.0234295	0.892111	0.984707	0.0135143	0.936725	0.990363	X-24949
403	0.023166	0.893317	0.984707	-0.523265	0.000890092	0.118048	N-acetyltyrosine
404	0.0229916	0.894115	0.984707	0.139281	0.410989	0.896604	chenodeoxycholic acid sulfate (1)
405	0.0224227	0.896721	0.984707	0.0183791	0.914021	0.985352	X-24531
406	0.0215068	0.900919	0.984707	-0.0181387	0.915142	0.985352	X-24462
407	0.0213642	0.901572	0.984707	-0.0873896	0.607035	0.953842	sulfate of piperine metabolite C16H19NO3 (2)*
408	0.0208494	0.903933	0.984707	0.0220497	0.896934	0.985352	fumarate
409	0.020592	0.905114	0.984707	-0.114516	0.499745	0.915882	X-11787
410	0.0203346	0.906294	0.984707	0.196787	0.243055	0.826543	lactosyl-N-palmitoyl-sphingosine (d18:1/16:0)
411	0.0195624	0.909838	0.984707	-0.10361	0.541697	0.922168	cholesterol
412	0.01931	0.910997	0.984707	-0.224818	0.18097	0.736097	1,3,7-trimethylurate
413	0.0182754	0.915748	0.984707	-0.0212198	0.900794	0.985352	dihomo-linolenate (20:3n3 or n6)
414	0.0173857	0.919836	0.984707	-0.156194	0.355921	0.866646	4-vinylguaiacol sulfate
415	0.0172458	0.920479	0.984707	-0.159919	0.34442	0.860711	methionine sulfoxide
416	0.0164736	0.924029	0.984707	-0.0196787	0.907967	0.985352	carotene diol (2)
417	0.0162162	0.925213	0.984707	0.0372236	0.826863	0.985352	erucate (22:1n9)
418	0.0158659	0.926824	0.984707	-0.0891999	0.599578	0.953842	X-12726
419	0.0157583	0.927319	0.984707	-0.0750845	0.658728	0.961603	X-21834
420	0.0157014	0.927581	0.984707	0.135617	0.423524	0.901435	choline phosphate
421	0.0157014	0.927581	0.984707	-0.193468	0.251254	0.8383	kynurenine
422	0.0153053	0.929403	0.984707	0.278822	0.094698	0.556824	etiocholanolone glucuronide
423	0.0149292	0.931134	0.984978	-0.108944	0.520969	0.916581	1-linolenoyl-GPC (18:3)*
424	0.014157	0.934688	0.985184	-0.0538202	0.751723	0.968617	1-methylurate
425	0.0136422	0.937058	0.985184	-0.334657	0.0429119	0.382601	gamma-glutamyltyrosine
426	0.0131274	0.939429	0.985184	-0.188608	0.263589	0.8383	docosapentaenoate (n3 DPA; 22:5n3)
427	0.01287	0.940614	0.985184	-0.022761	0.893628	0.985352	2'-O-methylcytidine
428	0.0120978	0.944172	0.987496	0.130757	0.440479	0.901435	lactosyl-N-nervonoyl-sphingosine (d18:1/24:1)*
429	0.0118404	0.945358	0.987496	-0.0602217	0.723292	0.967178	choline
430	0.011583	0.946544	0.987496	0.181376	0.282668	0.85202	heme
431	0.011583	0.946544	0.987496	-0.139292	0.410951	0.896604	sphingomyelin (d18:0/20:0, d16:0/22:0)*
432	0.0100386	0.953663	0.988122	-0.276214	0.0979556	0.564842	S-methylcysteine sulfoxide
433	0.00953609	0.95598	0.988216	-0.335859	0.0421241	0.382601	X-11852
434	0.00926641	0.957224	0.988216	-0.0197973	0.907415	0.985352	1-palmitoyl-GPI (16:0)
435	0.00797941	0.963161	0.990226	-0.244339	0.144995	0.665648	X-24748
436	0.00514801	0.976228	0.994029	-0.124355	0.463366	0.901435	4-hydroxy-2-oxoglutaric acid
437	0.00514801	0.976228	0.994029	-0.0618813	0.715978	0.967178	1-palmitoyl-2-palmitoleoyl-GPC (16:0/16:1)*
438	0.0043758	0.979793	0.996702	0.0136329	0.936171	0.990363	alpha-ketoglutarate
439	0.0041184	0.980981	0.996955	-0.0341414	0.841008	0.985352	X-23665
440	0.0030888	0.985736	0.997963	0.1566	0.354656	0.866646	1-(1-enyl-palmitoyl)-GPE (P-16:0)*
441	0.0030888	0.985736	0.997963	0.12151	0.473738	0.904021	imidazole propionate
442	0.0018018	0.991679	0.998265	0.0795448	0.639793	0.961502	1-(1-enyl-stearoyl)-GPE (P-18:0)*
443	0.000901481	0.995837	0.999402	-0.126734	0.454789	0.901435	1-methylxanthine
444	0.000643542	0.997028	0.999402	0.038336	0.821771	0.985352	acetoacetate
445	0.0002574	0.998811	0.999402	-0.114753	0.498852	0.915882	1-stearoyl-2-oleoyl-GPC (18:0/18:1)
446	0.000129401	0.999402	0.999402	0.0653347	0.700841	0.961603	3-(3-hydroxyphenyl)propionate
447	-0.000514801	0.997622	0.999402	0.0068757	0.967784	0.990363	4-ethylcatechol sulfate
448	-0.0010296	0.995245	0.999402	-0.292573	0.0788752	0.536453	1-linoleoylglycerol (18:2)
449	-0.0010296	0.995245	0.999402	-0.236263	0.159181	0.68655	hydroxy-N6,N6,N6-trimethyllysine*
450	-0.0018018	0.991679	0.998265	-0.184933	0.273176	0.839608	glycine conjugate of C10H14O2 (1)*
451	-0.0020592	0.99049	0.998265	-0.142077	0.401568	0.896604	stearoyl-arachidonoyl-glycerol (18:0/20:4) [2]*
452	-0.00205973	0.990488	0.998265	-0.420229	0.00961021	0.215349	N-acetylcitrulline
453	-0.0023166	0.989301	0.998265	-0.0390041	0.818716	0.985352	X-24411
454	-0.0028314	0.986924	0.998214	-0.362516	0.0274523	0.320076	1-methylhistidine
455	-0.00335052	0.984527	0.997963	0.0296542	0.861687	0.985352	N-acetyl-cadaverine
456	-0.0036036	0.983358	0.997963	-0.0522791	0.758618	0.969729	2-aminophenol sulfate
457	-0.00518822	0.976042	0.994029	0.0257902	0.879569	0.985352	trans-2-hexenoylglycine
458	-0.00540575	0.975038	0.994029	0.252741	0.131242	0.63875	dehydroepiandrosterone sulfate (DHEA-S)
459	-0.00541762	0.974983	0.994029	-0.250461	0.134875	0.647521	glucuronide of C10H18O2 (7)*
460	-0.00566281	0.973852	0.994029	-0.140952	0.405344	0.896604	phenylacetylcarnitine
461	-0.00656793	0.969674	0.993073	-0.0330172	0.84618	0.985352	X-12456
462	-0.0070945	0.967244	0.991542	0.0741009	0.662933	0.961603	4-hydroxycoumarin
463	-0.00746461	0.965536	0.990748	-0.165728	0.326945	0.857806	indoleacetate
464	-0.00772201	0.964348	0.990488	-0.265189	0.112679	0.591845	N-acetylglutamine
465	-0.0079897	0.963113	0.990226	0.0559673	0.742149	0.967178	deoxycholic acid 12-sulfate*
466	-0.00849421	0.960786	0.989703	0.0567838	0.738518	0.967178	eicosenoylcarnitine (C20:1)*
467	-0.00900901	0.958411	0.988216	0.228321	0.174088	0.724342	xanthine
468	-0.0091383	0.957815	0.988216	-0.36368	0.026923	0.320076	X-23587
469	-0.00978121	0.95485	0.988216	0.0566653	0.739044	0.967178	theobromine
470	-0.0100386	0.953663	0.988122	0.0738545	0.663987	0.961603	lignoceroylcarnitine (C24)*
471	-0.010168	0.953067	0.988122	-0.13112	0.439198	0.901435	4-acetylcatechol sulfate (1)
472	-0.010296	0.952476	0.988122	0.0237093	0.889223	0.985352	3beta,7alpha-dihydroxy-5-cholestenoate
473	-0.0105561	0.951277	0.988122	0.0268074	0.874855	0.985352	2-methylserine
474	-0.0108108	0.950103	0.988122	0.0959042	0.572316	0.941437	iminodiacetate (IDA)
475	-0.0113256	0.94773	0.987762	-0.302887	0.0684213	0.5085	X-23782
476	-0.01287	0.940614	0.985184	0.00272657	0.987222	0.992807	N-acetylaspartate (NAA)
477	-0.01287	0.940614	0.985184	-0.0584435	0.731155	0.967178	behenoyl dihydrosphingomyelin (d18:0/22:0)*
478	-0.0131274	0.939429	0.985184	-0.121629	0.473303	0.904021	cis-3,4-methyleneheptanoylcarnitine
479	-0.0133848	0.938243	0.985184	-0.20556	0.22226	0.8021	1-arachidonoyl-GPI (20:4)*
480	-0.0136422	0.937058	0.985184	-0.0382906	0.821979	0.985352	margaroylcarnitine (C17)*
481	-0.0139005	0.935869	0.985184	-0.198566	0.238738	0.822405	11beta-hydroxyandrosterone glucuronide
482	-0.0151866	0.929949	0.984707	-0.447751	0.00545496	0.201612	3-hydroxy-2-ethylpropionate
483	-0.015444	0.928765	0.984707	-0.220971	0.188747	0.749167	cystine
484	-0.0155737	0.928168	0.984707	-0.125452	0.459401	0.901435	4-vinylcatechol sulfate
485	-0.0159794	0.926302	0.984707	-0.15008	0.375292	0.891814	indolepropionate
486	-0.0162162	0.925213	0.984707	0.0053346	0.975002	0.990878	lactate
487	-0.0162162	0.925213	0.984707	0.108352	0.523253	0.916581	2-aminoheptanoate
488	-0.0162267	0.925165	0.984707	0.00664649	0.968857	0.990363	glucuronide of piperine metabolite C17H21NO3 (4)*
489	-0.0164736	0.924029	0.984707	0.0743287	0.661958	0.961603	tryptophan betaine
490	-0.01705	0.921379	0.984707	-0.0381811	0.82248	0.985352	X-24544
491	-0.0172458	0.920479	0.984707	-0.0808536	0.634279	0.95685	X-13507
492	-0.0184053	0.915151	0.984707	0.0168336	0.921228	0.989294	7-methylxanthine
493	-0.0185328	0.914566	0.984707	-0.0883172	0.603209	0.953842	3-(3-amino-3-carboxypropyl)uridine*
494	-0.0187902	0.913383	0.984707	-0.466244	0.0036309	0.175108	cystathionine
495	-0.0187902	0.913383	0.984707	0.0937704	0.580931	0.951186	5-dodecenoate (12:1n7)
496	-0.0198198	0.908657	0.984707	-0.24634	0.141628	0.665648	X-18899
497	-0.0200772	0.907475	0.984707	-0.403296	0.0133204	0.234268	methionine
498	-0.0200772	0.907475	0.984707	-0.171893	0.309015	0.857806	arachidoylcarnitine (C20)*
499	-0.020592	0.905114	0.984707	0.16229	0.33722	0.860711	4-ethylphenylsulfate
500	-0.0208494	0.903933	0.984707	-0.546974	0.000459936	0.114096	3-carboxy-4-methyl-5-propyl-2-furanpropanoate (CMPF)
501	-0.0211545	0.902534	0.984707	-0.209122	0.214175	0.786296	phenylacetylglutamate
502	-0.0223938	0.896854	0.984707	-0.202833	0.228588	0.810406	thyroxine
503	-0.0223938	0.896854	0.984707	-0.175805	0.297965	0.857806	dimethylarginine (SDMA + ADMA)
504	-0.0226512	0.895674	0.984707	-0.259617	0.120727	0.607067	pantothenate
505	-0.0229086	0.894495	0.984707	0.202952	0.22831	0.810406	1-(1-enyl-stearoyl)-2-oleoyl-GPE (P-18:0/18:1)
506	-0.023166	0.893317	0.984707	-0.170114	0.314122	0.857806	cyclo(leu-pro)
507	-0.023166	0.893317	0.984707	-0.171181	0.311051	0.857806	X-24522
508	-0.0236808	0.89096	0.984707	-0.281645	0.0912655	0.549481	X-23276
509	-0.0249743	0.885043	0.984707	0.140122	0.408142	0.896604	pregnenetriol sulfate*
510	-0.02574	0.881542	0.984707	-0.382313	0.0195333	0.280065	stachydrine
511	-0.0269157	0.876173	0.983724	-0.0215768	0.899133	0.985352	myristoyl-linoleoyl-glycerol (14:0/18:2) [2]*
512	-0.0272844	0.87449	0.982874	-0.0187304	0.912384	0.985352	2-hydroxyoctanoate
513	-0.0277992	0.872141	0.981274	0.00995792	0.953355	0.990363	3-hydroxyhexanoylcarnitine (1)
514	-0.0278064	0.872108	0.981274	0.0817298	0.630598	0.955806	(R)-3-hydroxybutyrylcarnitine
515	-0.0278064	0.872108	0.981274	-0.171039	0.311461	0.857806	S-allylcysteine
516	-0.028314	0.869793	0.981274	-0.358485	0.029352	0.334865	1-palmitoyl-2-docosahexaenoyl-GPC (16:0/22:6)
517	-0.0283213	0.86976	0.981274	-0.137633	0.416603	0.900236	4-guanidinobutanoate
518	-0.028765	0.867737	0.981274	-0.110597	0.514629	0.916581	X-12221
519	-0.0288288	0.867446	0.981274	0.0471816	0.781551	0.972129	2-palmitoylglycerol (16:0)
520	-0.0288288	0.867446	0.981274	-0.144627	0.393083	0.896604	4-hydroxyphenylacetylglutamine
521	-0.0288288	0.867446	0.981274	0.334894	0.0427556	0.382601	X-18913
522	-0.0290862	0.866273	0.981274	0.129927	0.44341	0.901435	X-24951
523	-0.0291237	0.866103	0.981274	-0.0212249	0.90077	0.985352	deoxycholate
524	-0.029601	0.863928	0.981274	0.00272657	0.987222	0.992807	vanillylmandelate (VMA)
525	-0.0296679	0.863624	0.981274	-0.122584	0.469807	0.901435	4-methylguaiacol sulfate
526	-0.0298584	0.862756	0.981274	-0.082627	0.626838	0.955806	X-12100
527	-0.0299259	0.862449	0.981274	-0.107759	0.525541	0.916581	X-24947
528	-0.0301158	0.861585	0.981274	0.0184944	0.913484	0.985352	hexanoylglutamine
529	-0.0301158	0.861585	0.981274	-0.129097	0.446352	0.901435	sphingomyelin (d18:2/23:0, d18:1/23:1, d17:1/24:1)*
530	-0.0313152	0.856129	0.981274	-0.0285867	0.866621	0.985352	pregnenolone sulfate
531	-0.0319176	0.853391	0.981274	0.161736	0.338895	0.860711	X-24243
532	-0.0324324	0.851052	0.981274	-0.166795	0.323796	0.857806	2-hydroxystearate
533	-0.0324324	0.851052	0.981274	-0.0780037	0.646311	0.961603	N-acetyl-isoputreanine
534	-0.0333548	0.846865	0.980922	-0.052042	0.75968	0.969729	N-(2-furoyl)glycine
535	-0.033979	0.844034	0.978711	-0.0881987	0.603697	0.953842	X-23997
536	-0.034749	0.840545	0.975731	-0.151621	0.370352	0.891027	palmitoyl-arachidonoyl-glycerol (16:0/20:4) [2]*
537	-0.0349906	0.839451	0.975528	-0.237731	0.156532	0.683457	5alpha-androstan-3beta,17alpha-diol disulfate
538	-0.0363028	0.833513	0.974298	0.0859463	0.613008	0.953842	androstenediol (3beta,17beta) disulfate (2)
539	-0.0365508	0.832391	0.974298	-0.440875	0.00631108	0.215349	X-13866
540	-0.0370656	0.830065	0.974224	0.288187	0.0836809	0.540144	X-12112
541	-0.0370656	0.830065	0.974224	0.0259617	0.878773	0.985352	X-13728
542	-0.0378378	0.826577	0.972282	0.0347342	0.838284	0.985352	N-acetylthreonine
543	-0.0378378	0.826577	0.972282	-0.282378	0.0903904	0.548024	cysteinylglycine disulfide*
544	-0.037969	0.825986	0.972282	-0.139301	0.410923	0.896604	heptenedioate (C7:1-DC)*
545	-0.0380952	0.825416	0.972282	0.0346177	0.838819	0.985352	N-delta-acetylornithine
546	-0.0383028	0.824479	0.972282	-0.149442	0.377349	0.891814	3-hydroxy-2-methylpyridine sulfate
547	-0.0393822	0.819613	0.971631	-0.00486041	0.977223	0.992186	uridine
548	-0.0393822	0.819613	0.971631	-0.103136	0.543559	0.922168	p-cresol sulfate
549	-0.0409266	0.812662	0.967716	-0.11416	0.501086	0.915882	beta-hydroxyisovaleroylcarnitine
550	-0.041184	0.811505	0.967716	-0.29281	0.0786217	0.536453	X-22162
551	-0.041184	0.811505	0.967716	-0.158378	0.34915	0.862409	X-23644
552	-0.042471	0.805726	0.967716	-0.0017782	0.991666	0.993539	palmitoylcarnitine (C16)
553	-0.0427284	0.804571	0.967716	-0.105862	0.532898	0.916581	X-12844
554	-0.0435006	0.801109	0.967716	0.0719578	0.672129	0.961603	hypotaurine
555	-0.0440154	0.798804	0.967716	-0.18933	0.26173	0.8383	2-pyrrolidinone
556	-0.0445302	0.7965	0.967716	-0.166202	0.325543	0.857806	linoleoyl-arachidonoyl-glycerol (18:2/20:4) [2]*
557	-0.0447876	0.795348	0.967716	-0.172258	0.30797	0.857806	3-hydroxy-3-methylglutarate
558	-0.0447876	0.795348	0.967716	-0.0400688	0.813853	0.985352	2-hydroxypalmitate
559	-0.045045	0.794197	0.967716	-0.165965	0.326244	0.857806	sphingomyelin (d18:1/20:1, d18:2/20:0)*
560	-0.0453024	0.793047	0.967716	0.124118	0.464226	0.901435	adipoylcarnitine (C6-DC)
561	-0.0458172	0.790747	0.967716	0.0705352	0.678259	0.961603	3-hydroxybutyroylglycine**
562	-0.0471073	0.784992	0.967716	-0.0847608	0.617932	0.953842	3-methylglutarylcarnitine (2)
563	-0.0473616	0.783858	0.967716	-0.238042	0.155975	0.683457	methylsuccinoylcarnitine
564	-0.0481338	0.78042	0.967716	-0.0336672	0.843188	0.985352	ascorbic acid 2-sulfate
565	-0.0485666	0.778495	0.967716	0.13621	0.421482	0.900654	X-24328
566	-0.0489376	0.776845	0.967716	-0.114279	0.500639	0.915882	pregnenediol sulfate (C21H34O5S)*
567	-0.0491634	0.775841	0.967716	-0.212198	0.207356	0.781137	linoleoyl-arachidonoyl-glycerol (18:2/20:4) [1]*
568	-0.0492953	0.775256	0.967716	0.0597475	0.725386	0.967178	1-linoleoyl-GPA (18:2)*
569	-0.0494208	0.774698	0.967716	-0.00711322	0.966671	0.990363	X-12410
570	-0.0499356	0.772413	0.967716	-0.0307109	0.856809	0.985352	pentose acid*
571	-0.0499541	0.772331	0.967716	-0.17091	0.311831	0.857806	X-24418
572	-0.0504505	0.770129	0.967716	-0.0136329	0.936171	0.990363	S-carboxyethylcysteine
573	-0.0525097	0.761014	0.96699	-0.321143	0.0526145	0.431991	ascorbic acid 3-sulfate*
574	-0.0535393	0.756469	0.965256	-0.0717207	0.673149	0.961603	N-acetylglycine
575	-0.0535393	0.756469	0.965256	-0.0597475	0.725386	0.967178	glycosyl-N-tricosanoyl-sphingadienine (d18:2/23:0)*
576	-0.0540541	0.754199	0.965256	-0.297196	0.0740451	0.519389	adenine
577	-0.0545689	0.751931	0.965256	-0.0440993	0.795508	0.983723	1-oleoyl-GPC (18:1)
578	-0.0553582	0.748458	0.965256	-0.320219	0.0533373	0.431991	N-stearoylserine*
579	-0.0554733	0.747952	0.965256	-0.31889	0.0543899	0.43718	tiglylcarnitine (C5:1-DC)
580	-0.0558559	0.746271	0.965256	-0.190742	0.258125	0.8383	1-oleoylglycerol (18:1)
581	-0.0583675	0.735262	0.959482	-0.418126	0.0100166	0.216891	N2-acetyllysine
582	-0.0584299	0.734989	0.959482	-0.141782	0.402556	0.896604	glycochenodeoxycholate glucuronide (1)
583	-0.0586189	0.734163	0.959482	-0.0119874	0.943862	0.990363	sucrose
584	-0.0602317	0.727125	0.959482	-0.424397	0.00884598	0.215349	retinol (vitamin A)
585	-0.0610039	0.723762	0.959482	0.106811	0.529213	0.916581	carotene diol (3)
586	-0.0615187	0.721524	0.958118	-0.216348	0.198402	0.76547	3-hydroxypyridine sulfate
587	-0.0615187	0.721524	0.958118	0.0163594	0.92344	0.990363	X-25420
588	-0.0620335	0.719287	0.958118	-0.117717	0.487754	0.90801	oleoylcarnitine (C18:1)
589	-0.0620335	0.719287	0.958118	-0.489242	0.00211953	0.171707	hydroxy-CMPF*
590	-0.0623712	0.717821	0.958118	-0.128462	0.448611	0.901435	methyl indole-3-acetate
591	-0.0630332	0.714951	0.958118	-0.208232	0.216176	0.788187	eugenol sulfate
592	-0.0638353	0.711478	0.958118	-0.110604	0.514601	0.916581	trigonelline (N'-methylnicotinate)
593	-0.0653797	0.704807	0.958118	-0.119258	0.482034	0.90801	erythronate*
594	-0.0656371	0.703697	0.958118	-0.556932	0.000343403	0.114096	N-acetylphenylalanine
595	-0.06577	0.703124	0.958118	0.0540573	0.750664	0.968617	1-palmitoleoyl-2-linoleoyl-GPC (16:1/18:2)*
596	-0.0658945	0.702588	0.958118	-0.151147	0.371867	0.891544	N6,N6,N6-trimethyllysine
597	-0.0661519	0.70148	0.958118	-0.156126	0.356134	0.866646	EDTA
598	-0.0671258	0.697291	0.958118	0.0510261	0.764236	0.969729	androstenediol (3alpha, 17alpha) monosulfate (2)
599	-0.0676963	0.694841	0.958118	-0.159682	0.345145	0.860711	3-aminoisobutyrate
600	-0.0680413	0.693361	0.958118	0.0435066	0.798199	0.984755	21-hydroxypregnenolone disulfate
601	-0.0684685	0.691531	0.958118	0.0519234	0.760211	0.969729	1-(1-enyl-stearoyl)-2-arachidonoyl-GPE (P-18:0/20:4)*
602	-0.0694981	0.687125	0.958118	0.0148183	0.930634	0.990363	adrenate (22:4n6)
603	-0.0697555	0.686025	0.958118	-0.269456	0.106794	0.587089	gamma-glutamylglutamate
604	-0.0697555	0.686025	0.958118	-0.371051	0.023763	0.293169	N-methylproline
605	-0.0702665	0.683843	0.958118	-0.603201	7.76246e-05	0.0411798	N-acetylkynurenine (2)
606	-0.0710425	0.680536	0.958118	-0.0601031	0.723815	0.967178	X-15461
607	-0.0712999	0.67944	0.958118	-0.300397	0.0708389	0.514795	citrulline
608	-0.0715975	0.678173	0.958118	0.128538	0.448339	0.901435	indolin-2-one
609	-0.0718147	0.677249	0.958118	0.0582064	0.732205	0.967178	palmitoyl dihydrosphingomyelin (d18:0/16:0)*
610	-0.0720721	0.676155	0.958118	-0.259736	0.120551	0.607067	carnitine
611	-0.0720721	0.676155	0.958118	0.186829	0.2682	0.838688	carboxyethyl-GABA
612	-0.0720721	0.676155	0.958118	-0.279414	0.0939693	0.556824	X-17146
613	-0.0723295	0.675062	0.958118	0.308814	0.0629259	0.480319	glycerophosphorylcholine (GPC)
614	-0.072849	0.672857	0.958118	-0.083931	0.621389	0.954875	gamma-CEHC glucuronide*
615	-0.0736165	0.669605	0.958118	-0.475846	0.00291304	0.171707	N-acetylarginine
616	-0.0741313	0.667427	0.958118	-0.144034	0.395046	0.896604	X-14056
617	-0.0743078	0.66668	0.958118	-0.111322	0.511858	0.916581	quinate
618	-0.0743887	0.666339	0.958118	-0.374015	0.0225824	0.291641	gamma-glutamylleucine
619	-0.0743887	0.666339	0.958118	-0.409104	0.0119307	0.222079	X-23654
620	-0.075037	0.663601	0.958118	-0.397604	0.0148124	0.241328	docosahexaenoylcarnitine (C22:6)*
621	-0.0751609	0.663078	0.958118	-0.267915	0.108892	0.588749	4-methylbenzenesulfonate
622	-0.0752944	0.662515	0.958118	-0.17865	0.290089	0.857806	X-12707
623	-0.0754183	0.661993	0.958118	0.0139885	0.93451	0.990363	1-(1-enyl-oleoyl)-GPE (P-18:1)*
624	-0.0756757	0.660908	0.958118	-0.340229	0.0393585	0.378308	taurocholenate sulfate*
625	-0.0756757	0.660908	0.958118	-0.288898	0.0828866	0.540144	sphingomyelin (d18:1/21:0, d17:1/22:0, d16:1/23:0)*
626	-0.0759331	0.659824	0.958118	-0.0846423	0.618425	0.953842	X-15486
627	-0.0761905	0.658741	0.958118	-0.132179	0.435478	0.901435	3-methyl-2-oxovalerate
628	-0.0761905	0.658741	0.958118	-0.06639	0.696237	0.961603	2-linoleoylglycerol (18:2)
629	-0.0761905	0.658741	0.958118	0.241005	0.150735	0.671972	2-piperidinone
630	-0.0764479	0.657658	0.958118	-0.216585	0.197898	0.76547	N-acetylasparagine
631	-0.0764479	0.657658	0.958118	-0.100883	0.552442	0.933345	1-ribosyl-imidazoleacetate*
632	-0.0772201	0.654414	0.958118	0.148183	0.381425	0.891814	1-arachidonoyl-GPE (20:4n6)*
633	-0.0775274	0.653125	0.958118	0.22512	0.180368	0.736097	androstenediol (3beta,17beta) monosulfate (2)
634	-0.0778351	0.651835	0.958118	-0.190155	0.259619	0.8383	1-arachidonylglycerol (20:4)
635	-0.0782497	0.650099	0.958118	-0.0769368	0.650839	0.961603	betaine
636	-0.0785071	0.649021	0.958118	-0.378519	0.0208815	0.284042	X-23659
637	-0.0787645	0.647945	0.958118	0.198091	0.239884	0.823679	dihomo-linoleoylcarnitine (C20:2)*
638	-0.0792793	0.645794	0.958118	0.00331931	0.984444	0.992807	gamma-CEHC
639	-0.0805663	0.64043	0.958118	-0.104558	0.537984	0.920646	X-21736
640	-0.0813385	0.637219	0.958118	-0.242665	0.147857	0.665648	N1-methyl-2-pyridone-5-carboxamide
641	-0.0813385	0.637219	0.958118	-0.0303479	0.858484	0.985352	tricosanoyl sphingomyelin (d18:1/23:0)*
642	-0.0816011	0.636129	0.958118	0.506076	0.00139525	0.148036	adrenoylcarnitine (C22:4)*
643	-0.0818533	0.635083	0.958118	-0.062237	0.714414	0.967178	octadecanedioate (C18-DC)
644	-0.0826255	0.631883	0.958118	-0.301583	0.0696794	0.513402	N-formylmethionine
645	-0.0828075	0.63113	0.958118	-0.414938	0.0106608	0.221949	cysteine sulfinic acid
646	-0.0828829	0.630819	0.958118	-0.0996977	0.557144	0.935642	behenoyl sphingomyelin (d18:1/22:0)*
647	-0.083763	0.627183	0.958118	-0.273768	0.101088	0.57355	N-carbamoylvaline
648	-0.0839125	0.626566	0.958118	-0.00912809	0.957238	0.990363	hexanoylcarnitine (C6)
649	-0.0847939	0.622935	0.958118	0.0197197	0.907776	0.985352	X-19299
650	-0.085521	0.619946	0.958118	-0.143018	0.398423	0.896604	o-cresol sulfate
651	-0.0857143	0.619152	0.958118	-0.188489	0.263895	0.8383	2-hydroxy-4-(methylthio)butanoic acid
652	-0.0859717	0.618096	0.958118	-0.037483	0.825675	0.985352	X-24475
653	-0.0862291	0.617041	0.958118	-0.0823899	0.62783	0.955806	orotate
654	-0.0862513	0.61695	0.958118	-0.110373	0.515483	0.916581	X-12193
655	-0.0865088	0.615895	0.958118	-0.247762	0.139269	0.662623	isovalerylglycine
656	-0.0872587	0.612827	0.958118	-0.0667417	0.694705	0.961603	3-hydroxyoleoylcarnitine
657	-0.0879078	0.610177	0.958118	-0.00213384	0.989999	0.992807	glutamine conjugate of C7H12O2*
658	-0.0880309	0.609675	0.958118	-0.165491	0.327647	0.857806	sphinganine-1-phosphate
659	-0.0880309	0.609675	0.958118	-0.186237	0.269748	0.838688	X-12216
660	-0.0886801	0.60703	0.958118	-0.168465	0.318907	0.857806	tyramine O-sulfate
661	-0.0888031	0.606529	0.958118	-0.160512	0.342611	0.860711	X-25810
662	-0.0898327	0.602346	0.958118	-0.354573	0.0312979	0.342341	2-methylbutyrylcarnitine (C5)
663	-0.0906049	0.599217	0.958118	-0.158497	0.348785	0.862409	1-oleoyl-GPI (18:1)
664	-0.0918919	0.594018	0.958118	-0.438267	0.0066648	0.215349	homocitrulline
665	-0.0918919	0.594018	0.958118	-0.0391204	0.818185	0.985352	myristoleoylcarnitine (C14:1)*
666	-0.0921493	0.59298	0.958118	-0.170826	0.312073	0.857806	N-acetylglutamate
667	-0.0924305	0.591847	0.958118	-0.0135143	0.936725	0.990363	vanillic acid glycine
668	-0.0934363	0.587804	0.958118	-0.11748	0.488637	0.90801	glycocholenate sulfate*
669	-0.0942085	0.584708	0.958118	-0.271235	0.104411	0.585579	N1-methyl-4-pyridone-3-carboxamide
670	-0.0944659	0.583678	0.958118	0.0339043	0.842098	0.985352	3-methoxytyrosine
671	-0.0949807	0.58162	0.958118	-0.208761	0.214985	0.786549	valine
672	-0.0949807	0.58162	0.958118	-0.0874874	0.606631	0.953842	sphingomyelin (d18:1/22:1, d18:2/22:0, d16:1/24:1)*
673	-0.0949807	0.58162	0.958118	-0.189082	0.262368	0.8383	sphingomyelin (d17:1/14:0, d16:1/15:0)*
674	-0.0954955	0.579565	0.958118	0.00948373	0.955574	0.990363	decadienedioic acid (C10:2-DC)**
675	-0.0960103	0.577513	0.958118	-0.166439	0.324844	0.857806	homostachydrine*
676	-0.0960103	0.577513	0.958118	0.0257246	0.879872	0.985352	X-11880
677	-0.0962677	0.576488	0.958118	0.0854721	0.614975	0.953842	pyrraline
678	-0.0965251	0.575465	0.958118	0.0349713	0.837194	0.985352	(2 or 3)-decenoate (10:1n7 or n8)
679	-0.0967825	0.574442	0.958118	-0.0804932	0.635796	0.95685	X-11378
680	-0.0970399	0.573419	0.958118	-0.352341	0.0324544	0.344342	ethyl beta-glucopyranoside
681	-0.097561	0.571353	0.958118	-0.0180191	0.9157	0.985352	palmitoleoyl-arachidonoyl-glycerol (16:1/20:4) [2]*
682	-0.0977752	0.570504	0.958118	-0.0584469	0.731139	0.967178	1-palmitoyl-2-gamma-linolenoyl-GPC (16:0/18:3n6)*
683	-0.0978121	0.570358	0.958118	-0.222512	0.185603	0.745928	adenosine 3',5'-cyclic monophosphate (cAMP)
684	-0.0980695	0.569339	0.958118	-0.256298	0.125721	0.617363	ergothioneine
685	-0.0990991	0.565272	0.958118	-0.165017	0.329055	0.857806	acetylcarnitine (C2)
686	-0.0993565	0.564257	0.958118	-0.394879	0.0155752	0.243018	gamma-glutamylphenylalanine
687	-0.100901	0.558187	0.958118	0.0234722	0.890324	0.985352	X-07765
688	-0.101158	0.557178	0.958118	-0.0866576	0.610061	0.953842	phenylacetylglutamine
689	-0.102188	0.553151	0.958118	-0.136092	0.42189	0.900654	stearoyl-arachidonoyl-glycerol (18:0/20:4) [1]*
690	-0.102445	0.552147	0.958118	-0.080735	0.634778	0.95685	3-methylxanthine
691	-0.102445	0.552147	0.958118	-0.0881987	0.603697	0.953842	S-methylcysteine
692	-0.103218	0.549138	0.958118	-0.42167	0.00933979	0.215349	N-methylhydroxyproline**
693	-0.104762	0.543144	0.958118	-0.145338	0.390735	0.896604	X-16580
694	-0.105155	0.541625	0.958118	0.170421	0.313238	0.857806	androstenediol (3alpha, 17alpha) monosulfate (3)
695	-0.105534	0.540159	0.958118	-0.425345	0.00867953	0.215349	urea
696	-0.105602	0.539897	0.958118	-0.0647265	0.703499	0.961603	N,N-dimethylalanine
697	-0.107079	0.534213	0.952604	-0.203426	0.227202	0.810406	N,N-dimethyl-pro-pro
698	-0.107336	0.533225	0.952604	-0.0362753	0.83121	0.985352	orotidine
699	-0.107405	0.532959	0.952604	-0.124363	0.463339	0.901435	4-acetylphenol sulfate
700	-0.109016	0.526797	0.952184	0.078615	0.643722	0.961603	phenylacetate
701	-0.109138	0.526333	0.952184	0.0446921	0.792819	0.982688	sarcosine
702	-0.10991	0.523393	0.950891	0.200119	0.23501	0.819872	campesterol
703	-0.110425	0.521438	0.948963	-0.119405	0.481491	0.90801	3-methoxycatechol sulfate (1)
704	-0.11094	0.519486	0.947035	-0.030585	0.85739	0.985352	palmitoleoylcarnitine (C16:1)*
705	-0.111061	0.519025	0.947035	-0.105688	0.533577	0.916581	carnitine of C10H14O2 (5)*
706	-0.111712	0.516564	0.944957	-0.245392	0.143217	0.665648	phenylalanine
707	-0.111969	0.515592	0.944957	0.14273	0.399384	0.896604	taurochenodeoxycholate
708	-0.111969	0.515592	0.944957	-0.0847608	0.617932	0.953842	sphingomyelin (d18:2/14:0, d18:1/14:1)*
709	-0.112484	0.513651	0.944957	-0.209472	0.213391	0.786139	deoxycholic acid glucuronide
710	-0.113514	0.50978	0.944957	0.0757513	0.655884	0.961603	cis-3,4-methyleneheptanoylglycine
711	-0.115058	0.504001	0.941452	-0.169759	0.31515	0.857806	O-acetylhomoserine
712	-0.115315	0.50304	0.941452	-0.112382	0.507821	0.916581	stearoylcarnitine (C18)
713	-0.115518	0.502284	0.941452	-0.136134	0.421742	0.900654	isovalerate (i5:0)
714	-0.11583	0.501123	0.941452	-0.0704167	0.67877	0.961603	dopamine 3-O-sulfate
715	-0.116088	0.500166	0.941452	0.0257246	0.879872	0.985352	X-11372
716	-0.118147	0.492541	0.936535	-0.140478	0.406941	0.896604	ethylmalonate
717	-0.118662	0.490645	0.936284	-0.0916365	0.589605	0.953842	arabonate/xylonate
718	-0.118662	0.490645	0.936284	-0.263292	0.115372	0.597121	hexadecadienoate (16:2n6)
719	-0.118662	0.490645	0.936284	-0.0119732	0.943929	0.990363	X-14939
720	-0.11892	0.489694	0.936284	-0.344701	0.0366825	0.370441	2,3-dihydroxy-2-methylbutyrate
721	-0.120121	0.485288	0.936166	-0.105532	0.534185	0.916581	furaneol sulfate
722	-0.120978	0.482156	0.933517	0.011499	0.946146	0.990363	X-19438
723	-0.122165	0.477836	0.930246	-0.123624	0.466021	0.901435	2-oleoylglycerol (18:1)
724	-0.122265	0.477473	0.930246	-0.15577	0.357244	0.867359	X-25371
725	-0.122961	0.474951	0.930246	-0.159539	0.345582	0.860711	5-hydroxyindole sulfate
726	-0.123552	0.472814	0.930246	-0.0397131	0.815477	0.985352	caproate (6:0)
727	-0.123552	0.472814	0.930246	-0.213502	0.204512	0.777733	undecanedioate (C11-DC)
728	-0.123632	0.472527	0.930246	0.0817972	0.630315	0.955806	N-palmitoylglycine
729	-0.12381	0.471885	0.930246	-0.106106	0.531951	0.916581	3-methyl catechol sulfate (1)
730	-0.124067	0.470957	0.930246	-0.213502	0.204512	0.777733	serine
731	-0.124276	0.470205	0.930246	-0.217425	0.196122	0.762217	X-22776
732	-0.124839	0.468179	0.930246	0.00794262	0.962788	0.990363	1-palmitoleoyl-GPC (16:1)*
733	-0.124976	0.467688	0.930246	-0.0844252	0.619329	0.953842	1,2,3-benzenetriol sulfate (2)
734	-0.125563	0.465581	0.930246	-0.052303	0.75851	0.969729	3-ethylcatechol sulfate (1)
735	-0.12698	0.460522	0.930246	0.156519	0.35491	0.866646	indolebutyrate
736	-0.127156	0.459897	0.930246	-0.541521	0.000537682	0.114096	lysine
737	-0.127495	0.45869	0.930246	0.168139	0.319857	0.857806	beta-sitosterol
738	-0.127671	0.458067	0.930246	-0.12803	0.45015	0.901435	1-linoleoyl-GPC (18:2)
739	-0.127671	0.458067	0.930246	-0.10278	0.544957	0.922168	palmitoyl-arachidonoyl-glycerol (16:0/20:4) [1]*
740	-0.127835	0.457483	0.930246	-0.315053	0.0575245	0.448776	X-23666
741	-0.127928	0.457154	0.930246	-0.0793077	0.640794	0.961603	2-hydroxybutyrate/2-hydroxyisobutyrate
742	-0.128443	0.45533	0.930246	-0.0304665	0.857937	0.985352	cerotoylcarnitine (C26)*
743	-0.130759	0.447171	0.92498	-0.173434	0.304631	0.857806	X-19141
744	-0.133076	0.439092	0.915278	-0.37603	0.0218078	0.289226	isovalerylcarnitine (C5)
745	-0.133076	0.439092	0.915278	-0.299045	0.0721793	0.519389	X-12015
746	-0.133848	0.436417	0.915278	-0.250845	0.134258	0.647492	sphingomyelin (d18:1/20:0, d16:1/22:0)*
747	-0.134106	0.435527	0.915278	0.0647265	0.703499	0.961603	1-stearoyl-GPI (18:0)
748	-0.134878	0.432864	0.91306	-0.160156	0.343696	0.860711	2-aminobutyrate
749	-0.135135	0.431979	0.913006	-0.277992	0.0957254	0.558047	X-11315
750	-0.135135	0.431979	0.913006	-0.0762255	0.653864	0.961603	X-16576
751	-0.135393	0.431094	0.913006	0.174501	0.30162	0.857806	1-(1-enyl-palmitoyl)-2-oleoyl-GPC (P-16:0/18:1)*
752	-0.135625	0.430297	0.913006	-0.199692	0.236031	0.819872	X-25433
753	-0.135659	0.43018	0.913006	0.223697	0.18321	0.740073	glycoursodeoxycholic acid sulfate (1)
754	-0.135907	0.429328	0.913006	0.115109	0.497513	0.915882	N6,N6-dimethyllysine
755	-0.137709	0.423177	0.910732	-0.0311778	0.854655	0.985352	X-25343
756	-0.137745	0.423057	0.910732	-0.125249	0.460132	0.901435	X-16087
757	-0.138996	0.418814	0.905014	0.117243	0.489521	0.90801	1-(1-enyl-stearoyl)-2-linoleoyl-GPE (P-18:0/18:2)*
758	-0.139511	0.417076	0.904945	-0.288661	0.0831507	0.540144	3-amino-2-piperidone
759	-0.140026	0.415342	0.904883	-0.11665	0.491734	0.910524	S-1-pyrroline-5-carboxylate
760	-0.140541	0.413612	0.902969	-0.0117361	0.945037	0.990363	X-25948
761	-0.140798	0.412749	0.902942	-0.286409	0.0856925	0.541189	histidine betaine (hercynine)*
762	-0.141055	0.411887	0.902942	0.0974453	0.56613	0.937073	delta-CEHC
763	-0.141313	0.411025	0.902942	-0.284868	0.087466	0.541241	stearidonate (18:4n3)
764	-0.141828	0.409306	0.902942	-0.235552	0.160477	0.686558	alpha-hydroxyisocaproate
765	-0.142085	0.408447	0.902942	-0.275147	0.0993126	0.566509	oxindolylalanine
766	-0.142995	0.405421	0.902942	-0.262524	0.116476	0.599905	5-hydroxyindoleacetate
767	-0.143115	0.405024	0.902942	0.0719578	0.672129	0.961603	(16 or 17)-methylstearate (a19:0 or i19:0)
768	-0.143372	0.404171	0.902942	-0.193942	0.250072	0.83699	2R,3R-dihydroxybutyrate
769	-0.143722	0.403013	0.902942	0.105506	0.534282	0.916581	X-18345
770	-0.145174	0.398228	0.902942	-0.218244	0.1944	0.7611	X-13553
771	-0.148005	0.388991	0.893331	-0.0561911	0.741153	0.967178	fructose
772	-0.14852	0.387325	0.891435	0.0768182	0.651343	0.961603	octadecenedioylcarnitine (C18:1-DC)*
773	-0.149807	0.383178	0.891435	-0.0405429	0.81169	0.985352	linolenoylcarnitine (C18:3)*
774	-0.150618	0.380578	0.891376	-0.161223	0.340448	0.860711	5alpha-androstan-3beta,17beta-diol disulfate
775	-0.151351	0.378236	0.890014	-0.0858278	0.613499	0.953842	2S,3R-dihydroxybutyrate
776	-0.151351	0.378236	0.890014	-0.119376	0.481596	0.90801	sphingomyelin (d18:2/18:1)*
777	-0.151609	0.377416	0.890014	-0.186011	0.270341	0.838688	2-hydroxysebacate
778	-0.151609	0.377416	0.890014	-0.122577	0.469834	0.901435	N2-acetyl,N6-methyllysine
779	-0.151609	0.377416	0.890014	0.188726	0.263283	0.8383	X-12680
780	-0.152381	0.374963	0.890014	-0.16395	0.332235	0.860711	thioproline
781	-0.152519	0.374523	0.890014	-0.275265	0.0991611	0.566509	X-25271
782	-0.15444	0.368466	0.882488	0.218956	0.192914	0.75808	glycocholate
783	-0.15444	0.368466	0.882488	-0.374489	0.0223981	0.291641	gamma-glutamyl-alpha-lysine
784	-0.154609	0.367936	0.882488	-0.189906	0.260256	0.8383	docosapentaenoylcarnitine (C22:5n3)*
785	-0.154955	0.366852	0.882488	-0.0821528	0.628824	0.955806	X-11632
786	-0.155985	0.363638	0.882488	-0.0897398	0.597362	0.953842	X-12822
787	-0.157498	0.358943	0.88157	0.0360996	0.832015	0.985352	(14 or 15)-methylpalmitate (a17:0 or i17:0)
788	-0.157786	0.358053	0.881424	0.00592733	0.972225	0.990699	1-(1-enyl-palmitoyl)-2-arachidonoyl-GPE (P-16:0/20:4)*
789	-0.158183	0.356831	0.88046	-0.107403	0.526917	0.916581	X-12007
790	-0.158559	0.355675	0.88046	-0.28546	0.0867806	0.541241	vanillactate
791	-0.159846	0.351733	0.87603	0.140122	0.408142	0.896604	laurate (12:0)
792	-0.160618	0.349381	0.872219	0.0980381	0.563759	0.936177	caprylate (8:0)
793	-0.160618	0.349381	0.872219	-0.0871318	0.6081	0.953842	X-26107
794	-0.160875	0.348599	0.872219	0.0656748	0.699356	0.961603	5,6-dihydrothymine
795	-0.1614	0.347007	0.872219	-0.17699	0.294667	0.857806	salicylate
796	-0.162162	0.344705	0.872219	0.00960228	0.955019	0.990363	X-21319
797	-0.162934	0.342382	0.872219	0.0617628	0.7165	0.967178	5-dodecenoylcarnitine (C12:1)
798	-0.163192	0.341609	0.872219	-0.0537016	0.752253	0.968617	myristoyl dihydrosphingomyelin (d18:0/14:0)*
799	-0.163707	0.340068	0.872219	-0.356825	0.030165	0.336895	docosahexaenoate (DHA; 22:6n3)
800	-0.164221	0.33853	0.872219	-0.163713	0.332944	0.860711	cortisol
801	-0.164221	0.33853	0.872219	0.0564282	0.740098	0.967178	lignoceroyl sphingomyelin (d18:1/24:0)
802	-0.165648	0.334293	0.872219	-0.411949	0.0112962	0.221949	X-24241
803	-0.165766	0.333944	0.872219	-0.334894	0.0427556	0.382601	threonine
804	-0.165766	0.333944	0.872219	-0.12483	0.461649	0.901435	sphingomyelin (d18:1/25:0, d19:0/24:1, d20:1/23:0, d19:1/24:0)*
805	-0.16731	0.329396	0.872219	-0.197143	0.242187	0.826241	7-methylguanine
806	-0.167825	0.327889	0.872219	-0.150199	0.37491	0.891814	arachidonate (20:4n6)
807	-0.169112	0.324139	0.866276	0.0258432	0.879323	0.985352	X-21310
808	-0.169884	0.321902	0.86247	-0.127201	0.453116	0.901435	guanidinoacetate
809	-0.1707	0.319548	0.858331	-0.147591	0.383354	0.891814	tetrahydrocortisol glucuronide
810	-0.170914	0.318935	0.858331	0.0758698	0.655379	0.961603	dihomo-linolenoylcarnitine (C20:3n3 or 6)*
811	-0.170914	0.318935	0.858331	-0.287001	0.0850179	0.540144	X-21258
812	-0.171171	0.318195	0.858331	0.0106692	0.950027	0.990363	myristoylcarnitine (C14)
813	-0.171171	0.318195	0.858331	0.0476557	0.77941	0.972129	6-hydroxyindole sulfate
814	-0.171311	0.317795	0.858331	-0.260684	0.119153	0.604889	tartronate (hydroxymalonate)
815	-0.17165	0.316824	0.858331	-0.14839	0.380755	0.891814	X-15728
816	-0.171686	0.31672	0.858331	0.24385	0.145826	0.665648	branched-chain, straight-chain, or cyclopropyl 10:1 fatty acid (1)*
817	-0.17173	0.316594	0.858331	-0.0270447	0.873756	0.985352	2-naphthol sulfate
818	-0.171943	0.315984	0.858331	0.255942	0.126265	0.617363	X-16935
819	-0.172233	0.315156	0.858331	-0.195139	0.247103	0.829672	X-17357
820	-0.172458	0.314515	0.858331	-0.419536	0.00974246	0.215349	X-11444
821	-0.172848	0.313406	0.858331	0.0523345	0.758369	0.969729	X-15674
822	-0.1736	0.311274	0.858331	-0.0495988	0.770652	0.972129	taurocholate
823	-0.176062	0.304354	0.858331	-0.29115	0.0804097	0.540144	4-chlorobenzoic acid
824	-0.176577	0.30292	0.857061	-0.228439	0.173858	0.724342	cys-gly, oxidized
825	-0.176622	0.302793	0.857061	-0.131231	0.438808	0.901435	epiandrosterone sulfate
826	-0.177091	0.30149	0.857061	-0.414083	0.0108393	0.221949	gamma-glutamylthreonine
827	-0.177864	0.299353	0.8561	-0.0435066	0.798199	0.984755	cis-3,4-methyleneheptanoate
828	-0.178121	0.298642	0.8561	0.0497896	0.769794	0.972129	glycine
829	-0.178893	0.296518	0.85259	-0.0199158	0.906863	0.985352	3-hydroxylaurate
830	-0.178893	0.296518	0.85259	-0.0270286	0.873831	0.985352	10-undecenoate (11:1n1)
831	-0.179151	0.295812	0.85259	0.0748029	0.659931	0.961603	N-methylpipecolate
832	-0.179151	0.295812	0.85259	0.1892	0.262064	0.8383	1-(1-enyl-palmitoyl)-2-palmitoyl-GPC (P-16:0/16:0)*
833	-0.179665	0.294404	0.85259	-0.038172	0.822521	0.985352	urate
834	-0.180438	0.292299	0.85259	-0.0761069	0.654369	0.961603	X-18886
835	-0.180695	0.291599	0.85259	-0.210657	0.210752	0.786139	2-hydroxyhippurate (salicylurate)
836	-0.180695	0.291599	0.85259	-0.0838125	0.621884	0.954875	2-ketocaprylate
837	-0.180952	0.290901	0.85259	-0.058562	0.730629	0.967178	prolylglycine
838	-0.181624	0.289085	0.85259	-0.0994603	0.558088	0.935642	5alpha-androstan-3alpha,17beta-diol monosulfate (1)
839	-0.182754	0.286042	0.85259	-0.38741	0.0178367	0.266546	gamma-glutamyl-epsilon-lysine
840	-0.183012	0.285353	0.85259	0.0404244	0.812231	0.985352	octadecenedioate (C18:1-DC)
841	-0.184041	0.282604	0.85259	0.0624741	0.713372	0.967178	X-11478
842	-0.184527	0.281315	0.85259	-0.018267	0.914544	0.985352	androsterone glucuronide
843	-0.184556	0.281236	0.85259	-0.166084	0.325893	0.857806	4-methyl-2-oxopentanoate
844	-0.1861	0.277159	0.85259	-0.144864	0.3923	0.896604	asparagine
845	-0.186735	0.275494	0.85259	-0.166043	0.326014	0.857806	4-methylnonanoylcarnitine
846	-0.18713	0.274462	0.85259	0.0144627	0.932295	0.990363	tetradecanedioate (C14-DC)
847	-0.18713	0.274462	0.85259	-0.0611701	0.719109	0.967178	dodecadienoate (12:2)*
848	-0.187811	0.272688	0.85259	-0.124057	0.46445	0.901435	X-24953
849	-0.188417	0.271115	0.85259	0.0189675	0.91128	0.985352	N2-acetyl,N6,N6-dimethyllysine
850	-0.189716	0.267764	0.85259	0.0917551	0.589121	0.953842	cholate
851	-0.191248	0.263847	0.845744	-0.478336	0.0027485	0.171707	N-acetylcarnosine
852	-0.191763	0.262539	0.844103	0.24634	0.141628	0.665648	1-(1-enyl-palmitoyl)-2-oleoyl-GPE (P-16:0/18:1)*
853	-0.191763	0.262539	0.844103	0.0251319	0.882621	0.985352	X-24295
854	-0.192793	0.259936	0.843402	-0.282615	0.0901087	0.548024	azelate (C9-DC)
855	-0.192793	0.259936	0.843402	-0.0126845	0.940603	0.990363	tetradecadienedioate (C14:2-DC)*
856	-0.193835	0.25732	0.842257	-0.0391436	0.818079	0.985352	X-24473
857	-0.19408	0.256707	0.842257	0.0908067	0.592993	0.953842	1-myristoyl-2-arachidonoyl-GPC (14:0/20:4)*
858	-0.194852	0.254783	0.842133	-0.0131587	0.938387	0.990363	N-acetyl-beta-alanine
859	-0.196139	0.251597	0.8342	0.0642523	0.705573	0.962228	dodecanedioate (C12-DC)
860	-0.197596	0.248021	0.832755	-0.328764	0.0469479	0.404974	X-22143
861	-0.197683	0.247808	0.832755	-0.430105	0.00788398	0.215349	perfluorohexanesulfonate (PFHxS)
862	-0.197941	0.24718	0.832755	-0.0859667	0.612923	0.953842	menthol glucuronide
863	-0.198198	0.246554	0.832755	0.0449292	0.791744	0.982503	hexadecanedioate (C16-DC)
864	-0.198198	0.246554	0.832755	0.0429139	0.800893	0.985352	cis-4-decenoate (10:1n6)*
865	-0.198904	0.244841	0.832755	-0.380496	0.0201698	0.284042	4-imidazoleacetate
866	-0.199485	0.243437	0.832755	-0.0363938	0.830666	0.985352	X-21829
867	-0.199743	0.242817	0.832755	-0.42819	0.00819615	0.215349	eicosapentaenoate (EPA; 20:5n3)
868	-0.2013	0.239087	0.832755	0.0656748	0.699356	0.961603	N2,N5-diacetylornithine
869	-0.201802	0.237893	0.832755	-0.192283	0.254226	0.8383	X-17676
870	-0.202574	0.236064	0.832106	-0.0844052	0.619413	0.953842	2-hydroxydecanoate
871	-0.202831	0.235457	0.832106	-0.189793	0.260544	0.8383	X-16397
872	-0.202962	0.235149	0.832106	-0.110715	0.514175	0.916581	X-11849
873	-0.204132	0.232404	0.832106	-0.0652006	0.701426	0.961603	androsterone sulfate
874	-0.205148	0.230036	0.829502	0.163476	0.333654	0.860711	1-(1-enyl-palmitoyl)-2-palmitoleoyl-GPC (P-16:0/16:1)*
875	-0.205405	0.22944	0.829502	-0.0692312	0.683896	0.961603	butyrate/isobutyrate (4:0)
876	-0.206178	0.227655	0.827199	-0.233181	0.164852	0.699632	picolinate
877	-0.206435	0.227062	0.827199	0.0297552	0.861221	0.985352	eicosenedioate (C20:1-DC)*
878	-0.207478	0.224671	0.821987	-0.371547	0.0235619	0.293169	14-HDoHE/17-HDoHE
879	-0.208494	0.222358	0.816339	-0.232233	0.166626	0.704343	X-24456
880	-0.208757	0.221762	0.816339	0.0602932	0.722976	0.967178	gamma-glutamyl-2-aminobutyrate
881	-0.208765	0.221744	0.816339	-0.107996	0.524625	0.916581	X-21471
882	-0.209009	0.221193	0.816339	-0.186711	0.268509	0.838688	undecenoylcarnitine (C11:1)
883	-0.209781	0.219452	0.816339	-0.029281	0.863412	0.985352	cysteine s-sulfate
884	-0.210438	0.217979	0.816339	-0.469089	0.0034037	0.174306	picolinoylglycine
885	-0.210553	0.217721	0.816339	0.0331931	0.84537	0.985352	N6-methyllysine
886	-0.210811	0.217146	0.816339	-0.220734	0.189234	0.749167	N,N,N-trimethyl-alanylproline betaine (TMAP)
887	-0.210811	0.217146	0.816339	-0.00569024	0.973336	0.990699	tetradecadienoate (14:2)*
888	-0.210824	0.217116	0.816339	-0.106573	0.530133	0.916581	1-lignoceroyl-GPC (24:0)
889	-0.212355	0.213719	0.816339	-0.17948	0.287817	0.857806	glycerate
890	-0.212613	0.213151	0.816339	-0.236619	0.158536	0.68655	allantoin
891	-0.21348	0.211246	0.816339	-0.0399986	0.814174	0.985352	1,6-anhydroglucose
892	-0.214414	0.209207	0.81606	0.0499081	0.76926	0.972129	glutamine_degradant*
893	-0.214672	0.208647	0.81606	0.0400688	0.813853	0.985352	3-hydroxydecanoate
894	-0.215701	0.20642	0.81606	-0.149487	0.377202	0.891814	4-vinylphenol sulfate
895	-0.21623	0.205283	0.815751	-0.0671133	0.693088	0.961603	X-12812
896	-0.217221	0.203164	0.813424	-0.210352	0.211431	0.786139	ferulic acid 4-sulfate
897	-0.217246	0.203111	0.813424	-0.0471816	0.781551	0.972129	X-21353
898	-0.217761	0.202016	0.813424	-0.344496	0.0368014	0.370441	tryptophan
899	-0.218533	0.200382	0.813424	-0.0804932	0.635796	0.95685	16-hydroxypalmitate
900	-0.220077	0.19714	0.809792	-0.173552	0.304295	0.857806	beta-cryptoxanthin
901	-0.220849	0.195533	0.80724	-0.338214	0.0406151	0.38135	5-methylthioadenosine (MTA)
902	-0.221879	0.193405	0.80724	0.138937	0.412159	0.896604	X-18921
903	-0.222909	0.191293	0.80222	0.0872503	0.60761	0.953842	1-palmitoyl-2-arachidonoyl-GPC (16:0/20:4n6)
904	-0.223166	0.190767	0.80222	-0.332405	0.04442	0.389501	3beta-hydroxy-5-cholestenoate
905	-0.223166	0.190767	0.80222	-0.00972082	0.954465	0.990363	stearoylcholine*
906	-0.224968	0.187118	0.80222	-0.109207	0.519957	0.916581	X-21607
907	-0.225225	0.1866	0.80222	-0.323514	0.050796	0.426618	1-oleoyl-2-docosahexaenoyl-GPC (18:1/22:6)*
908	-0.226255	0.184541	0.80222	-0.209709	0.212862	0.786139	octadecadienedioate (C18:2-DC)*
909	-0.226512	0.184029	0.80222	0.297196	0.0740451	0.519389	1,5-anhydroglucitol (1,5-AG)
910	-0.226656	0.183744	0.80222	-0.0692353	0.683878	0.961603	nonanoylcarnitine (C9)
911	-0.22677	0.183517	0.80222	-0.482485	0.00249226	0.171707	kynurenate
912	-0.228057	0.180976	0.80222	-0.0585655	0.730614	0.967178	branched-chain, straight-chain, or cyclopropyl 12:1 fatty acid*
913	-0.229858	0.17746	0.80222	-0.230099	0.170667	0.716672	bilirubin (E,E)*
914	-0.231403	0.174485	0.80222	-0.144627	0.393083	0.896604	X-11795
915	-0.231918	0.173502	0.80222	-0.128742	0.447616	0.901435	X-25957
916	-0.233087	0.171283	0.80222	-0.112634	0.506863	0.916581	X-11847
917	-0.235521	0.166727	0.78972	0.0160572	0.924851	0.990363	X-23678
918	-0.236293	0.1653	0.786473	-0.240413	0.151772	0.673767	X-26097
919	-0.239125	0.160144	0.779417	-0.217822	0.195286	0.761761	3-methylcytidine
920	-0.240052	0.158482	0.779417	0.0477743	0.778875	0.972129	X-12714
921	-0.240927	0.156924	0.779417	0.163002	0.335078	0.860711	caprate (10:0)
922	-0.241699	0.155558	0.778526	0.097801	0.564706	0.936177	3-hydroxyoctanoate
923	-0.241699	0.155558	0.778526	-0.12151	0.473738	0.904021	X-21467
924	-0.241714	0.155531	0.778526	-0.339873	0.0395779	0.378308	dodecenedioate (C12:1-DC)*
925	-0.241956	0.155105	0.778526	0.038172	0.822521	0.985352	octadecanedioylcarnitine (C18-DC)*
926	-0.242471	0.154201	0.778526	0.124948	0.46122	0.901435	3-hydroxyhexanoate
927	-0.242728	0.153751	0.778526	-0.513544	0.00115103	0.135693	N-acetylhistidine
928	-0.243758	0.151959	0.778526	-0.00782408	0.963343	0.990363	1-(1-enyl-palmitoyl)-2-linoleoyl-GPE (P-16:0/18:2)*
929	-0.244788	0.150182	0.778526	-0.532156	0.000698818	0.118048	X-11381
930	-0.245045	0.14974	0.778526	-0.430242	0.00786208	0.215349	methyl glucopyranoside (alpha + beta)
931	-0.24556	0.148859	0.778526	0.059866	0.724862	0.967178	hexadecenedioate (C16:1-DC)*
932	-0.246134	0.147881	0.778526	-0.175135	0.299838	0.857806	cortisone
933	-0.246491	0.147276	0.778526	0.105569	0.534039	0.916581	3-hydroxysebacate
934	-0.250708	0.140258	0.767082	0.0289254	0.865055	0.985352	1-(1-enyl-palmitoyl)-2-arachidonoyl-GPC (P-16:0/20:4)*
935	-0.250708	0.140258	0.767082	-0.28463	0.0877413	0.541241	X-13431
936	-0.250887	0.139965	0.767082	-0.0375052	0.825573	0.985352	3-methoxycatechol sulfate (2)
937	-0.251737	0.138583	0.767082	-0.201423	0.23191	0.816828	glycerol 3-phosphate
938	-0.253282	0.136097	0.759994	0.0514492	0.762338	0.969729	3-indoxyl sulfate
939	-0.254826	0.133644	0.750247	-0.479872	0.00265106	0.171707	methyl-4-hydroxybenzoate sulfate
940	-0.25843	0.128049	0.726523	0.269812	0.106314	0.587089	glycoursodeoxycholate
941	-0.260232	0.125317	0.718711	0.0481299	0.77727	0.972129	glutamate, gamma-methyl ester
942	-0.260232	0.125317	0.718711	0.0652006	0.701426	0.961603	laurylcarnitine (C12)
943	-0.261021	0.124135	0.718711	-0.0879616	0.604674	0.953842	X-17438
944	-0.26205	0.122604	0.718711	-0.0774293	0.648747	0.961603	trans-3,4-methyleneheptanoate
945	-0.262291	0.122249	0.718711	-0.241124	0.150528	0.671972	2,6-dihydroxybenzoic acid
946	-0.262806	0.12149	0.718711	-0.463162	0.0038918	0.17953	cysteine
947	-0.26435	0.119237	0.718711	-0.126489	0.455667	0.901435	pyridoxate
948	-0.264865	0.118492	0.718711	-0.13135	0.438391	0.901435	X-26106
949	-0.266924	0.11555	0.718711	-0.136811	0.419417	0.900654	13-HODE + 9-HODE
950	-0.267696	0.114461	0.718598	-0.0688756	0.685436	0.961603	gamma-glutamylglycine
951	-0.268726	0.113021	0.713781	-0.0175449	0.91791	0.98673	tridecenedioate (C13:1-DC)*
952	-0.269241	0.112306	0.713513	-0.239464	0.153443	0.678347	X-21383
953	-0.2713	0.10948	0.708738	-0.447276	0.0055106	0.201612	indolelactate
954	-0.271557	0.109131	0.708738	-0.234367	0.162654	0.693076	6-bromotryptophan
955	-0.272844	0.107397	0.708738	0.00734989	0.965563	0.990363	cis-4-decenoylcarnitine (C10:1)
956	-0.273616	0.106366	0.708738	-0.0991285	0.559409	0.935642	3-decenoylcarnitine
957	-0.274389	0.105343	0.708738	-0.334894	0.0427556	0.382601	3-(4-hydroxyphenyl)lactate
958	-0.275418	0.10399	0.708738	0.142612	0.39978	0.896604	1-(1-enyl-palmitoyl)-2-linoleoyl-GPC (P-16:0/18:2)*
959	-0.275693	0.103631	0.708738	0.0221682	0.896383	0.985352	dihomo-linolenoyl-choline
960	-0.275933	0.103319	0.708738	-0.0964969	0.569933	0.941328	pyridoxal
961	-0.27619	0.102985	0.708738	-0.382668	0.0194107	0.280065	1-methylnicotinamide
962	-0.276705	0.102318	0.708738	-0.379823	0.0204096	0.284042	ornithine
963	-0.276705	0.102318	0.708738	-0.399621	0.0142684	0.236544	X-24556
964	-0.27722	0.101655	0.708738	-0.0484856	0.775666	0.972129	linoleoylcarnitine (C18:2)*
965	-0.27722	0.101655	0.708738	-0.322447	0.051608	0.427782	X-12798
966	-0.277477	0.101325	0.708738	-0.209709	0.212862	0.786139	1-stearoyl-2-arachidonoyl-GPC (18:0/20:4)
967	-0.279022	0.0993604	0.708738	-0.0152925	0.92842	0.990363	glutamine
968	-0.281081	0.0967862	0.708738	-0.137751	0.416198	0.900236	homoarginine
969	-0.282883	0.0945757	0.708738	0.129571	0.44467	0.901435	2-aminooctanoate
970	-0.284685	0.0924042	0.700292	0.126134	0.456946	0.901435	isoursodeoxycholate
971	-0.287001	0.0896686	0.689047	-0.0858278	0.613499	0.953842	phytanate
972	-0.289318	0.0869957	0.678694	-0.477861	0.0027792	0.171707	gamma-glutamylmethionine
973	-0.289575	0.0867026	0.678694	-0.323158	0.0510655	0.426618	gamma-glutamylhistidine
974	-0.289691	0.0865711	0.678694	-0.242722	0.147758	0.665648	tetrahydrocortisone glucuronide (5)
975	-0.293179	0.0826779	0.664555	-0.160512	0.342611	0.860711	4-hydroxyhippurate
976	-0.293694	0.0821149	0.664555	-0.312489	0.0596979	0.458982	N-acetyl-2-aminooctanoate*
977	-0.294466	0.0812761	0.663338	0.0265544	0.876027	0.985352	X-18779
978	-0.296268	0.0793446	0.652594	-0.396064	0.0152394	0.241328	3-carboxy-4-methyl-5-pentyl-2-furanpropionate (3-CMPFP)**
979	-0.298327	0.077181	0.639758	-0.0086539	0.959458	0.990363	linoleoylcholine*
980	-0.299356	0.0761166	0.639758	0.176872	0.294995	0.857806	glycochenodeoxycholate
981	-0.300148	0.0753061	0.639758	-0.0119732	0.943929	0.990363	palmitoloelycholine
982	-0.304267	0.0711968	0.624296	-0.235727	0.160159	0.686558	X-14904
983	-0.304548	0.070923	0.624296	-0.473266	0.00309256	0.172695	X-11470
984	-0.308108	0.0675243	0.624296	-0.420129	0.00962915	0.215349	3-indoleglyoxylic acid
985	-0.309653	0.0660905	0.620549	-0.289846	0.0818366	0.540144	X-23639
986	-0.30991	0.0658538	0.620549	-0.323158	0.0510655	0.426618	histidine
987	-0.312999	0.063066	0.60282	-0.00154111	0.992777	0.993714	octanoylcarnitine (C8)
988	-0.31583	0.0605931	0.58981	-0.17616	0.296973	0.857806	alanine
989	-0.316602	0.0599322	0.588778	-0.141308	0.404148	0.896604	2-keto-3-deoxy-gluconate
990	-0.320721	0.0565031	0.560278	-0.0831012	0.624854	0.955806	sebacate (C10-DC)
991	-0.322008	0.0554641	0.555164	-0.317942	0.0551516	0.439969	bilirubin (Z,Z)
992	-0.322477	0.0550887	0.555164	-0.276635	0.0974237	0.564842	cortolone glucuronide (1)
993	-0.323295	0.0544403	0.555164	0.0983937	0.562338	0.936177	1-(1-enyl-palmitoyl)-GPC (P-16:0)*
994	-0.325869	0.052438	0.544239	-0.0961413	0.571362	0.941328	succinoyltaurine
995	-0.326641	0.051849	0.544239	-0.323869	0.0505276	0.426618	alpha-ketoglutaramate*
996	-0.327156	0.0514592	0.544239	-0.172248	0.307999	0.857806	7alpha-hydroxy-3-oxo-4-cholestenoate (7-Hoca)
997	-0.327156	0.0514592	0.544239	-0.0241835	0.887021	0.985352	oleoylcholine
998	-0.329215	0.0499234	0.540497	-0.133246	0.431749	0.901435	X-24307
999	-0.331017	0.0486099	0.537241	-0.212198	0.207356	0.781137	3-hydroxyoctanoylcarnitine (1)
1000	-0.331789	0.0480555	0.536705	0.00213384	0.989999	0.992807	2-hydroxyphytanate*
1001	-0.338996	0.0431223	0.49926	-0.0298737	0.860673	0.985352	palmitoylcholine
1002	-0.339511	0.0427862	0.49926	-0.041847	0.805747	0.985352	1-linoleoyl-2-arachidonoyl-GPC (18:2/20:4n6)*
1003	-0.3426	0.0408136	0.486553	-0.423449	0.00901515	0.215349	aconitate [cis or trans]
1004	-0.345689	0.0389153	0.469195	-0.159801	0.344782	0.860711	docosahexaenoylcholine
1005	-0.345946	0.0387604	0.469195	-0.179124	0.28879	0.857806	3-hydroxyoctanoylcarnitine (2)
1006	-0.346718	0.0382987	0.469195	-0.340937	0.0389246	0.378308	8-methoxykynurenate
1007	-0.346976	0.0381458	0.469195	-0.13621	0.421482	0.900654	creatinine
1008	-0.349035	0.0369403	0.469195	0.0132772	0.937833	0.990363	arachidonoylcarnitine (C20:4)
1009	-0.357014	0.0325581	0.437268	-0.128979	0.446773	0.901435	3-hydroxydecanoylcarnitine
1010	-0.357529	0.0322907	0.437268	-0.428072	0.00821582	0.215349	5-methyluridine (ribothymidine)
1011	-0.360126	0.0309687	0.432339	-0.287018	0.0849986	0.540144	eicosapentaenoylcholine
1012	-0.360875	0.0305958	0.432339	0.064845	0.70298	0.961603	X-17335
1013	-0.361285	0.0303935	0.432339	-0.0475372	0.779945	0.972129	metabolonic lactone sulfate
1014	-0.362911	0.029601	0.432339	-0.184796	0.273536	0.839608	X-24309
1015	-0.362934	0.0295895	0.432339	-0.226898	0.17686	0.731037	5-oxoproline
1016	-0.362934	0.0295895	0.432339	-0.31569	0.0569948	0.447937	gamma-glutamyltryptophan
1017	-0.364221	0.0289745	0.432339	0.107759	0.525541	0.916581	X-25172
1018	-0.365661	0.0282992	0.432339	-0.187896	0.265427	0.838688	X-22771
1019	-0.366281	0.0280124	0.432339	0.0756327	0.656389	0.961603	1-arachidonoyl-GPC (20:4n6)*
1020	-0.366538	0.027894	0.432339	-0.392271	0.0163358	0.247604	retinal
1021	-0.374775	0.0243173	0.422962	0.0659119	0.698321	0.961603	X-17010
1022	-0.376319	0.0236909	0.418934	-0.40946	0.0118498	0.222079	X-24306
1023	-0.376416	0.0236521	0.418934	-0.39668	0.0150673	0.241328	xanthurenate
1024	-0.379897	0.0222909	0.407769	-0.267457	0.109521	0.588749	perfluorooctanoate (PFOA)
1025	-0.380438	0.0220855	0.407769	0.010195	0.952246	0.990363	palmitoyl ethanolamide
1026	-0.383368	0.0209993	0.397861	-0.353234	0.0319876	0.342817	X-13007
1027	-0.386358	0.0199369	0.391724	-0.123407	0.46681	0.901435	dihydroorotate
1028	-0.389804	0.0187684	0.385366	-0.378965	0.0207193	0.284042	bilirubin degradation product, C16H18N2O5 (1)**
1029	-0.392011	0.0180508	0.383038	0.0670186	0.6935	0.961603	1-cerotoyl-GPC (26:0)*
1030	-0.4	0.0156413	0.345738	-0.118085	0.486383	0.90801	N-succinyl-phenylalanine
1031	-0.400257	0.0155684	0.345738	-0.421315	0.0094059	0.215349	bilirubin degradation product, C16H18N2O5 (2)**
1032	-0.401287	0.0152797	0.345738	-0.0655563	0.699873	0.961603	decanoylcarnitine (C10)
1033	-0.403089	0.0147852	0.345738	-0.0354454	0.835017	0.985352	arachidonoylcholine
1034	-0.406178	0.0139689	0.345738	-0.357774	0.0296982	0.33521	deoxycarnitine
1035	-0.406692	0.0138366	0.345738	-0.354691	0.0312374	0.342341	phenyllactate (PLA)
1036	-0.409009	0.0132543	0.345738	-0.258195	0.122849	0.611937	perfluorooctanesulfonate (PFOS)
1037	-0.410811	0.0128158	0.345738	-0.189319	0.261759	0.8383	X-16964
1038	-0.413674	0.0121442	0.345738	-0.199514	0.236457	0.819872	2'-deoxyuridine
1039	-0.416216	0.0115731	0.345738	-0.266256	0.111185	0.589839	biliverdin
1040	-0.418275	0.0111274	0.345738	-0.298619	0.0726064	0.519389	X-21796
1041	-0.421364	0.0104861	0.345738	-0.170826	0.312073	0.857806	X-23739
1042	-0.422394	0.0102794	0.345738	-0.631853	2.73684e-05	0.0290379	X-12462
1043	-0.42471	0.00982706	0.345738	0.181419	0.282552	0.85202	branched-chain, straight-chain, or cyclopropyl 10:1 fatty acid (2)*
1044	-0.426255	0.00953498	0.345738	-0.412661	0.0111421	0.221949	bilirubin degradation product, C16H18N2O5 (4)**
1045	-0.43166	0.00857018	0.345738	-0.330627	0.0456407	0.396924	bilirubin degradation product, C17H20N2O5 (2)**
1046	-0.431918	0.0085264	0.345738	-0.400688	0.0139875	0.235567	bilirubin (E,Z or Z,E)*
1047	-0.432432	0.0084394	0.345738	-0.10278	0.544957	0.922168	cysteine-glutathione disulfide
1048	-0.434234	0.00814086	0.345738	-0.371881	0.0234274	0.293169	gamma-glutamylcitrulline*
1049	-0.434492	0.00809896	0.345738	-0.202596	0.229144	0.810406	cysteinylglycine
1050	-0.435521	0.00793318	0.345738	-0.281311	0.0916666	0.549481	X-23636
1051	-0.439125	0.00737562	0.345738	-0.226543	0.177557	0.731037	X-10458
1052	-0.447104	0.00625923	0.345738	-0.3426	0.0379207	0.372535	bilirubin degradation product, C17H20N2O5 (1)**
1053	-0.452626	0.00557457	0.345738	-0.468496	0.00344998	0.174306	1-methylguanidine
1054	-0.467439	0.00404723	0.345738	-0.166321	0.325193	0.857806	glutarylcarnitine (C5-DC)
1055	-0.468726	0.00393357	0.345738	-0.447276	0.0055106	0.201612	3-formylindole
1056	-0.487516	0.00256274	0.339884	-0.43554	0.00705267	0.215349	bilirubin degradation product, C16H18N2O5 (3)**
1057	-0.499614	0.00191987	0.339496	-0.290558	0.0810559	0.540144	X-24970
1058	-0.503732	0.00173589	0.339496	-0.344141	0.0370092	0.370441	imidazole lactate
1059	-0.527156	0.00095511	0.253343	-0.0649635	0.702462	0.961603	stearoyl ethanolamide
1060	-0.546203	0.000568707	0.201133	-0.320669	0.0529844	0.431991	gamma-glutamylglutamine
1061	-0.563964	0.000340824	0.201133	-0.377334	0.0213184	0.286315	citrate
