# Supplementary material for: Integrative multi-omic profiling in blood reveals distinct immune and metabolic signatures between ACPA-negative and ACPA-positive rheumatoid arthritis
Source: Front Immunol. 2025 Oct 29;16:1667662. doi: 10.3389/fimmu.2025.1667662 (PMC12605004; doi:10.3389/fimmu.2025.1667662)
Supplement: Supplementary file 1 [file DataSheet1.zip › Supplementary/Supplementary Table S4.xlsx]

## Sheet: Supplementary Table S4
Supplementary Table S4. Spearman’s rank correlation coefficients (ρ) between proteins and DAS28-CRP.
Rank in ACPA-negative (Ordered by rho)	Rho (ρ) in ACPA-negative	P-value in ACPA-negative	BH-adjusted P-value (ACPA-negative)	Rho (ρ) in ACPA-positive	P-value in ACPA-positive	BH-adjusted P-value (ACPA-positive)	Protein (Gene symbol with Somalogic barcode)
1	0.675933	6.06584e-06	0.012908	0.00995792	0.953355	0.999001	ADAM17_8959-61
2	0.655383	1.43775e-05	0.012908	0.234604	0.162217	0.999001	HECW2_25126-19
3	0.654997	1.46035e-05	0.012908	0.0622407	0.714398	0.999001	USP1|WDR48_21759-23
4	0.653539	1.54861e-05	0.012908	0.178176	0.291392	0.999001	HIF1A_13089-6
5	0.622909	4.96364e-05	0.0200559	0.262699	0.116223	0.999001	ZNF580_24430-11
6	0.609009	8.09359e-05	0.02066	0.0211013	0.901345	0.999001	CAMK2A_3350-53
7	0.608494	8.23787e-05	0.02066	0.0808488	0.634299	0.999001	TMUB1_25255-4
8	0.597169	0.000120593	0.0240807	0.168218	0.319628	0.999001	FMR1_7713-102
9	0.596911	0.000121622	0.0240807	0.0794262	0.640294	0.999001	SMTN_12546-1
10	0.596396	0.000123704	0.0240807	0.0758698	0.655379	0.999001	CARD9_11405-150
11	0.591248	0.000146349	0.0250116	0.26104	0.118632	0.999001	MOSPD1_20382-8
12	0.589704	0.000153834	0.0250116	0.0387647	0.81981	0.999001	CAMK2D_3419-49
13	0.586873	0.000168454	0.0250116	0.232944	0.165294	0.999001	GNAS_5757-45
14	0.586782	0.000168944	0.0250116	0	1	1	MITF_22383-21
15	0.585071	0.000178396	0.0250116	0.108826	0.521425	0.999001	CADPS2_25099-4
16	0.584041	0.00018431	0.0250116	0.0124474	0.941712	0.999001	RNF215_9064-12
17	0.58395	0.000184841	0.0250116	0.0883172	0.603209	0.999001	C12orf65_24252-85
18	0.578378	0.000220094	0.0250116	0.110485	0.515054	0.999001	VAV1_5275-28
19	0.577864	0.000223637	0.0250233	0.169047	0.317211	0.999001	MARK3_9747-48
20	0.576834	0.000230877	0.0250622	0.110373	0.515483	0.999001	CXCL14_5730-60
21	0.57529	0.000242131	0.0258973	0.102543	0.54589	0.999001	SEC22A_13713-164
22	0.570656	0.000278897	0.0279007	0.00213384	0.989999	0.999001	C2CD2L_23704-11
23	0.570142	0.000283275	0.0279007	0.179717	0.287171	0.999001	PPFIA1_13975-56
24	0.569884	0.000285488	0.0279007	0.0793077	0.640794	0.999001	IKBKG_21976-4
25	0.569627	0.000287715	0.0279007	-0.0694683	0.68287	0.999001	HMG20A_12712-9
26	0.564994	0.000330562	0.0300522	0.304072	0.067293	0.999001	ATP13A1_13659-36
27	0.561133	0.000370526	0.031685	-0.134432	0.427625	0.999001	SERPINH1_10800-15
28	0.560875	0.000373338	0.031685	-0.0458775	0.787448	0.999001	SIRPB2_5669-26
29	0.560618	0.000376168	0.031685	0.10195	0.548225	0.999001	FXR1_13076-4
30	0.559624	0.000387275	0.0320074	-0.00604659	0.971667	0.999001	DUSP23_17326-44
31	0.558816	0.000396523	0.0323304	0.0764626	0.652855	0.999001	DAPK3_24261-202
32	0.558373	0.000401675	0.0323304	0.244206	0.145221	0.999001	TRAPPC4_7007-24
33	0.55705	0.000417421	0.0323304	0.155889	0.356874	0.999001	DTX3L_11643-73
34	0.555985	0.000430498	0.032958	0.124	0.464656	0.999001	OSBP_25055-56
35	0.55547	0.000436947	0.0331033	0.0986308	0.561392	0.999001	HDLBP_13570-43
36	0.554698	0.000446781	0.0331575	0.150436	0.374148	0.999001	FGR_3810-50
37	0.553411	0.00046361	0.033563	0.136329	0.421074	0.999001	SHC1_5272-55
38	0.552896	0.000470498	0.033563	0.114872	0.498405	0.999001	AKIRIN2_23280-9
39	0.552896	0.000470498	0.033563	-0.0871421	0.608057	0.999001	ZHX2_24955-116
40	0.552124	0.000481001	0.033563	0.0829826	0.62535	0.999001	VDR_10023-32
41	0.547748	0.000544555	0.0361655	0.0528718	0.755964	0.999001	TMUB2_9226-6
42	0.54749	0.000548516	0.0361655	0.216822	0.197396	0.999001	ABLIM3_13578-98
43	0.547268	0.000551956	0.0361655	0.178078	0.29166	0.999001	CRIM1_8699-43
44	0.545946	0.000572824	0.0364894	0.133365	0.431335	0.999001	MYO6_9894-13
45	0.545689	0.000576967	0.0364894	0.0808488	0.634299	0.999001	ACBD4_24686-19
46	0.545689	0.000576967	0.0364894	0.0641337	0.706092	0.999001	ADAMTS6_6441-62
47	0.545174	0.000585333	0.0366994	0.131587	0.437558	0.999001	TRIM3_12573-80
48	0.544402	0.000598084	0.0368166	0.0132772	0.937833	0.999001	SRRT_24970-117
49	0.544144	0.000602389	0.0368166	-0.122459	0.470267	0.999001	PFKFB4_25041-11
50	0.544144	0.000602389	0.0368166	0.0103136	0.951691	0.999001	ATAD1_6625-31
51	0.5426	0.000628801	0.0372171	0.238279	0.155551	0.999001	VSIG2_8018-43
52	0.542342	0.000633301	0.0372171	-0.139055	0.411756	0.999001	MTRF1L_11134-30
53	0.542085	0.00063783	0.0372171	0.0751586	0.658412	0.999001	MACO1_12367-52
54	0.54157	0.000646975	0.0372171	-0.00426768	0.98	0.999001	IER2_22377-27
55	0.540961	0.000657937	0.0372171	0.0314149	0.853562	0.999001	KLHL12_12695-62
56	0.540541	0.000665614	0.0372171	0.147828	0.382582	0.999001	MRAP2_10889-2
57	0.538481	0.000704327	0.0374077	-0.060933	0.720154	0.999001	ELP1_25102-23
58	0.538224	0.000709304	0.0374077	0.0519234	0.760211	0.999001	RAB3B_16847-39
59	0.538199	0.000709785	0.0374077	-0.0688756	0.685436	0.999001	WDR26_24912-40
60	0.536422	0.000745024	0.0384264	0.039476	0.81656	0.999001	CAMK2B_3351-1
61	0.536165	0.000750255	0.0384264	0.0743287	0.661958	0.999001	KLRC1_5629-58
62	0.53565	0.000760814	0.0384264	0.122577	0.469834	0.999001	CNOT1_13482-14
63	0.53565	0.000760814	0.0384264	0.102661	0.545423	0.999001	SMN1_23290-3
64	0.53565	0.000760814	0.0384264	0.0867761	0.60957	0.999001	CSPG4_8951-162
65	0.535135	0.000771505	0.0385031	0.15091	0.372627	0.999001	CNOT9_8975-26
66	0.534106	0.000793287	0.0385031	0.0304108	0.858194	0.999001	PGF_3078-1
67	0.533591	0.000804381	0.0385031	0.162409	0.336862	0.999001	RRBP1_9913-4
68	0.533333	0.00080998	0.0385031	-0.0748029	0.659931	0.999001	NFE2L1_11154-3
69	0.533333	0.00080998	0.0385031	0.0144635	0.932291	0.999001	MEF2D_24266-2
70	0.532304	0.000832719	0.0385756	0.015174	0.928973	0.999001	LIMA1_11543-84
71	0.530502	0.000873877	0.0389457	0.180784	0.284271	0.999001	NRBP1_12616-45
72	0.530502	0.000873877	0.0389457	0.0969711	0.56803	0.999001	MLX_23294-19
73	0.530245	0.000879901	0.0389457	0.0699425	0.680819	0.999001	RANBP3_14037-18
74	0.530089	0.000883548	0.0389457	0.331338	0.0451492	0.999001	HERC1_12705-9
75	0.528958	0.000910577	0.0396564	0.0550056	0.746432	0.999001	DLG2_19620-16
76	0.527156	0.00095511	0.0398648	0.156363	0.355395	0.999001	RPS14_20964-13
77	0.527156	0.00095511	0.0398648	0.224541	0.181522	0.999001	SNRPA1_21321-2
78	0.526451	0.000973038	0.0398648	0.179598	0.287494	0.999001	UPRT_21354-92
79	0.526126	0.000981414	0.0398648	0.071128	0.675702	0.999001	PDK1_5227-60
80	0.525611	0.000994804	0.0398648	-0.0376978	0.824691	0.999001	TMED2_10761-5
81	0.525611	0.000994804	0.0398648	0.111552	0.510979	0.999001	ERLEC1_8957-72
82	0.525354	0.00100156	0.0398648	0.100409	0.55432	0.999001	CSNK1G2_12653-13
83	0.525097	0.00100835	0.0398648	0.161698	0.339011	0.999001	BIN3_24645-2
84	0.524839	0.00101519	0.0398648	0.0228795	0.893077	0.999001	NETO1_5639-49
85	0.524582	0.00102207	0.0398648	0.0828641	0.625846	0.999001	HOXA11_22375-15
86	0.524582	0.00102207	0.0398648	0.00770553	0.963898	0.999001	AVEN_24678-10
87	0.524324	0.00102899	0.0398648	0.0665047	0.695737	0.999001	RAB33A_23255-7
88	0.524324	0.00102899	0.0398648	-0.108233	0.52371	0.999001	CST7_3302-58
89	0.524134	0.00103412	0.0398648	-0.199395	0.236741	0.999001	C11orf49_22367-17
90	0.524067	0.00103595	0.0398648	0.16478	0.32976	0.999001	ANKRD27_12445-50
91	0.524067	0.00103595	0.0398648	-0.230218	0.170441	0.999001	F8_13499-30
92	0.523552	0.00104999	0.0400233	0.105744	0.533359	0.999001	P2RX6_7233-73
93	0.52278	0.00107137	0.0400233	0.104202	0.539375	0.999001	DLX4_11910-27
94	0.52278	0.00107137	0.0400233	-0.00474186	0.977779	0.999001	UBE2S_17729-20
95	0.522523	0.00107859	0.0400233	0.0118547	0.944483	0.999001	RND3_15439-21
96	0.522008	0.00109314	0.0403574	0.0646079	0.704017	0.999001	AMMECR1L_18402-1
97	0.520883	0.00112554	0.0411103	-0.0201529	0.905759	0.999001	SH3BP5_23662-10
98	0.520463	0.00113785	0.0411103	0.194535	0.248599	0.999001	GP1BB_21514-1
99	0.520206	0.00114545	0.0411103	0.0858278	0.613499	0.999001	COMMD7_2823-7
100	0.519434	0.00116854	0.0413304	-0.00414913	0.980556	0.999001	TMPO_8265-225
101	0.519176	0.00117632	0.0413304	0.0649635	0.702462	0.999001	ERN1_11229-16
102	0.518147	0.00120793	0.0420347	-0.00699425	0.967228	0.999001	GLUD1_25902-27
103	0.517375	0.00123212	0.0426724	0.152925	0.366202	0.999001	GID8_20373-141
104	0.51686	0.00124849	0.0430343	-0.147946	0.382196	0.999001	RAB3A_17516-7
105	0.516345	0.00126504	0.0433993	0.186355	0.269438	0.999001	TMOD2_12853-112
106	0.515573	0.00129024	0.04385	0.105506	0.534282	0.999001	CYTH3_21365-5
107	0.515058	0.00130728	0.0439007	0.0673345	0.692126	0.999001	RBPMS2_23300-3
108	0.514801	0.00131587	0.0439007	0.169759	0.31515	0.999001	KLC1_12656-1
109	0.514801	0.00131587	0.0439007	0.0598696	0.724846	0.999001	ABL2_5261-13
110	0.514286	0.00133321	0.044235	0.0921107	0.587672	0.999001	SLBP_24648-8
111	0.514028	0.00134196	0.044235	0.220497	0.189721	0.999001	APPL1_12825-18
112	0.512999	0.00137745	0.044235	0.1387	0.412965	0.999001	USP10_21746-13
113	0.512999	0.00137745	0.044235	0.135025	0.425572	0.999001	RARRES2_3079-62
114	0.512484	0.0013955	0.044235	-0.0267931	0.874921	0.999001	FAM102B_22137-3
115	0.512388	0.00139888	0.044235	-0.0672832	0.692349	0.999001	XPNPEP3_23661-61
116	0.511454	0.00143223	0.0449971	0.112975	0.505571	0.999001	MAP3K7|TAB1_5259-2
117	0.511197	0.00144154	0.0449971	0.129927	0.44341	0.999001	FUBP3_24952-28
118	0.510425	0.0014698	0.0454889	0.160512	0.342611	0.999001	ELAVL1_11592-1
119	0.510425	0.0014698	0.0454889	0.186237	0.269748	0.999001	GRAP2_16074-12
120	0.50991	0.00148892	0.0456915	0.190149	0.259635	0.999001	ANKRD40_23367-8
121	0.50991	0.00148892	0.0456915	-0.0244206	0.885921	0.999001	MCL1_9819-110
122	0.509395	0.00150825	0.0460132	-0.0663861	0.696254	0.999001	TMCC3_8922-4
123	0.508366	0.00154757	0.0460132	0.101594	0.549629	0.999001	SHC4_11692-21
124	0.508366	0.00154757	0.0460132	0.107759	0.525541	0.999001	DMC1_23341-16
125	0.507336	0.00158779	0.0463774	0.21694	0.197145	0.999001	STAU1_12471-47
126	0.507079	0.00159799	0.0464886	0.0311778	0.854655	0.999001	MRPS14_22845-3
127	0.506564	0.00161855	0.0467132	0.165728	0.326945	0.999001	MED10_23264-42
128	0.506564	0.00161855	0.0467132	0.15743	0.35208	0.999001	MICU2_6226-69
129	0.505792	0.00164984	0.047428	0.0753956	0.6574	0.999001	EIF4G1_25287-7
130	0.505019	0.00168166	0.0477081	0.0564282	0.740098	0.999001	SYT4_17355-56
131	0.505019	0.00168166	0.0477081	-0.131942	0.43631	0.999001	STXBP6_18308-30
132	0.505019	0.00168166	0.0477081	0.162765	0.335791	0.999001	FYN_3813-3
133	0.504762	0.00169238	0.0477081	0.15743	0.35208	0.999001	STX12_10418-36
134	0.503732	0.00173589	0.0483851	0.0437437	0.797122	0.999001	NSMCE2_22517-106
135	0.503475	0.00174691	0.0483851	0.0729105	0.668035	0.999001	USP19_21730-56
136	0.503411	0.00174966	0.0483851	0.185299	0.272209	0.999001	ADAM30_8520-8
137	0.503218	0.001758	0.0484316	0.0301108	0.859579	0.999001	ZC3H12A_23680-1
138	0.502992	0.00176775	0.0484966	0.0228795	0.893077	0.999001	ARHGDIA_6454-38
139	0.502703	0.00178037	0.0484966	-0.0257246	0.879872	0.999001	BAGE2_6294-11
140	0.502445	0.00179164	0.0486217	0.170589	0.312755	0.999001	AZIN1_25282-6
141	0.501158	0.00184896	0.0498056	0.140122	0.408142	0.999001	RPS3A_5484-63
142	0.499614	0.00191987	0.0511472	0.154111	0.362453	0.999001	ZNF696_22841-16
143	0.499356	0.00193191	0.0512278	0.138708	0.412937	0.999001	CPNE7_24277-22
144	0.499099	0.00194402	0.0512278	0.0491968	0.772461	0.999001	CSDE1_12735-39
145	0.499099	0.00194402	0.0512278	0.0927035	0.585261	0.999001	PTPN1_3005-5
146	0.498327	0.00198076	0.0520075	0.162409	0.336862	0.999001	FLII_12677-164
147	0.498069	0.00199314	0.0521443	0.101719	0.549137	0.999001	CCPG1_8889-5
148	0.497812	0.00200559	0.0522819	-0.036161	0.831734	0.999001	DCBLD1_9402-18
149	0.497329	0.00202912	0.0527064	-0.145584	0.389926	0.999001	CRYBB2_10000-28
150	0.496782	0.00205606	0.0530275	0.244325	0.14502	0.999001	YY1_17337-1
151	0.495656	0.00211255	0.0541007	0.212554	0.206578	0.999001	CCDC140_25409-5
152	0.495495	0.00212072	0.0541192	0.0474186	0.78048	0.999001	DTNA_25087-11
153	0.495238	0.00213386	0.0542642	0.146405	0.387229	0.999001	CD2AP_21961-14
154	0.494981	0.00214707	0.05441	0.170944	0.311732	0.999001	CLINT1_11659-31
155	0.494466	0.00217372	0.0547039	0.207219	0.218467	0.999001	PLD3_10948-14
156	0.494208	0.00218714	0.0548521	0.144745	0.392691	0.999001	HGS_13644-30
157	0.493694	0.00221422	0.0549625	-0.0288068	0.865603	0.999001	USP8_13450-49
158	0.493179	0.00224159	0.0554527	0.161579	0.33937	0.999001	PIAS4_10342-55
159	0.492664	0.00226925	0.0556628	0.172367	0.307662	0.999001	TAX1BP1_12721-4
160	0.492664	0.00226925	0.0556628	0.193705	0.250662	0.999001	CPN1_7142-5
161	0.492407	0.0022832	0.0556628	0.331456	0.0450677	0.999001	ZHX3_10036-201
162	0.492149	0.00229722	0.0556628	0.121392	0.474172	0.999001	TLN2_14082-56
163	0.492147	0.00229733	0.0556628	0.0676901	0.69058	0.999001	SLC3A2_10430-31
164	0.491892	0.00231131	0.0556628	0.0723134	0.670599	0.999001	UBL4A_11490-42
165	0.491892	0.00231131	0.0556628	0.00545314	0.974447	0.999001	MAFG_19281-86
166	0.490605	0.00238292	0.056753	0.194772	0.248011	0.999001	KIF3A_13961-18
167	0.490605	0.00238292	0.056753	-0.177238	0.293981	0.999001	CSAG1_5716-49
168	0.490347	0.00239747	0.056753	0.0960228	0.571839	0.999001	PFKM_17384-110
169	0.490347	0.00239747	0.056753	0.140122	0.408142	0.999001	FAF2_9738-7
170	0.49009	0.0024121	0.056753	0.0445735	0.793357	0.999001	RBM4_23361-20
171	0.489833	0.00242681	0.056753	0.128386	0.448882	0.999001	TIGAR_12476-50
172	0.48906	0.0024714	0.0572272	0.164078	0.331852	0.999001	RAF1_10001-7
173	0.48906	0.0024714	0.0572272	0.0252519	0.882064	0.999001	BUB1_12033-3
174	0.488803	0.00248643	0.0572272	0.244799	0.144216	0.999001	DYNLRB1_3845-51
175	0.488288	0.00251671	0.0573795	0.156007	0.356504	0.999001	ARHGEF2_12848-9
176	0.488288	0.00251671	0.0573795	0.103136	0.543559	0.999001	FOXP4_24259-24
177	0.488288	0.00251671	0.0573795	0.0863019	0.611533	0.999001	PDGFD_9341-1
178	0.487773	0.00254732	0.0577154	-0.0353269	0.835561	0.999001	NMT2_17821-20
179	0.487516	0.00256274	0.0578372	0.135854	0.422707	0.999001	AP4M1_10076-1
180	0.487419	0.0025686	0.0578372	0.0821528	0.628824	0.999001	HBB_17137-160
181	0.487001	0.00259384	0.0578681	0.139292	0.410951	0.999001	STX8_10903-50
182	0.487001	0.00259384	0.0578681	0.124118	0.464226	0.999001	RTP4_18315-38
183	0.486744	0.00260951	0.0580396	0.297196	0.0740451	0.999001	KIF16B_11672-17
184	0.486486	0.00262526	0.0582079	0.370577	0.0239566	0.999001	SERPINB1_10737-96
185	0.485972	0.00265702	0.0582079	0.00521605	0.975557	0.999001	CDH6_16312-45
186	0.485714	0.00267302	0.0582079	0.11748	0.488637	0.999001	TSR2_20388-8
187	0.485457	0.00268911	0.0582079	0.118784	0.48379	0.999001	PRKAA2|PRKAB2|PRKAG1_5245-40
188	0.485457	0.00268911	0.0582079	0.12543	0.459481	0.999001	USP25_9215-117
189	0.484942	0.00272153	0.0585613	0.0188489	0.911832	0.999001	LPIN1_24469-10
190	0.483912	0.00278741	0.059626	0.0579693	0.733256	0.999001	LNX1_9936-27
191	0.483429	0.00281884	0.0598139	0.0717207	0.673149	0.999001	DEAF1_6369-82
192	0.483398	0.00282087	0.0598139	-0.151046	0.37219	0.999001	CABP5_22445-2
193	0.483398	0.00282087	0.0598139	-0.000533491	0.9975	0.999151	DNAJC1_24917-95
194	0.482625	0.00287171	0.060364	0.101002	0.551972	0.999001	SF1_12777-11
195	0.482625	0.00287171	0.060364	0.044455	0.793894	0.999001	METAP1_3210-1
196	0.482368	0.00288884	0.060375	0.0531089	0.754903	0.999001	AFAP1L2_24445-38
197	0.481853	0.00292335	0.0607472	0.186355	0.269438	0.999001	IK_7207-4
198	0.481081	0.0029758	0.0608573	0.348646	0.0344468	0.999001	TXNL4A_21651-9
199	0.480824	0.00299346	0.0608573	0.0356825	0.833929	0.999001	HEXIM1_22977-18
200	0.480566	0.00301121	0.0608573	-0.104558	0.537984	0.999001	CLEC4G_19765-17
201	0.480566	0.00301121	0.0608573	-0.121747	0.472869	0.999001	MRPL14_8021-59
202	0.480309	0.00302906	0.0608573	0.101594	0.549629	0.999001	ATXN10_25481-66
203	0.479794	0.00306503	0.0614103	0.0599846	0.724338	0.999001	VTI1A_7952-2
204	0.479537	0.00308315	0.0615727	-0.00841681	0.960568	0.999001	ISCU_7201-5
205	0.479439	0.00309007	0.0615727	0.255483	0.12697	0.999001	PHF3_11544-39
206	0.479022	0.00311968	0.061824	0.0929461	0.584275	0.999001	LSM12_20380-50
207	0.47825	0.00317517	0.0624136	0.0120918	0.943374	0.999001	ERC1_24983-119
208	0.477735	0.00321265	0.0628107	0.097801	0.564706	0.999001	MCF2L_13934-3
209	0.477735	0.00321265	0.0628107	0.174619	0.301286	0.999001	VSIG1_8367-142
210	0.477477	0.00323153	0.0630104	0.100771	0.552887	0.999001	RAB27B_13596-3
211	0.476448	0.00330802	0.0641579	0.0459961	0.786911	0.999001	ARHGEF10_9061-3
212	0.475676	0.00336641	0.0646376	0.16881	0.317901	0.999001	CARD19_7778-104
213	0.475418	0.00338607	0.0646376	0.0387762	0.819758	0.999001	WFDC10B_10695-12
214	0.475418	0.00338607	0.0646376	-0.0499081	0.76926	0.999001	FBLN5_15585-304
215	0.475418	0.00338607	0.0646376	0.199395	0.236741	0.999001	ARL2BP_18407-36
216	0.475161	0.00340584	0.0646753	0.00995792	0.953355	0.999001	ABHD14A_5715-4
217	0.474677	0.00344329	0.0649807	0.00569024	0.973336	0.999001	ETV4_22134-1
218	0.474548	0.0034533	0.0649807	0.159099	0.346933	0.999001	DAPK1_13955-33
219	0.474131	0.00348589	0.0649807	0.115939	0.494397	0.999001	PPP1R9B_21991-79
220	0.473874	0.00350616	0.0649807	0.07504	0.658918	0.999001	ARNT_21951-32
221	0.473874	0.00350616	0.0649807	0.0183747	0.914042	0.999001	PPP2R5D_22068-5
222	0.473874	0.00350616	0.0649807	0.0637781	0.70765	0.999001	DAPK2_4355-13
223	0.473359	0.003547	0.0649807	0.0202715	0.905207	0.999001	TOR1AIP1_10606-34
224	0.473359	0.003547	0.0649807	0.141189	0.404546	0.999001	RHOG_12540-25
225	0.473359	0.003547	0.0649807	0.0199158	0.906863	0.999001	PML_25270-3
226	0.473359	0.003547	0.0649807	0.266374	0.11102	0.999001	ANXA1_4960-72
227	0.472844	0.00358826	0.0655714	-0.0263173	0.877125	0.999001	RABL6_25276-32
228	0.472587	0.00360904	0.0657859	0.172011	0.308676	0.999001	RPS4X_9758-17
229	0.472329	0.00362993	0.0658366	0.0541758	0.750135	0.999001	FOXM1_10056-5
230	0.472329	0.00362993	0.0658366	0.0244206	0.885921	0.999001	RNF25_23637-55
231	0.471815	0.00367202	0.0662695	-0.111315	0.511884	0.999001	ELMO2_25061-8
232	0.4713	0.00371453	0.0665414	0.0695869	0.682357	0.999001	KPNA5_21235-11
233	0.4713	0.00371453	0.0665414	0.461265	0.00406031	0.72026	PLA2G2A_2692-74
234	0.471042	0.00373595	0.0667606	0.0694683	0.68287	0.999001	TRIM54_22816-4
235	0.470785	0.00375747	0.0669807	-0.00272657	0.987222	0.999001	NCKIPSD_23677-30
236	0.470013	0.00382269	0.0674403	0.0519234	0.760211	0.999001	NMRAL1_13988-67
237	0.469498	0.00386671	0.0674403	-0.0309407	0.855749	0.999001	UBLCP1_19124-9
238	0.469498	0.00386671	0.0674403	0.1093	0.519601	0.999001	VCPIP1_23187-9
239	0.469498	0.00386671	0.0674403	-0.0734989	0.665511	0.999001	PCDHAC1_7193-98
240	0.468211	0.0039787	0.0681258	-0.188252	0.264507	0.999001	ARL15_18411-83
241	0.467954	0.00400143	0.0681258	-0.109893	0.517325	0.999001	ITPKA_13473-55
242	0.467696	0.00402427	0.0681258	0.0655563	0.699873	0.999001	CLEC4G_10781-19
243	0.467696	0.00402427	0.0681258	0.136455	0.420639	0.999001	MAP3K3_12990-39
244	0.467696	0.00402427	0.0681258	0.133128	0.432162	0.999001	ITSN1_14070-56
245	0.467696	0.00402427	0.0681258	0.127912	0.450573	0.999001	CYLD_21765-10
246	0.467696	0.00402427	0.0681258	0.129334	0.44551	0.999001	NME1_5909-51
247	0.467439	0.00404723	0.0681258	0.0700611	0.680307	0.999001	FKBP5_21577-35
248	0.467212	0.0040676	0.0681258	-0.0384091	0.821437	0.999001	TCF24_23339-46
249	0.467181	0.0040703	0.0681258	0.0878483	0.605142	0.999001	ASIC4_6951-26
250	0.467083	0.00407917	0.0681258	-0.0226424	0.894179	0.999001	GPR68_12503-5
251	0.466825	0.0041024	0.0681258	0.0518079	0.760729	0.999001	SETD2_12647-52
252	0.466667	0.00411678	0.0681258	0.105744	0.533359	0.999001	RGS7_12538-19
253	0.466667	0.00411678	0.0681258	0.0180191	0.9157	0.999001	NFKBIB_17387-27
254	0.466667	0.00411678	0.0681258	0.0541758	0.750135	0.999001	PPA1_5021-13
255	0.466409	0.00414019	0.0681258	0.0873689	0.60712	0.999001	KDM4C_25298-53
256	0.466409	0.00414019	0.0681258	0.0512121	0.763402	0.999001	APLN_6622-90
257	0.466152	0.00416372	0.0683583	0.0937704	0.580931	0.999001	FASN_8403-18
258	0.465637	0.00421112	0.0685178	-0.134788	0.426393	0.999001	IFI16_12893-159
259	0.46541	0.00423221	0.0687073	0.222907	0.184803	0.999001	SPOP_13727-44
260	0.465122	0.00425899	0.068988	-0.090214	0.595418	0.999001	REPS2_24944-12
261	0.464865	0.0042831	0.0690362	0.0438622	0.796584	0.999001	SAMD4B_23606-18
262	0.464251	0.00434105	0.0690362	0.0391204	0.818185	0.999001	PNPO_17804-102
263	0.464123	0.0043533	0.0690362	0.133602	0.430509	0.999001	WNT11_6624-94
264	0.463994	0.00436557	0.0690362	-0.235922	0.159803	0.999001	GDF10_6517-14
265	0.463578	0.00440543	0.0690362	0.0071128	0.966673	0.999001	RAB3D_19379-154
266	0.463578	0.00440543	0.0690362	0.0408986	0.810068	0.999001	HAX1_21206-218
267	0.463578	0.00440543	0.0690362	0.240294	0.15198	0.999001	IL1RN_5353-89
268	0.463578	0.00440543	0.0690362	0.321617	0.0522467	0.999001	C1QTNF1_6304-8
269	0.46332	0.00443026	0.0690362	0.0891471	0.599795	0.999001	TYMP_11361-73
270	0.46332	0.00443026	0.0690362	0.135151	0.425134	0.999001	PAX3_22525-9
271	0.46332	0.00443026	0.0690362	0.289491	0.0822291	0.999001	CMTM4_23269-40
272	0.463093	0.00445231	0.0690362	0.0145821	0.931737	0.999001	GYG2_25066-32
273	0.463063	0.00445521	0.0690362	0.117835	0.487313	0.999001	DLAT_20185-44
274	0.462806	0.00448028	0.0690362	0.0571395	0.736938	0.999001	WNK1_25962-51
275	0.462806	0.00448028	0.0690362	-0.12068	0.476785	0.999001	LCK_4560-34
276	0.462548	0.00450547	0.0690362	0.0304665	0.857937	0.999001	MADCAM1_11258-41
277	0.462548	0.00450547	0.0690362	-0.187659	0.266041	0.999001	MPG_12438-127
278	0.462548	0.00450547	0.0690362	-0.0780037	0.646311	0.999001	ARC_21343-3
279	0.462291	0.00453078	0.0690362	0.0260803	0.878224	0.999001	ARL6_18415-16
280	0.462033	0.00455622	0.0690362	0.0871318	0.6081	0.999001	RGS1_18945-11
281	0.462033	0.00455622	0.0690362	0.103491	0.542162	0.999001	PCBP3_24470-20
282	0.462033	0.00455622	0.0690362	-0.0970897	0.567554	0.999001	CFAP298_24676-105
283	0.462033	0.00455622	0.0690362	0.0676941	0.690563	0.999001	CCDC90B_7792-58
284	0.462033	0.00455622	0.0690362	0.0275028	0.871635	0.999001	TXLNA_9065-28
285	0.461776	0.00458177	0.0692791	0.0283326	0.867796	0.999001	VAV3_9830-109
286	0.461578	0.00460152	0.0694333	0.216242	0.198627	0.999001	RPS3_5026-66
287	0.461261	0.00463327	0.0696234	0.0208642	0.902448	0.999001	LYN_3453-87
288	0.461261	0.00463327	0.0696234	-0.010195	0.952246	0.999001	TYK2_5260-80
289	0.461004	0.0046592	0.069725	0.0314149	0.853562	0.999001	FLNA_11171-25
290	0.460776	0.00468225	0.0698276	-0.0156482	0.92676	0.999001	GTF2E1_24322-1
291	0.460746	0.00468526	0.0698276	0.112145	0.508722	0.999001	RIPK2_8970-9
292	0.460489	0.00471144	0.0699312	0.122459	0.470267	0.999001	SHC1_16043-30
293	0.460232	0.00473775	0.0701415	-0.0803746	0.636295	0.999001	KLRK1_3056-11
294	0.460133	0.00474791	0.0701415	0.0384091	0.821437	0.999001	PRKCZ_2645-54
295	0.459974	0.00476419	0.0701415	-0.198921	0.23788	0.999001	RAB14_14283-12
296	0.459717	0.00479075	0.0702482	0.150673	0.373387	0.999001	TANK_14013-11
297	0.459717	0.00479075	0.0702482	0.210776	0.21049	0.999001	SH3BP2_7769-29
298	0.459459	0.00481744	0.0704975	-0.00225239	0.989444	0.999001	BAG6_21955-36
299	0.459202	0.00484426	0.0706058	0.078952	0.642297	0.999001	WWP1_11307-33
300	0.458687	0.00489829	0.0711083	0.162053	0.337935	0.999001	FOXJ2_14204-55
301	0.458687	0.00489829	0.0711083	0.123407	0.46681	0.999001	PRKCI_3379-29
302	0.458172	0.00495284	0.0716143	0.190267	0.259333	0.999001	C16orf71_23607-1
303	0.457915	0.00498031	0.0718393	0.0612886	0.718587	0.999001	CTDSPL_20929-4
304	0.457658	0.00500791	0.0718393	0.0567838	0.738518	0.999001	PACSIN1_12676-1
305	0.457658	0.00500791	0.0718393	0.0551242	0.745904	0.999001	AKR1A1_4192-10
306	0.457658	0.00500791	0.0718393	0.0267931	0.874921	0.999001	DLG4_8070-88
307	0.4574	0.00503564	0.0720949	-0.0301108	0.859579	0.999001	FOXO1_22055-31
308	0.456885	0.0050915	0.0727515	0.0426768	0.801971	0.999001	DYNC1LI2_25053-1
309	0.456113	0.0051763	0.0738181	0.0386462	0.820352	0.999001	ARMC3_24963-1
310	0.455856	0.00520484	0.0740798	0.105744	0.533359	0.999001	UBE2H_21935-16
311	0.455084	0.00529126	0.0744131	0.0757513	0.655884	0.999001	INPP4B_24427-33
312	0.454885	0.00531371	0.0744131	-0.056313	0.740611	0.999001	INSL4_6410-26
313	0.454826	0.00532034	0.0744131	0.0751586	0.658412	0.999001	CSNK1G1_20130-144
314	0.454826	0.00532034	0.0744131	0.031889	0.851376	0.999001	PF4_2697-7
315	0.454826	0.00532034	0.0744131	0.0399526	0.814384	0.999001	MINAR1_9075-121
316	0.454569	0.00534956	0.0746581	0.02039	0.904655	0.999001	DNAJC16_10454-99
317	0.454311	0.00537891	0.0746581	0.0538202	0.751723	0.999001	UBA5_21314-11
318	0.454311	0.00537891	0.0746581	0.141663	0.402954	0.999001	POU2AF1_21839-3
319	0.453797	0.00543804	0.0748454	0.149733	0.376409	0.999001	ZBP1_22831-11
320	0.453797	0.00543804	0.0748454	0.0362753	0.83121	0.999001	HPGD_4995-16
321	0.453282	0.00549773	0.0748454	-0.0669788	0.693673	0.999001	PAK5_3388-58
322	0.453024	0.00552779	0.0748454	0.0911623	0.59154	0.999001	TXLNA_15698-6
323	0.453024	0.00552779	0.0748454	0.0820343	0.629321	0.999001	HYOU1_21497-32
324	0.453024	0.00552779	0.0748454	0.131231	0.438808	0.999001	MSN_5009-11
325	0.452767	0.00555799	0.0748454	0.0523976	0.758087	0.999001	ARFGAP1_11556-19
326	0.452767	0.00555799	0.0748454	0.0369865	0.827949	0.999001	ARHGAP5_14748-31
327	0.452767	0.00555799	0.0748454	0.126252	0.456519	0.999001	MAP4K5_21989-12
328	0.452767	0.00555799	0.0748454	0.0309407	0.855749	0.999001	HACL1_23645-49
329	0.452667	0.00556971	0.0748454	-0.138818	0.412562	0.999001	FOXO4_22147-19
330	0.45251	0.00558833	0.0748454	0.112501	0.507371	0.999001	RAD51C_22544-10
331	0.45251	0.00558833	0.0748454	0.202798	0.228671	0.999001	RPS7_3864-5
332	0.452252	0.00561881	0.0748454	0.14356	0.39662	0.999001	CAPNS1_18299-13
333	0.452252	0.00561881	0.0748454	0.0197973	0.907415	0.999001	HEY1_24640-63
334	0.452252	0.00561881	0.0748454	-0.0214569	0.899691	0.999001	SYT17_9110-2
335	0.451995	0.00564943	0.0749787	0.0896212	0.597848	0.999001	TRDMT1_12635-9
336	0.45148	0.00571111	0.0753841	0.0666232	0.695221	0.999001	CERT1_13535-2
337	0.451223	0.00574217	0.0753841	0.253216	0.130495	0.999001	TRAPPC5_8671-378
338	0.451223	0.00574217	0.0753841	0.400688	0.0139875	0.961854	YBX1_9751-72
339	0.450965	0.00577337	0.0755211	0.105981	0.532436	0.999001	APOD_4712-28
340	0.450708	0.00580472	0.0756591	0.119021	0.482912	0.999001	PKP2_14067-6
341	0.45045	0.00583622	0.0756628	0.132891	0.43299	0.999001	NBR1_7696-3
342	0.45045	0.00583622	0.0756628	0.0953115	0.574703	0.999001	PLA2G2C_8850-5
343	0.450193	0.00586786	0.0759376	0.153399	0.364699	0.999001	VTI1B_8963-8
344	0.449936	0.00589965	0.0762134	0.0623555	0.713893	0.999001	SMURF1_11557-3
345	0.449707	0.00592799	0.0763548	-0.182206	0.280435	0.999001	TRPT1_21348-22
346	0.449678	0.00593159	0.0763548	0.0390018	0.818726	0.999001	SATB1_13511-29
347	0.449421	0.00596367	0.0764851	0.0624741	0.713372	0.999001	ARHGAP25_11333-82
348	0.449192	0.00599228	0.0764851	-0.0200344	0.906311	0.999001	LPCAT2_11175-45
349	0.449163	0.00599591	0.0764851	0.100409	0.55432	0.999001	HOMER1_19229-92
350	0.449163	0.00599591	0.0764851	0.105744	0.533359	0.999001	SYAP1_23409-83
351	0.449093	0.00600481	0.0764851	0.0582064	0.732205	0.999001	LYSMD4_9106-87
352	0.448649	0.00606083	0.0769292	0.00462332	0.978334	0.999001	TBL2_11227-31
353	0.448391	0.00609352	0.077075	0.0261988	0.877675	0.999001	PMS2_11312-40
354	0.448391	0.00609352	0.077075	0.0582064	0.732205	0.999001	MVB12B_23320-11
355	0.448134	0.00612635	0.0772218	-0.00331931	0.984444	0.999001	NXF1_12453-161
356	0.448134	0.00612635	0.0772218	0.0822714	0.628327	0.999001	HNRNPA2B1_5351-52
357	0.447876	0.00615934	0.0773694	0.288204	0.0836618	0.999001	PDE3A_5254-69
358	0.447362	0.00622578	0.0778009	0.071128	0.675702	0.999001	ACADVL_19262-219
359	0.446847	0.00629283	0.0782539	0.0634224	0.709209	0.999001	EPN1_24255-38
360	0.446589	0.00632659	0.0782539	0.092822	0.584779	0.999001	GRB10_11358-15
361	0.446589	0.00632659	0.0782539	-0.00118547	0.994444	0.999001	GALE_11457-53
362	0.446589	0.00632659	0.0782539	0.163357	0.33401	0.999001	CALCOCO2_12534-10
363	0.446589	0.00632659	0.0782539	0.000829826	0.996111	0.999001	SRGN_19251-56
364	0.446361	0.00635671	0.078493	0.195483	0.246254	0.999001	SNPH_17343-6
365	0.446075	0.00639458	0.0786933	0.0627112	0.712331	0.999001	TNF_5692-79
366	0.445817	0.0064288	0.0787149	0.0183747	0.914042	0.999001	ITGA6_21979-12
367	0.445817	0.0064288	0.0787149	0.090214	0.595418	0.999001	FER_4220-39
368	0.44556	0.00646319	0.0788704	0.043151	0.799815	0.999001	PGPEP1_20432-6
369	0.445302	0.00649773	0.0790267	-0.0328374	0.847007	0.999001	SARS2_12348-46
370	0.445302	0.00649773	0.0790267	0.105981	0.532436	0.999001	JUP_23007-8
371	0.445045	0.00653243	0.0793161	0.115583	0.495731	0.999001	BTN2A1_8869-5
372	0.444559	0.0065984	0.0798978	0.0355089	0.834726	0.999001	WEE2_25038-5
373	0.44453	0.0066023	0.0798978	0.149132	0.378351	0.999001	ARFIP1_13488-3
374	0.444273	0.00663748	0.0801901	-0.00817972	0.961678	0.999001	SLMAP_7191-32
375	0.443758	0.00670832	0.080644	0.0589177	0.729055	0.999001	TLK1_22414-127
376	0.442986	0.0068158	0.0816661	-0.0387647	0.81981	0.999001	NID1_3213-65
377	0.442728	0.00685195	0.0818296	0.0334301	0.844279	0.999001	FOXO3_11540-37
378	0.442728	0.00685195	0.0818296	-0.00367495	0.982778	0.999001	LIN7B_15612-5
379	0.442471	0.00688827	0.0818601	0.16561	0.327296	0.999001	SNX27_24945-16
380	0.442471	0.00688827	0.0818601	0.145575	0.389954	0.999001	ITGA1|ITGB1_3503-4
381	0.442214	0.00692475	0.0820256	0.195128	0.247132	0.999001	TP53I13_6400-33
382	0.441184	0.00707234	0.0830369	0.18351	0.276948	0.999001	RBBP9_10064-12
383	0.441184	0.00707234	0.0830369	-0.0446921	0.792819	0.999001	CA5B_17673-34
384	0.440927	0.00710965	0.0830369	0.271235	0.104411	0.999001	RPL5_20999-12
385	0.440927	0.00710965	0.0830369	0.127682	0.451393	0.999001	GRM4_24013-6
386	0.440927	0.00710965	0.0830369	0.0610515	0.719632	0.999001	NFU1_7770-25
387	0.440826	0.00712424	0.0830369	0.100119	0.555473	0.999001	ACRV1_10507-166
388	0.440669	0.00714714	0.0830369	0.116887	0.490849	0.999001	COPS8_22119-18
389	0.440412	0.00718479	0.0832086	0.0988679	0.560447	0.999001	EEF1A1_25256-153
390	0.440154	0.00722261	0.0832489	0.241242	0.150321	0.999001	CELF2_7245-2
391	0.440154	0.00722261	0.0832489	0.177701	0.292699	0.999001	HNRNPAB_8894-80
392	0.439897	0.00726061	0.0834224	0.0267915	0.874929	0.999001	SRPK1_22432-83
393	0.439125	0.00737562	0.0843441	-0.03426	0.840463	0.999001	RPN2_21828-6
394	0.438924	0.00740579	0.0843884	0.0348548	0.83773	0.999001	NPEPL1_23639-93
395	0.438638	0.00744888	0.084566	-0.172722	0.306649	0.999001	CYB5R1_18255-6
396	0.438353	0.00749218	0.0846128	0.125185	0.460364	0.999001	LXN_20592-8
397	0.438353	0.00749218	0.0846128	0.255112	0.127542	0.999001	ALDH1B1_22057-9
398	0.438095	0.00753139	0.0846612	0.15577	0.357244	0.999001	NSFL1C_4250-23
399	0.437323	0.00765005	0.0855982	0.0729062	0.668053	0.999001	GGT2_6334-9
400	0.437066	0.00768996	0.0857808	0.0688756	0.685436	0.999001	MEP1A_21387-64
401	0.436808	0.00773005	0.0859643	0.154466	0.361333	0.999001	PRNP_6545-58
402	0.436551	0.00777032	0.0860175	0.0784779	0.644303	0.999001	GAB1_24268-21
403	0.436551	0.00777032	0.0860175	0.0578507	0.733782	0.999001	APP_3171-57
404	0.436293	0.00781076	0.0860722	0.0486041	0.775132	0.999001	NAPG_17773-26
405	0.436293	0.00781076	0.0860722	0.210065	0.212069	0.999001	STX17_21649-12
406	0.436036	0.00785139	0.0862585	-0.0170707	0.920122	0.999001	RUNX3_11138-16
407	0.436036	0.00785139	0.0862585	0.371762	0.0234751	0.999001	CFH_4159-130
408	0.435779	0.00789219	0.0863743	0.0493154	0.771928	0.999001	MSI2_21366-7
409	0.435779	0.00789219	0.0863743	0.0133958	0.937279	0.999001	MRPL10_22554-101
410	0.435521	0.00793318	0.0863743	0.0330745	0.845916	0.999001	FEV_12740-55
411	0.435521	0.00793318	0.0863743	0.111789	0.510076	0.999001	SIL1_21338-44
412	0.435521	0.00793318	0.0863743	0.110604	0.514601	0.999001	IL3_4717-55
413	0.435264	0.00797435	0.0865634	0.021694	0.898588	0.999001	DERL1_13393-46
414	0.435006	0.0080157	0.0868826	-0.0727876	0.668562	0.999001	BAP18_21153-5
415	0.434749	0.00805724	0.0870732	0.0467074	0.783694	0.999001	PDHB_22526-81
416	0.434749	0.00805724	0.0870732	0.0743287	0.661958	0.999001	COMMD10_23257-14
417	0.433977	0.00818295	0.0883006	-0.120443	0.477658	0.999001	NT5C2_11288-26
418	0.433719	0.00822522	0.0884941	0.104558	0.537984	0.999001	FGG_4989-7
419	0.433462	0.00826768	0.0886886	0.0492027	0.772435	0.999001	RAB39B_12403-30
420	0.433205	0.00831033	0.0888839	0.404837	0.012939	0.940578	CATIP_25242-12
421	0.433205	0.00831033	0.0888839	0.141308	0.404148	0.999001	WNK3_5493-17
422	0.43269	0.00839619	0.0894077	0.0966155	0.569457	0.999001	CBX7_13027-20
423	0.43269	0.00839619	0.0894077	0.188489	0.263895	0.999001	MAPK9_15604-18
424	0.43269	0.00839619	0.0894077	0.0941316	0.579469	0.999001	EPS15L1_4212-5
425	0.432432	0.0084394	0.0894749	0.0710094	0.676213	0.999001	RNF122_11160-56
426	0.432175	0.0084828	0.0896736	-0.0211013	0.901345	0.999001	SCO2_16851-50
427	0.431918	0.0085264	0.0897431	0.133128	0.432162	0.999001	STX4_10668-5
428	0.431918	0.0085264	0.0897431	0.041847	0.805747	0.999001	PDPK1_4460-8
429	0.431559	0.0085874	0.0897575	-0.149496	0.377174	0.999001	CUBN_12904-180
430	0.431559	0.0085874	0.0897575	0.0474186	0.78048	0.999001	HMOX2_2622-18
431	0.431559	0.0085874	0.0897575	0.0400688	0.813853	0.999001	SIGLEC11_8913-22
432	0.431403	0.00861416	0.0897575	0.0328374	0.847007	0.999001	NHP2_20939-113
433	0.431403	0.00861416	0.0897575	0.149369	0.377585	0.999001	ZCCHC17_21811-20
434	0.430888	0.00870269	0.0904209	0.102424	0.546357	0.999001	RBBP5_13631-1
435	0.430631	0.00874724	0.0907542	-0.128386	0.448882	0.999001	TBC1D5_9960-2
436	0.430373	0.00879199	0.090959	0.0975639	0.565655	0.999001	FAM160B1_25081-6
437	0.430116	0.00883693	0.090985	0.125541	0.45908	0.999001	KCTD3_24440-11
438	0.429858	0.00888208	0.090985	0.0782408	0.645307	0.999001	IDH1_18338-26
439	0.429858	0.00888208	0.090985	0.158023	0.350247	0.999001	DNAJB4_18884-22
440	0.429858	0.00888208	0.090985	0.0423211	0.803589	0.999001	EFCAB1_23274-27
441	0.429858	0.00888208	0.090985	0.0397131	0.815477	0.999001	OSBPL1A_25266-14
442	0.429601	0.00892741	0.0911925	0.0321261	0.850283	0.999001	CSRP3_9171-11
443	0.429344	0.00897295	0.0914009	0.0593919	0.726958	0.999001	TEC_16079-2
444	0.429344	0.00897295	0.0914009	0.0419655	0.805207	0.999001	PDHX_18319-7
445	0.429086	0.00901868	0.0914823	0.167625	0.32136	0.999001	EIF4H_5885-55
446	0.428829	0.00906461	0.0915651	-0.0670974	0.693157	0.999001	HNRNPM_12783-29
447	0.428571	0.00911074	0.0917762	0.0393575	0.817101	0.999001	MPL_3473-78
448	0.428213	0.00917533	0.0920739	0.0116176	0.945592	0.999001	SUMF1_6941-11
449	0.428084	0.00919861	0.0920739	-0.197617	0.241034	0.999001	MRM2_21161-16
450	0.427799	0.00925033	0.0922876	0.0859463	0.613008	0.999001	TXNDC5_11212-7
451	0.427799	0.00925033	0.0922876	0.313437	0.0588866	0.999001	GPHN_24902-84
452	0.427284	0.0093444	0.092465	0.042084	0.804668	0.999001	STX6_10945-11
453	0.427284	0.0093444	0.092465	0.0369887	0.827939	0.999001	GTPBP10_24712-6
454	0.427284	0.0093444	0.092465	0.0145812	0.931741	0.999001	MESD_5594-87
455	0.427027	0.00939174	0.0926813	0.0404244	0.812231	0.999001	RAB4A_16883-57
456	0.42677	0.00943928	0.0927728	-0.0169522	0.920675	0.999001	PLEKHA3_23392-41
457	0.42677	0.00943928	0.0927728	0.285536	0.0866928	0.999001	C7orf69_9544-24
458	0.425997	0.00958314	0.0936497	0.426531	0.00847524	0.906484	NDP_21911-17
459	0.42574	0.00963151	0.0936497	0.0953115	0.574703	0.999001	TOR1AIP2_10553-8
460	0.425483	0.00968008	0.0939963	0.125778	0.458226	0.999001	HNRNPA1_20137-49
461	0.425225	0.00972887	0.0940666	0.0743331	0.661939	0.999001	SUDS3_10703-203
462	0.425225	0.00972887	0.0940666	0.0976882	0.565158	0.999001	TCEAL1_20924-85
463	0.424968	0.00977786	0.0940666	0.126675	0.455002	0.999001	PIWIL1_12793-4
464	0.424968	0.00977786	0.0940666	0.112145	0.508722	0.999001	CERT1_13950-9
465	0.424968	0.00977786	0.0940666	-0.0680458	0.689036	0.999001	KRT19_15606-19
466	0.424968	0.00977786	0.0940666	0.298263	0.072964	0.999001	PPP4C_22534-14
467	0.424453	0.00987647	0.0945152	0.180665	0.284592	0.999001	PPP3R1_15545-13
468	0.424453	0.00987647	0.0945152	-0.0999348	0.556202	0.999001	SCARF1_5129-12
469	0.424196	0.0099261	0.0948653	0.326833	0.048335	0.999001	TTC17_9550-153
470	0.423938	0.00997593	0.0950917	0.0215755	0.899139	0.999001	SGK3_10042-8
471	0.422651	0.0102283	0.0967367	-0.0344971	0.839373	0.999001	MPP7_12732-13
472	0.422651	0.0102283	0.0967367	0.12969	0.44425	0.999001	ITPK1_21130-82
473	0.42255	0.0102484	0.0968012	0.0350898	0.83665	0.999001	CEACAM3_8999-19
474	0.422394	0.0102794	0.0968424	0.0150554	0.929527	0.999001	EPDR1_9040-144
475	0.422136	0.0103308	0.0972001	0.170589	0.312755	0.999001	CDH15_5410-53
476	0.421879	0.0103823	0.0974331	0.0647265	0.703499	0.999001	EIF4E2_9745-20
477	0.421622	0.0104341	0.0975129	-0.0133958	0.937279	0.999001	NFE2L2_22510-6
478	0.421622	0.0104341	0.0975129	0.158971	0.347326	0.999001	OAZ1_9893-27
479	0.421364	0.0104861	0.0975129	0.148302	0.38104	0.999001	VEGFA_19437-61
480	0.421364	0.0104861	0.0975129	-0.0563096	0.740626	0.999001	TNRC6B_9808-41
481	0.421107	0.0105383	0.0975129	0.111908	0.509625	0.999001	PRC1_15310-61
482	0.421107	0.0105383	0.0975129	0.101476	0.550097	0.999001	ZDHHC4_22834-21
483	0.421107	0.0105383	0.0975129	0.049671	0.770327	0.999001	C1S_8840-61
484	0.421107	0.0105383	0.0975129	-0.0656748	0.699356	0.999001	DUSP26_8967-6
485	0.420748	0.0106115	0.0978168	-0.234485	0.162435	0.999001	EVL_11656-110
486	0.420748	0.0106115	0.0978168	-0.151274	0.371459	0.999001	IL1RAPL1_20522-2
487	0.420592	0.0106434	0.0979773	0.111671	0.510528	0.999001	CACYBP_12432-23
488	0.420335	0.0106963	0.0979773	-0.0219311	0.897485	0.999001	NDUFAF2_21120-3
489	0.420335	0.0106963	0.0979773	-0.249185	0.13694	0.999001	VWF_3050-7
490	0.420335	0.0106963	0.0979773	-0.0516863	0.761274	0.999001	COL23A1_4543-65
491	0.420077	0.0107494	0.0980931	0.068757	0.68595	0.999001	AMPD2_18403-25
492	0.420077	0.0107494	0.0980931	0.456642	0.00449784	0.734563	LBP_3074-6
493	0.41982	0.0108027	0.0983329	0.0906882	0.593478	0.999001	NDC80_12730-3
494	0.419562	0.0108562	0.0985677	-0.0721949	0.671109	0.999001	FAIM_10420-30
495	0.419305	0.01091	0.0985677	0.105388	0.534744	0.999001	BAG2_19228-11
496	0.419305	0.01091	0.0985677	0.0211013	0.901345	0.999001	SF3B6_21135-16
497	0.419305	0.01091	0.0985677	-0.0086539	0.959458	0.999001	GALNT11_8700-325
498	0.419203	0.0109313	0.0985677	0.0340229	0.841553	0.999001	CBR4_21119-1
499	0.419048	0.010964	0.0985677	0.0512121	0.763402	0.999001	SELENOS_11286-78
500	0.419048	0.010964	0.0985677	0.0622407	0.714398	0.999001	SYT6_21539-139
501	0.419048	0.010964	0.0985677	0.07504	0.658918	0.999001	RER1_24677-106
502	0.41879	0.0110182	0.098811	0.0259617	0.878773	0.999001	SAA1_4336-2
503	0.41879	0.0110182	0.098811	0.0647265	0.703499	0.999001	UTS2B_6290-3
504	0.418533	0.0110727	0.0988119	-0.0202715	0.905207	0.999001	CYRIB_19176-27
505	0.418275	0.0111274	0.0991782	0.0173078	0.919016	0.999001	ERP44_6064-4
506	0.418018	0.0111823	0.0991867	0.0270286	0.873831	0.999001	RGS21_19819-7
507	0.417761	0.0112374	0.0991867	0.173434	0.304631	0.999001	DCAF5_11283-13
508	0.417761	0.0112374	0.0991867	0.0714836	0.67417	0.999001	HOMER2_12685-57
509	0.417761	0.0112374	0.0991867	0.118547	0.48467	0.999001	GRB14_13628-58
510	0.417761	0.0112374	0.0991867	0.209116	0.214187	0.999001	GAGE2A_18268-5
511	0.417761	0.0112374	0.0991867	0.00521605	0.975557	0.999001	NFKB1_9869-28
512	0.417246	0.0113484	0.0998028	-0.012211	0.942817	0.999001	TNKS_9907-216
513	0.416731	0.0114603	0.100544	0.0578507	0.733782	0.999001	ADD2_24468-36
514	0.416474	0.0115166	0.100552	0.0666232	0.695221	0.999001	GIPC1_22970-8
515	0.416474	0.0115166	0.100552	0.0120918	0.943374	0.999001	CFC1_3294-55
516	0.416216	0.0115731	0.100563	0.0068757	0.967784	0.999001	PIH1D1_24670-1
517	0.416216	0.0115731	0.100563	-0.00367495	0.982778	0.999001	P3H1_6273-58
518	0.415959	0.0116299	0.100696	-0.0353269	0.835561	0.999001	NDUFB10_22508-2
519	0.415701	0.0116869	0.100709	-0.0666232	0.695221	0.999001	DEF6_14090-23
520	0.415701	0.0116869	0.100709	0.0411357	0.808987	0.999001	RAB3D_19808-26
521	0.415701	0.0116869	0.100709	0.0884358	0.60272	0.999001	CDK15_21581-87
522	0.415444	0.0117441	0.100963	-0.0688756	0.685436	0.999001	KRT18_5354-11
523	0.415342	0.0117669	0.10098	-0.0379394	0.823586	0.999001	C16orf72_23379-60
524	0.415187	0.0118016	0.10098	0.187067	0.267582	0.999001	EIF5A2_11355-10
525	0.415187	0.0118016	0.10098	0.136566	0.420259	0.999001	GABARAPL1_12661-44
526	0.415085	0.0118245	0.101057	-0.0137514	0.935617	0.999001	TOR4A_13459-30
527	0.414672	0.0119173	0.101255	0.129824	0.443775	0.999001	BRD2_15372-43
528	0.414672	0.0119173	0.101255	0.0769368	0.650839	0.999001	C1S_20203-45
529	0.414672	0.0119173	0.101255	0.19182	0.255393	0.999001	RPS20_21643-8
530	0.414672	0.0119173	0.101255	-0.0707723	0.677236	0.999001	NID2_3633-70
531	0.414414	0.0119755	0.101631	0.0310592	0.855202	0.999001	DNAJB6_11606-22
532	0.414157	0.0120339	0.101652	0.035564	0.834473	0.999001	PRPF18_24698-12
533	0.414157	0.0120339	0.101652	0.0371051	0.827406	0.999001	FMR1_7713-50
534	0.414157	0.0120339	0.101652	0.00474186	0.977779	0.999001	NUDT9_9482-110
535	0.4139	0.0120926	0.101676	0.156719	0.354288	0.999001	GTF2A2_22793-110
536	0.4139	0.0120926	0.101676	0.04078	0.810609	0.999001	CLDN1_24641-10
537	0.413642	0.0121515	0.101818	0.0323632	0.849191	0.999001	TRAPPC3_14337-1
538	0.413642	0.0121515	0.101818	0.0887914	0.601257	0.999001	RPS25_23243-120
539	0.413154	0.0122639	0.102002	-0.0071128	0.966673	0.999001	CENPW_8864-59
540	0.413127	0.0122701	0.102002	-0.154585	0.36096	0.999001	PPP1R10_22533-95
541	0.413025	0.0122937	0.102002	0.193824	0.250367	0.999001	ITM2A_7765-15
542	0.41287	0.0123297	0.102002	0.0484856	0.775666	0.999001	RECQL_11431-235
543	0.41287	0.0123297	0.102002	-0.0764626	0.652855	0.999001	TIMD4_15449-33
544	0.41287	0.0123297	0.102002	0.0668603	0.694189	0.999001	VIM_15540-6
545	0.41287	0.0123297	0.102002	0.336672	0.0415978	0.999001	CTSB_3061-61
546	0.41287	0.0123297	0.102002	-0.0393575	0.817101	0.999001	PAWR_9565-6
547	0.412613	0.0123896	0.102002	0.00652006	0.969449	0.999001	SPHK1_4294-16
548	0.412537	0.0124072	0.102002	-0.0305905	0.857365	0.999001	GLB1_10554-23
549	0.41251	0.0124134	0.102002	0.201411	0.231938	0.999001	HLA-E_25918-60
550	0.412382	0.0124435	0.102002	-0.162883	0.335434	0.999001	MPP2_24265-6
551	0.412355	0.0124497	0.102002	0.110011	0.516871	0.999001	ACAP2_12343-14
552	0.412355	0.0124497	0.102002	-0.0360382	0.832297	0.999001	IFI16_13940-19
553	0.412355	0.0124497	0.102002	0.110367	0.515508	0.999001	HSPH1_17704-74
554	0.412355	0.0124497	0.102002	0.0390018	0.818726	0.999001	PAGE4_24201-86
555	0.412355	0.0124497	0.102002	0.137522	0.41698	0.999001	GDF9_3067-67
556	0.41228	0.0124675	0.102002	0.240308	0.151955	0.999001	BATF_19227-18
557	0.412098	0.0125101	0.102002	0.0516863	0.761274	0.999001	AP2B1_24938-7
558	0.41184	0.0125708	0.102039	0.0261988	0.877675	0.999001	PFN4_20922-4
559	0.41184	0.0125708	0.102039	0.0694724	0.682852	0.999001	AMOT_25296-3
560	0.41184	0.0125708	0.102039	-0.0666232	0.695221	0.999001	AKT1_2867-52
561	0.411583	0.0126316	0.102419	-0.0682829	0.688007	0.999001	KCTD10_23337-54
562	0.411481	0.0126559	0.102501	-0.0652006	0.701426	0.999001	SMR3A_7838-27
563	0.411326	0.0126928	0.102686	0.214332	0.202717	0.999001	PID1_23291-18
564	0.411223	0.0127171	0.102768	-0.067457	0.691593	0.999001	LYSMD3_10563-13
565	0.411068	0.0127541	0.102953	0.103491	0.542162	0.999001	NUDT16L1_12497-29
566	0.410811	0.0128158	0.103336	-0.141917	0.402102	0.999001	NUP98_12772-8
567	0.410553	0.0128777	0.103491	0.17865	0.290089	0.999001	HMG20B_11551-16
568	0.410553	0.0128777	0.103491	0.0921107	0.587672	0.999001	RAB24_20934-13
569	0.410553	0.0128777	0.103491	0.0282141	0.868344	0.999001	EYA2_21152-25
570	0.410322	0.0129334	0.103647	0.207647	0.217498	0.999001	CER1_6230-56
571	0.410296	0.0129398	0.103647	-0.00154111	0.992777	0.999001	CRKL_9877-28
572	0.410039	0.0130022	0.10369	0.100765	0.552911	0.999001	CCM2_12347-29
573	0.410039	0.0130022	0.10369	-0.0497896	0.769794	0.999001	NDUFA2_20458-22
574	0.410039	0.0130022	0.10369	0.0704167	0.67877	0.999001	C2orf68_23276-14
575	0.410039	0.0130022	0.10369	0.0246577	0.884821	0.999001	RABEP1_24417-22
576	0.409781	0.0130648	0.103847	0.0751586	0.658412	0.999001	SIAE_9263-57
577	0.409781	0.0130648	0.103847	0.0649635	0.702462	0.999001	TIRAP_9839-148
578	0.409524	0.0131277	0.10412	0.0209828	0.901897	0.999001	BTG1_22088-3
579	0.409524	0.0131277	0.10412	0.0765811	0.652351	0.999001	SYNE2_9789-52
580	0.409266	0.0131909	0.104279	0.0923478	0.586707	0.999001	SNX5_18327-6
581	0.409266	0.0131909	0.104279	0.0534645	0.753312	0.999001	SNX16_23408-1
582	0.409266	0.0131909	0.104279	-0.102661	0.545423	0.999001	CACNB3_24237-115
583	0.409009	0.0132543	0.104327	0.0655563	0.699873	0.999001	SERF2_18274-2
584	0.409009	0.0132543	0.104327	0.0130401	0.938941	0.999001	HDAC4_25275-30
585	0.408752	0.0133179	0.104539	0.097801	0.564706	0.999001	UROS_11248-43
586	0.40852	0.0133753	0.104539	-0.0935333	0.581892	0.999001	NFIA_25482-5
587	0.408494	0.0133819	0.104539	-0.0373422	0.82632	0.999001	TFB1M_21344-31
588	0.408494	0.0133819	0.104539	0.00426768	0.98	0.999001	RASSF2_22013-6
589	0.408494	0.0133819	0.104539	-0.0184933	0.913489	0.999001	TYMSOS_8263-64
590	0.407979	0.0135105	0.104923	0.00426768	0.98	0.999001	ARAF_12583-77
591	0.407979	0.0135105	0.104923	0.256416	0.12554	0.999001	FABP12_18888-37
592	0.407722	0.0135752	0.104923	-0.205809	0.221687	0.999001	NEFL_10082-251
593	0.407722	0.0135752	0.104923	0.115959	0.49432	0.999001	ZNF134_12787-47
594	0.407722	0.0135752	0.104923	0.0293996	0.862864	0.999001	TAF15_16865-62
595	0.407722	0.0135752	0.104923	-0.182325	0.280116	0.999001	RPP40_25422-58
596	0.407722	0.0135752	0.104923	0.147828	0.382582	0.999001	ARID1A_9898-161
597	0.407491	0.0136335	0.104978	-0.0711322	0.675684	0.999001	SEC61B_7878-2
598	0.407465	0.0136401	0.104978	0.00486041	0.977223	0.999001	CDK5RAP3_21238-40
599	0.407465	0.0136401	0.104978	0.117124	0.489963	0.999001	TBC1D22B_21381-73
600	0.407465	0.0136401	0.104978	0.0231166	0.891976	0.999001	GMPPA_24271-9
601	0.407207	0.0137054	0.105258	0.0352083	0.836106	0.999001	ARID3C_25484-120
602	0.407207	0.0137054	0.105258	0.0695869	0.682357	0.999001	ANXA6_5335-73
603	0.40695	0.0137708	0.105427	0.0170707	0.920122	0.999001	PWWP3A_22385-2
604	0.40695	0.0137708	0.105427	-0.0234722	0.890324	0.999001	MTHFD2L_24454-27
605	0.406692	0.0138366	0.105597	0.0634262	0.709193	0.999001	ULBP1_3081-70
606	0.406692	0.0138366	0.105597	0.068757	0.68595	0.999001	CFL1_4203-50
607	0.406435	0.0139026	0.105782	0.139529	0.410148	0.999001	H1-10_12709-63
608	0.406178	0.0139689	0.105782	0.16064	0.342221	0.999001	CARD17_18267-74
609	0.406178	0.0139689	0.105782	0.022761	0.893628	0.999001	LEMD1_8040-9
610	0.405946	0.0140287	0.105782	0.111552	0.510979	0.999001	THOC1_9875-107
611	0.40592	0.0140354	0.105782	0.0427953	0.801432	0.999001	TARBP2_12781-2
612	0.40592	0.0140354	0.105782	-0.0522791	0.758618	0.999001	APOBEC3G_13930-3
613	0.40592	0.0140354	0.105782	0.0220497	0.896934	0.999001	NUDT16_20948-16
614	0.40592	0.0140354	0.105782	0.027977	0.869441	0.999001	IRAG1_8255-34
615	0.405818	0.014062	0.105873	0.0349733	0.837185	0.999001	HMX3_24418-14
616	0.405663	0.0141022	0.105956	0.0298737	0.860673	0.999001	CRAT_12637-7
617	0.405405	0.0141693	0.106241	0.0612886	0.718587	0.999001	F9_4876-32
618	0.405405	0.0141693	0.106241	-0.0610515	0.719632	0.999001	TIMM50_7743-5
619	0.405148	0.0142367	0.106526	0.0192046	0.910175	0.999001	DTNA_24701-21
620	0.404891	0.0143043	0.106662	0.166795	0.323796	0.999001	SEPTIN11_12620-3
621	0.404891	0.0143043	0.106662	-0.103912	0.540511	0.999001	GRP_5897-58
622	0.404659	0.0143653	0.106662	0.133839	0.429684	0.999001	LSMEM1_24289-1
623	0.404633	0.0143722	0.106662	-0.0443364	0.794432	0.999001	ANAPC10_12345-4
624	0.404633	0.0143722	0.106662	0.0243021	0.886471	0.999001	GSTK1_13474-40
625	0.404633	0.0143722	0.106662	0.100172	0.555261	0.999001	AIP_3839-60
626	0.404633	0.0143722	0.106662	-0.0156482	0.92676	0.999001	TACO1_9257-14
627	0.404557	0.0143924	0.106704	-0.105625	0.533821	0.999001	ZNF329_12803-9
628	0.404376	0.0144403	0.106732	-0.0175449	0.91791	0.999001	EOLA1_24905-22
629	0.404376	0.0144403	0.106732	0.0228795	0.893077	0.999001	PRKCQ_3817-18
630	0.403861	0.0145775	0.107527	0.0527532	0.756494	0.999001	CILP_5717-2
631	0.40363	0.0146395	0.107565	0.146761	0.386064	0.999001	EDF1_12415-122
632	0.403604	0.0146464	0.107565	-0.0497896	0.769794	0.999001	BPIFA2_16302-11
633	0.403604	0.0146464	0.107565	0.0417284	0.806287	0.999001	RBMS1_22547-17
634	0.403346	0.0147157	0.107565	0.0113805	0.9467	0.999001	PLA2G4A_21430-4
635	0.403346	0.0147157	0.107565	-0.0302294	0.859031	0.999001	LYZ_4920-10
636	0.403346	0.0147157	0.107565	0.0363938	0.830666	0.999001	RNASEH1_8470-213
637	0.402831	0.014855	0.108041	0.0911623	0.59154	0.999001	PRMT3_12696-166
638	0.402831	0.014855	0.108041	-0.0925849	0.585743	0.999001	WDR5_17760-128
639	0.402831	0.014855	0.108041	0.0298737	0.860673	0.999001	B3GLCT_5727-35
640	0.402574	0.0149251	0.108118	0.105513	0.534258	0.999001	IQCF3_13439-6
641	0.402574	0.0149251	0.108118	-0.224764	0.181076	0.999001	SSR1_8106-15
642	0.402317	0.0149955	0.108519	0.0278585	0.86999	0.999001	FAM118B_23350-66
643	0.402059	0.0150661	0.108706	0.0712465	0.675191	0.999001	UNC45A_11712-207
644	0.402059	0.0150661	0.108706	0.0259617	0.878773	0.999001	USP4_21763-46
645	0.402059	0.0150661	0.108706	0.21694	0.197145	0.999001	SAR1A_23024-25
646	0.401802	0.015137	0.109001	0.0673345	0.692126	0.999001	PGRMC2_10506-53
647	0.401544	0.0152082	0.10919	-0.0393575	0.817101	0.999001	TRAT1_7224-11
648	0.401287	0.0152797	0.109487	0.0663861	0.696254	0.999001	TSG101_13044-5
649	0.401287	0.0152797	0.109487	0.167743	0.321013	0.999001	BCCIP_18304-19
650	0.40103	0.0153514	0.109677	0.27103	0.104684	0.999001	CLTC_13711-10
651	0.400772	0.0154235	0.109976	0.0636595	0.70817	0.999001	FAHD2A_23389-28
652	0.400515	0.0154958	0.110275	-0.00201529	0.990555	0.999001	CSNK1G2_17436-193
653	0.400515	0.0154958	0.110275	0.0401873	0.813312	0.999001	BOLA3_5980-55
654	0.400257	0.0155684	0.110467	0.184221	0.275058	0.999001	LRP1B_11275-94
655	0.400257	0.0155684	0.110467	0.108826	0.521425	0.999001	SIRT2_23031-6
656	0.4	0.0156413	0.110533	0.119139	0.482473	0.999001	BIK_23153-14
657	0.399743	0.0157145	0.110533	0.0467074	0.783694	0.999001	SMAD2_11353-143
658	0.399743	0.0157145	0.110533	0.087606	0.606141	0.999001	EDC4_13066-42
659	0.399743	0.0157145	0.110533	0.0186118	0.912937	0.999001	COPS2_14029-42
660	0.399743	0.0157145	0.110533	0.0596289	0.72591	0.999001	IMPDH1_5229-90
661	0.399743	0.0157145	0.110533	-0.00699467	0.967227	0.999001	ECEL1_7076-17
662	0.399485	0.015788	0.110943	0.207812	0.217123	0.999001	CDH2_3797-1
663	0.399228	0.0158617	0.111336	-0.0514492	0.762338	0.999001	COMTD1_23253-5
664	0.39897	0.0159358	0.111336	0.111671	0.510528	0.999001	SHARPIN_24472-28
665	0.39897	0.0159358	0.111336	-0.119969	0.479406	0.999001	MICALL1_24973-11
666	0.39897	0.0159358	0.111336	0.17215	0.308279	0.999001	SYN3_7199-3
667	0.39897	0.0159358	0.111336	0.180902	0.28395	0.999001	ERO1B_7994-41
668	0.398713	0.0160101	0.111641	0.213028	0.205543	0.999001	RPL26L1_21583-14
669	0.398481	0.0160773	0.11184	0.0840496	0.620895	0.999001	ELK1_10006-25
670	0.398456	0.0160848	0.11184	-0.068757	0.68595	0.999001	ANKRD16_24720-10
671	0.398224	0.0161522	0.112039	-0.0131587	0.938387	0.999001	COMMD9_17683-2
672	0.398198	0.0161597	0.112039	-0.00841681	0.960568	0.999001	USP12_21755-27
673	0.397941	0.0162349	0.112347	-0.0886729	0.601745	0.999001	VRK1_12553-5
674	0.397941	0.0162349	0.112347	0.228927	0.172916	0.999001	C20orf173_7046-6
675	0.397683	0.0163104	0.112655	-0.0271472	0.873282	0.999001	MOB4_19332-1
676	0.397426	0.0163862	0.11275	0.0174264	0.918463	0.999001	ERH_11614-29
677	0.397426	0.0163862	0.11275	0.141545	0.403351	0.999001	CDC42BPB_3629-60
678	0.397426	0.0163862	0.11275	0.117006	0.490406	0.999001	STX7_8274-64
679	0.397169	0.0164623	0.112847	0.0974453	0.56613	0.999001	HSD17B10_4217-49
680	0.397169	0.0164623	0.112847	0.0519234	0.760211	0.999001	SPHK2_4468-21
681	0.397169	0.0164623	0.112847	-0.068757	0.68595	0.999001	PVRIG_6464-40
682	0.397065	0.0164929	0.112945	-0.0529903	0.755433	0.999001	DIDO1_14329-4
683	0.396911	0.0165387	0.112945	-0.0469445	0.782622	0.999001	PFKFB3_12456-5
684	0.396911	0.0165387	0.112945	0.0303479	0.858484	0.999001	DHRS9_17467-1
685	0.396654	0.0166154	0.113039	0.0439808	0.796046	0.999001	ARL1_12392-30
686	0.396654	0.0166154	0.113039	0.0324818	0.848645	0.999001	PDRG1_12593-33
687	0.396654	0.0166154	0.113039	-0.0228795	0.893077	0.999001	KLHL7_12625-138
688	0.396654	0.0166154	0.113039	0.0670974	0.693157	0.999001	MTSS2_25252-29
689	0.396396	0.0166924	0.113039	0.0350898	0.83665	0.999001	FOXP3_22148-135
690	0.396396	0.0166924	0.113039	-0.0449292	0.791744	0.999001	VCL_8750-46
691	0.396396	0.0166924	0.113039	0.0911623	0.59154	0.999001	ZNF264_9993-11
692	0.396293	0.0167233	0.113143	0.115583	0.495731	0.999001	GAGE12F_20068-61
693	0.396139	0.0167697	0.113246	-0.0604588	0.722245	0.999001	CRYBB3_23262-11
694	0.395624	0.0169251	0.113978	0.180428	0.285235	0.999001	BCL7A_21331-19
695	0.395521	0.0169565	0.114084	0.172367	0.307662	0.999001	PHKA1_25088-42
696	0.395367	0.0170033	0.114188	0.0593919	0.726958	0.999001	EGLN2_24674-22
697	0.395367	0.0170033	0.114188	-0.0248948	0.883721	0.999001	SPOCK1_5490-53
698	0.395109	0.0170818	0.114398	0.0606959	0.7212	0.999001	PANK3_12658-72
699	0.395109	0.0170818	0.114398	0.133958	0.429272	0.999001	KCNRG_23336-2
700	0.394852	0.0171606	0.114714	0.128623	0.448038	0.999001	KIRREL2_7958-15
701	0.394852	0.0171606	0.114714	0.21611	0.198906	0.999001	FGF22_9513-9
702	0.394595	0.0172397	0.114821	0.211487	0.208919	0.999001	STAT3_10354-57
703	0.394595	0.0172397	0.114821	0.0162409	0.923993	0.999001	UBE3A_11226-16
704	0.394595	0.0172397	0.114821	0.043151	0.799815	0.999001	GFRA3_2505-49
705	0.394337	0.0173191	0.115244	0.0277399	0.870538	0.999001	BTK_3416-2
706	0.39408	0.0173988	0.115352	-0.0714836	0.67417	0.999001	MIEF1_23668-281
707	0.39408	0.0173988	0.115352	0.178176	0.291392	0.999001	TBC1D25_24424-25
708	0.39408	0.0173988	0.115352	0.00628297	0.97056	0.999001	DIAPH1_25083-26
709	0.393822	0.0174788	0.115777	0.0685199	0.686978	0.999001	NSF_13992-12
710	0.393719	0.017511	0.115885	-0.0738545	0.663987	0.999001	TGFB1_2333-72
711	0.393565	0.0175592	0.115992	0.00426768	0.98	0.999001	FNBP1_25265-8
712	0.393565	0.0175592	0.115992	0.0234722	0.890324	0.999001	IMPDH2_5250-53
713	0.393308	0.0176398	0.116314	0.270642	0.105201	0.999001	BMP3_16748-1
714	0.39305	0.0177207	0.116329	0.00628297	0.97056	0.999001	NDUFAF8_9030-56
715	0.392793	0.017802	0.116329	0.0795448	0.639793	0.999001	IMPACT_20463-315
716	0.392535	0.0178835	0.116548	0.0986308	0.561392	0.999001	SNUPN_17765-3
717	0.392535	0.0178835	0.116548	0.026673	0.875478	0.999001	CKB_3800-71
718	0.392432	0.0179164	0.116657	0.260921	0.118806	0.999001	COQ5_22112-30
719	0.392278	0.0179654	0.116663	0.0844052	0.619413	0.999001	SELP_4154-57
720	0.392278	0.0179654	0.116663	0.390611	0.0168359	0.999001	C1RL_9348-1
721	0.392021	0.0180476	0.116988	0.0693498	0.683383	0.999001	GSPT2_24253-5
722	0.392021	0.0180476	0.116988	0.0397131	0.815477	0.999001	DNAJB11_7110-2
723	0.391763	0.0181301	0.11712	0.0488412	0.774063	0.999001	PDIA6_5650-9
724	0.39166	0.0181634	0.11712	0.199158	0.23731	0.999001	CYREN_21327-12
725	0.391506	0.0182129	0.11712	0.0827455	0.626342	0.999001	CTDSP1_21166-1
726	0.391506	0.0182129	0.11712	-0.0972082	0.567079	0.999001	PRRG1_9008-6
727	0.391248	0.0182961	0.117137	0.00426768	0.98	0.999001	BRDT_12748-6
728	0.391248	0.0182961	0.117137	-0.0488412	0.774063	0.999001	DYNLT3_12867-40
729	0.391248	0.0182961	0.117137	0.117243	0.489521	0.999001	TIA1_21885-196
730	0.390991	0.0183795	0.117464	0.0400688	0.813853	0.999001	UCK1_23364-3
731	0.390734	0.0184633	0.117483	-0.0736175	0.665003	0.999001	PIN1_10069-2
732	0.390734	0.0184633	0.117483	-0.0359196	0.832841	0.999001	CAMLG_21140-19
733	0.390734	0.0184633	0.117483	0.0291625	0.863959	0.999001	CDKL2_21786-25
734	0.390734	0.0184633	0.117483	0.0160038	0.9251	0.999001	PDIA3_7832-181
735	0.390734	0.0184633	0.117483	0.122577	0.469834	0.999001	EZR_9753-17
736	0.390219	0.0186318	0.117629	0.0660305	0.697804	0.999001	ABHD10_17370-186
737	0.390219	0.0186318	0.117629	0.0385277	0.820894	0.999001	PNPT1_21378-7
738	0.390219	0.0186318	0.117629	0.106343	0.531029	0.999001	MEF2C_8933-84
739	0.389961	0.0187165	0.117654	0.158971	0.347326	0.999001	UCN3_10756-34
740	0.389961	0.0187165	0.117654	0.0142256	0.933402	0.999001	INPP5E_11370-20
741	0.389961	0.0187165	0.117654	-0.104558	0.537984	0.999001	ECH1_12662-82
742	0.389961	0.0187165	0.117654	-0.0544129	0.749076	0.999001	ID1_15402-2
743	0.389961	0.0187165	0.117654	0.119976	0.47938	0.999001	NCBP2_21636-63
744	0.389729	0.0187933	0.11768	0.217889	0.195146	0.999001	DNMT3L_19142-39
745	0.389704	0.0188016	0.11768	0.12151	0.473738	0.999001	PLOD3_10612-18
746	0.389704	0.0188016	0.11768	0.0866576	0.610061	0.999001	PSMD11_13572-43
747	0.389704	0.0188016	0.11768	-0.0501452	0.768194	0.999001	IL20_4138-25
748	0.389447	0.0188869	0.118011	0.0417284	0.806287	0.999001	ARL6IP1_24699-20
749	0.389447	0.0188869	0.118011	0.00734989	0.965563	0.999001	COLGALT1_5638-23
750	0.389189	0.0189726	0.118242	0.105862	0.532898	0.999001	KLHL2_23649-6
751	0.388932	0.0190587	0.118372	0.0956728	0.573247	0.999001	CD34_11285-8
752	0.388932	0.0190587	0.118372	0.227135	0.176395	0.999001	RACK1_21857-26
753	0.388674	0.019145	0.118604	0.0254875	0.880972	0.999001	WWOX_17724-3
754	0.388674	0.019145	0.118604	-0.0947187	0.577095	0.999001	STAMBP_19187-21
755	0.388417	0.0192317	0.118838	0.619288	4.37817e-05	0.159212	C9_13722-105
756	0.388417	0.0192317	0.118838	-0.0545314	0.748547	0.999001	HNRNPD_18348-89
757	0.38816	0.0193187	0.119072	0.258432	0.122493	0.999001	IBSP_14023-84
758	0.387927	0.0193975	0.119307	0.192283	0.254226	0.999001	ENOX2_13422-66
759	0.387902	0.019406	0.119307	0.21694	0.197145	0.999001	ASAP3_24455-2
760	0.387902	0.019406	0.119307	-0.0180191	0.9157	0.999001	CDK1|CCNB1_3422-4
761	0.387645	0.0194937	0.119442	-0.0692312	0.683896	0.999001	SHKBP1_23702-98
762	0.387645	0.0194937	0.119442	0.131468	0.437975	0.999001	MBNL2_24446-65
763	0.387645	0.0194937	0.119442	0.0050975	0.976113	0.999001	CRYZL1_9207-60
764	0.387387	0.0195817	0.119678	0.0233537	0.890874	0.999001	DECR2_18343-10
765	0.387387	0.0195817	0.119678	-0.00106698	0.994999	0.999001	RIC8A_25245-22
766	0.38713	0.01967	0.119916	0.135854	0.422707	0.999001	HSPA1A_11157-35
767	0.38713	0.01967	0.119916	0.0446947	0.792807	0.999001	MAT2A_19788-6
768	0.38713	0.01967	0.119916	0.0552427	0.745375	0.999001	CLPSL2_7767-1
769	0.387026	0.0197057	0.120033	-0.0528718	0.755964	0.999001	NCR2_2734-49
770	0.386873	0.0197586	0.120255	-0.0473001	0.781016	0.999001	ELAPOR1_9097-5
771	0.38664	0.019839	0.120393	0.00806117	0.962233	0.999001	STAB1_14599-18
772	0.38664	0.019839	0.120393	-0.0222881	0.895826	0.999001	NUMBL_24947-40
773	0.386615	0.0198476	0.120393	-0.0502638	0.767661	0.999001	CCDC92_23418-66
774	0.386358	0.0199369	0.120734	0.0146998	0.931188	0.999001	MBD1_14294-61
775	0.386358	0.0199369	0.120734	0.0207457	0.903	0.999001	AARSD1_21535-5
776	0.386279	0.0199644	0.120774	0.181139	0.283309	0.999001	USP1_21740-26
777	0.3861	0.0200266	0.120774	0.0950744	0.575659	0.999001	GABARAP_17735-130
778	0.3861	0.0200266	0.120774	0.0879616	0.604674	0.999001	NDUFA5_19200-16
779	0.3861	0.0200266	0.120774	-0.0222868	0.895832	0.999001	PSMB10_21861-8
780	0.3861	0.0200266	0.120774	0.142374	0.400572	0.999001	VPS9D1_24900-46
781	0.385843	0.0201166	0.121016	0.0628297	0.71181	0.999001	PICK1_21876-266
782	0.385353	0.0202888	0.121302	-0.112738	0.50647	0.999001	TOM1_25492-7
783	0.385328	0.0202975	0.121302	0.0618813	0.715978	0.999001	SERPINB9_21221-67
784	0.385328	0.0202975	0.121302	0.00604588	0.97167	0.999001	TRABD2A_9401-57
785	0.385328	0.0202975	0.121302	-0.0363938	0.830666	0.999001	CSMD1_9598-23
786	0.385224	0.0203342	0.121421	-0.239346	0.153653	0.999001	PSTPIP1_19168-71
787	0.385071	0.0203885	0.121646	0.0641337	0.706092	0.999001	RAB2A_23008-4
788	0.384813	0.0204799	0.121891	0.0337858	0.842643	0.999001	NLRP10_12821-6
789	0.384813	0.0204799	0.121891	-0.0424397	0.803049	0.999001	CXCL3_22973-8
790	0.384452	0.0206087	0.122457	-0.0742102	0.662465	0.999001	COMMD5_24704-38
791	0.384299	0.0206636	0.122483	0.0550056	0.746432	0.999001	ACOT8_17400-71
792	0.384041	0.020756	0.12273	0.125422	0.459508	0.999001	UBE2D2_18842-24
793	0.383784	0.0208487	0.122731	0.0116176	0.945592	0.999001	ERP29_13728-19
794	0.383784	0.0208487	0.122731	0.520775	0.000951359	0.454801	ITIH4_4811-33
795	0.383784	0.0208487	0.122731	0.127556	0.451844	0.999001	FGA|FGB|FGG_4907-56
796	0.383784	0.0208487	0.122731	0.0929405	0.584298	0.999001	F9_5307-12
797	0.383526	0.0209417	0.122731	0.053346	0.753842	0.999001	TCL1B_18276-34
798	0.383526	0.0209417	0.122731	0.0254875	0.880972	0.999001	AAMDC_24216-30
799	0.383526	0.0209417	0.122731	0.0176634	0.917358	0.999001	SETD3_24260-4
800	0.383526	0.0209417	0.122731	0.108589	0.522339	0.999001	TFCP2L1_25104-10
801	0.383294	0.0210261	0.122981	-0.0785964	0.643801	0.999001	FGF8_19570-12
802	0.383269	0.0210351	0.122981	0.251556	0.133121	0.999001	RPS19_19166-15
803	0.383012	0.0211289	0.123331	-0.0583249	0.73168	0.999001	MAGI2_14066-49
804	0.383012	0.0211289	0.123331	0.0501452	0.768194	0.999001	PPIL1_9884-8
805	0.382908	0.0211668	0.123453	0.0182562	0.914594	0.999001	MMP17_2838-53
806	0.382754	0.0212229	0.123484	0.179835	0.286847	0.999001	DNAJB1_3852-19
807	0.382754	0.0212229	0.123484	0.0366309	0.829579	0.999001	FGF6_4130-71
808	0.38265	0.0212611	0.123607	0.120213	0.478505	0.999001	LCAT_15413-3
809	0.382497	0.0213174	0.123637	-0.0565467	0.739571	0.999001	TMEM87B_13485-20
810	0.382239	0.0214122	0.123989	0.0748029	0.659931	0.999001	KPNA1_19587-12
811	0.382239	0.0214122	0.123989	0.0310592	0.855202	0.999001	HSP90AA1_2625-53
812	0.381982	0.0215073	0.124244	0.148302	0.38104	0.999001	SRP19_18257-64
813	0.381982	0.0215073	0.124244	-0.0608144	0.720677	0.999001	HSP90B1_6393-63
814	0.381725	0.0216028	0.1244	0.0739731	0.66348	0.999001	SYNJ2BP_17348-5
815	0.381725	0.0216028	0.1244	0.00308221	0.985555	0.999001	UCHL1_5019-16
816	0.38167	0.0216232	0.124419	0.0717207	0.673149	0.999001	DHX8_11601-26
817	0.381467	0.0216986	0.124557	0.0578542	0.733766	0.999001	SEPTIN3_18316-75
818	0.381467	0.0216986	0.124557	0.00367495	0.982778	0.999001	IRF6_9999-1
819	0.38121	0.0217948	0.124814	0.00936518	0.956129	0.999001	PRKN_13013-41
820	0.38121	0.0217948	0.124814	0.104979	0.536339	0.999001	METAP1D_19752-197
821	0.38121	0.0217948	0.124814	0.0161223	0.924546	0.999001	PDIA3_4719-58
822	0.380952	0.0218914	0.124875	-0.0086539	0.959458	0.999001	NAIF1_18301-10
823	0.380952	0.0218914	0.124875	0.153399	0.364699	0.999001	WARS2_22792-21
824	0.380952	0.0218914	0.124875	0.0765811	0.652351	0.999001	RPS27A_2846-24
825	0.380952	0.0218914	0.124875	-0.164306	0.331173	0.999001	CXCL2_3148-49
826	0.380952	0.0218914	0.124875	0.0156482	0.92676	0.999001	LGMN_7840-64
827	0.380695	0.0219883	0.12533	-0.109181	0.520057	0.999001	SDHAF1_20996-107
828	0.380591	0.0220276	0.125393	-0.0693498	0.683383	0.999001	PARP1_10534-40
829	0.380438	0.0220855	0.125393	0.0258432	0.879323	0.999001	PTTG1_17727-1
830	0.380438	0.0220855	0.125393	0.176042	0.297303	0.999001	NEIL1_21802-53
831	0.380438	0.0220855	0.125393	0.390493	0.0168721	0.999001	YBX2_6372-7
832	0.38018	0.0221832	0.125621	0.102661	0.545423	0.999001	G6PD_19297-4
833	0.38018	0.0221832	0.125621	-0.0124474	0.941712	0.999001	BMP4_6326-20
834	0.379923	0.0222811	0.125621	0.00675716	0.968339	0.999001	DNAJB8_20942-4
835	0.379923	0.0222811	0.125621	0.0880854	0.604164	0.999001	GBA3_21592-8
836	0.379923	0.0222811	0.125621	0.0510936	0.763934	0.999001	OXCT1_25043-74
837	0.379923	0.0222811	0.125621	-0.113212	0.504673	0.999001	INPP5D_25264-102
838	0.379923	0.0222811	0.125621	0.0348527	0.837739	0.999001	GRPEL1_7113-1
839	0.379665	0.0223795	0.126077	0.0484856	0.775666	0.999001	TP53I3_17748-21
840	0.379408	0.0224782	0.126242	0.0662676	0.696771	0.999001	STAMBPL1_12401-3
841	0.379408	0.0224782	0.126242	0.00723134	0.966118	0.999001	UBA2_12500-88
842	0.379408	0.0224782	0.126242	0.0975639	0.565655	0.999001	NISCH_12738-43
843	0.379408	0.0224782	0.126242	-0.0459961	0.786911	0.999001	CSMD2_9971-5
844	0.379175	0.0225678	0.126408	0.011499	0.946146	0.999001	MARCO_9003-99
845	0.379151	0.0225772	0.126408	-0.0343785	0.839918	0.999001	FXN_11833-83
846	0.378893	0.0226766	0.126867	0.0574951	0.735359	0.999001	MRPL21_8942-2
847	0.378636	0.0227764	0.127132	-0.0455219	0.789058	0.999001	HEXIM2_14205-6
848	0.378636	0.0227764	0.127132	-0.0218126	0.898037	0.999001	TNFRSF13C_5383-14
849	0.378378	0.0228765	0.1273	0.0195602	0.908519	0.999001	PSMA6_3860-7
850	0.378378	0.0228765	0.1273	0.501926	0.00154977	0.48395	CRP_4337-49
851	0.378378	0.0228765	0.1273	0.0465916	0.784218	0.999001	MAPT_5854-60
852	0.378121	0.0229771	0.127664	0.310592	0.0613471	0.999001	CREBBP_13614-6
853	0.377864	0.0230779	0.127931	0.193587	0.250958	0.999001	PRMT1_23351-59
854	0.377864	0.0230779	0.127931	-0.130757	0.440479	0.999001	ALG2_23654-6
855	0.377864	0.0230779	0.127931	0.120332	0.478069	0.999001	PCDH10_8780-2
856	0.377606	0.0231792	0.128079	0.199514	0.236456	0.999001	AMBP_15453-3
857	0.377606	0.0231792	0.128079	0.151512	0.370701	0.999001	EMC2_20435-41
858	0.377502	0.0232203	0.128079	0.360974	0.0281663	0.999001	CSF2_4697-59
859	0.377373	0.0232712	0.128079	0.0628297	0.71181	0.999001	MAP6D1_24661-4
860	0.377349	0.0232808	0.128079	0.340584	0.03914	0.999001	IRF2_12801-33
861	0.377349	0.0232808	0.128079	-0.0863019	0.611533	0.999001	TGM2_18934-50
862	0.377244	0.0233221	0.12821	0.167635	0.321331	0.999001	MUC1_10623-19
863	0.377116	0.0233731	0.128349	-0.0662676	0.696771	0.999001	KIAA0319L_13698-28
864	0.377091	0.0233827	0.128349	0.249674	0.136146	0.999001	INHBB_16746-12
865	0.376834	0.0234851	0.128717	-0.049671	0.770327	0.999001	FBLIM1_21357-12
866	0.376319	0.0236909	0.129163	0.15091	0.372627	0.999001	PLEKHA7_12731-12
867	0.376319	0.0236909	0.129163	0.0219311	0.897485	0.999001	DOK2_14246-50
868	0.376319	0.0236909	0.129163	0.0112619	0.947255	0.999001	VPS26A_19293-6
869	0.376319	0.0236909	0.129163	0.15091	0.372627	0.999001	NME7_23521-29
870	0.376319	0.0236909	0.129163	0.147591	0.383354	0.999001	H1-2_2987-37
871	0.376319	0.0236909	0.129163	-0.00758698	0.964453	0.999001	ING1_3888-8
872	0.375804	0.0238982	0.129904	0.134669	0.426803	0.999001	LY86_3623-84
873	0.375547	0.0240024	0.130179	0.160631	0.34225	0.999001	TBC1D13_21163-21
874	0.375547	0.0240024	0.130179	0.103491	0.542162	0.999001	SKP2_22777-46
875	0.37529	0.024107	0.13026	0.0615257	0.717543	0.999001	RAB5A_17205-21
876	0.37529	0.024107	0.13026	0.0239464	0.888122	0.999001	PRPS2_18329-4
877	0.37529	0.024107	0.13026	0.595104	0.000102372	0.248184	LRIG1_18831-6
878	0.375032	0.024212	0.130609	-0.068524	0.68696	0.999001	ITGA11_20181-17
879	0.374775	0.0243173	0.130609	0.123526	0.466378	0.999001	HTRA1_15594-47
880	0.374775	0.0243173	0.130609	0.137988	0.415388	0.999001	PSG1_15631-18
881	0.374775	0.0243173	0.130609	-0.0688756	0.685436	0.999001	TREML2_5736-1
882	0.374517	0.024423	0.130609	0.087606	0.606141	0.999001	USO1_13639-101
883	0.374517	0.024423	0.130609	0.103373	0.542628	0.999001	PTGES2_18458-4
884	0.374517	0.024423	0.130609	-0.053346	0.753842	0.999001	CDK8|CCNC_3359-11
885	0.374517	0.024423	0.130609	0.0367495	0.829036	0.999001	PMEPA1_6936-7
886	0.374517	0.024423	0.130609	-0.00106692	0.995	0.999001	PCDHGC3_7859-21
887	0.374413	0.0244661	0.130744	0.207553	0.217711	0.999001	SENP1_21715-40
888	0.374003	0.0246356	0.13136	0.059866	0.724862	0.999001	LAMA4_6577-64
889	0.373745	0.0247425	0.131737	0.139411	0.410549	0.999001	RRM2B_8854-59
890	0.373488	0.0248497	0.132211	0.0408986	0.810068	0.999001	RAB2B_19253-82
891	0.37323	0.0249574	0.132589	0.0512121	0.763402	0.999001	STIP1_5489-18
892	0.372716	0.0251738	0.133447	0.0909306	0.592486	0.999001	FANCL_10063-10
893	0.372716	0.0251738	0.133447	0.272657	0.102535	0.999001	MPP6_13490-1
894	0.372458	0.0252826	0.133828	0.02039	0.904655	0.999001	COPS5_24725-4
895	0.371943	0.0255013	0.134686	-0.00829925	0.961118	0.999001	KLF4_17850-42
896	0.371943	0.0255013	0.134686	0.12483	0.461649	0.999001	MBNL1_24408-30
897	0.371686	0.0256113	0.134686	0.257009	0.124638	0.999001	HOGA1_10024-44
898	0.371686	0.0256113	0.134686	0.107996	0.524625	0.999001	PRPS1_11381-56
899	0.371686	0.0256113	0.134686	0.22537	0.179871	0.999001	ATF1_20926-31
900	0.371686	0.0256113	0.134686	0.0770553	0.650335	0.999001	TBCC_21326-28
901	0.371686	0.0256113	0.134686	0.510936	0.00123164	0.454801	CFHR5_7885-17
902	0.371429	0.0257216	0.134876	0.0395946	0.816018	0.999001	UBQLN4_12720-71
903	0.371429	0.0257216	0.134876	-0.0106692	0.950027	0.999001	EWSR1_12988-49
904	0.371429	0.0257216	0.134876	-0.00983937	0.95391	0.999001	HBG2_19774-8
905	0.371171	0.0258324	0.135163	0.285342	0.0869173	0.999001	HERC5_12934-1
906	0.371171	0.0258324	0.135163	-0.117243	0.489521	0.999001	CCL26_9168-31
907	0.371066	0.0258776	0.135163	0.00652006	0.969449	0.999001	NECTIN3_13557-3
908	0.370914	0.0259435	0.135163	0.218481	0.193904	0.999001	ARHGEF16_22070-5
909	0.370914	0.0259435	0.135163	-0.0682829	0.688007	0.999001	TMX1_24680-51
910	0.370914	0.0259435	0.135163	0.666469	6.69408e-06	0.048686	C9_3060-43
911	0.370914	0.0259435	0.135163	-0.0996977	0.557144	0.999001	SH2D1A_4567-82
912	0.370656	0.026055	0.13555	-0.0429139	0.800893	0.999001	FAM162A_6531-29
913	0.370656	0.026055	0.13555	0.136803	0.419445	0.999001	NR1H2_9016-12
914	0.370142	0.0262793	0.136326	-0.0903325	0.594933	0.999001	HNRNPLL_23657-102
915	0.370037	0.0263252	0.136467	0.0577322	0.734307	0.999001	VHL_17362-5
916	0.369884	0.026392	0.136716	0.132424	0.43462	0.999001	UMODL1_9114-84
917	0.369627	0.0265051	0.137009	0.0146998	0.931188	0.999001	CCDC134_15300-66
918	0.369627	0.0265051	0.137009	-0.0171893	0.919569	0.999001	MX1_17460-51
919	0.369627	0.0265051	0.137009	-0.122584	0.469807	0.999001	JAG1_7754-11
920	0.369393	0.0266081	0.137109	0.119398	0.481517	0.999001	NRIP3_18237-29
921	0.369369	0.0266186	0.137109	0.167151	0.322751	0.999001	DDRGK1_23559-10
922	0.369136	0.026722	0.137209	0.0688756	0.685436	0.999001	SGTB_18837-9
923	0.369112	0.0267326	0.137209	-0.0571395	0.736938	0.999001	MRPL55_11135-5
924	0.369112	0.0267326	0.137209	0.107759	0.525541	0.999001	NTAQ1_24649-11
925	0.369112	0.0267326	0.137209	0.0390018	0.818726	0.999001	CKAP2_5345-51
926	0.368855	0.0268469	0.137699	-0.0535862	0.752768	0.999001	PSMA3_18926-7
927	0.368597	0.0269616	0.13819	0.16881	0.317901	0.999001	ETNK1_8328-9
928	0.36834	0.0270767	0.138487	0.083931	0.621389	0.999001	UBE2D3_19280-29
929	0.36834	0.0270767	0.138487	0.097801	0.564706	0.999001	UBE2Q1_21727-15
930	0.36834	0.0270767	0.138487	-0.144983	0.391908	0.999001	SRGAP2_25091-83
931	0.368082	0.0271922	0.138883	0.276569	0.0975064	0.999001	CFI_2567-5
932	0.367825	0.0273082	0.139377	0.0908067	0.592993	0.999001	SH3GL3_18318-98
933	0.367568	0.0274245	0.139482	0.0563096	0.740626	0.999001	KPNA4_12698-72
934	0.367568	0.0274245	0.139482	-0.0350898	0.83665	0.999001	FAM210A_14593-152
935	0.367568	0.0274245	0.139482	0.00497896	0.976668	0.999001	DCAF11_22120-4
936	0.367568	0.0274245	0.139482	0.109893	0.517325	0.999001	IL10RA_9768-5
937	0.36731	0.0275413	0.139587	0.119376	0.481596	0.999001	ZNRF3_10390-21
938	0.36731	0.0275413	0.139587	-0.103965	0.540303	0.999001	MAPK8_3825-18
939	0.36731	0.0275413	0.139587	0.0265544	0.876027	0.999001	EFCAB14_9514-46
940	0.367053	0.0276584	0.139889	-0.00237093	0.988888	0.999001	EBAG9_19802-22
941	0.366795	0.027776	0.139996	0.245866	0.142421	0.999001	ARSA_3583-54
942	0.366562	0.0278832	0.140106	0.136566	0.420259	0.999001	FAM151B_23518-7
943	0.366538	0.027894	0.140106	0.142137	0.401365	0.999001	PDIA4_20525-200
944	0.366538	0.027894	0.140106	0.10764	0.526	0.999001	RDH12_21345-93
945	0.366538	0.027894	0.140106	-0.045759	0.787985	0.999001	IRF5_25460-36
946	0.366047	0.0281203	0.140651	-0.00367516	0.982777	0.999001	OPALIN_7736-28
947	0.366023	0.0281312	0.140651	0.0160038	0.9251	0.999001	JMJD6_18322-15
948	0.366023	0.0281312	0.140651	-0.189793	0.260544	0.999001	PCDHB10_9963-19
949	0.365789	0.0282395	0.140651	0.0915234	0.590066	0.999001	ZKSCAN7_23570-87
950	0.365766	0.0282504	0.140651	-0.133246	0.431749	0.999001	MTHFD2_18321-38
951	0.365766	0.0282504	0.140651	0.172722	0.306649	0.999001	TBPL1_18434-141
952	0.365766	0.0282504	0.140651	-0.0493154	0.771928	0.999001	ESAM_20536-11
953	0.365766	0.0282504	0.140651	0.0905696	0.593963	0.999001	EEF1A1_25256-23
954	0.365766	0.0282504	0.140651	-0.0196787	0.907967	0.999001	SQSTM1_7695-106
955	0.365508	0.0283701	0.140651	-0.0186129	0.912932	0.999001	LTF_14755-4
956	0.365508	0.0283701	0.140651	0.139174	0.411354	0.999001	DLST_23699-61
957	0.365508	0.0283701	0.140651	0.01387	0.935064	0.999001	STAB2_3399-31
958	0.365508	0.0283701	0.140651	0.337858	0.0408402	0.999001	CFHR1_5982-50
959	0.365508	0.0283701	0.140651	-0.151621	0.370352	0.999001	C17orf67_9070-1
960	0.365251	0.0284901	0.14115	-0.0573766	0.735885	0.999001	CRH_19637-9
961	0.364736	0.0287315	0.141597	-0.10361	0.541697	0.999001	SOCS3_11440-58
962	0.364736	0.0287315	0.141597	-0.0129216	0.939495	0.999001	TOX3_12717-65
963	0.364736	0.0287315	0.141597	0.0443364	0.794432	0.999001	TPT1_3872-2
964	0.364678	0.0287589	0.141597	-0.0101962	0.95224	0.999001	GRK5_21510-24
965	0.364479	0.0288528	0.141597	0.127675	0.45142	0.999001	FLNA_11245-43
966	0.364479	0.0288528	0.141597	0.0293996	0.862864	0.999001	PGAM2_15524-30
967	0.364479	0.0288528	0.141597	0.0427953	0.801432	0.999001	NDUFAF3_23254-31
968	0.364479	0.0288528	0.141597	0.222275	0.186084	0.999001	KIR2DL4_5095-21
969	0.364245	0.0289634	0.141716	0.189793	0.260544	0.999001	PELI2_12702-13
970	0.364221	0.0289745	0.141716	0.029281	0.863412	0.999001	DLX3_11422-2
971	0.364221	0.0289745	0.141716	0.021694	0.898588	0.999001	LAMTOR2_15329-167
972	0.364221	0.0289745	0.141716	-0.264833	0.11318	0.999001	CCL3_3040-59
973	0.363964	0.0290967	0.142218	-0.0623555	0.713893	0.999001	SNX3_19503-2
974	0.363753	0.0291969	0.142529	0.252312	0.13192	0.999001	ROGDI_23343-6
975	0.363707	0.0292192	0.142529	-0.059866	0.724862	0.999001	MRPL2_19132-1
976	0.363449	0.0293422	0.142938	-0.0602217	0.723292	0.999001	BET1L_10959-125
977	0.363192	0.0294657	0.143155	0.000829826	0.996111	0.999001	NME4_16809-1
978	0.363192	0.0294657	0.143155	0.0545314	0.748547	0.999001	GNAQ_23567-37
979	0.362934	0.0295895	0.14347	-0.150673	0.373387	0.999001	SNCG_19630-2
980	0.362677	0.0297138	0.143785	0.000592733	0.997222	0.999145	MAMDC2_6119-14
981	0.362677	0.0297138	0.143785	0.0333116	0.844825	0.999001	WFDC13_9345-436
982	0.362443	0.0298272	0.1441	0.114635	0.499298	0.999001	ADAM29_13549-15
983	0.36242	0.0298385	0.1441	-0.00806117	0.962233	0.999001	GRIPAP1_24432-3
984	0.36242	0.0298385	0.1441	-0.00071128	0.996666	0.999001	IKBKB_24940-3
985	0.362162	0.0299636	0.144543	-0.0649635	0.702462	0.999001	SH3BGRL_12693-2
986	0.361905	0.0300892	0.144543	0.0340229	0.841553	0.999001	SMAD2_10364-6
987	0.361905	0.0300892	0.144543	-0.12068	0.476785	0.999001	CCDC50_12399-194
988	0.361905	0.0300892	0.144543	0.0980381	0.563759	0.999001	THYN1_12424-107
989	0.361905	0.0300892	0.144543	0.236263	0.159181	0.999001	CHP1_12458-79
990	0.361905	0.0300892	0.144543	0.197024	0.242476	0.999001	ADK_19207-119
991	0.361905	0.0300892	0.144543	0.057258	0.736412	0.999001	PKM_4240-31
992	0.361905	0.0300892	0.144543	0.259973	0.120201	0.999001	EIF1AX_9850-38
993	0.361647	0.0302152	0.144766	-0.0836939	0.622378	0.999001	EFNB3_2514-65
994	0.361647	0.0302152	0.144766	0.0795448	0.639793	0.999001	MASP1_9125-23
995	0.36139	0.0303416	0.145181	0.00723134	0.966118	0.999001	THBS1_3474-19
996	0.361133	0.0304685	0.145405	-0.0630668	0.710769	0.999001	MVK_11391-69
997	0.361133	0.0304685	0.145405	0.0358011	0.833385	0.999001	PDGFC_13658-31
998	0.361133	0.0304685	0.145405	0.0851165	0.616453	0.999001	HSD17B4_23643-22
999	0.360875	0.0305958	0.145821	0.0923478	0.586707	0.999001	ADAMTS1_3174-2
1000	0.360875	0.0305958	0.145821	0.109537	0.51869	0.999001	PEX14_8300-82
1001	0.360618	0.0307235	0.146143	-0.296959	0.0742871	0.999001	GATM_18188-12
1002	0.360618	0.0307235	0.146143	-0.0713651	0.67468	0.999001	MRPL1_20433-19
1003	0.360618	0.0307235	0.146143	0.138818	0.412562	0.999001	USP22_21757-49
1004	0.36036	0.0308517	0.146465	-0.071128	0.675702	0.999001	CASS4_12855-16
1005	0.36036	0.0308517	0.146465	0.376623	0.0215842	0.999001	CFHR1_15468-14
1006	0.360255	0.0309043	0.146619	-0.222986	0.184643	0.999001	FGF5_3065-65
1007	0.359869	0.0310977	0.146921	0.0491968	0.772461	0.999001	IL22RA1_3620-67
1008	0.359846	0.0311093	0.146921	-0.0174264	0.918463	0.999001	PAX8_18314-88
1009	0.359846	0.0311093	0.146921	-0.031889	0.851376	0.999001	OCIAD1_3635-76
1010	0.359846	0.0311093	0.146921	0.140596	0.406542	0.999001	PLOD2_6923-1
1011	0.359846	0.0311093	0.146921	0.130164	0.442571	0.999001	ANKRD46_7851-30
1012	0.359588	0.0312388	0.147246	-0.282378	0.0903904	0.999001	PUS1_11201-19
1013	0.359588	0.0312388	0.147246	0.068757	0.68595	0.999001	CLIC4_15314-49
1014	0.359331	0.0313687	0.147611	0.145457	0.390345	0.999001	STK10_21569-49
1015	0.359225	0.0314222	0.147611	-0.0417309	0.806276	0.999001	GTF2I_13609-11
1016	0.359073	0.0314991	0.147611	-0.0263173	0.877125	0.999001	GCDH_19258-24
1017	0.359073	0.0314991	0.147611	0.0371051	0.827406	0.999001	CIAO1_21178-8
1018	0.359073	0.0314991	0.147611	0.110723	0.514147	0.999001	CDC42EP4_23403-64
1019	0.359073	0.0314991	0.147611	0.00225239	0.989444	0.999001	SH3KBP1_24962-7
1020	0.358816	0.0316299	0.148034	0.0662676	0.696771	0.999001	UBE2L3|UBB_21931-16
1021	0.358816	0.0316299	0.148034	-0.0771738	0.649831	0.999001	BCAR3_5262-57
1022	0.358559	0.0317612	0.148266	-0.0362753	0.83121	0.999001	DEFB103A_5679-16
1023	0.358559	0.0317612	0.148266	-0.011499	0.946146	0.999001	SPATA9_7809-22
1024	0.358301	0.0318929	0.148595	0.0972082	0.567079	0.999001	MMEL1_3627-71
1025	0.358196	0.0319471	0.148752	0.0527532	0.756494	0.999001	PARP16_7881-244
1026	0.358044	0.032025	0.148783	-0.0333116	0.844825	0.999001	NAT1_12632-14
1027	0.358044	0.032025	0.148783	0.0604588	0.722245	0.999001	SARS1_18178-13
1028	0.357786	0.0321576	0.148783	-0.0482485	0.776735	0.999001	CNPY4_15465-79
1029	0.357786	0.0321576	0.148783	0.000592733	0.997222	0.999145	GLUD2_25068-131
1030	0.357786	0.0321576	0.148783	0.0110848	0.948083	0.999001	IL15RA_3445-53
1031	0.357786	0.0321576	0.148783	0.314149	0.0582839	0.999001	CFB_4129-72
1032	0.357786	0.0321576	0.148783	0.0362753	0.83121	0.999001	DNAJC10_8297-8
1033	0.357786	0.0321576	0.148783	0.10764	0.526	0.999001	LDLRAD4_9004-24
1034	0.357529	0.0322907	0.148783	0.229032	0.172714	0.999001	RABEPK_13599-15
1035	0.357529	0.0322907	0.148783	-0.0324818	0.848645	0.999001	FIBP_19169-88
1036	0.357529	0.0322907	0.148783	-0.0461146	0.786375	0.999001	FLI1_21971-47
1037	0.357529	0.0322907	0.148783	-0.0864256	0.611021	0.999001	TACC3_22027-13
1038	0.357272	0.0324242	0.148783	0.196799	0.243027	0.999001	HMGB2_22978-13
1039	0.357272	0.0324242	0.148783	0.0678087	0.690065	0.999001	NCBP1_24441-7
1040	0.357272	0.0324242	0.148783	0.0689941	0.684923	0.999001	PTPA_24717-26
1041	0.357272	0.0324242	0.148783	-0.0170707	0.920122	0.999001	GDF5_2752-62
1042	0.357272	0.0324242	0.148783	0.306716	0.0648291	0.999001	TNNI3_5930-54
1043	0.357272	0.0324242	0.148783	0.00877245	0.958903	0.999001	CABLES2_7105-7
1044	0.357014	0.0325581	0.148834	0.0923478	0.586707	0.999001	GRK2_3347-9
1045	0.356757	0.0326925	0.149074	0.122696	0.469401	0.999001	FZD10_11647-6
1046	0.356757	0.0326925	0.149074	-0.0205086	0.904103	0.999001	NANP_16863-47
1047	0.356757	0.0326925	0.149074	0.0214569	0.899691	0.999001	ZADH2_17345-12
1048	0.356757	0.0326925	0.149074	0.0644894	0.704536	0.999001	RAB1B_19278-19
1049	0.356499	0.0328274	0.149183	0.00486041	0.977223	0.999001	HDAC8_2859-69
1050	0.356499	0.0328274	0.149183	0.0274452	0.871902	0.999001	PTPN11_3397-7
1051	0.356499	0.0328274	0.149183	0.0770553	0.650335	0.999001	DNAJC19_4545-53
1052	0.356499	0.0328274	0.149183	0.237212	0.157465	0.999001	NECTIN2_6245-4
1053	0.356499	0.0328274	0.149183	0.0192046	0.910175	0.999001	ANOS1_6603-18
1054	0.356265	0.0329506	0.149183	0.0321261	0.850283	0.999001	SPTLC1_7886-26
1055	0.356242	0.0329627	0.149183	-0.0868947	0.60908	0.999001	ATG5_12597-68
1056	0.356242	0.0329627	0.149183	0.157074	0.353183	0.999001	ACLY_12700-9
1057	0.356242	0.0329627	0.149183	0.183047	0.278183	0.999001	FBXL5_12846-3
1058	0.356242	0.0329627	0.149183	0.0684014	0.687492	0.999001	DPH7_25235-2
1059	0.356242	0.0329627	0.149183	-0.0842866	0.619907	0.999001	ZW10_25262-6
1060	0.355985	0.0330984	0.149333	0.144745	0.392691	0.999001	VSIG4_17678-28
1061	0.355985	0.0330984	0.149333	0.150791	0.373007	0.999001	CHAC2_21156-5
1062	0.355985	0.0330984	0.149333	0.207219	0.218467	0.999001	UBA1_21760-22
1063	0.355985	0.0330984	0.149333	0.0836939	0.622378	0.999001	STK4_22847-18
1064	0.355985	0.0330984	0.149333	-0.0086539	0.959458	0.999001	POLR2M_23398-1
1065	0.355727	0.0332347	0.149577	-0.0269101	0.87438	0.999001	YWHAB_12414-31
1066	0.355727	0.0332347	0.149577	-0.0254875	0.880972	0.999001	VPS29_14318-1
1067	0.355727	0.0332347	0.149577	-0.0320076	0.850829	0.999001	INPP5A_25444-29
1068	0.35547	0.0333713	0.149913	0.180902	0.28395	0.999001	HNRNPAB_4450-26
1069	0.35547	0.0333713	0.149913	0.0354454	0.835017	0.999001	PPT1_9244-27
1070	0.355212	0.0335085	0.150251	-0.117605	0.48817	0.999001	SEPSECS_17357-33
1071	0.355212	0.0335085	0.150251	0.124592	0.462507	0.999001	PECR_17776-15
1072	0.355138	0.0335483	0.150312	-0.0379372	0.823596	0.999001	MMP3_2788-55
1073	0.355001	0.0336216	0.150312	0.254921	0.127838	0.999001	ZC4H2_21117-18
1074	0.354955	0.0336461	0.150312	0.173671	0.30396	0.999001	C1QBP_4967-1
1075	0.354955	0.0336461	0.150312	0.0525162	0.757556	0.999001	NMT1_5196-7
1076	0.354955	0.0336461	0.150312	0.118784	0.48379	0.999001	PCBD2_6899-37
1077	0.354698	0.0337841	0.150347	0.10278	0.544957	0.999001	OSBPL11_12878-60
1078	0.354698	0.0337841	0.150347	0.025369	0.881521	0.999001	ACOT12_23601-43
1079	0.354592	0.0338411	0.150347	0.122103	0.471567	0.999001	OTULIN_21916-82
1080	0.35444	0.0339227	0.150347	-0.14522	0.391126	0.999001	HABP4_10815-2
1081	0.35444	0.0339227	0.150347	0.0152925	0.92842	0.999001	PURA_12537-88
1082	0.35444	0.0339227	0.150347	-0.0116176	0.945592	0.999001	GMEB2_12804-5
1083	0.35444	0.0339227	0.150347	0.344873	0.0365828	0.999001	TIAM1_14035-13
1084	0.35444	0.0339227	0.150347	0.350068	0.0336684	0.999001	ARL5B_17404-5
1085	0.35444	0.0339227	0.150347	0.243258	0.146839	0.999001	USF2_24457-12
1086	0.35444	0.0339227	0.150347	-0.201055	0.232781	0.999001	LMAN2_9468-8
1087	0.354183	0.0340616	0.150596	0.0864205	0.611042	0.999001	ACYP2_12812-25
1088	0.354183	0.0340616	0.150596	-0.0424397	0.803049	0.999001	PNKP_13657-2
1089	0.354183	0.0340616	0.150596	0.0474186	0.78048	0.999001	NABP1_20454-24
1090	0.353925	0.0342011	0.150846	-0.0311778	0.854655	0.999001	HEXIM1_15596-7
1091	0.353925	0.0342011	0.150846	-0.0623555	0.713893	0.999001	POP7_20398-60
1092	0.353925	0.0342011	0.150846	0.180428	0.285235	0.999001	CLCA2_8950-4
1093	0.353668	0.034341	0.151096	0.052042	0.75968	0.999001	RGS3_12827-37
1094	0.353668	0.034341	0.151096	0.0951986	0.575158	0.999001	CPA1_23981-172
1095	0.353411	0.0344814	0.151531	0.194535	0.248599	0.999001	VPS4B_12668-7
1096	0.353411	0.0344814	0.151531	0.0359196	0.832841	0.999001	TRAPPC2_20402-11
1097	0.353153	0.0346222	0.151966	0.100646	0.553381	0.999001	CLIC4_12491-23
1098	0.352896	0.0347635	0.15231	0.181269	0.282959	0.999001	GPR135_11465-4
1099	0.352896	0.0347635	0.15231	-0.0463517	0.785302	0.999001	OXSM_18271-43
1100	0.352896	0.0347635	0.15231	-0.0174264	0.918463	0.999001	CGB2_6213-10
1101	0.352638	0.0349053	0.152748	0.0784779	0.644303	0.999001	EGF_5509-7
1102	0.352404	0.035035	0.153223	-0.0927035	0.585261	0.999001	TEC_3646-7
1103	0.352124	0.0351903	0.15381	-0.0439808	0.796046	0.999001	GUCD1_23330-12
1104	0.351866	0.0353335	0.154158	0.00320076	0.985	0.999001	PRDM4_12779-30
1105	0.351609	0.0354772	0.154414	0.155178	0.359099	0.999001	PGRMC2_10631-9
1106	0.351609	0.0354772	0.154414	0.174026	0.302956	0.999001	INPP4A_25064-34
1107	0.351351	0.0356213	0.154856	0.0241835	0.887021	0.999001	NAB2_13680-3
1108	0.351094	0.035766	0.155206	0.0118547	0.944483	0.999001	TPK1_12018-84
1109	0.350837	0.0359111	0.155373	0.0791891	0.641295	0.999001	ADGRF1_11243-90
1110	0.350837	0.0359111	0.155373	0.0518049	0.760743	0.999001	ARHGEF1_13976-9
1111	0.350837	0.0359111	0.155373	0.204149	0.225518	0.999001	SPECC1_21360-27
1112	0.350837	0.0359111	0.155373	-0.0194416	0.909071	0.999001	DMKN_5963-9
1113	0.350837	0.0359111	0.155373	-0.0944817	0.578053	0.999001	PCDH8_6280-11
1114	0.350579	0.0360567	0.155524	0.211263	0.209414	0.999001	HCCS_24453-75
1115	0.350579	0.0360567	0.155524	0.14356	0.39662	0.999001	CLEC2D_7054-87
1116	0.350322	0.0362027	0.155524	0.036868	0.828492	0.999001	PAK4_13719-19
1117	0.350322	0.0362027	0.155524	0.0611701	0.719109	0.999001	PLTP_15475-4
1118	0.350322	0.0362027	0.155524	0.367969	0.0250447	0.999001	VCX_23426-1
1119	0.350322	0.0362027	0.155524	-0.135499	0.423933	0.999001	BMPR2_4862-63
1120	0.350322	0.0362027	0.155524	0.196906	0.242766	0.999001	UBC_6172-7
1121	0.350064	0.0363493	0.155786	0.139292	0.410951	0.999001	PCMT1_18160-2
1122	0.350064	0.0363493	0.155786	-0.0276214	0.871087	0.999001	VPS53_25103-45
1123	0.350064	0.0363493	0.155786	0.0450477	0.791207	0.999001	MAPK9_9760-13
1124	0.349807	0.0364963	0.156048	0.0317705	0.851922	0.999001	SKIL_14670-1
1125	0.34955	0.0366438	0.156587	0.146761	0.386064	0.999001	CCDC51_12790-10
1126	0.349443	0.0367048	0.156748	0.119851	0.479844	0.999001	EFNA2_22580-29
1127	0.349292	0.0367918	0.156748	0.0324818	0.848645	0.999001	HNRNPA1_12466-7
1128	0.349292	0.0367918	0.156748	0.420959	0.0094724	0.906484	RBL2_13565-2
1129	0.349035	0.0369403	0.156748	-0.0899769	0.59639	0.999001	KCNA10_13042-7
1130	0.349035	0.0369403	0.156748	0.117006	0.490406	0.999001	CETN3_17410-5
1131	0.349035	0.0369403	0.156748	0.0109063	0.948918	0.999001	ZFAND5_18317-111
1132	0.349035	0.0369403	0.156748	-0.000118547	0.999444	0.999582	DSTN_22958-6
1133	0.349035	0.0369403	0.156748	-0.0331931	0.84537	0.999001	BCL2L2_7134-14
1134	0.349035	0.0369403	0.156748	-0.107522	0.526458	0.999001	TXN_8813-160
1135	0.3488	0.0370763	0.156832	0.115227	0.497067	0.999001	IFRD1_25428-103
1136	0.348777	0.0370893	0.156832	0.122696	0.469401	0.999001	CBL_12016-60
1137	0.348777	0.0370893	0.156832	0.350305	0.0335401	0.999001	C5_2381-52
1138	0.348777	0.0370893	0.156832	0.101832	0.548693	0.999001	MYDGF_9248-36
1139	0.34852	0.0372387	0.157189	-0.103254	0.543093	0.999001	ACADSB_17403-14
1140	0.34852	0.0372387	0.157189	0.329441	0.0464693	0.999001	SPI1_22783-40
1141	0.348263	0.0373887	0.157639	-0.0927035	0.585261	0.999001	DCUN1D5_8760-10
1142	0.348005	0.0375391	0.157816	0.157439	0.352051	0.999001	RNF34_13386-248
1143	0.348005	0.0375391	0.157816	-0.125304	0.459936	0.999001	PPM1B_22009-1
1144	0.348005	0.0375391	0.157816	0.109181	0.520057	0.999001	SBDS_3866-7
1145	0.34777	0.0376769	0.157994	0.220865	0.188963	0.999001	ADAM19_8948-13
1146	0.347748	0.0376901	0.157994	-0.0987493	0.560919	0.999001	MYCT1_13541-1
1147	0.347748	0.0376901	0.157994	0.0267915	0.874929	0.999001	BCL2_3412-7
1148	0.347748	0.0376901	0.157994	0.0299941	0.860118	0.999001	HIKESHI_8686-342
1149	0.34749	0.0378415	0.158355	-0.00290474	0.986387	0.999001	ANKRD1_15361-37
1150	0.34749	0.0378415	0.158355	0.0762255	0.653864	0.999001	RAB11B_20086-5
1151	0.34749	0.0378415	0.158355	0.0481299	0.77727	0.999001	UBXN4_9970-7
1152	0.347233	0.0379934	0.158717	0.0662676	0.696771	0.999001	ALKAL2_6284-7
1153	0.347233	0.0379934	0.158717	0.050975	0.764466	0.999001	NRXN2_8876-51
1154	0.346976	0.0381458	0.158897	0.100053	0.555731	0.999001	JUND_19602-36
1155	0.346976	0.0381458	0.158897	-0.0149369	0.93008	0.999001	CASP10_5340-24
1156	0.346869	0.0382089	0.159069	0.160522	0.342582	0.999001	CREB3L2_17336-54
1157	0.346718	0.0382987	0.159352	0.0302294	0.859031	0.999001	GP5_7185-29
1158	0.346461	0.0384521	0.159807	0.082627	0.626838	0.999001	SCGB2A1_5001-6
1159	0.346203	0.038606	0.160172	-0.026673	0.875478	0.999001	LIN28B_21350-29
1160	0.346203	0.038606	0.160172	-0.120918	0.475914	0.999001	ASPH_6998-106
1161	0.346097	0.0386698	0.160345	-0.0218126	0.898037	0.999001	NCOA2_14045-12
1162	0.345946	0.0387604	0.160447	0.0610515	0.719632	0.999001	CYTH4_12746-4
1163	0.345946	0.0387604	0.160447	-0.162646	0.336148	0.999001	HS3ST4_19370-30
1164	0.345689	0.0389153	0.16054	-0.0226424	0.894179	0.999001	AGO3_15323-112
1165	0.345689	0.0389153	0.16054	-0.00628297	0.97056	0.999001	EIF4EBP2_4184-43
1166	0.345431	0.0390707	0.160634	-0.0718435	0.67262	0.999001	ST3GAL5_10588-39
1167	0.345431	0.0390707	0.160634	0.15008	0.375292	0.999001	TTL_13973-62
1168	0.345431	0.0390707	0.160634	-0.19335	0.25155	0.999001	LRRC75A_24718-8
1169	0.345431	0.0390707	0.160634	-0.02039	0.904655	0.999001	LIMK1_25308-8
1170	0.345174	0.0392266	0.161002	0.15909	0.346962	0.999001	VPS25_18189-12
1171	0.345174	0.0392266	0.161002	0.0793077	0.640794	0.999001	UBE2D3_23037-37
1172	0.345174	0.0392266	0.161002	0.209116	0.214187	0.999001	PROC_3758-68
1173	0.344916	0.039383	0.161462	-0.000948373	0.995555	0.999001	RAB8B_20167-6
1174	0.344916	0.039383	0.161462	0.0330745	0.845916	0.999001	GSK3B_3236-12
1175	0.344659	0.03954	0.161831	0.0335487	0.843734	0.999001	NDUFB6_23287-109
1176	0.344659	0.03954	0.161831	-0.0374607	0.825777	0.999001	UXS1_8258-22
1177	0.344424	0.0396838	0.16202	-0.0301126	0.85957	0.999001	TAFA2_6430-36
1178	0.344402	0.0396974	0.16202	0.120325	0.478095	0.999001	TES_17419-17
1179	0.344402	0.0396974	0.16202	0.036396	0.830656	0.999001	SENP2_21758-65
1180	0.344402	0.0396974	0.16202	0.209472	0.213391	0.999001	VEGFA_4867-15
1181	0.344402	0.0396974	0.16202	0.00474186	0.977779	0.999001	FAM172A_5615-62
1182	0.344295	0.0397627	0.162195	-0.000237093	0.998889	0.999301	SAP30_12888-18
1183	0.344144	0.0398553	0.162209	0.0350898	0.83665	0.999001	CSH1|CSH2_13103-125
1184	0.344144	0.0398553	0.162209	0.0880801	0.604186	0.999001	RAB6A_20083-1
1185	0.344144	0.0398553	0.162209	0.170826	0.312073	0.999001	PLVAP_8565-160
1186	0.343909	0.0400001	0.162309	-0.210776	0.21049	0.999001	HRK_8008-28
1187	0.343887	0.0400138	0.162309	-0.0481299	0.77727	0.999001	PPM1G_21823-5
1188	0.343887	0.0400138	0.162309	0.0927035	0.585261	0.999001	PGD_4187-49
1189	0.343629	0.0401727	0.162682	0.169522	0.315836	0.999001	GABARAP_22966-20
1190	0.343372	0.0403322	0.163055	0.159682	0.345145	0.999001	MRM1_21319-196
1191	0.343372	0.0403322	0.163055	0.0654377	0.700391	0.999001	CXorf38_24707-6
1192	0.343115	0.0404921	0.163611	-0.067453	0.69161	0.999001	SSU72_13566-2
1193	0.342857	0.0406526	0.163986	0.0692312	0.683896	0.999001	RNF8_14663-44
1194	0.342857	0.0406526	0.163986	0.0589177	0.729055	0.999001	SPATA46_22786-57
1195	0.3426	0.0408136	0.164453	-0.0561911	0.741153	0.999001	ESAM_2981-9
1196	0.342342	0.0409751	0.16483	-0.0481299	0.77727	0.999001	CHMP6_21160-4
1197	0.342342	0.0409751	0.16483	-0.147125	0.384873	0.999001	CCL27_2192-63
1198	0.342342	0.0409751	0.16483	0.149487	0.377202	0.999001	EIF5_2612-5
1199	0.342085	0.0411372	0.165116	-0.0118547	0.944483	0.999001	GUSB_15562-24
1200	0.342085	0.0411372	0.165116	-0.030585	0.85739	0.999001	GTF2E2_21322-60
1201	0.342085	0.0411372	0.165116	0.0518049	0.760743	0.999001	TTPAL_24687-18
1202	0.342085	0.0411372	0.165116	-0.0684014	0.687492	0.999001	GLS_24920-6
1203	0.341828	0.0412997	0.165222	0.0326003	0.848099	0.999001	DNAJB2_11438-6
1204	0.341828	0.0412997	0.165222	-0.10029	0.554791	0.999001	NLRP4_12794-6
1205	0.341828	0.0412997	0.165222	0.077648	0.647819	0.999001	NAALADL1_17505-125
1206	0.341828	0.0412997	0.165222	-0.0157667	0.926206	0.999001	COX5A_18226-148
1207	0.341828	0.0412997	0.165222	0.0346156	0.838828	0.999001	MRPL12_23278-13
1208	0.341828	0.0412997	0.165222	0.016478	0.922887	0.999001	HSPA12A_25267-10
1209	0.34157	0.0414628	0.16551	-0.0194416	0.909071	0.999001	GRAP_12820-1
1210	0.34157	0.0414628	0.16551	0.182562	0.279481	0.999001	HAT1_19327-31
1211	0.34157	0.0414628	0.16551	0.0107877	0.949473	0.999001	PIK3AP1_21957-12
1212	0.341313	0.0416264	0.165708	0.131231	0.438808	0.999001	HPRT1_19290-5
1213	0.341313	0.0416264	0.165708	-0.0238279	0.888672	0.999001	POLR2E_20441-35
1214	0.341313	0.0416264	0.165708	0.110723	0.514147	0.999001	RBM39_4284-18
1215	0.341055	0.0417905	0.165927	0.0968526	0.568505	0.999001	BOLA1_15370-5
1216	0.341055	0.0417905	0.165927	0.0086539	0.959458	0.999001	MTIF3_7852-9
1217	0.340842	0.041927	0.165927	0.186948	0.267891	0.999001	CEBPA_18874-66
1218	0.34082	0.0419411	0.165927	0.0673385	0.692108	0.999001	HHLA2_14132-21
1219	0.340798	0.0419551	0.165927	-0.0393575	0.817101	0.999001	CRACR2A_24304-3
1220	0.340798	0.0419551	0.165927	0.0341414	0.841008	0.999001	ALOX5_25880-14
1221	0.340691	0.0420236	0.166107	-0.022998	0.892527	0.999001	TEX30_22802-13
1222	0.340541	0.0421203	0.166219	0.0439808	0.796046	0.999001	NAPA_4292-5
1223	0.340283	0.042286	0.166511	0.0603402	0.722768	0.999001	HSPA9_13492-44
1224	0.340283	0.042286	0.166511	0.068757	0.68595	0.999001	DHX58_14012-17
1225	0.340283	0.042286	0.166511	0.0289254	0.865055	0.999001	CYB5R4_24959-20
1226	0.340026	0.0424522	0.166985	0.00734989	0.965563	0.999001	PURB_18300-39
1227	0.340026	0.0424522	0.166985	-0.0132772	0.937833	0.999001	MMP19_6425-87
1228	0.339768	0.0426189	0.167279	0.0578507	0.733782	0.999001	HDHD3_19482-11
1229	0.339768	0.0426189	0.167279	0.135854	0.422707	0.999001	LYRM1_22496-21
1230	0.339511	0.0427862	0.167483	-0.0535894	0.752754	0.999001	BRD4_10043-31
1231	0.339511	0.0427862	0.167483	0.0455219	0.789058	0.999001	LMOD1_12504-26
1232	0.339511	0.0427862	0.167483	0.244325	0.14502	0.999001	S100A6_13090-17
1233	0.339511	0.0427862	0.167483	0.0252504	0.882071	0.999001	NAP1L4_19188-21
1234	0.339511	0.0427862	0.167483	-0.0260803	0.878224	0.999001	ZRANB1_21754-5
1235	0.339254	0.042954	0.167869	-0.0759884	0.654874	0.999001	CLYBL_23541-61
1236	0.33904	0.0430937	0.168075	0.147472	0.383741	0.999001	CD247_15567-2
1237	0.338996	0.0431223	0.168075	0.386699	0.0180658	0.999001	ITGB2_12750-9
1238	0.338996	0.0431223	0.168075	0.150554	0.373768	0.999001	NUDT2_16583-8
1239	0.338739	0.0432911	0.168193	0.0930591	0.583816	0.999001	AGAP2_14291-53
1240	0.338739	0.0432911	0.168193	0.248118	0.138684	0.999001	C2_3186-2
1241	0.338739	0.0432911	0.168193	0.216229	0.198654	0.999001	SNAPIN_6975-52
1242	0.338481	0.0434605	0.168491	0.489835	0.0020893	0.519412	CFHR5_3666-17
1243	0.338481	0.0434605	0.168491	0.0547685	0.747489	0.999001	ST3GAL2_6281-51
1244	0.338481	0.0434605	0.168491	-0.0171893	0.919569	0.999001	PABPN1_8921-139
1245	0.338224	0.0436304	0.168969	-0.0118547	0.944483	0.999001	RAB2A_16857-2
1246	0.338224	0.0436304	0.168969	0.0282141	0.868344	0.999001	LIN7B_22990-20
1247	0.337967	0.0438009	0.169179	0.0766997	0.651847	0.999001	NUB1_21996-28
1248	0.337967	0.0438009	0.169179	0.068757	0.68595	0.999001	PMPCA_24907-3
1249	0.337709	0.0439719	0.169569	0.263648	0.114864	0.999001	CAPN9_20173-39
1250	0.337452	0.0441434	0.16996	-0.179835	0.286847	0.999001	TRIO_11126-102
1251	0.337452	0.0441434	0.16996	-0.366546	0.0256552	0.999001	CTNNA1_24426-191
1252	0.337452	0.0441434	0.16996	0.0297552	0.861221	0.999001	PDGFA_4499-21
1253	0.337194	0.0443155	0.170352	-0.0519234	0.760211	0.999001	COL28A1_10702-1
1254	0.337194	0.0443155	0.170352	-0.126963	0.453966	0.999001	AAGAB_11926-23
1255	0.33668	0.0446613	0.171139	0.106336	0.531054	0.999001	CHFR_11320-29
1256	0.33668	0.0446613	0.171139	-0.173671	0.30396	0.999001	TBC1D20_23687-27
1257	0.33668	0.0446613	0.171139	-0.0358011	0.833385	0.999001	LY6G6C_6256-9
1258	0.336422	0.044835	0.171533	0.0539387	0.751193	0.999001	EPB41_4706-17
1259	0.336422	0.044835	0.171533	-0.0582064	0.732205	0.999001	CGREF1_6257-56
1260	0.336337	0.0448927	0.171568	-0.00640152	0.970004	0.999001	SOX9_25468-5
1261	0.336273	0.0449359	0.171568	0.120213	0.478505	0.999001	SPINK13_10624-45
1262	0.336165	0.0450092	0.171568	0.0703023	0.679264	0.999001	PAPLN_11254-13
1263	0.336165	0.0450092	0.171568	0.260803	0.11898	0.999001	USP30_21764-99
1264	0.336165	0.0450092	0.171568	-0.0380535	0.823064	0.999001	RABL3_23312-16
1265	0.336165	0.0450092	0.171568	0.0781269	0.645789	0.999001	ST6GALNAC1_7867-154
1266	0.336165	0.0450092	0.171568	0.323632	0.0507064	0.999001	CD14_8969-49
1267	0.335907	0.045184	0.172054	0.128749	0.447589	0.999001	CTF1_13732-79
1268	0.335907	0.045184	0.172054	0.390018	0.0170176	0.999001	PNPLA2_9802-27
1269	0.335393	0.0455352	0.173119	0.0478928	0.77834	0.999001	PLBD2_6536-54
1270	0.335135	0.0457116	0.173427	0.154466	0.361333	0.999001	USP21_12681-63
1271	0.335135	0.0457116	0.173427	-0.00983937	0.95391	0.999001	ACADM_17333-20
1272	0.335135	0.0457116	0.173427	-0.0347342	0.838284	0.999001	TFB2M_21193-1
1273	0.334878	0.0458886	0.173736	0.00497896	0.976668	0.999001	HOXD4_22476-115
1274	0.334878	0.0458886	0.173736	0.0812092	0.632784	0.999001	YWHAH_4707-50
1275	0.334771	0.0459624	0.173906	0.0789567	0.642277	0.999001	IL18RAP_2993-1
1276	0.33462	0.0460661	0.173906	0.142256	0.400968	0.999001	EIF3J_13497-34
1277	0.33462	0.0460661	0.173906	-0.0471816	0.781551	0.999001	HBEGF_14094-29
1278	0.33462	0.0460661	0.173906	0.321736	0.0521551	0.999001	S100A4_9750-7
1279	0.334363	0.0462442	0.173906	0.0996977	0.557144	0.999001	PLXDC2_11342-59
1280	0.334363	0.0462442	0.173906	-0.0220497	0.896934	0.999001	DNPH1_17785-11
1281	0.334363	0.0462442	0.173906	0.105862	0.532898	0.999001	CPA1_19760-26
1282	0.334363	0.0462442	0.173906	-0.0312963	0.854108	0.999001	CAVIN1_24689-9
1283	0.334363	0.0462442	0.173906	-0.110367	0.515508	0.999001	IL24_3321-2
1284	0.334363	0.0462442	0.173906	0.0935333	0.581892	0.999001	PTK2B_8918-64
1285	0.334106	0.0464228	0.174487	-0.135617	0.423524	0.999001	RAB31_13597-20
1286	0.333998	0.0464974	0.174619	0.0713693	0.674662	0.999001	ABHD12_7825-7
1287	0.333891	0.046572	0.174619	0.21611	0.198906	0.999001	CPE_6024-68
1288	0.333848	0.046602	0.174619	0.0937704	0.580931	0.999001	SCGB1D2_6508-68
1289	0.333741	0.0466768	0.17481	0.0142273	0.933394	0.999001	CHEK2_19328-51
1290	0.333591	0.0467817	0.174932	0.24717	0.140249	0.999001	RCAN3_20442-12
1291	0.333591	0.0467817	0.174932	-0.150791	0.373007	0.999001	IGFBP4_2950-57
1292	0.333591	0.0467817	0.174932	0.273606	0.101298	0.999001	SPATA31D4_9524-46
1293	0.333333	0.046962	0.175246	0.188252	0.264507	0.999001	RPS5_19195-85
1294	0.333333	0.046962	0.175246	-0.00130401	0.993888	0.999001	GARS1_21351-8
1295	0.333119	0.0471127	0.175561	-0.151986	0.369188	0.999001	XYLT2_21572-91
1296	0.333097	0.0471278	0.175561	0.0743287	0.661958	0.999001	DCUN1D3_13553-4
1297	0.333076	0.0471429	0.175561	0.073736	0.664495	0.999001	UBE2C_12556-7
1298	0.332861	0.0472941	0.175786	0.0632041	0.710167	0.999001	OSCAR_7116-31
1299	0.332819	0.0473243	0.175786	0.0801375	0.637294	0.999001	MOB1B_19177-7
1300	0.332819	0.0473243	0.175786	-0.0733847	0.666	0.999001	SEPTIN1_23381-8
1301	0.332819	0.0473243	0.175786	-0.0577322	0.734307	0.999001	ALDOA_5864-10
1302	0.332711	0.0474001	0.175923	0.242428	0.148266	0.999001	POLI_13536-56
1303	0.332583	0.0474911	0.175923	-0.17547	0.2989	0.999001	PSME3_5204-13
1304	0.332561	0.0475063	0.175923	0.0577322	0.734307	0.999001	GSK3B_24050-26
1305	0.332454	0.0475823	0.176061	0.151046	0.37219	0.999001	BECN1_13032-1
1306	0.332304	0.0476888	0.176061	-0.0328374	0.847007	0.999001	MLYCD_11538-216
1307	0.332304	0.0476888	0.176061	-0.253097	0.130682	0.999001	ACSF2_17466-72
1308	0.332304	0.0476888	0.176061	-0.0599846	0.724338	0.999001	CXCL11_18171-25
1309	0.332046	0.0478719	0.176201	0.0508565	0.764998	0.999001	RAC3_16769-20
1310	0.332046	0.0478719	0.176201	0.0525162	0.757556	0.999001	RAB32_17778-19
1311	0.332046	0.0478719	0.176201	0.18517	0.272551	0.999001	GTF2B_20979-86
1312	0.332046	0.0478719	0.176201	-0.00391204	0.981667	0.999001	ACTN4_25057-2
1313	0.33181	0.0480403	0.17643	0.0438622	0.796584	0.999001	CCNE1_19767-20
1314	0.331789	0.0480555	0.17643	0.0270286	0.873831	0.999001	ZNF526_14619-8
1315	0.331789	0.0480555	0.17643	0.0770553	0.650335	0.999001	CFHR2_15584-9
1316	0.331532	0.0482398	0.176839	0.0959042	0.572316	0.999001	DARS2_12395-86
1317	0.331532	0.0482398	0.176839	-0.0608144	0.720677	0.999001	ANGPT4_2500-2
1318	0.331274	0.0484246	0.17707	0.0071128	0.966673	0.999001	ARPC3_13573-5
1319	0.331274	0.0484246	0.17707	0.16395	0.332235	0.999001	NMI_17512-2
1320	0.331274	0.0484246	0.17707	0.174382	0.301953	0.999001	GCLM_18214-2
1321	0.331274	0.0484246	0.17707	-0.0439808	0.796046	0.999001	MBL2_3000-66
1322	0.331167	0.0485018	0.177263	0.334183	0.0432259	0.999001	DOHH_24420-57
1323	0.331017	0.0486099	0.177569	-0.00806117	0.962233	0.999001	TAF15_23016-24
1324	0.330759	0.0487958	0.17798	0.11831	0.48555	0.999001	TIMP1_23173-3
1325	0.330759	0.0487958	0.17798	-0.0736218	0.664984	0.999001	PCDHGA2_7175-4
1326	0.330502	0.0489823	0.178481	0.106336	0.531054	0.999001	RGS19_12713-365
1327	0.330502	0.0489823	0.178481	-0.0302294	0.859031	0.999001	CBX1_18817-50
1328	0.330245	0.0491694	0.178805	0.0137514	0.935617	0.999001	RHOQ_21827-7
1329	0.330245	0.0491694	0.178805	-0.0700611	0.680307	0.999001	UGT2A1_8907-11
1330	0.330137	0.0492477	0.179	-0.0173078	0.919016	0.999001	BCL2L14_25238-6
1331	0.329987	0.0493571	0.179129	0.0676901	0.69058	0.999001	DYNLL2_11493-169
1332	0.329987	0.0493571	0.179129	-0.00912809	0.957238	0.999001	PSMD4_13568-30
1333	0.329987	0.0493571	0.179129	-0.0685199	0.686978	0.999001	TOMM20_20408-11
1334	0.32973	0.0495453	0.179454	0.00663861	0.968894	0.999001	SMAD1_9838-4
1335	0.329472	0.049734	0.179601	0.119021	0.482912	0.999001	GLRX2_12486-8
1336	0.329472	0.049734	0.179601	0.0518049	0.760743	0.999001	COASY_21207-1
1337	0.329472	0.049734	0.179601	-0.0458803	0.787436	0.999001	MBD4_3891-56
1338	0.329472	0.049734	0.179601	0.10195	0.548225	0.999001	PGAM1_3896-5
1339	0.329236	0.0499078	0.180106	-0.12068	0.476785	0.999001	PLAAT4_10961-15
1340	0.329215	0.0499234	0.180106	-0.0137514	0.935617	0.999001	DDHD2_25499-37
1341	0.328958	0.0501133	0.180344	0.133128	0.432162	0.999001	BLVRA_11382-5
1342	0.328958	0.0501133	0.180344	-0.0216953	0.898582	0.999001	DMRTB1_24688-9
1343	0.328958	0.0501133	0.180344	0.0256061	0.880422	0.999001	HDGFL2_4553-65
1344	0.3287	0.0503039	0.180672	0.0640152	0.706612	0.999001	OLA1_12659-13
1345	0.3287	0.0503039	0.180672	0.20556	0.22226	0.999001	GCK_12960-9
1346	0.3287	0.0503039	0.180672	-0.0725505	0.66958	0.999001	BIRC2_21464-2
1347	0.3287	0.0503039	0.180672	-0.172377	0.307632	0.999001	SULT1E1_9878-3
1348	0.328443	0.050495	0.181	0.0649635	0.702462	0.999001	STAR_10085-25
1349	0.328443	0.050495	0.181	0.0244221	0.885914	0.999001	PIP4K2B_23006-19
1350	0.328443	0.050495	0.181	-0.000237107	0.998889	0.999301	PLBD1_6315-58
1351	0.328206	0.0506709	0.181419	0.00995792	0.953355	0.999001	SYT13_21132-9
1352	0.328185	0.0506866	0.181419	0.0264359	0.876576	0.999001	PAEP_8867-18
1353	0.327928	0.0508789	0.18166	0.102306	0.546823	0.999001	RAP1GDS1_14106-46
1354	0.327928	0.0508789	0.18166	0.0195602	0.908519	0.999001	NAXE_16621-77
1355	0.327928	0.0508789	0.18166	-0.113923	0.501982	0.999001	NCK1_5014-49
1356	0.327928	0.0508789	0.18166	-0.13052	0.441315	0.999001	SIRT2_5030-52
1357	0.327671	0.0510717	0.18217	0.078952	0.642297	0.999001	PRDX3_8358-30
1358	0.327177	0.0514433	0.182924	-0.148666	0.379858	0.999001	AKR1C1_12618-50
1359	0.327177	0.0514433	0.182924	-0.0243021	0.886471	0.999001	DMTN_23650-2
1360	0.327156	0.0514592	0.182924	-0.0347342	0.838284	0.999001	TCEAL4_23250-3
1361	0.326898	0.0516538	0.183436	-0.10764	0.526	0.999001	WASL_25082-3
1362	0.326641	0.051849	0.18395	-0.0399502	0.814395	0.999001	SNRPA_12678-66
1363	0.326641	0.051849	0.18395	0.076344	0.653359	0.999001	SOD1_2794-60
1364	0.326384	0.0520447	0.184375	0.140715	0.406142	0.999001	REXO2_13590-1
1365	0.326384	0.0520447	0.184375	-0.0398317	0.814936	0.999001	PDCL_20977-2
1366	0.325869	0.052438	0.185137	-0.00225239	0.989444	0.999001	NRG1_15446-25
1367	0.325869	0.052438	0.185137	-0.0386462	0.820352	0.999001	LRRC20_23288-28
1368	0.325611	0.0526356	0.185474	0.0340229	0.841553	0.999001	SYTL4_11563-51
1369	0.325611	0.0526356	0.185474	-0.00675716	0.968339	0.999001	ORC6_12389-4
1370	0.325611	0.0526356	0.185474	0.0316519	0.852469	0.999001	GLUL_19238-12
1371	0.325611	0.0526356	0.185474	-0.147709	0.382968	0.999001	DKK1_3535-84
1372	0.325354	0.0528337	0.185812	0.068524	0.68696	0.999001	NT5C_12560-9
1373	0.325354	0.0528337	0.185812	0.127201	0.453116	0.999001	C11orf68_8307-47
1374	0.325354	0.0528337	0.185812	0.00616442	0.971115	0.999001	UBE2G2_9199-6
1375	0.325097	0.0530325	0.186151	-0.011144	0.947806	0.999001	PCDHGB1_11872-9
1376	0.325097	0.0530325	0.186151	0.175093	0.299955	0.999001	CDC25B_12427-8
1377	0.325097	0.0530325	0.186151	0.0189675	0.91128	0.999001	DIPK1C_14341-8
1378	0.324839	0.0532318	0.186581	0.555272	0.00036077	0.276552	SAA2_18832-65
1379	0.324839	0.0532318	0.186581	0.000948373	0.995555	0.999001	UBQLN2_19121-3
1380	0.324582	0.0534317	0.186921	0.0139885	0.93451	0.999001	NECAP2_20915-68
1381	0.324582	0.0534317	0.186921	0.111315	0.511884	0.999001	CMIP_25100-11
1382	0.324582	0.0534317	0.186921	0.0150554	0.929527	0.999001	DNAJC30_7866-11
1383	0.324582	0.0534317	0.186921	-0.076344	0.653359	0.999001	EDDM3A_9536-16
1384	0.324324	0.0536322	0.187532	-0.000237093	0.998889	0.999301	CD47_6653-58
1385	0.324067	0.0538334	0.187784	-0.212791	0.20606	0.999001	BTN3A3_17692-2
1386	0.324067	0.0538334	0.187784	0.133128	0.432162	0.999001	HSP90AB1_5467-15
1387	0.32381	0.0540351	0.188217	-0.0625926	0.712851	0.999001	LDHA_15414-316
1388	0.32381	0.0540351	0.188217	0.158023	0.350247	0.999001	SH3GL2_20139-57
1389	0.32381	0.0540351	0.188217	0.121273	0.474607	0.999001	TRAPPC13_24314-9
1390	0.323552	0.0542374	0.188366	-0.0682829	0.688007	0.999001	PSMG3_12729-12
1391	0.323552	0.0542374	0.188366	-0.105269	0.535207	0.999001	LILRB2_5091-28
1392	0.323552	0.0542374	0.188366	0.0432695	0.799276	0.999001	MANF_9223-11
1393	0.323552	0.0542374	0.188366	0.193231	0.251847	0.999001	TMEM38B_9509-4
1394	0.323336	0.0544075	0.188366	0.221445	0.187775	0.999001	CFDP1_24706-73
1395	0.323316	0.0544239	0.188366	-0.0861834	0.612025	0.999001	RNF128_8633-18
1396	0.323295	0.0544403	0.188366	0.0820343	0.629321	0.999001	TRIM9_22817-126
1397	0.323295	0.0544403	0.188366	0.270539	0.105338	0.999001	RNASE3_5741-55
1398	0.323295	0.0544403	0.188366	0.00557169	0.973891	0.999001	BNIP3L_7835-2
1399	0.323295	0.0544403	0.188366	-0.00545314	0.974447	0.999001	FKBP2_9339-204
1400	0.323295	0.0544403	0.188366	0.0983937	0.562338	0.999001	ALDH1A3_9835-16
1401	0.323037	0.0546439	0.18889	-0.394642	0.015643	0.997999	CTNNA1_24426-15
1402	0.322801	0.0548315	0.189057	-0.0201529	0.905759	0.999001	CUL9_12991-49
1403	0.322801	0.0548315	0.189057	-0.00331931	0.984444	0.999001	CXCL6_3495-15
1404	0.32278	0.054848	0.189057	-0.0748029	0.659931	0.999001	NDUFV2_7748-11
1405	0.32278	0.054848	0.189057	0.107285	0.527376	0.999001	GHDC_9730-22
1406	0.322265	0.0552581	0.1902	-0.0833383	0.623863	0.999001	HCLS1_21439-37
1407	0.322265	0.0552581	0.1902	-0.0719578	0.672129	0.999001	RTF2_23534-27
1408	0.322008	0.0554641	0.190728	0.120206	0.478532	0.999001	IER3_9786-310
1409	0.32175	0.0556707	0.191077	-0.0885543	0.602232	0.999001	IGDCC3_11952-1
1410	0.32175	0.0556707	0.191077	0.14428	0.394232	0.999001	APEX2_25123-198
1411	0.32175	0.0556707	0.191077	-0.0762255	0.653864	0.999001	PPIF_8095-213
1412	0.321236	0.0560857	0.192139	0.062237	0.714414	0.999001	UGDH_17755-5
1413	0.321236	0.0560857	0.192139	0.0398317	0.814936	0.999001	ACTN1_9843-5
1414	0.320978	0.0562941	0.192581	0.121517	0.473711	0.999001	ZNF175_12716-3
1415	0.320978	0.0562941	0.192581	0.0208642	0.902448	0.999001	POGLUT1_6467-65
1416	0.320721	0.0565031	0.193114	0.0414913	0.807367	0.999001	MRE11_11319-106
1417	0.320721	0.0565031	0.193114	0.15743	0.35208	0.999001	SGTA_3868-8
1418	0.320463	0.0567127	0.193558	-0.0135143	0.936725	0.999001	OPHN1_12591-27
1419	0.320463	0.0567127	0.193558	-0.115346	0.496622	0.999001	MTHFSD_19129-15
1420	0.320463	0.0567127	0.193558	0.078715	0.6433	0.999001	CT45A1_24667-27
1421	0.320355	0.056801	0.193677	0.0633039	0.709729	0.999001	HSD17B1_4708-3
1422	0.320206	0.056923	0.193722	0.0988679	0.560447	0.999001	CHMP3_12508-9
1423	0.320206	0.056923	0.193722	0.00901008	0.957791	0.999001	ALPL_16926-44
1424	0.320206	0.056923	0.193722	-0.00260803	0.987777	0.999001	KAT2A_19797-4
1425	0.319949	0.0571339	0.193722	0.511647	0.00120917	0.454801	SAA1_15515-2
1426	0.319949	0.0571339	0.193722	-0.00521605	0.975557	0.999001	PPA2_18307-71
1427	0.319949	0.0571339	0.193722	-0.0296367	0.861768	0.999001	DHRS4_21308-44
1428	0.319949	0.0571339	0.193722	0.0068757	0.967784	0.999001	CTSK_9443-137
1429	0.319691	0.0573454	0.194168	0.0148183	0.930634	0.999001	LTB4R_13477-65
1430	0.319691	0.0573454	0.194168	-0.0187304	0.912384	0.999001	PHOSPHO2_21329-66
1431	0.319434	0.0575575	0.194614	-0.225001	0.180604	0.999001	BAG4_12844-10
1432	0.319434	0.0575575	0.194614	0.160986	0.341168	0.999001	TCEA1_18204-1
1433	0.319434	0.0575575	0.194614	0.133491	0.430895	0.999001	PIK3C3_25947-116
1434	0.319176	0.0577703	0.195243	-0.0132772	0.937833	0.999001	YWHAB_14156-33
1435	0.318919	0.0579836	0.195691	0.0142256	0.933402	0.999001	MORF4L1_18193-165
1436	0.318919	0.0579836	0.195691	-0.10764	0.526	0.999001	AMT_21240-6
1437	0.318662	0.0581976	0.195868	-0.0680458	0.689036	0.999001	PTRH2_16887-29
1438	0.318662	0.0581976	0.195868	0.0908067	0.592993	0.999001	IFIH1_20195-13
1439	0.318662	0.0581976	0.195868	-0.0327208	0.847544	0.999001	SSR2_21837-3
1440	0.318662	0.0581976	0.195868	-0.0344971	0.839373	0.999001	MDM2_4245-80
1441	0.318662	0.0581976	0.195868	0.0173078	0.919016	0.999001	SSMEM1_8298-8
1442	0.318425	0.0583951	0.196046	-0.291168	0.080391	0.999001	TSC2_21403-39
1443	0.318404	0.0584122	0.196046	0.212804	0.206033	0.999001	LRP2_10618-190
1444	0.318404	0.0584122	0.196046	0.0321261	0.850283	0.999001	SLC41A2_12511-83
1445	0.318404	0.0584122	0.196046	-0.00071128	0.996666	0.999001	DRG1_17849-6
1446	0.318404	0.0584122	0.196046	-0.0487227	0.774598	0.999001	DBT_23673-9
1447	0.318147	0.0586275	0.196225	0.0346156	0.838828	0.999001	MAX_12411-60
1448	0.318147	0.0586275	0.196225	-0.0762255	0.653864	0.999001	SNRPD2_17823-40
1449	0.318147	0.0586275	0.196225	-0.0542944	0.749605	0.999001	TIPIN_22810-41
1450	0.318147	0.0586275	0.196225	-0.113212	0.504673	0.999001	EGLN1_9901-28
1451	0.317889	0.0588434	0.196315	0.0251319	0.882621	0.999001	PSMA7_12460-18
1452	0.317889	0.0588434	0.196315	0.0195602	0.908519	0.999001	CAB39_17757-86
1453	0.317889	0.0588434	0.196315	-0.0354454	0.835017	0.999001	PPP1R2_19152-4
1454	0.317889	0.0588434	0.196315	-0.0277399	0.870538	0.999001	PCYOX1L_5599-88
1455	0.317889	0.0588434	0.196315	-0.0803746	0.636295	0.999001	PEAR1_8892-14
1456	0.317632	0.0590599	0.196677	0.00699425	0.967228	0.999001	NIP7_12564-9
1457	0.317632	0.0590599	0.196677	0.0866576	0.610061	0.999001	CHMP4A_21341-19
1458	0.317632	0.0590599	0.196677	0.0678087	0.690065	0.999001	TBC1D24_25114-256
1459	0.317524	0.0591511	0.196891	0.0115004	0.94614	0.999001	SLC25A18_5280-68
1460	0.317375	0.059277	0.197039	0.0152925	0.92842	0.999001	PDE11A_5252-33
1461	0.317117	0.0594948	0.197402	-0.116538	0.492152	0.999001	CD200R1_10636-1
1462	0.317117	0.0594948	0.197402	0.0913994	0.590572	0.999001	PSME1_5918-5
1463	0.317117	0.0594948	0.197402	0.0596289	0.72591	0.999001	LONP1_6398-12
1464	0.31686	0.0597132	0.198036	0.111552	0.510979	0.999001	SPAST_10870-32
1465	0.316751	0.0598053	0.198251	0.071128	0.675702	0.999001	IL6_4673-13
1466	0.316602	0.0599322	0.198401	-0.0221682	0.896383	0.999001	MOB3B_21815-7
1467	0.316345	0.0601519	0.198406	-0.0136329	0.936171	0.999001	CTBP1_11217-16
1468	0.316345	0.0601519	0.198406	-0.0180191	0.9157	0.999001	GLP1R_13085-18
1469	0.316088	0.0603722	0.198682	0.081323	0.632306	0.999001	HNRNPR_13504-147
1470	0.316088	0.0603722	0.198682	-0.00675716	0.968339	0.999001	OVCA2_17697-2
1471	0.316088	0.0603722	0.198682	0.0107877	0.949473	0.999001	CYTH1_21239-31
1472	0.316088	0.0603722	0.198682	0.128742	0.447616	0.999001	SCGB2A1_9086-95
1473	0.31583	0.0605931	0.199049	-0.00652006	0.969449	0.999001	PTPN13_12664-19
1474	0.31583	0.0605931	0.199049	-0.0455219	0.789058	0.999001	CSNK2A1_3427-63
1475	0.315573	0.0608147	0.199506	0.0678127	0.690048	0.999001	NPLOC4_12993-21
1476	0.315573	0.0608147	0.199506	0.0675716	0.691095	0.999001	LYG2_15416-54
1477	0.315573	0.0608147	0.199506	0.116176	0.493509	0.999001	G3BP2_9831-12
1478	0.315315	0.061037	0.199616	-0.0618813	0.715978	0.999001	CACNB4_11130-158
1479	0.315315	0.061037	0.199616	-0.215992	0.199159	0.999001	TP53I11_13022-20
1480	0.315315	0.061037	0.199616	0.0503823	0.767128	0.999001	PNP_15435-4
1481	0.315315	0.061037	0.199616	0.478454	0.00274087	0.578844	HP_3054-3
1482	0.315098	0.0612247	0.199616	-0.192401	0.253928	0.999001	DRAP1_24636-9
1483	0.315058	0.0612598	0.199616	0.0252519	0.882064	0.999001	LCTL_10890-135
1484	0.315058	0.0612598	0.199616	0.153281	0.365075	0.999001	VPS4A_11476-43
1485	0.315058	0.0612598	0.199616	0.0322447	0.849737	0.999001	CD79A_15674-3
1486	0.315058	0.0612598	0.199616	0.19987	0.235605	0.999001	PMM2_17794-6
1487	0.315058	0.0612598	0.199616	0.0985122	0.561865	0.999001	SH3BGRL2_19113-66
1488	0.315058	0.0612598	0.199616	-0.105032	0.536132	0.999001	TRUB1_23543-92
1489	0.315058	0.0612598	0.199616	0.00817972	0.961678	0.999001	ATIC_23666-35
1490	0.314801	0.0614833	0.200254	-0.288305	0.0835481	0.999001	RDH13_24409-2
1491	0.314543	0.0617075	0.200536	0.0646079	0.704017	0.999001	PGLS_17799-9
1492	0.314543	0.0617075	0.200536	-0.0309407	0.855749	0.999001	BCAT2_19365-11
1493	0.314543	0.0617075	0.200536	0.180665	0.284592	0.999001	ITGAV|ITGB6_20189-28
1494	0.314543	0.0617075	0.200536	0.0464703	0.784766	0.999001	PPARG_24221-3
1495	0.314286	0.0619323	0.200997	-0.0738545	0.663987	0.999001	PPARA_12954-71
1496	0.314286	0.0619323	0.200997	0.0890285	0.600282	0.999001	ZP4_7766-25
1497	0.314028	0.0621577	0.201459	0.509988	0.00126216	0.454801	CFHR5_16055-3
1498	0.313771	0.0623838	0.201864	0.0819157	0.629818	0.999001	FAM171A2_13479-8
1499	0.313771	0.0623838	0.201864	0.210657	0.210752	0.999001	BPNT1_17814-8
1500	0.313554	0.062575	0.201864	0.0574985	0.735344	0.999001	SENP7_12626-6
1501	0.313514	0.0626106	0.201864	-0.0136329	0.936171	0.999001	BRPF1_11671-19
1502	0.313514	0.0626106	0.201864	0.200225	0.234755	0.999001	UGT1A1_17702-53
1503	0.313514	0.0626106	0.201864	0.068524	0.68696	0.999001	CD22_2891-1
1504	0.313276	0.0628201	0.201864	0.0464703	0.784766	0.999001	IL25_4137-57
1505	0.313256	0.062838	0.201864	0.273724	0.101144	0.999001	GCA_12594-5
1506	0.313256	0.062838	0.201864	0.0392413	0.817632	0.999001	RNGTT_12847-27
1507	0.313256	0.062838	0.201864	0.108944	0.520969	0.999001	TNIP1_21282-21
1508	0.313256	0.062838	0.201864	-0.0544129	0.749076	0.999001	RNF31_23183-6
1509	0.313256	0.062838	0.201864	-0.163239	0.334366	0.999001	CCDC80_3234-23
1510	0.313256	0.062838	0.201864	-0.0260803	0.878224	0.999001	BAD_5870-23
1511	0.313256	0.062838	0.201864	-0.0286883	0.866151	0.999001	TTC9B_9386-42
1512	0.312999	0.063066	0.201972	0.105625	0.533821	0.999001	TNNT3_16807-35
1513	0.312999	0.063066	0.201972	0.197499	0.241322	0.999001	MRAS_18297-8
1514	0.312999	0.063066	0.201972	-0.0352104	0.836096	0.999001	CRTC3_25901-3
1515	0.312741	0.0632947	0.202348	-0.0758698	0.655379	0.999001	RNF41_13411-21
1516	0.312741	0.0632947	0.202348	0.146287	0.387617	0.999001	RPL12_19183-164
1517	0.312484	0.0635241	0.202992	0.0382928	0.821968	0.999001	THPO_5947-90
1518	0.312227	0.0637541	0.20337	0.102661	0.545423	0.999001	UBE2N|UBE2V2_21756-5
1519	0.312227	0.0637541	0.20337	-0.0838125	0.621884	0.999001	CDC37_3879-50
1520	0.311969	0.0639848	0.203838	0.041968	0.805196	0.999001	COL6A3_11196-31
1521	0.311969	0.0639848	0.203838	0.0477743	0.778875	0.999001	STUB1_11350-30
1522	0.311969	0.0639848	0.203838	-0.0162409	0.923993	0.999001	GRAMD2B_25086-83
1523	0.311712	0.0642161	0.20386	-0.00652006	0.969449	0.999001	THSD7A_11174-8
1524	0.311712	0.0642161	0.20386	0.00652006	0.969449	0.999001	AK5_13613-23
1525	0.311712	0.0642161	0.20386	0.0315334	0.853015	0.999001	PDCD6IP_18174-79
1526	0.311712	0.0642161	0.20386	-0.204493	0.224722	0.999001	IL21R_9366-54
1527	0.311454	0.0644481	0.204151	-0.08891	0.600769	0.999001	CXCL3_2986-49
1528	0.311454	0.0644481	0.204151	0.256535	0.12536	0.999001	C5|C6_4482-66
1529	0.311197	0.0646807	0.204621	0.0957857	0.572793	0.999001	RPN1_10490-3
1530	0.311197	0.0646807	0.204621	0.129097	0.446352	0.999001	HMGA2_19516-10
1531	0.31094	0.064914	0.205002	0.165323	0.328146	0.999001	ATP5MF_11539-4
1532	0.31094	0.064914	0.205002	0.0205086	0.904103	0.999001	KEAP1_8485-7
1533	0.310831	0.0650127	0.205225	-0.149013	0.378735	0.999001	PACSIN3_14674-63
1534	0.310682	0.065148	0.205384	0.0765811	0.652351	0.999001	MAGEB10_11456-2
1535	0.310682	0.065148	0.205384	0.0881987	0.603697	0.999001	RELT_14112-40
1536	0.310425	0.0653826	0.205856	-0.209235	0.213921	0.999001	NID2_16060-99
1537	0.310425	0.0653826	0.205856	0.0392389	0.817643	0.999001	RAC1_2870-29
1538	0.310167	0.0656179	0.206151	0.0283326	0.867796	0.999001	CETN2_13078-3
1539	0.310167	0.0656179	0.206151	0.110966	0.513216	0.999001	GNAS|GNAS_25253-17
1540	0.310167	0.0656179	0.206151	0.308695	0.0630322	0.999001	HPSE_5604-30
1541	0.30991	0.0658538	0.206624	-0.022761	0.893628	0.999001	CBARP_9123-18
1542	0.309653	0.0660905	0.207188	-0.00960285	0.955017	0.999001	VPS26B_24724-4
1543	0.309653	0.0660905	0.207188	0.0334301	0.844279	0.999001	HDGF_8953-47
1544	0.309544	0.0661907	0.207323	0.0738545	0.663987	0.999001	ERGIC1_23372-112
1545	0.309286	0.0664283	0.20771	0.112501	0.507371	0.999001	SCAMP5_13509-5
1546	0.309286	0.0664283	0.20771	0.0597475	0.725386	0.999001	MXRA8_7002-1
1547	0.309138	0.0665657	0.207782	0.270879	0.104885	0.999001	SOX2_18294-26
1548	0.309138	0.0665657	0.207782	0.00320076	0.985	0.999001	PCTP_23318-60
1549	0.309138	0.0665657	0.207782	-0.0580878	0.73273	0.999001	TNFRSF1B_3152-57
1550	0.30888	0.0668044	0.208259	0.0228795	0.893077	0.999001	TPRKB_12417-46
1551	0.30888	0.0668044	0.208259	0.0623555	0.713893	0.999001	UBE2N|UBE2V1_21747-8
1552	0.308623	0.0670437	0.208647	0.168218	0.319628	0.999001	CSNK2A2_13681-173
1553	0.308623	0.0670437	0.208647	-0.0921107	0.587672	0.999001	NPPB_3723-1
1554	0.308623	0.0670437	0.208647	-0.0961413	0.571362	0.999001	MYG1_8303-102
1555	0.308623	0.0670437	0.208647	0.267797	0.109054	0.999001	ARMC5_9945-8
1556	0.308366	0.0672837	0.209215	-0.0849979	0.616946	0.999001	PKD2_13486-9
1557	0.308108	0.0675243	0.209605	0.0450504	0.791195	0.999001	CHCHD7_20387-277
1558	0.308108	0.0675243	0.209605	0.207101	0.218736	0.999001	CTSG_2431-17
1559	0.308108	0.0675243	0.209605	0.0848794	0.617439	0.999001	RABGAP1L_25286-33
1560	0.307851	0.0677656	0.210085	0.18434	0.274743	0.999001	PDK2_12651-21
1561	0.307593	0.0680077	0.210476	0.162053	0.337935	0.999001	CAPN1|CAPNS1_2668-70
1562	0.307593	0.0680077	0.210476	0.265426	0.112346	0.999001	FETUB_3367-8
1563	0.307593	0.0680077	0.210476	0.226661	0.177325	0.999001	PAPOLG_8343-224
1564	0.307593	0.0680077	0.210476	-0.0557202	0.743249	0.999001	NRG1_9178-30
1565	0.307336	0.0682503	0.210958	0.109063	0.520513	0.999001	PAFAH1B2_2642-4
1566	0.307079	0.0684937	0.211351	-0.140004	0.408543	0.999001	TBCA_12501-10
1567	0.307079	0.0684937	0.211351	0.100883	0.552442	0.999001	SPATC1L_23245-5
1568	0.307079	0.0684937	0.211351	-0.0666232	0.695221	0.999001	BIRC3_4973-18
1569	0.307079	0.0684937	0.211351	-0.0163594	0.92344	0.999001	FHIT_9826-135
1570	0.306821	0.0687378	0.211924	0.00545314	0.974447	0.999001	HEPHL1_6354-13
1571	0.306564	0.0689825	0.212319	0.0770553	0.650335	0.999001	RALA_14332-3
1572	0.306564	0.0689825	0.212319	-0.00343785	0.983889	0.999001	HTRA2_3317-33
1573	0.306564	0.0689825	0.212319	0.0623555	0.713893	0.999001	CAMK1_3592-4
1574	0.306049	0.069474	0.2132	0.142849	0.398989	0.999001	SPAG7_21289-36
1575	0.306049	0.069474	0.2132	-0.0458775	0.787448	0.999001	MRPL38_25486-38
1576	0.306049	0.069474	0.2132	0.0814415	0.631808	0.999001	APOE_5312-49
1577	0.306049	0.069474	0.2132	-0.0908067	0.592993	0.999001	RAB27A_9504-19
1578	0.305792	0.0697208	0.213507	-0.0815601	0.63131	0.999001	GAN_10054-3
1579	0.305277	0.0702164	0.214663	0.192994	0.25244	0.999001	EIF1B_12701-1
1580	0.305019	0.0704652	0.214972	0.0749215	0.659424	0.999001	RUFY1_11425-31
1581	0.305019	0.0704652	0.214972	0.0848794	0.617439	0.999001	BRK1_21001-393
1582	0.305019	0.0704652	0.214972	-0.12294	0.46851	0.999001	CCNH_9848-22
1583	0.305019	0.0704652	0.214972	0.0017782	0.991666	0.999001	TFAM_9952-57
1584	0.304762	0.0707148	0.215462	0.0213384	0.900242	0.999001	UFD1_17411-55
1585	0.304762	0.0707148	0.215462	0.240768	0.151149	0.999001	M1AP_23685-132
1586	0.304505	0.070965	0.215683	0.031889	0.851376	0.999001	GGA3_11683-19
1587	0.304505	0.070965	0.215683	0.0867761	0.60957	0.999001	RPS6KB1_15608-5
1588	0.304505	0.070965	0.215683	-0.0220497	0.896934	0.999001	RAB11FIP3_25500-6
1589	0.304505	0.070965	0.215683	-0.128267	0.449305	0.999001	HS3ST3A1_8268-98
1590	0.304247	0.0712159	0.216174	0.111789	0.510076	0.999001	SPINT2_2843-13
1591	0.304247	0.0712159	0.216174	0.00912809	0.957238	0.999001	YWHAQ_7625-27
1592	0.304247	0.0712159	0.216174	0.0680458	0.689036	0.999001	TNFSF10_8833-20
1593	0.304138	0.0713225	0.216407	-0.0235908	0.889773	0.999001	ENTPD2_18887-7
1594	0.30399	0.0714675	0.216576	0.23413	0.163092	0.999001	STAT3_10346-5
1595	0.30399	0.0714675	0.216576	-0.000829925	0.99611	0.999001	PARP11_12882-7
1596	0.30399	0.0714675	0.216576	0.146405	0.387229	0.999001	YJEFN3_24437-6
1597	0.303881	0.0715744	0.216709	-0.128631	0.448011	0.999001	ITGA5|ITGB1_21909-2
1598	0.303732	0.0717198	0.216709	-0.0378186	0.824138	0.999001	LAMP1_16902-17
1599	0.303732	0.0717198	0.216709	-0.114167	0.501061	0.999001	CST3_2609-59
1600	0.303732	0.0717198	0.216709	0.119614	0.480719	0.999001	LYN_3381-24
1601	0.303732	0.0717198	0.216709	-0.0506194	0.766063	0.999001	B2M_3485-28
1602	0.303732	0.0717198	0.216709	-0.166805	0.323767	0.999001	LGALS8_4909-68
1603	0.303475	0.0719729	0.217023	-0.243969	0.145624	0.999001	RGS14_21342-25
1604	0.303475	0.0719729	0.217023	-0.10278	0.544957	0.999001	SETBP1_24471-2
1605	0.303218	0.0722266	0.217607	0.0218126	0.898037	0.999001	STAT6_10372-18
1606	0.303218	0.0722266	0.217607	-0.0527532	0.756494	0.999001	NUDC_8871-14
1607	0.30296	0.072481	0.217922	0.276704	0.0973364	0.999001	CT83_23579-3
1608	0.30296	0.072481	0.217922	0.311659	0.0604151	0.999001	IL2RA_3151-6
1609	0.30296	0.072481	0.217922	-0.0392389	0.817643	0.999001	SLC30A5_9594-30
1610	0.302703	0.0727361	0.218238	0.0636595	0.70817	0.999001	TNFAIP3_14009-65
1611	0.302703	0.0727361	0.218238	-0.104202	0.539375	0.999001	TCF4_19144-9
1612	0.302703	0.0727361	0.218238	-0.135499	0.423933	0.999001	COQ7_21499-17
1613	0.302703	0.0727361	0.218238	-0.0197985	0.907409	0.999001	ATF5_22365-52
1614	0.302445	0.0729919	0.218645	0.0684014	0.687492	0.999001	GET3_13620-10
1615	0.302445	0.0729919	0.218645	0.119376	0.481596	0.999001	RBM18_20383-31
1616	0.302445	0.0729919	0.218645	0.344063	0.0370548	0.999001	ACVR1B_2806-49
1617	0.302188	0.0732484	0.219233	0.042084	0.804668	0.999001	HDHD2_13472-35
1618	0.302188	0.0732484	0.219233	0.0768182	0.651343	0.999001	AKR7A2_4188-1
1619	0.301931	0.0735056	0.219551	0.111203	0.512311	0.999001	PBRM1_12518-289
1620	0.301931	0.0735056	0.219551	0.191216	0.256921	0.999001	SH3GL3_23029-3
1621	0.301931	0.0735056	0.219551	-0.00699425	0.967228	0.999001	CNP_6609-22
1622	0.301673	0.0737635	0.22014	0.187185	0.267273	0.999001	SFTPD_4414-69
1623	0.301673	0.0737635	0.22014	0.202596	0.229144	0.999001	FGFR4_4988-49
1624	0.301435	0.0740026	0.22064	-0.242945	0.147375	0.999001	RSRP1_9050-170
1625	0.301416	0.0740221	0.22064	0.0641375	0.706076	0.999001	JAML_5094-62
1626	0.301416	0.0740221	0.22064	0.287238	0.0847492	0.999001	PLA1A_9518-95
1627	0.301306	0.0741321	0.220878	-0.0206283	0.903546	0.999001	GSKIP_12849-25
1628	0.301158	0.0742814	0.221051	0.197617	0.241034	0.999001	PDE6H_20393-10
1629	0.300901	0.0745415	0.221553	-0.0840496	0.620895	0.999001	PRKAR1B_12479-50
1630	0.300901	0.0745415	0.221553	0.269445	0.106809	0.999001	HMGN3_20390-4
1631	0.300901	0.0745415	0.221553	0.0427953	0.801432	0.999001	ADAMDEC1_9115-78
1632	0.300792	0.0746521	0.221791	0.0354475	0.835007	0.999001	DPYSL5_12683-156
1633	0.300644	0.0748022	0.221875	0.0484856	0.775666	0.999001	ARRB1_12643-4
1634	0.300644	0.0748022	0.221875	0.0957857	0.572793	0.999001	CHMP2A_17728-61
1635	0.300644	0.0748022	0.221875	-0.0942446	0.579012	0.999001	KLK15_6491-59
1636	0.300534	0.0749132	0.222113	-0.0903325	0.594933	0.999001	CLPP_17196-5
1637	0.300386	0.0750637	0.222378	0.0323632	0.849191	0.999001	ASRGL1_18313-4
1638	0.300129	0.0753258	0.222701	0.0283326	0.867796	0.999001	PRKG1_13067-5
1639	0.300129	0.0753258	0.222701	0.0333116	0.844825	0.999001	GP1BA_4990-87
1640	0.300129	0.0753258	0.222701	-0.0630668	0.710769	0.999001	GHRL_6518-85
1641	0.300129	0.0753258	0.222701	-0.0528718	0.755964	0.999001	SLC27A2_9045-3
1642	0.300019	0.0754375	0.222941	0.206864	0.219276	0.999001	IL13_3072-4
1643	0.299524	0.0759448	0.224134	-0.16312	0.334722	0.999001	TMPRSS15_3189-61
1644	0.299099	0.0763816	0.224817	0.0523976	0.758087	0.999001	LYPLAL1_12428-2
1645	0.299099	0.0763816	0.224817	0.171537	0.310032	0.999001	ABI3_23553-1
1646	0.299099	0.0763816	0.224817	0.030585	0.85739	0.999001	TPI1_4309-59
1647	0.299099	0.0763816	0.224817	0.0694683	0.68287	0.999001	CD163_5028-59
1648	0.299099	0.0763816	0.224817	0.0554798	0.744319	0.999001	BPIFA1_6473-55
1649	0.298861	0.0766275	0.225417	0.279414	0.0939693	0.999001	RMI1_13926-1
1650	0.298584	0.0769139	0.225653	0.0373422	0.82632	0.999001	NAP1L2_13529-39
1651	0.298584	0.0769139	0.225653	-0.139766	0.409345	0.999001	MMAB_17783-9
1652	0.298584	0.0769139	0.225653	0.318061	0.055056	0.999001	PYCR2_18328-36
1653	0.298584	0.0769139	0.225653	-0.00201529	0.990555	0.999001	EIF2S2_24723-58
1654	0.298346	0.0771611	0.226072	0.0985122	0.561865	0.999001	CLEC9A_20575-82
1655	0.298327	0.077181	0.226072	0.262462	0.116565	0.999001	PFN2_16923-20
1656	0.298069	0.0774489	0.22631	-0.109537	0.51869	0.999001	PTH1R_13470-43
1657	0.298069	0.0774489	0.22631	0.0857092	0.613991	0.999001	GDI2_2647-66
1658	0.298069	0.0774489	0.22631	0.0497896	0.769794	0.999001	GP6_3194-36
1659	0.297812	0.0777176	0.226822	0.069824	0.681331	0.999001	UNC45A_13082-9
1660	0.297812	0.0777176	0.226822	0.117954	0.486872	0.999001	GAGE2D_22968-9
1661	0.297555	0.0779869	0.227152	0.184621	0.274	0.999001	TTC32_20440-36
1662	0.297555	0.0779869	0.227152	0.092822	0.584779	0.999001	FCGBP_25910-1
1663	0.297555	0.0779869	0.227152	0.0117361	0.945037	0.999001	PDXP_3897-61
1664	0.297297	0.078257	0.227665	0.178779	0.289735	0.999001	SNAP25_13105-7
1665	0.297297	0.078257	0.227665	0.108707	0.521882	0.999001	KRT71_22483-109
1666	0.297297	0.078257	0.227665	0.0213384	0.900242	0.999001	MFRP_3685-53
1667	0.29704	0.0785278	0.227906	-0.0744473	0.661451	0.999001	RBP2_19803-34
1668	0.29704	0.0785278	0.227906	-0.0216953	0.898582	0.999001	RPL11_21286-29
1669	0.29704	0.0785278	0.227906	0.0627112	0.712331	0.999001	HSPA2_22043-174
1670	0.29704	0.0785278	0.227906	0.0372236	0.826863	0.999001	NRL_22516-30
1671	0.29704	0.0785278	0.227906	-0.0131587	0.938387	0.999001	STIM1_8916-32
1672	0.296802	0.0787792	0.228421	-0.188963	0.262673	0.999001	DCTN6_18311-44
1673	0.296782	0.0787993	0.228421	0.173078	0.305639	0.999001	NUCB2_21999-61
1674	0.296525	0.0790716	0.229027	-0.372118	0.0233322	0.999001	FN1_3434-34
1675	0.296287	0.0793244	0.229635	0.0405429	0.81169	0.999001	BRMS1L_22086-2
1676	0.296268	0.0793446	0.229635	0.285342	0.0869173	0.999001	TP53_6168-11
1677	0.296029	0.079598	0.229696	0.151028	0.372247	0.999001	PXDNL_11324-3
1678	0.29601	0.0796183	0.229696	0.0291625	0.863959	0.999001	IFIT3_13642-90
1679	0.29601	0.0796183	0.229696	-0.0796633	0.639293	0.999001	HSD17B8_19491-11
1680	0.29601	0.0796183	0.229696	-0.107048	0.528294	0.999001	LRSAM1_24411-144
1681	0.295772	0.0798725	0.230032	0.019086	0.910727	0.999001	CISD2_8094-20
1682	0.295753	0.0798928	0.230032	0.127319	0.452692	0.999001	SAP18_12830-4
1683	0.295753	0.0798928	0.230032	-0.215873	0.199411	0.999001	CNN1_15566-10
1684	0.295753	0.0798928	0.230032	0.0408417	0.810327	0.999001	FUBP1_20960-47
1685	0.295753	0.0798928	0.230032	-0.135854	0.422707	0.999001	RHOT1_21752-10
1686	0.295643	0.0800099	0.230278	-0.0220497	0.896934	0.999001	PRPSAP1_9478-69
1687	0.295495	0.080168	0.23055	-0.0457617	0.787972	0.999001	INO80E_23321-42
1688	0.295257	0.0804235	0.231102	-0.0634855	0.708933	0.999001	C17orf78_6571-75
1689	0.294981	0.0807205	0.231407	0.0484884	0.775653	0.999001	ZNF415_12811-55
1690	0.294981	0.0807205	0.231407	0.00865442	0.959456	0.999001	NAE1|UBA3_21939-6
1691	0.294981	0.0807205	0.231407	0.219667	0.191436	0.999001	PILRA_6402-8
1692	0.294723	0.0809979	0.231721	-0.0350898	0.83665	0.999001	TMEM106A_10499-1
1693	0.294723	0.0809979	0.231721	-0.371762	0.0234751	0.999001	FN1_20064-24
1694	0.294723	0.0809979	0.231721	0.00237093	0.988888	0.999001	GAPDH_3848-14
1695	0.294723	0.0809979	0.231721	-0.109544	0.518665	0.999001	GPX5_9475-22
1696	0.294466	0.0812761	0.231721	0.106811	0.529213	0.999001	ANGPTL3_10391-1
1697	0.294466	0.0812761	0.231721	-0.00592733	0.972225	0.999001	SMAP1_11649-3
1698	0.294466	0.0812761	0.231721	0.0356825	0.833929	0.999001	FADD_16593-3
1699	0.294466	0.0812761	0.231721	0.0566653	0.739044	0.999001	LSM1_17795-176
1700	0.294466	0.0812761	0.231721	0.0356825	0.833929	0.999001	PTRHD1_20386-15
1701	0.294466	0.0812761	0.231721	0.144407	0.393811	0.999001	NSMCE1_20453-9
1702	0.294466	0.0812761	0.231721	-0.181376	0.282668	0.999001	NELFA_24222-10
1703	0.294356	0.0813949	0.231969	0.148776	0.379502	0.999001	TENM2_11164-7
1704	0.294208	0.081555	0.232062	-0.00130401	0.993888	0.999001	ATP5IF1_19755-38
1705	0.294208	0.081555	0.232062	-0.0261988	0.877675	0.999001	IP6K1_22404-4
1706	0.294208	0.081555	0.232062	-0.0633039	0.709729	0.999001	CCN2_2975-19
1707	0.293951	0.0818346	0.232584	0.0689941	0.684923	0.999001	SPARC_14110-200
1708	0.293951	0.0818346	0.232584	-0.0743287	0.661958	0.999001	ARL8B_8569-147
1709	0.293951	0.0818346	0.232584	0.0440993	0.795508	0.999001	SUMO3_9169-14
1710	0.293731	0.0820737	0.232926	-0.193112	0.252143	0.999001	CXCL5_2979-8
1711	0.293713	0.0820943	0.232926	0.0289254	0.865055	0.999001	SVIP_18285-6
1712	0.293694	0.0821149	0.232926	0.008891	0.958348	0.999001	MTUS2_24710-1
1713	0.293436	0.082396	0.233268	-0.00995792	0.953355	0.999001	IST1_12434-25
1714	0.293436	0.082396	0.233268	-0.0746844	0.660437	0.999001	CIRBP_12724-81
1715	0.293436	0.082396	0.233268	-0.202833	0.228588	0.999001	KIF3B_24953-27
1716	0.293436	0.082396	0.233268	-0.143441	0.397014	0.999001	ARPP19_4963-19
1717	0.293179	0.0826779	0.233521	0.126015	0.457372	0.999001	GMPS_18184-28
1718	0.293179	0.0826779	0.233521	0.0790706	0.641796	0.999001	OXSR1_20116-30
1719	0.293179	0.0826779	0.233521	0.085235	0.61596	0.999001	ECHDC1_20952-15
1720	0.293179	0.0826779	0.233521	0.165491	0.327647	0.999001	DFFA_21249-115
1721	0.293179	0.0826779	0.233521	-0.0904511	0.594448	0.999001	TADA3_23551-15
1722	0.293179	0.0826779	0.233521	-0.263529	0.115033	0.999001	ANKRD2_25274-2
1723	0.292921	0.0829605	0.233774	-0.0330745	0.845916	0.999001	FGFR3_3809-1
1724	0.292664	0.0832438	0.234391	-0.107759	0.525541	0.999001	SERPINF1_9211-19
1725	0.292407	0.0835279	0.234918	-0.0752771	0.657906	0.999001	STAT1_10370-21
1726	0.292407	0.0835279	0.234918	0.0584469	0.731139	0.999001	ID2_15403-53
1727	0.292149	0.0838127	0.235537	-0.000474186	0.997778	0.999151	ARFGAP2_11664-32
1728	0.292149	0.0838127	0.235537	0.0951929	0.575181	0.999001	AGFG1_11681-8
1729	0.292039	0.0839346	0.235788	-0.0675716	0.691095	0.999001	SORT1_11300-32
1730	0.291892	0.0840983	0.235975	-0.195602	0.245962	0.999001	HBQ1_7965-25
1731	0.291892	0.0840983	0.235975	-0.0458237	0.787692	0.999001	ACP7_8011-96
1732	0.291782	0.0842205	0.236045	0.198115	0.239827	0.999001	NPM2_21138-2
1733	0.291782	0.0842205	0.236045	-0.158971	0.347326	0.999001	OCLN_24263-6
1734	0.291634	0.0843847	0.236232	0.0152925	0.92842	0.999001	AP2A2_13621-31
1735	0.291634	0.0843847	0.236232	0.00379349	0.982222	0.999001	MORF4L2_24443-8
1736	0.291377	0.0846717	0.236671	0.0206271	0.903552	0.999001	PIP4K2A_12697-30
1737	0.291377	0.0846717	0.236671	0.17616	0.296973	0.999001	RGS5_16850-5
1738	0.291377	0.0846717	0.236671	0.0783593	0.644805	0.999001	FGB_18890-227
1739	0.291377	0.0846717	0.236671	-0.0795448	0.639793	0.999001	SCPEP1_23203-3
1740	0.291138	0.0849386	0.237111	0.199277	0.237025	0.999001	MAGIX_24696-14
1741	0.29112	0.0849596	0.237111	-0.0867813	0.609549	0.999001	BLK_11338-49
1742	0.29112	0.0849596	0.237111	0.029281	0.863412	0.999001	DNAJB14_8053-16
1743	0.290862	0.0852482	0.23737	-0.0713651	0.67468	0.999001	ANXA4_17164-15
1744	0.290862	0.0852482	0.23737	-0.0617628	0.7165	0.999001	REM1_24665-48
1745	0.290624	0.0855165	0.23763	0.117968	0.48682	0.999001	ZNF593_23618-23
1746	0.290605	0.0855375	0.23763	-0.108707	0.521882	0.999001	CUL3_10045-47
1747	0.290605	0.0855375	0.23763	0.147472	0.383741	0.999001	STAU2_12970-35
1748	0.290605	0.0855375	0.23763	-0.0849979	0.616946	0.999001	GMPR2_19446-1
1749	0.290605	0.0855375	0.23763	-0.0918736	0.588638	0.999001	TXNDC9_23303-131
1750	0.290366	0.0858066	0.238072	0.10326	0.543069	0.999001	DDIT4_17817-22
1751	0.290347	0.0858277	0.238072	0.00557169	0.973891	0.999001	RPS6KB1_11817-1
1752	0.290347	0.0858277	0.238072	-0.0392389	0.817643	0.999001	FGF8_4394-71
1753	0.290237	0.0859519	0.238326	0.0017782	0.991666	0.999001	TPD52L1_17710-40
1754	0.290109	0.0860974	0.238515	-0.110261	0.515912	0.999001	YEATS4_17474-106
1755	0.29009	0.0861185	0.238515	-0.174026	0.302956	0.999001	ABCF3_23700-42
1756	0.289851	0.086389	0.239049	0.230099	0.170667	0.999001	PITX3_22387-26
1757	0.289833	0.0864102	0.239049	0.130401	0.441734	0.999001	DAB2_21963-48
1758	0.289575	0.0867026	0.239585	-0.196669	0.243345	0.999001	FAM163B_10880-38
1759	0.289575	0.0867026	0.239585	0.0188489	0.911832	0.999001	ARID3A_3875-62
1760	0.289318	0.0869957	0.24003	0.0458775	0.787448	0.999001	RORB_12483-62
1761	0.289318	0.0869957	0.24003	0.0746844	0.660437	0.999001	MAP2K6_17175-5
1762	0.289079	0.0872684	0.240106	0.0559573	0.742193	0.999001	NARS2_23658-1
1763	0.28906	0.0872896	0.240106	0.0526347	0.757025	0.999001	KPNA6_13969-24
1764	0.28906	0.0872896	0.240106	-0.014107	0.933956	0.999001	PIP4K2B_18232-42
1765	0.28906	0.0872896	0.240106	0.0515678	0.761806	0.999001	MAPK14_5007-1
1766	0.288969	0.0873943	0.240106	-0.15909	0.346962	0.999001	KCNIP3_10513-13
1767	0.288803	0.0875843	0.240106	0.174145	0.302621	0.999001	DSG3_11310-8
1768	0.288803	0.0875843	0.240106	0.0162409	0.923993	0.999001	DCXR_17758-79
1769	0.288803	0.0875843	0.240106	0.111197	0.512336	0.999001	PFKFB1_22141-59
1770	0.288803	0.0875843	0.240106	0.485923	0.00229603	0.521844	HP_7905-30
1771	0.288564	0.0878584	0.240372	0.0212198	0.900794	0.999001	USP11_21762-32
1772	0.288564	0.0878584	0.240372	0.0555984	0.743791	0.999001	RPS6KA3_3469-74
1773	0.288546	0.0878798	0.240372	0.0542944	0.749605	0.999001	VGLL4_23556-4
1774	0.288288	0.088176	0.240911	-0.107285	0.527376	0.999001	ZYX_13632-10
1775	0.288288	0.088176	0.240911	0.187422	0.266657	0.999001	PARK7_19523-215
1776	0.288049	0.0884515	0.241359	0.200462	0.23419	0.999001	KRAS_5193-51
1777	0.288031	0.088473	0.241359	0.00343806	0.983888	0.999001	CLEC7A_3603-60
1778	0.288031	0.088473	0.241359	0.092822	0.584779	0.999001	LYZL2_6377-54
1779	0.287921	0.0886003	0.241616	0.120443	0.477658	0.999001	MAD1L1_13618-15
1780	0.287773	0.0887707	0.241809	0.0793077	0.640794	0.999001	SNX11_24685-12
1781	0.287259	0.0893685	0.242619	0.0105513	0.950579	0.999001	SPART_11161-5
1782	0.287259	0.0893685	0.242619	0.0427953	0.801432	0.999001	ERCC1_12585-39
1783	0.287259	0.0893685	0.242619	0.0290439	0.864507	0.999001	SRC_15433-4
1784	0.287259	0.0893685	0.242619	-0.115353	0.496596	0.999001	CASP7_21513-1
1785	0.287259	0.0893685	0.242619	0.3573	0.0299308	0.999001	PZP_6580-29
1786	0.287259	0.0893685	0.242619	-0.119614	0.480719	0.999001	GRAMD1C_8336-267
1787	0.287001	0.0896686	0.243162	-0.017782	0.916805	0.999001	PMP2_15422-12
1788	0.287001	0.0896686	0.243162	0.00462332	0.978334	0.999001	PSMC3_23665-35
1789	0.286744	0.0899694	0.243614	0.167388	0.322055	0.999001	LRP5_25922-7
1790	0.286744	0.0899694	0.243614	0.0424397	0.803049	0.999001	TNMD_6578-29
1791	0.286486	0.0902711	0.244158	-0.0898583	0.596876	0.999001	ARL11_12433-8
1792	0.286486	0.0902711	0.244158	-0.253571	0.129938	0.999001	PRKAR2A_19125-26
1793	0.286229	0.0905734	0.244794	-0.0883172	0.603209	0.999001	STOML2_6555-58
1794	0.285972	0.0908766	0.245067	-0.135973	0.422298	0.999001	DOK1_16831-7
1795	0.285972	0.0908766	0.245067	0.0225239	0.89473	0.999001	OGFR_24934-96
1796	0.285972	0.0908766	0.245067	0.0265544	0.876027	0.999001	BTN3A1_7081-2
1797	0.285972	0.0908766	0.245067	-0.0638966	0.707131	0.999001	VEGFB_9453-12
1798	0.285199	0.0917908	0.2468	0.0531089	0.754903	0.999001	GNAI3_12650-43
1799	0.285199	0.0917908	0.2468	-0.0293996	0.862864	0.999001	GDF10_16749-79
1800	0.285199	0.0917908	0.2468	-0.0241835	0.887021	0.999001	USP46|WDR48_21748-36
1801	0.285199	0.0917908	0.2468	-0.0729062	0.668053	0.999001	EXD1_23591-9
1802	0.285199	0.0917908	0.2468	0.169166	0.316867	0.999001	SULF2_8305-18
1803	0.284942	0.0920971	0.247258	-0.133839	0.429684	0.999001	SERPINE1_2925-9
1804	0.284942	0.0920971	0.247258	0.158032	0.350218	0.999001	PAPPA2_5756-66
1805	0.284685	0.0924042	0.247717	-0.0694683	0.68287	0.999001	HENMT1_23682-79
1806	0.284685	0.0924042	0.247717	-0.0257246	0.879872	0.999001	ABL2_3342-76
1807	0.284501	0.0926244	0.248176	0.398435	0.0145861	0.972651	ADAM15_9956-7
1808	0.284427	0.092712	0.248176	-0.102187	0.547291	0.999001	CAMK2N2_21281-13
1809	0.284427	0.092712	0.248176	0.179954	0.286525	0.999001	GNE_21739-7
1810	0.284427	0.092712	0.248176	0.0408986	0.810068	0.999001	LST1_9531-24
1811	0.28417	0.0930207	0.248636	0.0336672	0.843188	0.999001	IQCD_22481-15
1812	0.28417	0.0930207	0.248636	-0.0283326	0.867796	0.999001	RNASE13_6424-2
1813	0.283912	0.0933301	0.249189	-0.00746844	0.965008	0.999001	PPBP_17165-1
1814	0.283912	0.0933301	0.249189	0.04078	0.810609	0.999001	PFDN2_19243-2
1815	0.283912	0.0933301	0.249189	-0.0392389	0.817643	0.999001	FST_4132-27
1816	0.283398	0.0939514	0.250755	0.125422	0.459508	0.999001	TIAL1_19131-184
1817	0.28314	0.0942632	0.251127	-0.358485	0.029352	0.999001	FN1_3435-53
1818	0.28314	0.0942632	0.251127	0.0500267	0.768727	0.999001	VTA1_4209-60
1819	0.28314	0.0942632	0.251127	0.00284512	0.986666	0.999001	PPM1L_7187-3
1820	0.282883	0.0945757	0.251683	-0.160038	0.344058	0.999001	COX19_23575-58
1821	0.282883	0.0945757	0.251683	-0.0736175	0.665003	0.999001	FBXL4_9951-36
1822	0.282772	0.0947102	0.25178	-0.0615257	0.717543	0.999001	EPOR_2715-25
1823	0.282644	0.094867	0.25178	0.0763576	0.653302	0.999001	BTNL9_7950-142
1824	0.282625	0.0948891	0.25178	-0.112382	0.507821	0.999001	KAT2B_12368-18
1825	0.282625	0.0948891	0.25178	0.137396	0.417414	0.999001	RPE_12646-2
1826	0.282625	0.0948891	0.25178	0.0265544	0.876027	0.999001	MDH1_3853-56
1827	0.282625	0.0948891	0.25178	-0.0727919	0.668544	0.999001	MFAP3L_8837-8
1828	0.282368	0.0952033	0.252154	0.0154111	0.927866	0.999001	DNAJC17_14655-1
1829	0.282368	0.0952033	0.252154	-0.0316519	0.852469	0.999001	AGO1_15312-14
1830	0.282368	0.0952033	0.252154	0.129935	0.443383	0.999001	LRRC25_9987-30
1831	0.282111	0.0955183	0.252712	0.0859463	0.613008	0.999001	TOLLIP_13963-7
1832	0.282111	0.0955183	0.252712	0.175923	0.297634	0.999001	DPCD_23272-8
1833	0.281853	0.0958341	0.252903	0.0695869	0.682357	0.999001	ACBD6_10075-75
1834	0.281853	0.0958341	0.252903	-0.107166	0.527835	0.999001	TBCE_11211-7
1835	0.281853	0.0958341	0.252903	0.100765	0.552911	0.999001	RPS6KA1_12329-21
1836	0.281853	0.0958341	0.252903	-0.144508	0.393475	0.999001	RILPL1_24496-26
1837	0.281853	0.0958341	0.252903	0.0286883	0.866151	0.999001	RANGAP1_25036-10
1838	0.281596	0.0961506	0.253371	0.0643708	0.705055	0.999001	MYC_10362-35
1839	0.281596	0.0961506	0.253371	-0.0322447	0.849737	0.999001	TIMM10_25215-1
1840	0.281338	0.096468	0.253839	-0.00035564	0.998333	0.999295	HS3ST5_10731-10
1841	0.281081	0.0967862	0.254308	0.118547	0.48467	0.999001	TREML1_11147-17
1842	0.281081	0.0967862	0.254308	0.0382928	0.821968	0.999001	GFER_15398-2
1843	0.281081	0.0967862	0.254308	0.514967	0.00110905	0.454801	ALDH7A1_21498-3
1844	0.280824	0.0971051	0.254595	-0.0289254	0.865055	0.999001	NUCB1_10451-11
1845	0.280824	0.0971051	0.254595	0.139411	0.410549	0.999001	MAGEA6_18205-123
1846	0.280824	0.0971051	0.254595	-0.0187304	0.912384	0.999001	ATP6V1C1_23663-28
1847	0.280824	0.0971051	0.254595	0.090214	0.595418	0.999001	IL16_2774-10
1848	0.280824	0.0971051	0.254595	0.01387	0.935064	0.999001	THBS3_8982-65
1849	0.280566	0.0974249	0.254973	0.134195	0.428448	0.999001	ZNF174_11486-26
1850	0.280566	0.0974249	0.254973	0.0413728	0.807907	0.999001	GNPNAT1_13954-9
1851	0.280566	0.0974249	0.254973	0.0801423	0.637274	0.999001	VAMP3_7903-18
1852	0.280309	0.0977455	0.255628	-0.00272657	0.987222	0.999001	CFAP36_21109-1
1853	0.280198	0.0978835	0.255898	-0.201174	0.2325	0.999001	GDF7_22967-15
1854	0.280051	0.0980668	0.256009	0.138462	0.413772	0.999001	UBQLN3_21849-2
1855	0.280051	0.0980668	0.256009	-0.0330745	0.845916	0.999001	ENTPD6_8932-1
1856	0.279794	0.098389	0.256206	-0.0922293	0.58719	0.999001	TMEM230_11542-11
1857	0.279794	0.098389	0.256206	0.269456	0.106794	0.999001	AURKA_3091-70
1858	0.279794	0.098389	0.256206	0.0303479	0.858484	0.999001	MRPL52_7123-25
1859	0.279537	0.098712	0.256221	0.180191	0.28588	0.999001	TP63_10040-63
1860	0.279537	0.098712	0.256221	0.120325	0.478095	0.999001	SRSF6_11573-3
1861	0.279537	0.098712	0.256221	0.167388	0.322055	0.999001	SH3GL2_12499-108
1862	0.279537	0.098712	0.256221	0.117954	0.486872	0.999001	NACA_3854-24
1863	0.279537	0.098712	0.256221	-0.23816	0.155762	0.999001	IL17A_9170-24
1864	0.279444	0.0988286	0.256239	0.0251926	0.882339	0.999001	G0S2_8931-124
1865	0.279279	0.0990358	0.256239	0.137751	0.416198	0.999001	P4HB_11450-110
1866	0.279279	0.0990358	0.256239	0.027977	0.869441	0.999001	LSM3_20976-19
1867	0.279279	0.0990358	0.256239	-0.0337858	0.842643	0.999001	NECAB3_23374-42
1868	0.279279	0.0990358	0.256239	0.0659119	0.698321	0.999001	EIF2A_25105-87
1869	0.279279	0.0990358	0.256239	0.0486041	0.775132	0.999001	ULBP3_2747-3
1870	0.279022	0.0993604	0.256713	0.196787	0.243055	0.999001	ITGAV|ITGB8_20191-13
1871	0.279022	0.0993604	0.256713	-0.0486041	0.775132	0.999001	SEZ6L2_3867-49
1872	0.278764	0.0996858	0.25728	0.00829826	0.961123	0.999001	MAPK1_3115-64
1873	0.278764	0.0996858	0.25728	0.117717	0.487754	0.999001	HAAO_5861-78
1874	0.278764	0.0996858	0.25728	0.0387647	0.81981	0.999001	CTNNA2_9872-23
1875	0.278654	0.0998261	0.257459	-0.0273843	0.872184	0.999001	OLFM3_11143-32
1876	0.278654	0.0998261	0.257459	0.126615	0.455215	0.999001	PTH_19640-2
1877	0.278507	0.100012	0.257756	-0.00308221	0.985555	0.999001	NAB1_13933-276
1878	0.27825	0.100339	0.258324	-0.00782408	0.963343	0.999001	RALB_18432-32
1879	0.27825	0.100339	0.258324	0.0610515	0.719632	0.999001	COA4_20457-13
1880	0.27825	0.100339	0.258324	0.138462	0.413772	0.999001	STK17B_5249-31
1881	0.277992	0.100667	0.258893	0.0849979	0.616946	0.999001	SRSF7_12987-12
1882	0.277992	0.100667	0.258893	-0.0330745	0.845916	0.999001	JAM3_2998-53
1883	0.277992	0.100667	0.258893	-0.0200344	0.906311	0.999001	MYRF_8843-34
1884	0.277735	0.100996	0.259372	0.117835	0.487313	0.999001	RHOB_18166-4
1885	0.277735	0.100996	0.259372	-0.0906882	0.593478	0.999001	LDHB_3890-8
1886	0.277477	0.101325	0.259943	0.0946002	0.577574	0.999001	PTPN7_14688-6
1887	0.27722	0.101655	0.260239	0.0331357	0.845634	0.999001	RBL1_12879-5
1888	0.27722	0.101655	0.260239	0.0312963	0.854108	0.999001	RDX_18373-13
1889	0.27722	0.101655	0.260239	0.348527	0.0345123	0.999001	FCN1_22961-7
1890	0.27722	0.101655	0.260239	0.08891	0.600769	0.999001	TKT_4306-4
1891	0.276963	0.101987	0.26072	-0.0551242	0.745904	0.999001	SMC3_14324-52
1892	0.276963	0.101987	0.26072	0.127675	0.45142	0.999001	PPID_5202-4
1893	0.276963	0.101987	0.26072	-0.173908	0.30329	0.999001	CSTL1_6368-9
1894	0.276923	0.102038	0.260759	0.0635485	0.708656	0.999001	OGT_21733-11
1895	0.276705	0.102318	0.26111	0.11582	0.494842	0.999001	APLP2_10627-87
1896	0.276705	0.102318	0.26111	-0.0330745	0.845916	0.999001	TIMM10B_23241-27
1897	0.276705	0.102318	0.26111	-0.0162409	0.923993	0.999001	HIP1R_24960-48
1898	0.276466	0.102628	0.261592	-0.0527532	0.756494	0.999001	FNDC4_13451-2
1899	0.276208	0.102962	0.261983	0.270998	0.104727	0.999001	UQCRB_12957-62
1900	0.27619	0.102985	0.261983	-0.0796633	0.639293	0.999001	SWAP70_13552-7
1901	0.27619	0.102985	0.261983	0.0311778	0.854655	0.999001	KHDRBS2_23395-5
1902	0.275933	0.103319	0.262283	0.0285697	0.866699	0.999001	TXNL4B_15316-262
1903	0.275933	0.103319	0.262283	0.0367495	0.829036	0.999001	PEBP1_4276-10
1904	0.275933	0.103319	0.262283	0.0853536	0.615468	0.999001	RSPO1_6240-70
1905	0.275933	0.103319	0.262283	0.147946	0.382196	0.999001	LRRC74A_8389-8
1906	0.275933	0.103319	0.262283	-0.0386462	0.820352	0.999001	MCEE_9388-18
1907	0.275822	0.103464	0.262466	0.30585	0.0656282	0.999001	NFATC4_11560-76
1908	0.275822	0.103464	0.262466	0.0156482	0.92676	0.999001	TSLP_3010-53
1909	0.275676	0.103654	0.262493	0.0660305	0.697804	0.999001	PPM1F_23923-26
1910	0.275676	0.103654	0.262493	-0.0686385	0.686464	0.999001	EPS8L1_24899-13
1911	0.275676	0.103654	0.262493	0.0940075	0.579971	0.999001	MAP2K3_6151-18
1912	0.275676	0.103654	0.262493	0.103622	0.541649	0.999001	CDK2AP1_9450-18
1913	0.275418	0.10399	0.263069	-0.021694	0.898588	0.999001	FSD1_23695-1
1914	0.275418	0.10399	0.263069	-0.0925849	0.585743	0.999001	CHD1L_25072-11
1915	0.275161	0.104327	0.263554	0.17533	0.29929	0.999001	TCEA2_20141-42
1916	0.275161	0.104327	0.263554	-0.159445	0.345871	0.999001	ASCC2_24476-18
1917	0.274903	0.104665	0.263766	0.0652006	0.701426	0.999001	TEX29_10557-6
1918	0.274903	0.104665	0.263766	-0.0816786	0.630813	0.999001	GABARAPL2_12494-99
1919	0.274903	0.104665	0.263766	0.259973	0.120201	0.999001	TLE5_18396-10
1920	0.274903	0.104665	0.263766	0.130757	0.440479	0.999001	DESI1_21204-70
1921	0.274903	0.104665	0.263766	0.242072	0.14888	0.999001	MAGED1_21392-15
1922	0.274903	0.104665	0.263766	-0.228216	0.174291	0.999001	CASP2_4904-7
1923	0.274792	0.104811	0.264042	-0.0112619	0.947255	0.999001	GFPT1_21126-27
1924	0.274646	0.105004	0.26407	0.120325	0.478095	0.999001	MARCO_20134-27
1925	0.274646	0.105004	0.26407	0.00652006	0.969449	0.999001	SNRNP25_20982-29
1926	0.274646	0.105004	0.26407	0.488797	0.00214249	0.519412	CDK2AP2_22952-28
1927	0.274646	0.105004	0.26407	-0.00450477	0.97889	0.999001	MAPKAPK2_3820-68
1928	0.274406	0.10532	0.264375	-0.130113	0.442754	0.999001	VAMP2_22963-3
1929	0.274389	0.105343	0.264375	0.113923	0.501982	0.999001	OTUD5_12480-9
1930	0.274389	0.105343	0.264375	0.266524	0.110812	0.999001	IL17F_14026-24
1931	0.274389	0.105343	0.264375	0.0896266	0.597826	0.999001	ATL3_21544-4
1932	0.274389	0.105343	0.264375	0.216585	0.197898	0.999001	KLK11_7775-15
1933	0.274131	0.105683	0.265046	0.144627	0.393083	0.999001	MOB1A_12426-19
1934	0.274131	0.105683	0.265046	0.218244	0.1944	0.999001	TMEM59L_9959-60
1935	0.273874	0.106024	0.265718	-0.0975639	0.565655	0.999001	NPM1_21244-57
1936	0.273874	0.106024	0.265718	-0.0708909	0.676724	0.999001	COL18A1_2201-17
1937	0.273616	0.106366	0.266208	0.0506194	0.766063	0.999001	APRT_10088-37
1938	0.273616	0.106366	0.266208	-0.00782408	0.963343	0.999001	IFNL1_4396-54
1939	0.273359	0.106709	0.266698	-0.266137	0.111351	0.999001	STK3_21389-32
1940	0.273359	0.106709	0.266698	0.0424397	0.803049	0.999001	GOT2_23903-3
1941	0.273359	0.106709	0.266698	-0.0451663	0.790669	0.999001	ERAP1_4964-67
1942	0.273102	0.107052	0.267006	0.121273	0.474607	0.999001	AK4_17432-25
1943	0.273102	0.107052	0.267006	0.134321	0.428009	0.999001	MALT1_25300-39
1944	0.273102	0.107052	0.267006	0.220852	0.18899	0.999001	PAPPA_4148-49
1945	0.272844	0.107397	0.26759	-0.03426	0.840463	0.999001	DDX1_25092-32
1946	0.272844	0.107397	0.26759	0.163002	0.335078	0.999001	LGALS3BP_5000-52
1947	0.272604	0.107718	0.268174	-0.111315	0.511884	0.999001	CA2_4970-55
1948	0.272587	0.107742	0.268174	0.196313	0.244215	0.999001	GGCT_21889-2
1949	0.272587	0.107742	0.268174	-0.0330745	0.845916	0.999001	HSPA8_5903-91
1950	0.272476	0.107891	0.268454	0.0323632	0.849191	0.999001	PLA2G10_2949-6
1951	0.272329	0.108088	0.268668	-0.15909	0.346962	0.999001	SUFU_17468-1
1952	0.272329	0.108088	0.268668	-0.211013	0.209965	0.999001	KAZALD1_7144-234
1953	0.272107	0.108387	0.268887	0.12151	0.473738	0.999001	CCN6_5927-4
1954	0.27209	0.108411	0.268887	0.133009	0.432576	0.999001	SPDL1_23671-11
1955	0.272072	0.108435	0.268887	0.0591548	0.728006	0.999001	MAPRE1_12469-19
1956	0.272072	0.108435	0.268887	0.00640152	0.970004	0.999001	HDAC2_18897-31
1957	0.272072	0.108435	0.268887	-0.280718	0.0923815	0.999001	FAM110A_22371-46
1958	0.272072	0.108435	0.268887	-0.00260803	0.987777	0.999001	DUT_9995-6
1959	0.271815	0.108782	0.26929	0.000711322	0.996666	0.999001	THRA_12527-50
1960	0.271815	0.108782	0.26929	-0.28463	0.0877413	0.999001	FAM3A_21555-17
1961	0.271557	0.109131	0.269694	-0.0590362	0.728531	0.999001	CLEC1B_4332-6
1962	0.2713	0.10948	0.270282	-0.117361	0.489079	0.999001	USP46_21761-213
1963	0.271042	0.109831	0.270595	0.0301108	0.859579	0.999001	PRPSAP2_19150-20
1964	0.271042	0.109831	0.270595	-0.00320076	0.985	0.999001	SPACA3_8076-4
1965	0.270931	0.109982	0.270727	0.0919922	0.588155	0.999001	SPATA22_22784-4
1966	0.270802	0.110158	0.270727	0.0196787	0.907967	0.999001	SRXN1_14268-4
1967	0.270802	0.110158	0.270727	-0.0497896	0.769794	0.999001	LRP2BP_21181-10
1968	0.270785	0.110182	0.270727	0.00948373	0.955574	0.999001	JARID2_12623-84
1969	0.270785	0.110182	0.270727	0.0822714	0.628327	0.999001	FLT3LG_3053-49
1970	0.270785	0.110182	0.270727	0.0646079	0.704017	0.999001	CTSA_3179-51
1971	0.270545	0.11051	0.271134	0.122103	0.471567	0.999001	TMCO5A_6907-17
1972	0.270528	0.110534	0.271134	0.0385277	0.820894	0.999001	IDI1_17712-7
1973	0.27027	0.110886	0.271724	0.0126845	0.940603	0.999001	TAX1BP3_12498-12
1974	0.27027	0.110886	0.271724	0.00723134	0.966118	0.999001	PABPC4_12603-87
1975	0.27027	0.110886	0.271724	0.0893842	0.598821	0.999001	LMAN2L_8013-9
1976	0.27003	0.111216	0.271766	-0.0289254	0.865055	0.999001	ALDH5A1_17792-158
1977	0.270013	0.11124	0.271766	0.0354454	0.835017	0.999001	RRAS_17742-2
1978	0.270013	0.11124	0.271766	-0.0820391	0.6293	0.999001	TMEM225B_24479-25
1979	0.270013	0.11124	0.271766	-0.371407	0.0236187	0.999001	TRIML1_24497-8
1980	0.270013	0.11124	0.271766	-0.102424	0.546357	0.999001	IL18_5661-15
1981	0.270013	0.11124	0.271766	-0.0615257	0.717543	0.999001	ABRAXAS2_8945-7
1982	0.269919	0.111369	0.271991	0.350542	0.0334122	0.999001	GCKR_5223-59
1983	0.269755	0.111594	0.272084	-0.115109	0.497513	0.999001	FAHD1_17819-30
1984	0.269755	0.111594	0.272084	0.011499	0.946146	0.999001	LASP1_21862-145
1985	0.269755	0.111594	0.272084	-0.373303	0.0228612	0.999001	FN1_4131-72
1986	0.269498	0.11195	0.272676	-0.057258	0.736412	0.999001	MSR1_3684-78
1987	0.269241	0.112306	0.273178	-0.0375793	0.825234	0.999001	DPYSL3_12707-26
1988	0.269241	0.112306	0.273178	0.0771738	0.649831	0.999001	SNF8_21834-8
1989	0.269241	0.112306	0.273178	-0.0288068	0.865603	0.999001	CPXM1_6255-74
1990	0.268983	0.112663	0.27368	0.029281	0.863412	0.999001	CAND1_13937-75
1991	0.268983	0.112663	0.27368	0.00486041	0.977223	0.999001	HRAS_18900-37
1992	0.268983	0.112663	0.27368	0.118072	0.486431	0.999001	TATDN1_20376-64
1993	0.268983	0.112663	0.27368	0.0208642	0.902448	0.999001	TNFSF14_5355-69
1994	0.268726	0.113021	0.274	0.00960228	0.955019	0.999001	PPM1A_12619-14
1995	0.268726	0.113021	0.274	0.0459961	0.786911	0.999001	DLL1_5349-69
1996	0.268726	0.113021	0.274	-0.0638966	0.707131	0.999001	TNC_6259-60
1997	0.268468	0.11338	0.274687	0.19738	0.24161	0.999001	ARHGAP1_9815-5
1998	0.268211	0.113739	0.2751	-0.00403059	0.981111	0.999001	PTP4A2_11699-16
[truncated: 5,275 more rows]
