# Supplementary material for: Integrative multi-omic profiling in blood reveals distinct immune and metabolic signatures between ACPA-negative and ACPA-positive rheumatoid arthritis
Source: Front Immunol. 2025 Oct 29;16:1667662. doi: 10.3389/fimmu.2025.1667662 (PMC12605004; doi:10.3389/fimmu.2025.1667662)
Supplement: Supplementary file 1 [file DataSheet1.zip › Supplementary/Supplementary Table S12.xlsx]

## Sheet: Supplementary Table S12
Supplementary Table S12. Differentially abundant proteins between the treatment-naïve sub-cohort of ACPA– RA (n = 14) and controls.
Protein (Gene symbol with Somalogic barcode)	Cohen's d (ACPA– RA vs. controls)	log2(ACPA– RA/controls)	P-value (from marginal model)	P-value (from model adjusting for confounding effects)	BH adjusted P-value (from model adjusting for confounding effects)
PGAM2_15524-30	1.85684	0.987609	2.07381e-07	1.2343e-06	0.00490257
PGAM1_3896-5	1.87246	1.14006	1.72702e-07	1.34816e-06	0.00490257
SMTN_12546-1	1.64343	1.04439	2.45704e-06	9.8622e-06	0.0239093
PPIC_18819-21	-1.5702	-0.485501	5.64995e-06	3.62773e-05	0.0659612
ANKRD27_12445-50	1.53836	0.466353	8.08881e-06	0.000117355	0.0864032
CTHRC1_15467-10	-1.2935	-0.418788	0.000117469	0.00011757	0.0864032
KLC1_12656-1	1.36499	0.85307	5.47264e-05	0.000118311	0.0864032
CFI_2567-5	1.5068	0.281175	1.15185e-05	0.000133395	0.0864032
MSN_5009-11	1.52598	0.899097	9.2943e-06	0.000134732	0.0864032
ATP5MF_11539-4	1.11782	0.418566	0.000710672	0.000144818	0.0864032
FMR1_7713-102	1.46427	0.737706	1.84819e-05	0.000150756	0.0864032
DYNC1LI2_25053-1	1.36274	0.564329	5.60707e-05	0.000186787	0.0864032
GRB10_11358-15	1.33326	0.751899	7.69622e-05	0.000188248	0.0864032
DIAPH1_25083-26	1.34718	0.635148	6.62938e-05	0.000196251	0.0864032
SLBP_24648-8	1.23153	0.674149	0.000224612	0.000206941	0.0864032
TMUB1_25255-4	1.35681	0.509703	5.97694e-05	0.000231884	0.0864032
CD2AP_21961-14	1.44849	0.818545	2.19998e-05	0.000239063	0.0864032
COL15A1_8974-172	-1.3575	-0.441314	5.93321e-05	0.000252481	0.0864032
NAMPT_5011-11	-1.13304	-0.45227	0.000610979	0.000254694	0.0864032
GLUD1_25902-27	1.2671	0.364462	0.000155084	0.00025921	0.0864032
TRIM3_12573-80	1.39585	0.775248	3.91657e-05	0.00028634	0.0864032
EIF3J_13497-34	1.32122	0.549542	8.75262e-05	0.000288738	0.0864032
FAF2_9738-7	1.3915	0.600019	4.10627e-05	0.000290859	0.0864032
PLEKHA1_12459-13	1.22191	0.415303	0.000248105	0.000306193	0.0864032
PKP2_14067-6	1.46564	1.01236	1.82043e-05	0.000306572	0.0864032
CA3_3799-11	-1.01143	-0.791326	0.00198488	0.00030888	0.0864032
DAPK3_24261-202	1.32286	0.638945	8.6007e-05	0.000330274	0.088966
SSPN_23275-9	1.23664	0.522029	0.000213043	0.000370124	0.0913174
MYO6_9894-13	1.46232	0.804271	1.88856e-05	0.000377563	0.0913174
UBE2S_17729-20	1.27076	0.596943	0.00014924	0.000386336	0.0913174
HBEGF_14094-29	1.06881	0.56705	0.0011481	0.000389226	0.0913174
RNF215_9064-12	1.1869	0.655938	0.000355179	0.000413985	0.094091
STX6_10945-11	1.29479	0.397607	0.00011587	0.000466147	0.100122
STAT3_10346-5	1.24311	0.417431	0.000199191	0.000482218	0.100122
VTI1B_8963-8	1.33996	0.843289	7.16333e-05	0.000484477	0.100122
NME1_5909-51	1.34898	0.662833	6.50255e-05	0.000502676	0.100122
NCKIPSD_23677-30	1.28627	0.564778	0.000126775	0.000512414	0.100122
ABLIM3_13578-98	1.40514	1.08219	3.53962e-05	0.000533493	0.100122
GP1BB_21514-1	1.06296	0.502234	0.00121484	0.000536885	0.100122
CLIC5_12475-48	-1.18597	-0.674515	0.000358541	0.000583955	0.103873
POU2AF1_21839-3	1.01529	0.703777	0.0019141	0.000587819	0.103873
USP22_21757-49	1.06153	0.54812	0.00123166	0.00060033	0.103873
ARL2BP_18407-36	1.30309	0.710083	0.000106122	0.000614127	0.103873
RGMB_3331-8	-1.29039	-0.373056	0.000121389	0.000682104	0.110213
SPARC_14110-200	1.22462	0.334026	0.000241247	0.000693559	0.110213
SMAP1_11649-3	1.17653	0.483299	0.000394616	0.00073375	0.110213
CFB_4129-72	1.12341	0.236095	0.000672363	0.000752734	0.110213
DLX4_11910-27	1.26491	0.61911	0.000158688	0.000778907	0.110213
FSCN1_24226-30	-1.28983	-0.398751	0.000122102	0.000781809	0.110213
CLIC3_24693-5	-1.09715	-0.553099	0.000871111	0.000787062	0.110213
MYOC_16558-2	-1.21037	-0.712134	0.000279392	0.000799548	0.110213
RAF1_10001-7	1.2632	0.637591	0.000161548	0.000865892	0.110213
KPNA5_21235-11	1.17714	0.563196	0.000392196	0.000883527	0.110213
TLN2_14082-56	1.29132	0.625356	0.000120207	0.000884733	0.110213
OSBP_25055-56	1.21679	0.713234	0.00026153	0.000885969	0.110213
CFD_13678-169	-1.1761	-0.484955	0.000396378	0.000890459	0.110213
LAMA4_6577-64	1.12778	0.199825	0.000643777	0.000898715	0.110213
CCM2_12347-29	1.31745	0.525413	9.11045e-05	0.000904964	0.110213
MLX_23294-19	1.21694	0.663845	0.000261134	0.000916209	0.110213
DNAJB4_18884-22	1.13736	0.530153	0.0005852	0.000918763	0.110213
EIF5A2_11355-10	1.29873	0.64805	0.000111146	0.000960124	0.110213
FGL1_5581-28	1.20545	0.63928	0.000293862	0.000965329	0.110213
TP53_6168-11	1.05836	0.205195	0.00126994	0.000978365	0.110213
AP4M1_10076-1	1.26325	0.658654	0.000161461	0.000982861	0.110213
ADSL_5023-23	-0.951585	-0.82674	0.00345304	0.000984992	0.110213
PPFIA1_13975-56	1.21108	0.767235	0.000277367	0.00101169	0.11066
S100A16_17836-17	-1.21067	-0.384759	0.000278532	0.00102769	0.11066
FBXL5_12846-3	1.22518	0.262954	0.000239866	0.00104304	0.11066
ANKRD40_23367-8	1.12588	0.507399	0.000656104	0.00104985	0.11066
STX12_10418-36	1.31279	0.701698	9.57408e-05	0.00108654	0.112892
RIPK2_8970-9	1.22569	0.489317	0.000238593	0.00113149	0.115906
PID1_23291-18	1.27909	0.581192	0.00013674	0.00115485	0.116583
INPP4B_24427-33	1.16085	0.447834	0.000462428	0.00117016	0.116583
UCN3_10756-34	1.19078	1.11472	0.000341422	0.00120295	0.116899
FKBP5_21577-35	0.999635	0.443865	0.00221692	0.00120548	0.116899
SIRT3_17495-141	1.21826	0.297655	0.000257606	0.00123154	0.117856
STX8_10903-50	1.27854	0.784894	0.000137529	0.00126259	0.118991
TXNL4B_15316-262	1.19753	0.476888	0.000318679	0.00131175	0.118991
PPP1R9B_21991-79	1.18649	0.5975	0.000356672	0.00131419	0.118991
TMOD2_12853-112	1.26385	1.01814	0.000160449	0.00133221	0.118991
TEC_16079-2	1.26238	0.611001	0.000162935	0.00133772	0.118991
ASAP3_24455-2	1.15613	0.408737	0.000484899	0.00136711	0.118991
TBC1D13_21163-21	1.16513	0.555207	0.000442854	0.00137198	0.118991
HP_3054-3	1.06588	0.576534	0.00118106	0.00137429	0.118991
XXYLT1_6375-75	-1.09228	-0.395515	0.000913653	0.00145368	0.123816
GTPBP10_24712-6	1.14904	0.289008	0.000520687	0.00146566	0.123816
ETS2_12350-86	1.07118	0.317424	0.00112201	0.00148109	0.123816
CLINT1_11659-31	1.22794	0.644464	0.000233123	0.00156408	0.126438
GATM_18188-12	1.07856	0.571316	0.0010445	0.00156972	0.126438
MCF2L_13934-3	1.17599	0.588543	0.0003968	0.00159873	0.126438
SHC1_16043-30	1.1161	0.512431	0.000722842	0.00160062	0.126438
POLI_13536-56	1.29646	0.214736	0.000113841	0.00167711	0.126438
ACLY_12700-9	1.1274	0.256092	0.000646264	0.00169387	0.126438
NBR1_7696-3	1.20838	0.551416	0.000285168	0.00172563	0.126438
PAPOLG_8343-224	1.25127	0.812629	0.000182989	0.00173139	0.126438
CNOT9_8975-26	1.16117	0.745024	0.000460936	0.00176168	0.126438
MARK3_9747-48	1.15844	0.434947	0.000473762	0.00177515	0.126438
GIMAP4_24684-7	-1.07394	-0.432255	0.00109241	0.00177751	0.126438
SETD3_24260-4	1.02278	0.590528	0.00178336	0.00178971	0.126438
IKBKG_21976-4	1.13676	0.798024	0.000588742	0.00181735	0.126438
OAZ1_9893-27	1.20701	0.559561	0.000289192	0.00183813	0.126438
SH3BP5_23662-10	0.818241	0.45675	0.0110613	0.00184744	0.126438
LYN_3453-87	1.06316	0.491334	0.00121252	0.0018718	0.126438
TOLLIP_13963-7	1.07688	0.336283	0.00106164	0.00187816	0.126438
VARS1_13083-18	1.01949	0.161801	0.00183962	0.00188745	0.126438
LPIN1_24469-10	1.12565	0.74706	0.000657596	0.00191924	0.126438
FLII_12677-164	1.13922	0.705748	0.000574468	0.00194193	0.126438
SH3GL3_18318-98	1.05943	0.40149	0.00125693	0.00195356	0.126438
CNOT1_13482-14	1.17878	0.702667	0.000385731	0.00196967	0.126438
APPL1_12825-18	1.15634	0.384098	0.00048388	0.00198603	0.126438
RBPMS2_23300-3	1.0818	0.498094	0.00101208	0.00198846	0.126438
CFHR5_7885-17	1.08477	0.511724	0.000983168	0.00200114	0.126438
MICU2_6226-69	1.16965	0.756016	0.000423121	0.00203124	0.126438
METAP1_3210-1	1.17289	0.659966	0.000409455	0.00203592	0.126438
CRYBB1_17751-68	1.11684	0.547473	0.00071757	0.00205183	0.126438
USP25_9215-117	1.09999	0.443874	0.000847165	0.00206917	0.126438
FN1_3434-34	1.03592	0.852839	0.00157427	0.00208039	0.126438
EPN1_24255-38	1.11161	0.515034	0.000755641	0.00208633	0.126438
MESD_15299-102	1.02413	0.297628	0.0017607	0.00209078	0.126438
PLA2G2A_2692-74	1.04577	1.02014	0.00143308	0.00209709	0.126438
ZDHHC4_22834-21	1.21038	0.472735	0.000279354	0.00211462	0.126438
CHAD_13460-4	-0.874169	-0.616954	0.00687156	0.00212091	0.126438
C2CD2L_23704-11	0.99124	0.666849	0.00239742	0.00214099	0.126597
KDM4C_25298-53	1.07678	0.607572	0.00106268	0.00216221	0.126821
MRPL10_22554-101	1.01234	0.611218	0.00196791	0.00219379	0.127168
CXorf38_24707-6	1.13991	0.762564	0.000570534	0.00220316	0.127168
SHC1_5272-55	1.14138	0.544209	0.000562181	0.00224374	0.127168
NMT1_12448-246	0.98534	0.302611	0.00253244	0.00226027	0.127168
GRAP2_16074-12	1.22561	0.933345	0.000238809	0.00226636	0.127168
CTRB2_5648-28	-1.01141	-1.03553	0.00198524	0.00228874	0.127168
IHH_19606-28	-0.980796	-0.456014	0.0026413	0.00229054	0.127168
TRIM21_22015-2	1.00471	0.441949	0.00211403	0.00234081	0.127316
TFCP2L1_25104-10	1.05099	0.405307	0.00136309	0.00236422	0.127316
ERC1_24983-119	1.01355	0.57158	0.00194562	0.00239241	0.127316
VTI1A_7952-2	1.10045	0.531726	0.000843377	0.00240349	0.127316
VCPIP1_23187-9	1.08091	0.56103	0.0010209	0.00244758	0.127316
DLG2_19620-16	1.10485	0.570468	0.000807666	0.00244995	0.127316
HSD17B4_23643-22	0.959248	0.405937	0.00322001	0.00245064	0.127316
HGS_13644-30	1.18117	0.546559	0.000376473	0.00245096	0.127316
FER_4220-39	1.0891	0.651878	0.000942559	0.00247136	0.127316
USP4_21763-46	1.05288	0.568493	0.00133863	0.00249859	0.127316
DFFA_21249-115	1.02205	0.206652	0.00179577	0.00249861	0.127316
KPNA1_19587-12	1.19033	0.388323	0.000342976	0.00250326	0.127316
PMM2_17794-6	1.09258	0.453253	0.000910975	0.00253732	0.127317
TGFBI_3283-21	-1.0491	-0.371307	0.00138808	0.00256257	0.127317
GPC1_8697-38	-0.964053	-0.245674	0.00308149	0.00257469	0.127317
CSNK1G1_20130-144	1.11268	0.553581	0.00074765	0.00258747	0.127317
ZC3H12A_23680-1	1.13477	0.602755	0.000600519	0.00260354	0.127317
KLK7_3378-49	-0.762994	-0.283104	0.0173802	0.0026192	0.127317
CTNNB1_9842-2	1.06691	0.911657	0.00116939	0.00263663	0.127317
RTP4_18315-38	1.12023	0.889423	0.000693912	0.00264331	0.127317
RRAS_17742-2	0.821759	0.185842	0.0107408	0.00267997	0.128233
PGLYRP2_5601-2	-0.900172	-0.23605	0.00547357	0.00273014	0.129475
BLVRB_17148-7	-0.855715	-0.442064	0.00805653	0.00274153	0.129475
FN1_3435-53	1.00003	0.858618	0.00220875	0.0027955	0.129962
WWP1_11307-33	1.07161	0.548346	0.00111737	0.00282094	0.129962
SERPINB13_18841-1	-0.959413	-0.533423	0.00321515	0.00285217	0.129962
RAB3D_19379-154	1.05299	0.488571	0.00133723	0.00286525	0.129962
DLK1_6496-60	-0.996642	-0.908202	0.00227974	0.00289604	0.129962
NUDT16L1_12497-29	1.03416	0.377509	0.0016009	0.00290712	0.129962
FN1_20064-24	0.985478	0.806086	0.00252922	0.00293019	0.129962
MFAP4_5636-10	-0.950412	-0.485618	0.00349008	0.00293616	0.129962
CERT1_13535-2	1.0762	0.635468	0.00106869	0.00298159	0.129962
ENO2_10339-48	-0.975998	-0.381001	0.00276099	0.00300087	0.129962
ESM1_3805-16	-0.895765	-0.403817	0.00569023	0.00303728	0.129962
PGRMC2_10631-9	0.990438	0.212943	0.00241535	0.00304005	0.129962
CCL16_4913-78	-0.9234	-0.415306	0.00445299	0.00305732	0.129962
HP_7905-30	0.999465	0.39343	0.00222044	0.00311078	0.129962
LYRM1_22496-21	0.911447	0.250956	0.00495371	0.00311111	0.129962
WEE2_25038-5	0.933865	0.251305	0.00405373	0.00312004	0.129962
LTB4R_13477-65	1.15698	0.837859	0.000480793	0.00313172	0.129962
PLCD1_24909-40	-0.991324	-0.409636	0.00239552	0.00313366	0.129962
VAV1_5275-28	1.0755	0.576566	0.00107594	0.00315029	0.129962
SYAP1_23409-83	0.926743	0.563826	0.00432162	0.00315514	0.129962
UXS1_8258-22	0.802277	0.213362	0.0126283	0.00318139	0.129962
EIF1B_12701-1	0.956707	0.388887	0.00329559	0.00319949	0.129962
GZMA_3440-7	-0.876823	-0.436661	0.00671503	0.00320124	0.129962
RAB32_17778-19	1.00506	0.434158	0.00210709	0.00320569	0.129962
HDAC4_25275-30	0.918315	0.362609	0.00465995	0.00323198	0.129962
CA1_4969-2	-0.882971	-0.636114	0.00636507	0.00327119	0.129962
PPP3CA|PPP3R1_4903-72	0.866175	0.267382	0.00736363	0.00328359	0.129962
WNK3_5493-17	1.02482	0.433397	0.00174922	0.00328438	0.129962
PCDHAC2_9361-7	-0.871424	-0.206414	0.00703697	0.00328938	0.129962
IGFBP6_14088-38	-1.03266	-0.295613	0.00162395	0.00331145	0.129962
AHSG_3581-53	-0.852594	-0.19227	0.00827465	0.00331933	0.129962
RANBP3_14037-18	1.01043	0.440537	0.00200361	0.00333902	0.129962
AFAP1L2_24445-38	1.07313	0.714958	0.00110101	0.00334152	0.129962
HS2ST1_21736-60	0.97586	0.457008	0.00276449	0.00344044	0.130636
COL11A2_11278-4	-0.861069	-0.856015	0.00769472	0.00346108	0.130636
SHARPIN_24472-28	1.05639	0.597562	0.00129422	0.00352634	0.130636
CERT1_13950-9	1.00838	0.544296	0.00204262	0.00352743	0.130636
MVB12B_23320-11	1.01349	0.573834	0.00194685	0.00354946	0.130636
YY1_17337-1	1.17688	0.834805	0.000393233	0.00355002	0.130636
KLK8_2834-54	-0.893354	-0.464403	0.00581207	0.00355039	0.130636
VPS4B_12668-7	0.83809	0.271774	0.00936143	0.00357874	0.130636
CBLN4_5688-65	-0.548564	-0.278636	0.0831738	0.00358037	0.130636
DLK1_6373-54	-0.964878	-0.908756	0.00305827	0.00359335	0.130636
DNAJB11_7110-2	1.04756	0.345614	0.00140867	0.00359474	0.130636
CAMK2A_3350-53	0.991293	0.603969	0.00239624	0.0036039	0.130636
CUL3_10045-47	0.916682	0.291252	0.00472826	0.0036115	0.130636
OLFML3_8660-5	-0.943487	-0.346797	0.00371643	0.00364724	0.130636
CSF2_4697-59	1.04864	0.379853	0.00139421	0.00367395	0.130636
CCN2_2975-19	0.914048	0.42817	0.0048405	0.00369144	0.130636
NAPG_17773-26	0.969501	0.472271	0.0029312	0.00369407	0.130636
FXR1_13076-4	1.03569	0.660512	0.00157772	0.00370244	0.130636
FBLN1_6470-19	-0.78045	-0.237601	0.0150983	0.00371113	0.130636
DDAH1_19392-6	1.06016	0.600639	0.00124805	0.00372289	0.130636
EEF1A1_25256-23	0.990701	0.341312	0.00240947	0.00373606	0.130636
DNAJC10_8297-8	0.892754	0.365107	0.00584281	0.00377938	0.131519
BAP18_21153-5	1.05647	0.365299	0.00129327	0.00386954	0.134015
DNMT3L_19142-39	1.00644	0.230095	0.0020801	0.00392312	0.135227
SH3GL2_12499-108	1.00682	0.32119	0.00207275	0.00400618	0.137438
NELL2_6022-57	-0.902978	-0.23769	0.00533965	0.00415018	0.138994
ABHD4_21780-15	0.861275	0.449721	0.00768111	0.00416485	0.138994
PDGFC_13658-31	0.989773	0.402345	0.00243034	0.00418901	0.138994
CYLD_21765-10	1.01284	0.579271	0.00195871	0.00421501	0.138994
ARF4_18408-26	0.683243	0.282116	0.0322553	0.00422198	0.138994
ALG2_23654-6	0.853228	0.417212	0.00822992	0.00422374	0.138994
TBL2_11227-31	0.946324	0.476865	0.00362208	0.00424436	0.138994
USP8_13450-49	0.989058	0.456538	0.00244654	0.00426011	0.138994
TMEM38B_9509-4	0.884819	0.387496	0.00626321	0.00426024	0.138994
EPHA4_16288-17	-1.03989	-0.365211	0.00151585	0.00426083	0.138994
CFD_2946-52	-1.00375	-0.304717	0.00213319	0.00426175	0.138994
USP19_21730-56	1.10892	0.545313	0.000775957	0.00430253	0.139698
ARFIP1_13488-3	1.00988	0.487415	0.00201404	0.00436273	0.141023
AMMECR1L_18402-1	1.04847	0.465162	0.00139639	0.00447906	0.144142
PGRMC1_7863-50	0.991211	0.241812	0.00239805	0.00449913	0.144151
USO1_13639-101	1.00334	0.551067	0.0021414	0.00452532	0.144265
CAVIN1_24689-9	0.919735	0.373528	0.00460126	0.00455074	0.144265
ZNRF3_10390-21	0.774324	0.263124	0.0158662	0.0045622	0.144265
HSPA1A_14237-1	-0.741365	-0.163905	0.0206369	0.00459739	0.144748
RANGAP1_25036-10	0.94228	0.522009	0.00375725	0.00470627	0.145837
NEIL1_21802-53	0.723777	0.245812	0.0236779	0.00472374	0.145837
EIF4H_5885-55	1.00195	0.386936	0.00216948	0.00472983	0.145837
NUMB_25248-28	0.916798	0.300542	0.00472337	0.00473304	0.145837
GLRX2_12486-8	0.863084	0.32758	0.00756242	0.00473477	0.145837
FOXP4_24259-24	0.814644	0.566498	0.011398	0.00476153	0.145837
TARBP2_12781-2	0.997019	0.392013	0.00227174	0.00479465	0.145837
SAA1_15515-2	0.816298	1.36279	0.0112421	0.00479553	0.145837
F10_4878-3	0.904326	0.22435	0.00527643	0.00485776	0.145837
GSTK1_13474-40	1.00737	0.429189	0.0020621	0.00486346	0.145837
AGFG1_11681-8	1.01253	0.342906	0.00196452	0.00486877	0.145837
OMD_5358-3	-0.87508	-0.691645	0.00681744	0.00487259	0.145837
IGFBP6_2686-67	-0.990423	-0.447567	0.0024157	0.0049186	0.146538
PAGR1_23967-8	0.959151	0.356965	0.00322286	0.00493633	0.146538
MTRF1L_11134-30	0.868069	0.446142	0.00724417	0.00495878	0.146607
ARID3C_25484-120	0.917685	0.556497	0.00468619	0.00499793	0.146722
STIM1_8916-32	1.07246	0.428277	0.00110819	0.00500302	0.146722
SH3GL2_20139-57	0.935224	0.454272	0.00400443	0.00506068	0.147817
ARHGAP25_11333-82	0.819773	0.398424	0.0109206	0.00510009	0.14799
G3BP2_9831-12	0.862759	0.323568	0.00758365	0.00510733	0.14799
ACADSB_17403-14	0.914922	0.572177	0.004803	0.00514701	0.148331
AKIRIN2_23280-9	0.94943	0.432517	0.00352138	0.00519133	0.148331
C5_2381-52	1.02165	0.210744	0.00180252	0.00519246	0.148331
PDPK1_4460-8	0.992515	0.559526	0.00236913	0.00520863	0.148331
AP2A2_13621-31	0.950425	0.279244	0.00348967	0.00522718	0.148331
AIP_3839-60	1.07212	0.501202	0.0011118	0.00525833	0.148331
PGP_18235-16	0.943603	0.322636	0.0037125	0.00526184	0.148331
HOXA11_22375-15	1.01121	0.660667	0.00198899	0.00529346	0.148646
NFE2L2_22510-6	0.949278	0.455089	0.00352624	0.00536633	0.150028
KLRC3_7795-14	-0.817357	-0.229573	0.0111432	0.00538394	0.150028
ITGA1|ITGB1_3503-4	1.00794	0.501374	0.00205109	0.00546382	0.151581
FN1_4131-72	0.95587	0.822413	0.00332085	0.00551466	0.151581
KIAA0040_14603-51	0.701013	0.217071	0.0282046	0.00554752	0.151581
UBE2Q1_21727-15	1.05386	0.549346	0.00132609	0.0055728	0.151581
PPCS_17843-30	0.907998	0.285726	0.00510766	0.00557997	0.151581
FGR_3810-50	1.09719	0.665605	0.000870736	0.00558247	0.151581
SEPTIN11_12620-3	0.896183	0.283269	0.00566933	0.00558556	0.151581
NEK7_12703-6	0.938903	0.369348	0.00387372	0.00561511	0.151817
LRP11_15472-16	-0.952482	-0.323226	0.00342497	0.00566315	0.152155
PMVK_12450-42	0.923188	0.421849	0.00446146	0.00569944	0.152155
PRKCQ_3817-18	1.03102	0.53987	0.00164943	0.00577896	0.152155
PAK4_13719-19	0.968548	0.417243	0.00295699	0.00585506	0.152155
CYTH3_21365-5	1.05894	0.614406	0.00126278	0.00586276	0.152155
GMPS_18184-28	0.803335	0.458355	0.0125186	0.00586555	0.152155
MAP2K5_22041-26	0.794778	0.275909	0.0134321	0.00587077	0.152155
VTA1_4209-60	0.940268	0.319136	0.00382623	0.00587247	0.152155
PCOLCE_11237-49	-1.00272	-0.40217	0.00215384	0.00594501	0.152155
ACAT2_17341-89	0.967528	0.554016	0.00298482	0.00596963	0.152155
NARS1_21383-37	0.859679	0.262938	0.00778719	0.00598691	0.152155
UBL4A_11490-42	0.954365	0.498893	0.00336672	0.00599246	0.152155
MSTN_12077-32	-0.930078	-0.315369	0.00419418	0.00601133	0.152155
RABL6_25276-32	0.853885	0.763624	0.00818384	0.00602254	0.152155
RPS12_21829-8	0.907719	0.399215	0.00512028	0.00606845	0.152155
MAPKAPK3_3822-54	0.921212	0.340204	0.00454097	0.00609573	0.152155
CXCL13_3487-32	0.980056	0.638721	0.00265943	0.00610639	0.152155
ATAD1_6625-31	0.759459	0.30779	0.0178787	0.00611059	0.152155
DLGAP4_24436-23	0.839397	0.375723	0.00925834	0.00613469	0.152155
BIN3_24645-2	0.910266	0.351127	0.00500594	0.00615492	0.152155
C16orf71_23607-1	1.04761	0.24512	0.001408	0.006156	0.152155
OGN_17224-12	-1.00201	-0.402337	0.00216813	0.0061727	0.152155
NRBP1_12616-45	1.14242	0.539693	0.000556357	0.00620058	0.152155
MRM1_21319-196	0.843636	0.34226	0.00893124	0.0062365	0.152155
TIA1_21885-196	0.958212	0.434388	0.00325062	0.00623944	0.152155
EVA1B_8062-15	1.09908	0.189195	0.000854799	0.00624885	0.152155
CSNK1G2_17436-193	0.970385	0.559432	0.00290747	0.00624967	0.152155
S100A11_14011-17	-0.715889	-0.154529	0.0251672	0.00625927	0.152155
SRGAP2_25091-83	0.868276	0.302892	0.0072312	0.00627875	0.152155
TAX1BP3_12498-12	0.874167	0.319664	0.0068717	0.00628793	0.152155
MTSS2_25252-29	0.918034	0.536256	0.00467163	0.00630877	0.152155
MAP4K5_21989-12	0.998709	0.501089	0.00223617	0.00631618	0.152155
ID1_15402-2	0.854304	0.243628	0.00815454	0.00631798	0.152155
STK4_22847-18	1.07017	0.486637	0.0011331	0.00636688	0.152733
RABEP1_24417-22	0.905528	0.432531	0.00522062	0.006384	0.152733
SNX16_23408-1	0.94811	0.384042	0.00356384	0.00645483	0.15391
TBC1D25_24424-25	0.964077	0.470042	0.00308082	0.00647552	0.15391
SNX4_3903-49	0.914831	0.347859	0.00480689	0.00655987	0.154771
IKBKB_24940-3	1.08484	0.391784	0.000982546	0.00656971	0.154771
CACYBP_12432-23	0.87639	0.342496	0.00674033	0.0065756	0.154771
C1QL2_6423-66	-0.645347	-0.350749	0.0426421	0.00670184	0.155363
SERPINH1_10800-15	0.965298	0.668331	0.00304651	0.00671195	0.155363
CAMK2D_3419-49	0.944662	0.565766	0.00367707	0.00671486	0.155363
UBE2H_21935-16	0.982057	0.461245	0.00261065	0.00672454	0.155363
C1orf198_8035-6	0.968138	0.417149	0.00296814	0.00672613	0.155363
CXCL16_2436-49	-0.979266	-0.272245	0.00267892	0.00674702	0.155363
MZT2A_24928-20	0.869247	0.122034	0.0071708	0.00675027	0.155363
NOTCH2_8407-84	-0.915428	-0.218408	0.0047814	0.00677786	0.155506
CNTN2_3296-92	-0.822085	-0.392879	0.0107116	0.00684316	0.15651
HMBS_11530-37	-0.840443	-0.646676	0.00917662	0.00688638	0.156723
BAG6_21955-36	0.920133	0.327781	0.00458495	0.00689556	0.156723
SMAD2_10364-6	0.949386	0.495069	0.00352276	0.00695469	0.156758
GNMT_14006-36	-0.660513	-0.155621	0.0381789	0.00696006	0.156758
TRAF1_17747-45	0.717972	0.194811	0.024766	0.00697155	0.156758
WAS_22033-32	0.79895	0.247816	0.0129794	0.00698332	0.156758
AHSA1_11633-89	0.930033	0.340486	0.00419588	0.00701333	0.156948
OPHN1_12591-27	0.904352	0.539692	0.00527518	0.00711275	0.158684
TOR1AIP2_10553-8	0.797586	0.324945	0.0131259	0.00724568	0.160093
CHP1_12458-79	0.876385	0.416332	0.00674067	0.00726493	0.160093
GSN_16607-78	-0.74257	-0.155915	0.0204419	0.00730521	0.160093
HSD17B10_4217-49	0.91708	0.508956	0.00471153	0.0073053	0.160093
DYNLRB1_3845-51	0.750743	0.53764	0.0191629	0.0073127	0.160093
PPIL1_9884-8	0.913087	0.417284	0.00488204	0.00733694	0.160093
GZMA_13712-104	-0.731576	-0.316133	0.0222831	0.00736204	0.160093
TRAPPC2_20402-11	0.921901	0.390369	0.0045131	0.00736328	0.160093
FOXM1_10056-5	0.774486	0.428209	0.0158455	0.00737401	0.160093
DNAJC1_24917-95	1.02773	0.719156	0.00170164	0.0074106	0.160409
TXLNA_15698-6	0.866341	0.450146	0.00735307	0.00747946	0.160994
IL1RN_5353-89	0.71945	0.16031	0.0244847	0.00748192	0.160994
GABARAP_22966-20	0.807966	0.208354	0.012048	0.00754717	0.161805
PABPC4_12603-87	0.847628	0.273979	0.00863296	0.0075658	0.161805
MPP7_12732-13	1.0447	0.256367	0.00144779	0.00758632	0.161805
CHRDL1_3362-61	-0.917525	-0.343914	0.00469289	0.00761646	0.161972
USP10_21746-13	0.880611	0.343985	0.00649735	0.00773196	0.163104
NSMCE2_22517-106	0.848859	0.278405	0.0085428	0.00773314	0.163104
PSMD4_13568-30	0.840371	0.352554	0.00918221	0.00773694	0.163104
ARF6_12425-104	0.734102	0.155001	0.0218474	0.00777678	0.16347
PDE11A_5252-33	0.775848	0.344045	0.015672	0.00781214	0.16374
CFL2_15339-32	-0.778875	-1.01362	0.0152925	0.00785251	0.163936
MSI2_21366-7	0.871184	0.467571	0.00705165	0.0078666	0.163936
CDH5_2819-23	-1.03666	-0.298048	0.00156323	0.00791983	0.164574
CFHR5_16055-3	1.07813	0.388256	0.00104879	0.00799234	0.165608
NMRAL1_13988-67	0.806127	0.826273	0.0122329	0.00804972	0.165943
SLITRK6_16916-19	-0.925651	-0.25008	0.00436415	0.00807367	0.165943
MACO1_12367-52	0.916705	0.437855	0.00472732	0.00809061	0.165943
HDLBP_13570-43	0.875478	0.464438	0.00679393	0.00809979	0.165943
UBASH3B_12558-3	0.972637	0.33866	0.00284784	0.00813285	0.165954
VIL1_24901-4	0.953152	0.492157	0.00340413	0.00814596	0.165954
RAB4A_16883-57	0.871869	0.423854	0.00700992	0.00817244	0.166028
PIN4_12718-43	0.896983	0.292233	0.00562957	0.00825142	0.167166
REPS2_24944-12	0.695212	0.373212	0.0294743	0.00830745	0.167834
NOTCH3_5108-72	-0.816751	-0.283051	0.0111996	0.00833148	0.167853
OXCT1_25043-74	0.860941	0.384256	0.0077032	0.00839869	0.168632
DERL1_13393-46	0.816952	0.55809	0.0111809	0.00841655	0.168632
CBL_12016-60	0.93051	0.344585	0.00417794	0.00848114	0.169291
C9_13722-105	0.823353	0.319101	0.0105984	0.00849699	0.169291
POLR2M_23398-1	0.912043	0.486442	0.00492753	0.00853545	0.169291
ALB_18380-78	-0.866176	-0.201051	0.00736356	0.00854253	0.169291
GIPC2_20921-1	-0.905376	-0.435647	0.00522763	0.00860039	0.169975
FUBP3_24952-28	0.800644	0.480966	0.0127996	0.00869917	0.171461
SBDS_3866-7	0.906138	0.436653	0.0051925	0.00877019	0.172107
IDS_3198-4	-0.60133	-0.184283	0.0582539	0.00878058	0.172107
NRBF2_21367-63	0.861249	0.476462	0.00768277	0.00880293	0.172107
NEGR1_13109-82	-0.876273	-0.259764	0.00674724	0.00885377	0.172215
HS3ST3A1_8268-98	0.814218	0.334643	0.0114385	0.00888553	0.172215
TMUB2_9226-6	0.787319	0.291608	0.0142775	0.00889643	0.172215
EBAG9_19802-22	0.85613	0.377402	0.00802796	0.00890317	0.172215
ECHDC1_20952-15	0.788071	0.398213	0.0141901	0.00897787	0.173199
BCL2L14_25238-6	0.830826	0.353674	0.00995353	0.00907674	0.173914
DAB2_21963-48	0.95824	0.309731	0.00324978	0.00909418	0.173914
GPI_4272-46	0.87699	0.273049	0.00670532	0.00913639	0.173914
PCBP2_23363-41	0.910633	0.283004	0.00498963	0.00914844	0.173914
CD93_14136-234	-0.968433	-0.393183	0.00296011	0.00916761	0.173914
ACBD4_24686-19	0.749573	0.224042	0.0193415	0.00916827	0.173914
NIPAL4_12864-9	0.884474	0.626417	0.00628209	0.00918232	0.173914
UBA1_21760-22	1.01694	0.36087	0.0018845	0.00924869	0.174716
ITIH5_8233-2	-0.777134	-0.346775	0.0155097	0.00929337	0.174833
MPL_3473-78	0.886414	0.442427	0.0061765	0.00932089	0.174833
SNX11_24685-12	0.845979	0.403095	0.00875506	0.00932699	0.174833
HSPE1_17150-8	0.808417	0.276189	0.0120031	0.0093535	0.174879
CSDE1_12735-39	0.924964	0.320422	0.00439109	0.00938325	0.174974
EPS8L2_24891-54	-0.993714	-0.531757	0.00234282	0.0094067	0.174974
GAS7_17721-82	-0.750262	-0.127731	0.0192361	0.00947435	0.175783
RAC3_16769-20	0.897856	0.394615	0.00558644	0.00957976	0.176379
C5|C6_4482-66	0.825964	0.229982	0.0103688	0.00958591	0.176379
PRKAA2|PRKAB2|PRKAG1_5245-40	0.943461	0.468227	0.0037173	0.00959501	0.176379
DLST_23699-61	0.946411	0.369991	0.00361923	0.00960347	0.176379
ARHGAP5_14748-31	0.877795	0.493505	0.00665855	0.00965995	0.17695
CLEC1B_4332-6	0.827812	0.327497	0.0102092	0.00968321	0.17695
NOTCH1_5107-7	-0.859647	-0.168519	0.00778932	0.00976325	0.177947
MBNL1_24408-30	0.878014	0.375135	0.00664587	0.00978674	0.177947
SERPINA5_3389-7	-0.809185	-0.277486	0.011927	0.00992168	0.179377
PTPRU_8337-65	-0.848198	-0.501323	0.0085911	0.0099495	0.179377
SEMA4B_9805-51	-0.805906	-0.248363	0.0122553	0.00996106	0.179377
ARPC2_23376-56	0.689706	0.207605	0.0307263	0.00996404	0.179377
PAWR_9565-6	0.924003	0.613789	0.00442903	0.0100014	0.179521
COPB2_24459-15	0.882968	0.276789	0.00636523	0.0100214	0.179521
LYN_3381-24	0.965585	0.315681	0.00303852	0.0100723	0.17999
BCHE_8239-223	-0.506107	-0.173669	0.109183	0.0101719	0.180182
MB_3042-7	-0.812045	-0.433794	0.0116471	0.0102331	0.180182
SSR1_8106-15	0.893132	0.163468	0.00582342	0.0102731	0.180182
SGK3_10042-8	0.999497	0.229166	0.00221977	0.0102866	0.180182
SNCA_8458-111	0.87527	0.245056	0.00680621	0.0102953	0.180182
ZNF696_22841-16	0.999966	0.908729	0.00221006	0.0102956	0.180182
RABL3_23312-16	0.811891	0.39407	0.011662	0.0103334	0.180182
CEL_9796-4	0.848988	0.467981	0.00853345	0.0103376	0.180182
HEXIM1_15596-7	0.832487	0.442169	0.00981523	0.0103381	0.180182
DCC_21685-29	-0.700135	-0.560134	0.0283935	0.0103401	0.180182
IRF5_25460-36	0.72466	0.170671	0.023516	0.0103933	0.180182
MTHFD2_18321-38	0.837584	0.605629	0.00940157	0.010403	0.180182
CMIP_25100-11	0.915972	0.49083	0.00475827	0.0104051	0.180182
CTNNA1_24426-15	0.794577	0.695284	0.0134543	0.0104943	0.18102
HADH_17739-1	0.822115	0.282268	0.0107089	0.0105033	0.18102
GOLPH3L_23542-8	0.845637	0.296891	0.00878059	0.0105756	0.181836
GRPEL1_7113-1	0.809977	0.503509	0.0118489	0.0106317	0.182255
GAGE2D_22968-9	0.876376	1.43201	0.00674115	0.0106501	0.182255
ITIH2_9326-33	-0.463907	-0.0995789	0.14124	0.0107283	0.182934
SEMA6D_20530-2	-0.681755	-0.343992	0.0326167	0.0107401	0.182934
CNTN1_2974-61	-0.491839	-0.196794	0.119286	0.0108354	0.183873
CLIC2_17837-5	-0.816072	-0.388935	0.0112633	0.0108787	0.183873
TMOD1_12595-11	-0.696612	-0.513124	0.0291633	0.0108808	0.183873
TBC1D20_23687-27	0.816792	0.430425	0.0111958	0.0109141	0.183873
AK5_13613-23	0.895886	0.281723	0.00568416	0.0109391	0.183873
MAPK6_22858-3	-0.585413	-0.147867	0.0649947	0.010965	0.183873
MITF_22383-21	0.675878	0.550135	0.0340795	0.0109828	0.183873
UGT2A1_8907-11	0.801367	0.307432	0.0127235	0.0109975	0.183873
COMMD7_2823-7	0.946664	0.413243	0.00361092	0.0110889	0.18409
CRABP2_11696-7	-0.876641	-0.606847	0.0067257	0.0111013	0.18409
RAP1GDS1_14106-46	0.92192	0.381024	0.00451232	0.0111026	0.18409
CIRBP_12724-81	0.774157	0.269739	0.0158877	0.0111225	0.18409
CHRNA5_21231-3	0.68089	0.215794	0.0328286	0.0111778	0.18409
ITGAV|ITGB6_20189-4	0.802164	0.380022	0.0126401	0.0111848	0.18409
SSMEM1_8298-8	0.890714	0.443321	0.00594832	0.0111877	0.18409
BMP15_11129-66	0.708516	0.174956	0.0266342	0.0112353	0.184456
CBLN2_21887-2	-0.59869	-0.293516	0.0593287	0.0112614	0.184469
UBE3A_11226-16	0.812481	0.373602	0.011605	0.0113159	0.184633
RBMS1_22547-17	0.754287	0.394625	0.018631	0.011411	0.184633
ARL6IP1_24699-20	0.835796	0.330924	0.00954482	0.0114261	0.184633
VGLL4_23556-4	0.722295	0.242404	0.0239515	0.0114376	0.184633
TRIP10_17676-13	0.860756	0.241093	0.0077154	0.011454	0.184633
NMT1_5196-7	0.80095	0.413577	0.0127673	0.0114595	0.184633
UCK1_23364-3	0.882319	0.481218	0.00640137	0.011483	0.184633
MRPL38_25486-38	0.714205	0.413782	0.0254957	0.0114961	0.184633
RILPL1_24496-26	0.856881	0.458016	0.00797646	0.0114999	0.184633
CIAO1_21178-8	0.904998	0.389894	0.00524515	0.0115518	0.184902
HEXIM2_14205-6	1.02203	0.582317	0.00179609	0.0115675	0.184902
SPATA22_22784-4	0.754358	0.0937843	0.0186205	0.0117239	0.186812
F9_4876-32	0.855325	0.21543	0.00808352	0.0117399	0.186812
PRMT1_23351-59	0.859948	0.279832	0.00776919	0.0117896	0.186812
CAMLG_21140-19	0.833902	0.527554	0.00969875	0.0118116	0.186812
VIT_9627-15	-0.882262	-0.398927	0.00640454	0.0118167	0.186812
HOXD4_22476-115	0.825703	0.181138	0.0103916	0.0118508	0.186812
CHL1_8958-51	-0.692354	-0.162277	0.0301184	0.0118668	0.186812
SDF2L1_6990-44	0.804349	0.259648	0.0124141	0.0119378	0.187524
DESI1_21204-70	0.825247	0.200488	0.0104315	0.0119659	0.18756
HEXIM1_22977-18	0.779033	0.273772	0.0152729	0.0120383	0.18829
DTX3L_11643-73	0.990785	0.75937	0.00240757	0.0120904	0.188409
NUDC_8871-14	0.947806	0.403898	0.0035737	0.0121044	0.188409
CDH4_20589-5	0.849386	0.361984	0.0085045	0.0121836	0.188409
CD248_15491-20	-0.857529	-0.398748	0.00793225	0.0121858	0.188409
SERPING1_13710-6	0.723824	0.1944	0.0236691	0.0122338	0.188409
ADD2_24468-36	0.891348	0.503213	0.00591533	0.0122557	0.188409
NFATC1_14286-2	-0.101508	-0.179164	0.745067	0.0122652	0.188409
SELENOM_15336-7	-0.952271	-0.395436	0.00343156	0.0122707	0.188409
LRP11_8330-1	-0.771129	-0.43862	0.0162806	0.0122814	0.188409
RAC2_18950-13	0.901762	0.22452	0.00539732	0.012305	0.188409
VSNL1_20197-14	0.813986	0.254667	0.0114607	0.0123427	0.18859
ELMO2_25061-8	0.801891	0.397095	0.0126687	0.0123711	0.188627
NMB_9321-400	-0.850201	-0.253948	0.00844561	0.0124002	0.188675
VEGFA_4867-15	0.895989	0.782678	0.00567905	0.0124311	0.18875
RRBP1_9913-4	0.814128	0.574604	0.0114471	0.0125807	0.190158
HDHD3_19482-11	0.832442	0.448089	0.00981894	0.0126182	0.190158
APOL1_11510-51	0.726309	0.283471	0.0232167	0.0126632	0.190158
MATN2_3325-2	-0.779526	-0.242991	0.015212	0.0126693	0.190158
VPS26A_19293-6	0.895276	0.312436	0.00571474	0.0126895	0.190158
VDR_10023-32	0.688945	0.140105	0.0309029	0.0127174	0.190158
FASN_8403-18	0.85136	0.479568	0.00836239	0.0127295	0.190158
SETD2_12647-52	0.376488	0.19637	0.230836	0.012733	0.190158
AMOT_25296-3	0.562102	0.259514	0.0760541	0.0127954	0.190521
C11orf68_8307-47	0.8663	0.329192	0.00735569	0.0128191	0.190521
IL19_3035-80	-0.557198	-0.269697	0.0785721	0.0128358	0.190521
METRNL_21705-33	-0.94795	-0.239052	0.00356902	0.0128634	0.190541
NFKB1_9869-28	0.878128	0.397183	0.00663931	0.0129224	0.190924
MAPKAPK2_3820-68	0.805216	0.370412	0.0123255	0.0129455	0.190924
ARL6IP5_13503-19	0.770069	0.29051	0.0164203	0.012968	0.190924
TSG101_13044-5	0.883565	0.361811	0.00633214	0.0130452	0.191112
OMD_5725-1	-0.780775	-0.523963	0.0150585	0.0130669	0.191112
DNAJB1_3852-19	0.915814	0.515927	0.00476497	0.0130793	0.191112
ANKMY2_25437-18	0.875344	0.375658	0.00680184	0.0130979	0.191112
DNAJB6_11606-22	0.876291	0.341404	0.00674616	0.0131122	0.191112
MATN4_7083-74	-0.643385	-0.422479	0.0432514	0.0131607	0.191178
CLIC2_22954-10	-0.806364	-0.306593	0.012209	0.0131693	0.191178
MYDGF_9248-36	0.845323	0.213694	0.00880408	0.0132534	0.191871
LONP1_6398-12	0.824265	0.472558	0.0105177	0.0132698	0.191871
IMPACT_20463-315	0.864202	0.460122	0.00748997	0.0133489	0.192344
JAG1_7754-11	0.704959	0.588812	0.0273686	0.0133593	0.192344
PENK_9076-25	-0.790139	-0.559405	0.0139524	0.0133933	0.192344
CAMK2B_3351-1	0.84531	0.599446	0.00880503	0.0134097	0.192344
DKK3_3607-71	-0.793566	-0.363877	0.0135663	0.0134348	0.192344
PFKFB4_25041-11	0.857185	0.198781	0.00795571	0.0134718	0.192496
TTC1_9864-38	0.829351	0.250259	0.0100779	0.0135363	0.193038
INPP5B_12641-3	0.812023	0.341518	0.0116492	0.0136157	0.19379
PRKCI_3379-29	0.823236	0.390996	0.0106088	0.0138002	0.196033
NMI_17512-2	0.837858	0.337895	0.00937984	0.0138406	0.196224
MYG1_8303-102	0.881533	0.418669	0.00644538	0.0139491	0.197222
TMEM119_11110-4	0.871546	0.23822	0.00702956	0.0139653	0.197222
CLEC3B_5701-81	-0.680036	-0.167573	0.0330387	0.0140578	0.197887
TP53I13_6400-33	0.852177	0.50741	0.00830423	0.0140912	0.197887
PDK2_12651-21	0.753714	0.258907	0.0187162	0.014094	0.197887
ALDH7A1_21498-3	0.841388	0.228416	0.00910339	0.0141237	0.197922
RAB3B_16847-39	0.913519	0.407432	0.0048633	0.0142031	0.198653
CD93_11200-52	-0.854206	-0.478121	0.00816136	0.0142927	0.199522
GPN1_16599-38	0.832082	0.572937	0.00984878	0.0144079	0.199906
FCAMR_9568-289	0.894455	0.884201	0.00575616	0.0144124	0.199906
CREB3L4_11308-8	-0.947404	-0.246162	0.00358677	0.0144396	0.199906
FLNA_11245-43	0.858074	0.381807	0.00789525	0.0144475	0.199906
SEPHS1_14083-25	0.721935	0.263854	0.0240184	0.014459	0.199906
GSK3B_24050-26	0.834	0.405772	0.0096907	0.0144851	0.199906
EIF3G_11454-87	0.708249	0.238226	0.0266887	0.0145805	0.200841
MTHFD2L_24454-27	0.801321	0.536302	0.0127284	0.0146808	0.20184
KPNB1_3887-90	0.751446	0.237842	0.0190563	0.0147207	0.201863
CDH11_7763-25	0.903	0.192774	0.00533863	0.0147637	0.201863
PNKP_13657-2	0.811557	0.462336	0.0116944	0.0147657	0.201863
MRAP2_10889-2	0.837288	0.730717	0.00942515	0.0148883	0.202845
FYN_3813-3	0.919709	0.677353	0.00460235	0.0148934	0.202845
VEGFA_14032-2	0.780832	0.52845	0.0150515	0.0150005	0.203287
CTDSP1_21166-1	0.86534	0.348348	0.00741682	0.015022	0.203287
STK3_21389-32	0.704706	0.458631	0.0274217	0.0150239	0.203287
PDGFA_4499-21	0.757002	0.276346	0.0182325	0.0150376	0.203287
CD300LG_20585-5	-0.803687	-0.509634	0.0124822	0.0151103	0.203714
MDP1_20923-10	0.836397	0.291407	0.00949643	0.0151252	0.203714
CST7_14038-130	0.715315	0.563457	0.0252788	0.0151816	0.204095
EIF5A_5888-29	0.871326	0.213153	0.00704294	0.0152395	0.204496
MRPL12_23278-13	0.749851	0.327722	0.0192989	0.0154426	0.20683
MVK_11391-69	0.763437	0.4166	0.0173187	0.0154906	0.20683
TIRAP_9839-148	0.77574	0.381278	0.0156856	0.0154988	0.20683
RNF114_9957-9	0.735318	0.15415	0.0216404	0.0155415	0.206924
CPB2_3518-54	0.581634	0.120726	0.0666891	0.0155646	0.206924
FOXO3_11540-37	0.726899	0.307831	0.0231105	0.0155923	0.206924
EFCAB14_9514-46	0.768657	0.733737	0.016608	0.0156196	0.206924
IGFBP3_2571-12	-0.423954	-0.137711	0.178048	0.015754	0.20798
ARMC3_24963-1	0.802196	0.342345	0.0126367	0.0157565	0.20798
RDH13_24409-2	0.767023	0.258557	0.0168275	0.0158456	0.20837
VPS4A_11476-43	0.830303	0.383562	0.00999752	0.0158628	0.20837
GLIPR1_9265-10	0.941642	0.243802	0.00377898	0.015872	0.20837
PKLR_11203-97	-0.726934	-0.731856	0.0231042	0.0159318	0.208743
PTP4A2_11699-16	0.81757	0.382803	0.0111235	0.0159757	0.208743
DPH7_25235-2	0.837297	0.329613	0.00942443	0.0159865	0.208743
CHMP3_12508-9	0.752776	0.336167	0.0188561	0.0160631	0.209143
UCHL5_17405-2	0.925803	0.477033	0.00435819	0.0161271	0.209143
MAPK3_2855-49	0.72787	0.269886	0.0229364	0.0161631	0.209143
TPPP_23299-52	0.795163	0.215227	0.0133898	0.0161958	0.209143
UNC119B_21105-23	0.757627	0.471842	0.0181419	0.0161969	0.209143
CCL7_22969-12	0.772964	0.312748	0.0160415	0.0162193	0.209143
IST1_12434-25	0.838905	0.319048	0.00929699	0.0162358	0.209143
RPS25_23243-120	0.507622	0.297949	0.108152	0.0162472	0.209143
TXNL4A_21651-9	0.844272	0.426879	0.00888314	0.0163731	0.210391
NUDT16_20948-16	0.795341	0.463199	0.0133702	0.0164567	0.211079
MTPAP_9028-5	0.617099	0.500764	0.0521741	0.0164847	0.211079
FKBP2_9339-204	0.789387	0.377258	0.0140383	0.016571	0.211381
COL23A1_4543-65	0.72572	0.420849	0.0233233	0.0165988	0.211381
POMC_9204-33	-0.783695	-0.400717	0.0147053	0.0166041	0.211381
AGAP2_14291-53	0.960598	0.693535	0.0031805	0.0166607	0.211381
PIR_13634-209	0.869505	0.338578	0.00715481	0.0167229	0.211381
NAP1L1_13636-20	0.940679	0.254167	0.00381205	0.0167295	0.211381
CFHR1_5982-50	0.961189	0.213959	0.00316336	0.0167526	0.211381
RWDD1_21323-2	0.760173	0.225444	0.0177769	0.0167861	0.211381
AVEN_24678-10	0.628912	0.356124	0.0479848	0.0167953	0.211381
F9_5307-12	0.800781	0.223472	0.0127851	0.0168147	0.211381
BID_5798-3	0.761437	0.305987	0.0175982	0.0168279	0.211381
UPRT_21354-92	0.929367	0.275414	0.00422105	0.0169543	0.212601
COL1A1_11140-56	-0.796165	-0.391766	0.01328	0.0169885	0.212664
NMT2_17821-20	0.685827	0.467932	0.0316361	0.0170526	0.212968
MBNL2_24446-65	0.797226	0.451661	0.0131647	0.0170714	0.212968
PDRG1_12593-33	0.744218	0.420359	0.020178	0.0171425	0.213034
DAPK1_13955-33	0.863562	0.386061	0.00753136	0.0171473	0.213034
IRAG1_8255-34	0.759947	0.564949	0.0178091	0.0171749	0.213034
PTPN11_11830-48	0.848372	0.229638	0.00857838	0.0171939	0.213034
VEGFA_19437-61	0.735087	0.462352	0.0216796	0.0172327	0.213115
CD99L2_10539-30	0.669731	0.142849	0.0356706	0.0172711	0.213115
AKR7A2_4188-1	0.827018	0.275901	0.0102775	0.0172883	0.213115
CT45A1_24667-27	0.817864	0.157004	0.0110961	0.017324	0.213193
LIMA1_11543-84	0.856984	0.370317	0.00796941	0.0174385	0.21424
UFM1_3836-51	0.839325	0.256446	0.00926399	0.0174887	0.214404
USP46_21761-213	0.877019	0.401134	0.00670363	0.0175337	0.214404
SNTB1_9078-207	0.87606	0.335882	0.00675971	0.0175662	0.214404
PIP4K2B_23006-19	0.785735	0.432284	0.014463	0.0175697	0.214404
SUMO3_14623-26	0.794207	0.240789	0.0134952	0.017711	0.21564
FKBP14_9340-17	0.658391	0.356191	0.0387778	0.0177304	0.21564
CTNNA1_24426-191	0.793411	0.445228	0.0135835	0.0177734	0.215803
WASL_25082-3	0.752433	0.13051	0.0189076	0.0178507	0.21638
DOK2_14246-50	0.810093	0.461256	0.0118375	0.0178806	0.216382
ELAVL1_11592-1	0.687415	0.378572	0.0312607	0.0179578	0.216636
RFESD_13603-7	-0.646814	-0.274775	0.0421914	0.0179623	0.216636
NSFL1C_4250-23	0.815898	0.401502	0.0112796	0.017991	0.216636
ARL8A_23281-29	0.724624	0.2485	0.0235226	0.0180358	0.216817
GNS_3616-3	-0.859125	-0.328672	0.00782429	0.0181006	0.217102
IL18RAP_2993-1	0.738122	0.135806	0.0211697	0.0181332	0.217102
GRK2_3347-9	0.810897	0.311384	0.0117587	0.0181716	0.217102
LDLRAP1_18183-3	0.82878	0.243435	0.0101264	0.0182598	0.217102
CACNB3_24237-115	0.812436	0.3649	0.0116093	0.0182711	0.217102
GLUL_19238-12	0.59524	0.214792	0.0607586	0.0182881	0.217102
PTPN11_3397-7	0.722069	0.440397	0.0239934	0.0182971	0.217102
MARS1_24425-8	0.742786	0.276692	0.0204071	0.0183231	0.217102
CFHR5_3666-17	0.969215	0.316549	0.00293893	0.0183732	0.217102
GAB1_24268-21	0.741809	0.401167	0.0205648	0.0183803	0.217102
TIAL1_19131-184	0.787666	0.376942	0.014237	0.0184144	0.217102
SMAD2_11353-143	0.771407	0.25252	0.0162442	0.0184635	0.217102
MIEF1_23668-281	0.621207	0.212704	0.0506828	0.0184744	0.217102
COX5A_18226-148	0.790051	0.418987	0.0139623	0.0184854	0.217102
PAFAH1B2_2642-4	0.753987	0.278034	0.0186755	0.0185219	0.217102
PEAR1_8892-14	0.814274	0.363626	0.0114332	0.0185371	0.217102
UTP6_24279-30	0.758549	0.144683	0.018009	0.0185946	0.217425
KLK8_13708-56	-0.672037	-0.483391	0.0350662	0.0186952	0.218154
LRRC25_9317-4	0.738717	0.165621	0.021071	0.0187356	0.218154
WNK1_25962-51	0.691578	0.574826	0.0302954	0.0187666	0.218154
ECI2_12859-33	0.751989	0.491573	0.0189743	0.0188367	0.218154
LACRT_7163-26	0.731793	0.494009	0.0222455	0.0188456	0.218154
NPLOC4_12993-21	0.741144	0.280933	0.0206728	0.0188674	0.218154
NAA50_20943-14	0.791103	0.264814	0.0138428	0.0188675	0.218154
ELK1_10006-25	0.534251	0.135887	0.091297	0.0189477	0.218154
DLG4_8070-88	0.849736	0.528112	0.00847918	0.0189683	0.218154
CSTL1_6368-9	0.650027	0.334693	0.0412188	0.0189742	0.218154
ACHE_10980-11	-0.824171	-0.531907	0.010526	0.0189923	0.218154
PDE6H_20393-10	0.934098	0.163638	0.00404525	0.0190168	0.218154
SYT12_25424-234	-0.732083	-0.232375	0.0221951	0.019168	0.219244
BLK_11338-49	0.397958	0.0840205	0.205687	0.0191722	0.219244
TYW5_21131-109	0.794045	0.359981	0.0135131	0.0192472	0.219499
HSPA9_13492-44	0.645587	0.350272	0.0425681	0.0192549	0.219499
SMAD3_10363-13	0.795001	0.297302	0.0134075	0.0194054	0.220869
DNAJC16_10454-99	0.847533	0.528685	0.00863993	0.0194632	0.221124
AHCYL1_12652-37	0.754961	0.333415	0.0185314	0.0194902	0.221124
RAB33A_23255-7	0.85429	0.515835	0.00815551	0.019519	0.221124
NPTN_7194-36	-0.687828	-0.362217	0.0311637	0.0196114	0.221226
PGRMC2_10506-53	0.743371	0.302059	0.0203133	0.0196173	0.221226
GGA3_11683-19	0.722705	0.367962	0.0238755	0.0196339	0.221226
NAE1|UBA3_21939-6	0.805857	0.27895	0.0122603	0.0196631	0.221226
LIN7B_15612-5	0.820591	0.30575	0.0108462	0.0196801	0.221226
HSPBP1_21111-49	0.869409	1.34878	0.00716073	0.0197357	0.221509
NDUFB6_23287-109	0.756168	0.414159	0.0183541	0.019872	0.222264
BPNT1_17814-8	0.918504	0.364938	0.00465209	0.0198907	0.222264
HINT2_5612-16	0.803408	0.415471	0.012511	0.0198976	0.222264
TNFRSF17_2665-26	-0.831984	-0.420624	0.00985691	0.0199641	0.222264
SH3BGRL3_17490-4	0.835543	0.351409	0.00956528	0.0200102	0.222264
IL11RA_18216-22	-0.725818	-0.164971	0.0233055	0.0200155	0.222264
PDCL_20977-2	0.749993	0.365396	0.0192771	0.0200295	0.222264
KCTD10_23337-54	0.716995	0.319271	0.0249535	0.0200707	0.222264
CD109_3290-50	-0.653615	-0.192809	0.0401556	0.0200799	0.222264
PCDH10_9018-38	-0.689298	-0.332176	0.0308208	0.0201086	0.222264
GNAI1_19271-64	0.641641	0.250636	0.0437994	0.0202412	0.223143
TMEM87B_13485-20	0.86254	0.206329	0.00759792	0.0202495	0.223143
SPAST_10870-32	0.765551	0.290935	0.0170276	0.0203149	0.223354
RPN1_10490-3	0.712671	0.333457	0.0257983	0.0203738	0.223354
BTNL8_9026-40	0.665487	0.259122	0.036807	0.0203763	0.223354
TFB2M_21193-1	0.702931	0.423613	0.0277955	0.0204184	0.223354
LRP11_6713-4	-0.77414	-0.294159	0.0158899	0.0204302	0.223354
NPW_9986-14	-0.809234	-0.90044	0.0119221	0.0204529	0.223354
HNRNPF_9764-79	0.703346	0.188951	0.0277076	0.0205366	0.223933
SGTA_3868-8	0.852002	0.381948	0.00831665	0.0205914	0.224028
CDC34_12532-28	0.705106	0.209366	0.0273379	0.020607	0.224028
ARHGAP1_9815-5	0.870596	0.37573	0.00708763	0.0207147	0.224863
UBQLN2_19121-3	0.750984	0.289712	0.0191262	0.0207638	0.22506
APBB3_13589-10	0.746671	0.168646	0.0197908	0.020802	0.225138
PPP1R14A_19117-3	0.929688	0.613453	0.00420893	0.0208949	0.225191
CLEC9A_20575-82	0.761282	0.758509	0.01762	0.0209004	0.225191
EPHA5_3806-55	-0.781237	-0.290723	0.0150021	0.0209112	0.225191
PDCL3_20935-4	0.795097	0.297682	0.013397	0.0209308	0.225191
TBCC_21326-28	0.875313	0.387515	0.00680368	0.0211366	0.22707
CNP_6609-22	0.800752	0.331291	0.0127881	0.0212591	0.22727
SUMO4_22045-8	0.72365	0.289452	0.0237011	0.0212619	0.22727
SIAE_9263-57	0.706898	0.352252	0.026966	0.0212816	0.22727
TXNDC12_19334-62	0.7853	0.217066	0.0145145	0.0213027	0.22727
MEMO1_19110-6	0.743353	0.320831	0.0203161	0.0213114	0.22727
CD59_11514-196	-0.777358	-0.410812	0.0154816	0.0214003	0.227829
RAB2A_23008-4	0.815544	0.430361	0.0113129	0.0214265	0.227829
MMP7_2789-26	-0.886055	-0.707443	0.00619591	0.0214907	0.228177
CACNB4_11130-158	0.746799	0.299278	0.0197709	0.0215319	0.228282
DRG1_17849-6	0.781307	0.427123	0.0149936	0.0216547	0.228707
PKD2_13486-9	0.687159	0.264441	0.031321	0.0216666	0.228707
KCNA10_13042-7	0.661372	0.432842	0.0379389	0.0216815	0.228707
TRUB1_23543-92	0.753882	0.3877	0.0186911	0.0216978	0.228707
MRPL1_20433-19	0.682553	0.385266	0.0324225	0.0218117	0.229005
ARMC8_25247-12	0.708256	0.114226	0.0266871	0.0218697	0.229005
NIT2_17808-37	0.84054	0.453581	0.00916909	0.0218773	0.229005
SCP2_25049-8	0.716286	0.268445	0.0250902	0.0219054	0.229005
PLD3_10948-14	0.856105	0.593896	0.00802966	0.0219568	0.229005
CTPS1_23705-42	0.761597	0.27698	0.0175757	0.021961	0.229005
CCPG1_8889-5	0.609246	0.181628	0.0551298	0.0219769	0.229005
GREM2_5598-3	-0.804514	-0.332508	0.0123972	0.0220431	0.229005
USP12_21755-27	0.402078	0.573293	0.201104	0.0220593	0.229005
PPP2R5A_13622-16	0.760847	0.219372	0.0176815	0.0221627	0.229005
FLT1_8231-122	-0.629524	-0.347316	0.047776	0.0221656	0.229005
N4BP2L2_22504-3	0.670841	0.334806	0.0353786	0.0221841	0.229005
PPM1A_12619-14	0.710316	0.21099	0.0262692	0.0221861	0.229005
SHMT1_12334-25	0.853534	0.61047	0.00820845	0.0221862	0.229005
RAB3D_19808-26	0.85113	0.385882	0.00837886	0.0221984	0.229005
FHIT_9826-135	0.752393	0.395488	0.0189136	0.0223149	0.229699
RNF25_23637-55	0.847097	0.305448	0.00867213	0.0223287	0.229699
HES6_24654-13	0.679142	0.13274	0.0332602	0.0224125	0.230234
ITPKA_13473-55	0.742399	0.197588	0.0204695	0.0225925	0.231366
SFRP1_3221-54	-0.794823	-0.275612	0.0134271	0.0226201	0.231366
SNX27_24945-16	0.814702	0.436093	0.0113925	0.0226475	0.231366
KRT1_9931-20	-0.767894	-0.393484	0.0167101	0.0226813	0.231366
VIT_6234-74	-0.836359	-0.513394	0.00949948	0.0226817	0.231366
THSD1_5621-64	-0.641317	-0.228437	0.043902	0.0227532	0.231771
UNC5B_15394-79	-0.836875	-0.444846	0.00945817	0.0229301	0.233191
LMOD1_12504-26	0.850126	0.520087	0.00845101	0.0229568	0.233191
ANKRD16_24720-10	0.883468	0.510676	0.0063375	0.0230367	0.233677
SFTPB_10672-75	-0.540073	-0.269519	0.0879168	0.0232521	0.235533
PACSIN1_12676-1	0.8637	0.442653	0.0075224	0.0232933	0.235622
BOLA3_5980-55	0.830341	0.493987	0.00999432	0.0233791	0.235675
FAHD2A_23389-28	0.831135	0.539114	0.00992768	0.0234135	0.235675
DNAJC30_7866-11	0.733601	0.271325	0.0219332	0.0234332	0.235675
ATF6B_11387-3	-0.786372	-0.252941	0.0143882	0.023441	0.235675
FBXL4_9951-36	0.661035	0.335573	0.0380328	0.0234606	0.235675
NMS_9503-1	0.808878	0.16628	0.0119574	0.0235313	0.23606
CRNN_17738-7	0.554938	0.297593	0.0797556	0.0235681	0.236103
NUB1_21996-28	0.675996	0.29524	0.0340495	0.0236274	0.236371
NUDT2_16583-8	0.823447	0.414728	0.0105901	0.0237236	0.236918
SAMD4B_23606-18	0.71744	0.445765	0.0248679	0.0237558	0.236918
RSPO4_8464-31	-0.908582	-0.154972	0.00508126	0.0237798	0.236918
EFNA4_2614-28	-0.892882	-0.280906	0.00583623	0.023815	0.236945
GZMK_9545-156	-0.761501	-0.522198	0.0175891	0.0239751	0.237818
RNF31_23183-6	0.760275	0.384387	0.0177624	0.0239921	0.237818
LECT2_16763-11	-0.632597	-0.282532	0.046739	0.0240009	0.237818
CROT_13929-27	0.796704	0.483973	0.0132213	0.024062	0.237878
RRM2B_8854-59	0.850252	0.413475	0.00844193	0.0240757	0.237878
BMP5_21883-17	-0.701544	-0.507316	0.0280907	0.0241128	0.237878
PRPS1_11381-56	0.841531	0.233207	0.00909236	0.0241624	0.237878
PIP_6060-2	0.686962	0.479757	0.0313674	0.0241705	0.237878
NCAM1_20161-41	-0.535047	-0.209141	0.0908286	0.0242223	0.238066
TPM1_5033-27	0.874524	0.229812	0.00685046	0.0242807	0.238071
FOLR2_15587-20	-0.740241	-0.223246	0.0208202	0.0243214	0.238071
ABCC6_8935-22	-0.656048	-0.111845	0.0394484	0.0243386	0.238071
PRKN_13013-41	0.747327	0.19816	0.0196885	0.0243537	0.238071
RACK1_21857-26	0.438287	0.227099	0.164077	0.0244354	0.238404
CADPS2_25099-4	0.841094	0.518164	0.00912607	0.0244603	0.238404
NHEJ1_11351-233	0.912291	0.525642	0.0049167	0.0244861	0.238404
FEV_12740-55	0.823527	0.469902	0.0105829	0.0245679	0.23888
HMG20B_11551-16	0.511109	0.186278	0.10581	0.0246412	0.239016
G3BP1_19266-35	0.639828	0.209592	0.0443756	0.0246677	0.239016
ITGB1BP2_21985-61	0.785616	0.364261	0.0144771	0.0246828	0.239016
RCN3_16858-384	-0.622532	-0.180515	0.0502098	0.0247134	0.239016
HTATIP2_10630-5	0.775455	0.379404	0.0157218	0.0247683	0.23923
IL18RAP_10457-3	0.359758	0.0794166	0.251941	0.0248193	0.239404
TNIP1_21282-21	0.624938	0.138349	0.0493606	0.025041	0.240725
STYX_21349-2	0.646253	0.190011	0.0423633	0.0250522	0.240725
PZP_6580-29	0.68481	0.654184	0.0318785	0.0250848	0.240725
TACO1_9257-14	0.756951	0.483983	0.0182399	0.0250886	0.240725
PABPC3_10447-18	0.595757	0.201001	0.0605426	0.0251381	0.240833
ACYP2_12812-25	0.82765	0.306474	0.0102231	0.02518	0.240833
SH3PXD2B_25297-11	0.755118	0.786353	0.0185083	0.0252135	0.240833
ABCD4_25886-11	-0.592496	-0.344424	0.0619171	0.0253016	0.240833
PEX14_8300-82	0.585691	0.366175	0.0648715	0.0253206	0.240833
KAT2A_19797-4	0.662758	0.385931	0.0375541	0.0253456	0.240833
CXCL11_3038-9	0.767613	0.623558	0.0167479	0.0253712	0.240833
AKT1_15627-83	0.751946	0.275967	0.0189809	0.0253909	0.240833
TMOD3_12861-13	0.945448	0.410292	0.00365095	0.0253979	0.240833
CKM_2670-67	-0.69015	-0.474511	0.0306236	0.0254449	0.240926
ARAF_12583-77	0.803317	0.396119	0.0125204	0.025474	0.240926
HS6ST3_18896-23	-0.554369	-0.130176	0.0800556	0.0256035	0.241219
RER1_24677-106	0.695423	0.336261	0.0294273	0.0256115	0.241219
SGTB_18837-9	0.821317	0.24021	0.0107806	0.0256437	0.241219
EFNA5_2615-60	-0.764312	-0.339155	0.0171976	0.0256885	0.241219
ACADVL_19262-219	0.77217	0.365294	0.0161446	0.0257233	0.241219
AKT3_3392-68	0.76331	0.185672	0.0173363	0.0257398	0.241219
C14orf93_6439-59	0.740925	0.220715	0.0207085	0.0257534	0.241219
CDK1|CCNB1_3422-4	0.653016	0.233125	0.0403316	0.0257703	0.241219
PIN1_15474-7	0.757531	0.241034	0.0181558	0.0258322	0.241445
LACTB2_22381-1	0.68192	0.220335	0.0325764	0.0258608	0.241445
MARCO_9003-99	0.906209	0.174396	0.00518925	0.0259243	0.241728
ARL3_12571-14	0.739544	0.32518	0.0209346	0.0260037	0.241777
PRDM4_12779-30	0.811428	0.293601	0.011707	0.0260088	0.241777
NPNT_6342-10	0.623806	0.452964	0.0497584	0.0260513	0.241777
EIF4G2_4230-1	0.730921	0.308728	0.0223973	0.0260626	0.241777
SPINT2_2843-13	0.700845	0.380803	0.0282407	0.0262733	0.242778
NCALD_17816-58	0.682901	0.216779	0.032338	0.0263349	0.242778
ARHGEF2_12848-9	0.80047	0.235792	0.0128179	0.0263472	0.242778
UBA6_25284-47	0.692827	0.248042	0.0300111	0.026352	0.242778
RELL1_13399-33	-0.57771	-0.138721	0.0684878	0.0263591	0.242778
CST7_3302-58	0.559475	0.199796	0.0773945	0.0263802	0.242778
DOT1L_12692-56	0.798597	0.350249	0.0130171	0.0264341	0.242778
SARS2_12348-46	0.676106	0.413411	0.0340216	0.0264532	0.242778
NCOA7_25299-11	0.601374	0.334321	0.0582362	0.0264709	0.242778
SEC22A_13713-164	0.880919	0.646518	0.00647993	0.0266322	0.243791
NUDC_8887-21	0.628392	0.219053	0.0481631	0.026679	0.243791
A2M_3708-62	-0.634107	-0.329872	0.0462368	0.0266819	0.243791
INSR_3448-13	-0.703634	-0.382604	0.0276468	0.0268319	0.244712
IRAG2_9096-80	0.78937	0.161241	0.0140403	0.0268852	0.244712
MED10_23264-42	0.804618	0.553724	0.0123865	0.0269356	0.244712
LRRC59_19163-26	0.728209	0.225667	0.022876	0.0269793	0.244712
EIF2S1_19259-176	0.78981	0.221131	0.0139899	0.0269812	0.244712
CCDC92_23418-66	0.719414	0.389318	0.0244917	0.0269846	0.244712
LYPLAL1_12428-2	0.763129	0.237114	0.0173614	0.0270635	0.245122
PLCB1_11354-21	0.735903	0.249769	0.0215415	0.0271187	0.245316
CAT_3488-64	-0.705603	-0.435706	0.0272343	0.0271849	0.24561
SNX12_24475-45	0.734488	0.222168	0.0217815	0.0273318	0.245826
LEMD1_8040-9	0.494491	0.320961	0.117353	0.0273481	0.245826
GRIPAP1_24432-3	0.720756	0.356207	0.0242387	0.0273792	0.245826
PLEKHF2_20994-37	0.78775	0.338493	0.0142273	0.0274828	0.245826
DUSP3_3480-7	0.711122	0.336722	0.0261071	0.0274842	0.245826
TMED2_10761-5	0.647509	0.108695	0.0419795	0.0274986	0.245826
EPS15L1_4212-5	0.787397	0.432065	0.0142684	0.0275002	0.245826
TFAM_9952-57	0.689956	0.282427	0.0306685	0.0275859	0.245826
GFPT1_21126-27	0.721994	0.361736	0.0240074	0.0276132	0.245826
METAP2_3170-6	0.693393	0.277448	0.0298829	0.0276262	0.245826
IL3RA_13744-37	-0.815431	-0.45219	0.0113236	0.0277113	0.245826
PSMC3_23665-35	0.543053	0.175655	0.0862271	0.0277163	0.245826
LSM1_17795-176	0.708423	0.282578	0.0266532	0.027735	0.245826
RELN_21713-11	-0.507793	-0.168537	0.108037	0.0277392	0.245826
EPHA2_4834-61	-0.825324	-0.397414	0.0104247	0.0277558	0.245826
PDK1_5227-60	0.664196	0.656483	0.0371588	0.0277592	0.245826
RBFOX2_11462-8	-0.848226	-0.221212	0.00858907	0.0277834	0.245826
THAP4_24490-16	-0.971412	-0.370575	0.00288014	0.0279821	0.247032
SEZ6L_19563-3	-0.647481	-0.208721	0.041988	0.0280113	0.247032
EPHA4_7190-50	-0.755484	-0.409809	0.0184544	0.0280216	0.247032
CTSB_8007-19	-0.68062	-0.330109	0.0328948	0.0280996	0.247419
DDHD2_25499-37	0.767998	0.367363	0.0166962	0.0282846	0.248602
DKK4_22959-32	-0.698681	-0.428504	0.0287091	0.0283022	0.248602
EXD1_23591-9	0.768981	0.248271	0.0165647	0.0283449	0.248627
HEY1_24640-63	0.648766	0.221772	0.0415982	0.0283735	0.248627
NFU1_7770-25	0.795254	0.457651	0.0133797	0.0284183	0.248699
LINGO3_10827-67	0.812018	0.144895	0.0116498	0.0285046	0.248699
C1D_7821-6	0.774124	0.18543	0.0158919	0.0285487	0.248699
KLK13_11152-46	-0.757002	-0.648554	0.0182325	0.0285494	0.248699
B3GNT8_9297-12	-0.67228	-0.357481	0.0350031	0.0285527	0.248699
OSBPL1A_25266-14	0.731928	0.523202	0.022222	0.0286082	0.248884
KAT5_25879-6	0.729673	0.263106	0.0226164	0.0289031	0.251147
CTDSPL_20929-4	0.757986	0.440799	0.01809	0.0289373	0.251147
RBP5_19241-31	-0.759491	-0.356949	0.0178741	0.0290629	0.251269
STUB1_10336-3	0.61996	0.388135	0.0511316	0.0290726	0.251269
CSMD2_9971-5	0.679272	0.195502	0.0332277	0.029074	0.251269
MICALL1_24973-11	0.634248	0.265176	0.0461901	0.0290896	0.251269
GAS1_5463-22	-0.757316	-0.42016	0.0181869	0.0291491	0.251392
PSMC5_25456-73	0.627592	0.197462	0.0484381	0.029173	0.251392
LEFTY2_15503-15	-0.758319	-0.380207	0.018042	0.0293025	0.25221
B4GALT5_10425-3	0.530746	0.0575226	0.0933829	0.0293486	0.252279
MDM2_13228-75	0.603946	0.48134	0.0572051	0.0293799	0.252279
EMILIN3_8773-172	-0.586486	-0.210085	0.0645203	0.0294376	0.252476
APLP1_7210-25	-0.565126	-0.442485	0.0745356	0.0295103	0.252802
TIPRL_23387-18	0.766216	0.202057	0.016937	0.0296637	0.253817
NCK1_5014-49	0.359176	0.153797	0.252699	0.0297674	0.254405
SYK_10722-13	0.775743	0.279822	0.0156853	0.029826	0.254526
NID2_16060-99	0.769952	0.348458	0.0164358	0.0298516	0.254526
AKT1S1_23302-19	0.641061	0.274022	0.0439831	0.0300022	0.25551
TBX22_11146-4	0.539576	0.0758271	0.088201	0.0302487	0.257309
USP30_21764-99	0.899478	0.213876	0.00550717	0.0303451	0.257576
NCAM1_4498-62	-0.520116	-0.221853	0.0999517	0.030351	0.257576
ERLEC1_8957-72	0.76167	0.354998	0.0175654	0.0304943	0.258491
PTH_19640-2	0.827046	0.15291	0.0102751	0.0305346	0.258531
CHL1_3601-54	-0.538362	-0.228271	0.0888992	0.0306208	0.258959
SNX17_12845-18	0.751304	0.253646	0.0190777	0.0306951	0.259168
TARS1_18186-15	0.67697	0.205965	0.0338034	0.0307168	0.259168
COMMD9_17683-2	0.707594	0.421956	0.0268227	0.0308748	0.259591
CFAP298_24676-105	0.598256	0.269777	0.059507	0.0308773	0.259591
MANSC4_9578-263	-0.54554	-0.327129	0.084838	0.0308779	0.259591
FSTL3_3438-10	-0.937691	-0.53483	0.00391633	0.0309097	0.259591
UFD1_17411-55	0.681034	0.277166	0.0327933	0.0310286	0.259933
ITIH4_4811-33	0.744919	0.202087	0.0200667	0.0310565	0.259933
ACOX1_21552-9	0.746027	0.234729	0.0198919	0.0310576	0.259933
CST8_10572-65	-0.659825	-0.304035	0.0383721	0.0311017	0.260003
ARG2_17752-24	0.81847	0.376149	0.0110402	0.0312683	0.2605
ADH5_11369-23	0.74959	0.240495	0.0193389	0.0312798	0.2605
QPCTL_8866-53	-0.600238	-0.223611	0.0586965	0.0312905	0.2605
PRDX3_8358-30	0.704161	0.36148	0.0275358	0.0313045	0.2605
VAPA_7167-102	0.824252	0.382981	0.0105189	0.0314336	0.260668
USP11_21762-32	0.721295	0.124957	0.0241378	0.0314613	0.260668
IGLL1_6485-59	-0.535761	-0.704758	0.0904099	0.0314629	0.260668
CDC37_3879-50	0.617493	0.29309	0.0520293	0.03152	0.260668
ARFGAP2_11664-32	0.693743	0.283388	0.0298039	0.0315203	0.260668
PLEKHM2_25291-27	-0.766742	-0.239346	0.0168656	0.0315653	0.260668
TMED9_21236-12	-0.756139	-0.390445	0.0183584	0.0315919	0.260668
NBL1_2944-66	-0.754772	-0.32021	0.0185593	0.0316146	0.260668
HOMER1_19229-92	0.554126	0.407671	0.0801841	0.0316472	0.260668
STUB1_11350-30	0.645932	0.35217	0.0424619	0.0317271	0.260755
NRP2_15387-44	-0.681	-0.170973	0.0328016	0.031751	0.260755
PIP4K2A_12697-30	0.708625	0.274211	0.026612	0.0317653	0.260755
POLR2K_19134-66	0.710649	0.253758	0.0262022	0.0318362	0.261042
CASP3_3593-72	0.683826	0.237734	0.0321147	0.0318724	0.261045
SMAD1_9838-4	0.801662	0.407543	0.0126925	0.0320069	0.261852
RNASEH1_8470-213	0.549664	0.216731	0.0825752	0.0320916	0.26225
CHGA_11184-51	-0.741958	-0.723523	0.0205408	0.0321383	0.262252
DKK3_10746-24	-0.676574	-0.41519	0.0339032	0.032164	0.262252
EIF2A_25105-87	0.685314	0.278992	0.0317582	0.0322575	0.262641
TNRC6B_9808-41	0.514732	0.24541	0.103421	0.0322839	0.262641
TMEM230_11542-11	0.714957	0.180589	0.0253486	0.0323622	0.262799
UBA5_21314-11	0.720696	0.220315	0.0242498	0.0323757	0.262799
EPHB4_15530-33	-0.811663	-0.503502	0.0116841	0.0324357	0.262993
PSMD7_3898-5	-0.92509	-0.153476	0.00438612	0.0325224	0.263308
KIFBP_12956-40	0.697013	0.34393	0.0290748	0.0325469	0.263308
MOB1A_12426-19	0.761426	0.28913	0.0175998	0.0326307	0.263615
SLC16A3_9049-2	0.658675	0.580713	0.0386972	0.0326574	0.263615
SLITRK5_4568-17	-0.605457	-0.30551	0.0566067	0.0327511	0.263836
LSM3_20976-19	0.678828	0.245424	0.0333382	0.0327574	0.263836
IL6_4673-13	0.476125	0.333822	0.131272	0.0329243	0.264211
STX1A_19553-14	0.795004	0.208674	0.0134072	0.0329599	0.264211
THBS4_3340-53	-0.730235	-0.431212	0.0225175	0.0330333	0.264211
UNC5B_23038-63	-0.802254	-0.437751	0.0126307	0.033058	0.264211
ISCU_7201-5	0.595632	0.327058	0.0605948	0.033083	0.264211
SPHK1_4294-16	0.768167	0.387082	0.0166735	0.0330865	0.264211
CARS1_14098-28	0.594447	0.23121	0.0610919	0.0330892	0.264211
AMY2B_10439-57	-0.491631	-0.326308	0.119439	0.0330945	0.264211
UBL3_20941-7	-0.66325	-0.228597	0.0374186	0.0331375	0.264264
ACAP2_12343-14	0.726099	0.38975	0.0232546	0.0332017	0.264351
CTNNBIP1_21600-10	0.802223	0.315761	0.012634	0.0332257	0.264351
TACSTD2_14034-22	-0.647831	-0.0979463	0.0418814	0.0332574	0.264351
DDR2_15381-45	-0.661566	-0.202007	0.0378848	0.0333295	0.264635
HOMER2_12685-57	0.610683	0.456545	0.0545786	0.0334125	0.265004
ACOT8_17400-71	0.757598	0.448597	0.0181461	0.0336079	0.266124
OVCA2_17697-2	0.787004	0.359466	0.0143142	0.03369	0.266124
F10_3077-66	0.706706	0.193482	0.0270056	0.0337166	0.266124
TFB1M_21344-31	0.633538	0.479953	0.0464256	0.0337173	0.266124
IL22RA2_5087-5	-0.516769	-0.215182	0.102097	0.0337527	0.266124
SRPK2_21435-143	0.698764	0.309655	0.028691	0.0337896	0.266124
FREM1_20568-3	-0.488077	-0.163716	0.122072	0.0338455	0.266124
ING1_3888-8	0.722783	0.288457	0.0238611	0.0338464	0.266124
TOR4A_13459-30	0.840422	0.370992	0.00917823	0.0339272	0.266472
APLN_6622-90	0.589467	0.114132	0.0632179	0.0339645	0.266477
TIMP2_2278-61	-0.752717	-0.222324	0.018865	0.0340791	0.266568
KIAA1549L_11145-72	-0.719341	-0.122841	0.0245054	0.0340994	0.266568
MGMT_21437-77	0.778764	0.307065	0.0153062	0.0341066	0.266568
DNAJC19_4545-53	0.690508	0.315836	0.030541	0.0341227	0.266568
COX19_23575-58	0.665297	0.376792	0.0368586	0.0341622	0.26659
EIF4B_14675-20	0.650538	0.190201	0.0410657	0.0342131	0.2667
TTL_13973-62	0.752976	0.406781	0.0188262	0.0343126	0.266954
HPSE_5604-30	0.760709	0.695657	0.0177009	0.0343487	0.266954
AP1G2_12714-38	0.705284	0.350676	0.0273008	0.0343556	0.266954
MAP2K1_2864-2	0.597911	0.183797	0.059649	0.0344001	0.267014
PKLR_15607-56	-0.625775	-0.63365	0.049068	0.0344868	0.267127
SNTA1_19274-80	0.750066	0.321218	0.019266	0.0344881	0.267127
BZW2_23659-2	0.671537	0.245047	0.0351966	0.0345936	0.267418
SPINK9_8042-88	-0.604421	-0.252339	0.0570163	0.0346269	0.267418
SLAMF8_8994-65	-0.605818	-0.401565	0.0564646	0.0346482	0.267418
ZADH2_17345-12	0.711856	0.372758	0.0259603	0.0346727	0.267418
STAT5A_20225-119	0.764761	0.247439	0.0171358	0.0347747	0.267494
TMEM106A_10499-1	0.691603	0.370771	0.0302897	0.0347995	0.267494
RAB31_13597-20	0.840795	0.576684	0.0091493	0.0348282	0.267494
CKB|CKM_3714-49	-0.636902	-0.672992	0.0453193	0.0348307	0.267494
SMOC1_13118-5	-0.699422	-0.1887	0.0285478	0.0349054	0.267494
MOSPD1_20382-8	0.724973	0.212071	0.0234589	0.0349112	0.267494
SCO2_16851-50	0.685498	0.451337	0.0317143	0.0349401	0.267494
ADK_19207-119	0.715811	0.343847	0.0251823	0.0351398	0.26779
FLI1_21971-47	0.665802	0.386906	0.0367215	0.03514	0.26779
PIK3AP1_21957-12	0.625617	0.237159	0.0491231	0.0351813	0.26779
TAF15_16865-62	0.527173	0.270177	0.09555	0.0352386	0.26779
RSPO3_8427-118	-0.665337	-0.212142	0.0368477	0.0352409	0.26779
CDKN2D_12376-85	0.713276	0.337831	0.0256786	0.0352647	0.26779
DDX1_25092-32	0.427413	0.301666	0.174596	0.0352911	0.26779
LBP_3074-6	0.603209	0.320456	0.0574987	0.0353253	0.26779
STAMBP_19187-21	0.631452	0.282909	0.0471232	0.0353813	0.26779
IL13RA1_2633-52	-0.645663	-0.243411	0.0425446	0.0354146	0.26779
ARID1A_9898-161	0.55322	0.255972	0.080665	0.0354413	0.26779
TMEM221_23519-91	0.56765	0.77718	0.0732877	0.0354468	0.26779
PRDX5_5017-19	0.701447	0.16315	0.0281116	0.0354574	0.26779
RAB5A_17205-21	0.71153	0.292375	0.0260256	0.0355778	0.268421
EFNA2_14124-6	-0.740425	-0.361921	0.02079	0.0357383	0.269262
C9_3060-43	0.663017	0.210321	0.0374827	0.0357634	0.269262
HSPH1_17704-74	0.775422	0.494954	0.0157261	0.0358488	0.269626
AKT2_5360-9	0.6967	0.34372	0.0291438	0.036035	0.270746
YAP1_25451-39	-0.763501	-0.367072	0.0173098	0.0360846	0.270839
APOA5_15363-32	0.796142	0.552456	0.0132826	0.0362261	0.271621
DDX6_12869-68	0.673173	0.201179	0.0347718	0.0362743	0.271703
TARDBP_12046-51	0.766679	0.147072	0.0168741	0.0364632	0.272143
AGO3_15323-112	0.677061	0.332061	0.0337803	0.0364676	0.272143
ACE_10714-7	-0.644721	-0.228472	0.0428357	0.0364951	0.272143
BNIP3L_7835-2	0.767941	0.418766	0.0167038	0.0365491	0.272143
JPT2_20110-25	0.665579	0.281725	0.036782	0.036557	0.272143
IL1RAPL1_20522-2	0.627005	0.13518	0.0486409	0.0365577	0.272143
PSMD11_13572-43	0.797421	0.369822	0.0131437	0.0368025	0.273375
KLK11_2831-29	-0.826321	-0.313929	0.0103378	0.0368598	0.273375
TXLNA_9065-28	0.537412	0.286746	0.0894485	0.0370094	0.273375
ACADM_17333-20	0.661109	0.525526	0.0380122	0.0370113	0.273375
RPS6KA6_12688-115	0.677215	0.326855	0.0337417	0.0370583	0.273375
PTP4A3_19231-22	0.64617	0.269305	0.0423887	0.0370729	0.273375
AMPD2_18403-25	0.690325	0.454365	0.0305832	0.0370882	0.273375
CRISP2_9282-12	-0.598179	-0.358409	0.0595387	0.0371011	0.273375
ARHGAP45_13544-9	0.744332	0.246951	0.0201599	0.0371245	0.273375
MRRF_12355-223	0.638401	0.238424	0.0448337	0.0371648	0.273375
TIMM10B_23241-27	0.625871	0.3707	0.0490345	0.0371738	0.273375
CADM1_3326-58	-0.675153	-0.344523	0.0342638	0.0371742	0.273375
TAPBP_12378-71	0.563649	0.288672	0.0752742	0.0373144	0.274129
MTIF3_7852-9	0.641118	0.378327	0.0439652	0.0373524	0.274131
MPG_12438-127	0.369372	0.836273	0.23965	0.0373985	0.274193
COMMD10_23257-14	0.766913	0.394981	0.0168424	0.0374547	0.274329
CNTN4_3298-52	-0.58817	-0.220886	0.0637819	0.0375473	0.274513
CPNE1_11602-12	0.605198	0.110789	0.0567091	0.0375554	0.274513
CSNK1G2_12653-13	0.789623	0.294923	0.0140113	0.037773	0.275827
STAT3_10354-57	0.714454	0.384447	0.025447	0.0379896	0.27695
CCL3_3040-59	0.61507	0.196092	0.0529244	0.0380179	0.27695
GSK3B_3236-12	0.733826	0.303886	0.0218946	0.0380572	0.27695
CD34_11285-8	0.674646	0.121605	0.0343931	0.0380792	0.27695
DDI2_25446-34	-0.618812	-0.380338	0.0515476	0.0381567	0.277005
IL12RB1_13706-12	0.265743	0.0762812	0.39605	0.0381744	0.277005
PPM1M_22862-44	0.516493	0.137812	0.102276	0.0382011	0.277005
SAA2_18832-65	0.63446	2.04734	0.0461201	0.0382581	0.277142
NID1_3213-65	0.617821	1.35972	0.0519093	0.0384122	0.277822
ZWINT_18286-3	0.755243	0.235121	0.0184898	0.0384283	0.277822
INPP5A_25444-29	0.622383	0.207263	0.0502629	0.0384691	0.277841
CXCL12_2330-2	-0.763969	-0.227766	0.017245	0.0385968	0.278218
MSR1_11207-3	0.573819	1.27383	0.0703118	0.0385978	0.278218
TSSC4_18181-2	0.524658	0.291699	0.0971003	0.0387298	0.278251
ROR1_8474-6	-0.732309	-0.457397	0.0221558	0.0387797	0.278251
CYB5R4_24959-20	0.646976	0.335313	0.042142	0.0387867	0.278251
AMY2B_15556-49	-0.388039	-0.252793	0.217039	0.038788	0.278251
DDRGK1_23559-10	0.551758	0.243085	0.0814457	0.0388259	0.278251
RAB4B_23329-52	0.772514	0.252416	0.0160998	0.0388719	0.278251
NTRK3_2658-27	-0.545487	-0.260098	0.0848672	0.0389392	0.278251
SPTLC1_7886-26	0.726709	0.312543	0.0231446	0.0389443	0.278251
ACTN4_25057-2	0.651592	0.287221	0.0407521	0.0389468	0.278251
GGA1_13594-158	0.633971	0.219659	0.0462817	0.0390216	0.27845
ASPH_6998-106	0.743348	0.193481	0.0203169	0.0391435	0.27845
ROBO2_5116-62	-0.612519	-0.146483	0.0538809	0.0391598	0.27845
PAPSS1_14007-22	0.672674	0.328893	0.0349009	0.0391659	0.27845
AKT1_2867-52	0.701786	0.470641	0.0280389	0.039166	0.27845
CRIP2_9053-16	-0.746024	-0.230374	0.0198923	0.0392077	0.278475
NLGN1_15620-4	-0.644559	-0.273263	0.0428859	0.0393686	0.278941
TTPAL_24687-18	0.715413	0.338027	0.0252596	0.0393867	0.278941
PIH1D1_24670-1	0.61078	0.343323	0.0545415	0.0394233	0.278941
SYTL4_11563-51	0.63348	0.163229	0.0464445	0.0394268	0.278941
CST6_14711-27	-0.487156	-0.253399	0.122762	0.0395928	0.279801
CYB5R1_18255-6	0.507835	0.307393	0.108008	0.0396584	0.279801
TBPL1_18434-141	0.507699	0.305163	0.108101	0.0396639	0.279801
DARS2_12395-86	0.681352	0.31649	0.0327154	0.0397458	0.280108
DDIT4_17817-22	0.649635	0.124991	0.0413364	0.0398616	0.280494
BMP6_3736-60	-0.66881	-0.374329	0.0359145	0.0398777	0.280494
RAB5C_14287-6	0.65388	0.165802	0.040078	0.0400245	0.281016
ENG_4908-6	-0.623708	-0.317069	0.049793	0.0400292	0.281016
NDE1_9765-4	0.588796	0.14399	0.063509	0.0401742	0.281414
LGI3_8003-57	0.660366	0.145378	0.0382202	0.0402018	0.281414
PAX3_22525-9	0.703623	0.122814	0.0276492	0.040202	0.281414
SERPINA4_14105-5	-0.814652	-0.206332	0.0113973	0.0402867	0.281736
HNF4A_10041-3	-0.715763	-0.306315	0.0251916	0.0405483	0.283225
MAX_12411-60	0.615574	0.345088	0.0527373	0.0406918	0.283225
TIMM8A_19148-58	0.600883	0.342844	0.0584346	0.0406945	0.283225
AZIN1_25282-6	0.664221	0.146354	0.0371519	0.0407016	0.283225
RNF41_13411-21	0.618129	0.192758	0.0517966	0.0407196	0.283225
CXCL10_4141-79	0.719016	0.735861	0.024567	0.0407332	0.283225
MMP2_4160-49	-0.696259	-0.253783	0.0292415	0.0407724	0.283226
HHIP_10833-64	-0.421305	-0.112926	0.180727	0.0408572	0.283545
GPR26_13540-1	0.658357	0.1541	0.0387875	0.040989	0.284188
LIMD1_25280-2	0.573204	0.277711	0.0706038	0.0411352	0.284929
RPN2_21828-6	0.740747	0.140593	0.0207374	0.0412384	0.285144
C2orf68_23276-14	0.468248	0.305697	0.137632	0.0412446	0.285144
KLRC4_10552-88	0.705587	0.312256	0.0272377	0.0413887	0.285869
AMY2A_18917-53	-0.393265	-0.253695	0.211001	0.0414336	0.285879
MACROD2_25459-3	0.774404	0.240562	0.015856	0.0414872	0.285879
DHX58_14012-17	0.779174	0.410276	0.0152555	0.0415187	0.285879
ARPC3_13573-5	0.665422	0.286655	0.0368247	0.0415473	0.285879
GDF5_2752-62	0.51097	0.173337	0.105903	0.0418047	0.286608
TCF4_19144-9	0.488066	0.355827	0.122081	0.041808	0.286608
PHETA2_24656-6	0.665312	0.15365	0.0368544	0.0418338	0.286608
PIK3CG_3391-10	0.717006	0.258329	0.0249514	0.0418819	0.286608
SMOC2_15635-4	-0.726935	-0.377764	0.0231039	0.0419496	0.286608
TMPRSS11D_6547-83	0.804757	0.107536	0.0123724	0.041985	0.286608
FZD8_20577-5	-0.719976	-0.344593	0.0243854	0.0419887	0.286608
GM2A_15441-6	-0.858426	-0.460055	0.00787141	0.042034	0.286608
INPP5D_25264-102	0.447542	0.308067	0.155517	0.0420421	0.286608
PRKCA_2644-11	0.718348	0.243229	0.0246941	0.0420474	0.286608
RAB6B_14271-23	0.692817	0.240897	0.0300132	0.0421225	0.286757
TYK2_5260-80	0.590297	0.230703	0.0628591	0.0421884	0.286757
KL_15384-15	-0.557115	-0.339439	0.0786149	0.0422343	0.286757
TSTD1_19277-4	0.631016	0.324408	0.0472701	0.0422524	0.286757
PKN2_25948-18	0.591297	2.76628	0.0624295	0.0422952	0.286757
LY6G6D_6469-62	0.829238	0.146028	0.0100875	0.0423059	0.286757
MAPK1_3115-64	0.628796	0.319244	0.0480246	0.0423682	0.286912
PTGES2_18458-4	0.613502	0.302237	0.0535106	0.0424872	0.287451
BUB1_12033-3	0.482094	0.169004	0.12661	0.0425856	0.287735
UFC1_3405-6	0.741116	0.231327	0.0206772	0.0426641	0.287735
ISLR2_8528-74	-0.70217	-0.389731	0.027957	0.0426836	0.287735
EGFR_19567-1	0.568168	0.717507	0.0730341	0.0427299	0.287735
SAR1A_23024-25	0.652162	0.226792	0.0405832	0.0427465	0.287735
SPARCL1_4467-49	-0.712289	-0.298034	0.0258743	0.0427666	0.287735
SNX5_18327-6	0.673185	0.288605	0.0347686	0.0428131	0.287782
EIF3B_24979-17	0.501537	0.242356	0.112341	0.0429075	0.28815
ARPP19_4963-19	0.687339	0.217453	0.0312788	0.0430214	0.288648
COPE_19310-81	0.535544	1.30627	0.0905367	0.0431101	0.288856
MSMP_8080-24	-0.475928	-0.328187	0.131428	0.0431317	0.288856
THBS2_14111-15	-0.552108	-0.166706	0.0812585	0.0431956	0.289017
EPHA6_22587-37	-0.680341	-0.46381	0.0329635	0.0432897	0.289328
PLG_4151-6	0.842986	0.23155	0.00898074	0.0433474	0.289328
MSMB_10620-21	-0.73518	-0.71526	0.0216637	0.0433615	0.289328
SNCA_8458-16	0.620787	0.190526	0.0508336	0.0434252	0.289488
INPP5E_11370-20	0.569451	0.119499	0.0724083	0.0434849	0.28962
TYMP_11361-73	0.762306	0.680273	0.0174762	0.0435729	0.289699
WFIKKN2_13408-23	-0.619769	-0.231551	0.0512005	0.0435764	0.289699
KPNA4_12698-72	0.738688	0.221412	0.0210758	0.0436514	0.289933
SRL_10940-25	-0.669229	-0.24536	0.0358035	0.0437193	0.290119
SIAH1_21858-25	0.738777	0.28559	0.0210611	0.0437891	0.290317
TSEN34_22774-20	0.326611	0.123608	0.29776	0.0439815	0.291328
PAM_5620-13	-0.709832	-0.265536	0.0263669	0.0440776	0.291698
KLK10_6227-1	-0.593325	-0.40483	0.0615652	0.0442302	0.292442
ZFYVE27_9102-28	0.0180164	0.0283106	0.953957	0.0443577	0.292678
CHKB_7761-125	0.673242	0.350676	0.034754	0.0444225	0.292678
PRKAR2B_25463-3	0.543841	0.266638	0.0857849	0.0444489	0.292678
RELT_5115-31	-0.77305	-0.343215	0.0160304	0.0444658	0.292678
CDK8|CCNC_3359-11	0.671971	0.27131	0.0350835	0.0444672	0.292678
TPPP3_20444-12	-0.598888	-0.832649	0.0592476	0.044789	0.294324
ADAM23_7049-2	-0.529688	-0.324948	0.0940204	0.0448651	0.294324
SNPH_17343-6	0.77733	0.27228	0.0154851	0.0448655	0.294324
SCP2_24293-39	0.652945	0.219994	0.0403524	0.0449124	0.294324
UBE2V2_18165-181	0.689052	0.224754	0.030878	0.0449236	0.294324
CAMK2N2_21281-13	0.488216	0.135804	0.121968	0.0449689	0.294324
FAM3D_7919-278	0.840548	0.196272	0.00916848	0.0450121	0.294324
NRN1L_20159-1	-0.589418	-0.316258	0.0632388	0.0450409	0.294324
LUM_13114-50	-0.783883	-0.285462	0.0146828	0.0450946	0.29441
ANPEP_15457-14	0.615734	0.654489	0.0526777	0.0451689	0.294631
FOLR1_17455-42	-0.511574	-0.250995	0.105502	0.045302	0.294996
STAMBPL1_12401-3	0.605467	0.256622	0.0566029	0.045306	0.294996
MCTS1_12488-9	-0.665578	-0.324683	0.0367821	0.045349	0.295012
CA2_4970-55	0.869426	0.122986	0.00715972	0.0455872	0.295696
HBQ1_18198-51	0.7738	0.148418	0.0159335	0.0456282	0.295696
DNAJC4_8653-132	0.718516	0.185689	0.0246622	0.0456598	0.295696
TAC1_9337-43	0.676905	0.305373	0.0338197	0.0456604	0.295696
TIMM50_7743-5	0.618662	0.390122	0.0516024	0.0456694	0.295696
CTBP1_11217-16	0.659232	0.329055	0.0385394	0.0456981	0.295696
RPS6KB1_15608-5	0.7811	0.484193	0.0150188	0.0457681	0.295886
PLA2G12A_21563-3	0.643374	0.205693	0.0432551	0.0458886	0.296401
MAD2L1BP_21129-95	0.616955	0.13272	0.0522272	0.045945	0.296502
CSMD1_9598-23	0.705324	0.228332	0.0272925	0.046103	0.297258
TMEM132C_7173-141	-0.561305	-0.345281	0.0764585	0.0461929	0.297292
SERF2_18274-2	0.541113	0.0918694	0.0873242	0.0462159	0.297292
IZUMO4_20549-1	0.590537	0.284377	0.0627556	0.0462429	0.297292
CSRP3_9171-11	0.644363	0.279893	0.042947	0.0462717	0.297292
RBM3_12747-89	0.590034	0.20452	0.0629726	0.0463574	0.297579
AGR3_17342-13	-0.698591	-0.995957	0.0287287	0.0464255	0.297754
RAD51D_12554-10	0.672538	0.292581	0.034936	0.0464794	0.297837
GNPNAT1_13954-9	0.690074	0.284878	0.0306412	0.0465913	0.298049
CD200R1_5103-30	0.698381	0.0870518	0.0287746	0.0466084	0.298049
DSC2_13126-52	-0.748988	-0.314663	0.0194314	0.0466632	0.298049
FAM171B_8851-42	-0.686649	-0.083091	0.0314413	0.0466765	0.298049
SFN_4829-43	-0.655437	-0.299053	0.039625	0.0467331	0.298149
EIF2S2_24723-58	0.53729	0.259687	0.0895191	0.0467851	0.298187
GIP_5755-29	0.521681	1.32925	0.098962	0.0468211	0.298187
RNASE13_6424-2	0.735373	0.569759	0.0216311	0.0468769	0.298255
TNFRSF14_11545-9	0.664316	0.11901	0.037126	0.0469164	0.298255
PTGR1_13543-7	0.625032	0.327919	0.0493276	0.0469547	0.298255
EPS8L1_24899-13	0.788285	0.257866	0.0141653	0.0470721	0.298739
ASCC2_24476-18	0.526599	0.248746	0.0959022	0.0471836	0.299186
KPNA6_13969-24	0.680729	0.335657	0.032868	0.0472448	0.299313
DUSP28_9940-35	0.691142	0.397099	0.0303953	0.047605	0.301332
RRM1_11360-39	-0.58124	-0.63353	0.0668677	0.0477828	0.302195
PURA_12537-88	0.655696	0.304821	0.0395501	0.0479352	0.302895
APOL1_11510-31	0.680865	0.204781	0.0328346	0.0480214	0.303177
IQCD_22481-15	0.637167	0.103062	0.0452329	0.048081	0.30329
ALCAM_5451-1	-0.644571	-0.170814	0.0428822	0.0481468	0.303442
PCOLCE2_6081-52	-0.565226	-0.193822	0.0744859	0.0481933	0.303471
FIS1_17746-77	0.585564	0.246414	0.0649275	0.04829	0.303574
TLNRD1_21172-11	-0.630151	-0.384757	0.0475628	0.048293	0.303574
STIM1_9271-101	0.602633	0.12808	0.0577294	0.0483989	0.303739
APRT_10088-37	0.643383	0.329199	0.0432522	0.0484233	0.303739
PHYHIPL_23528-199	-0.697445	-0.420903	0.0289798	0.0484445	0.303739
SH3BP2_7769-29	0.722224	0.269671	0.0239647	0.048702	0.305006
JAK2_11816-84	0.714761	0.219494	0.0253868	0.0487305	0.305006
CILP2_8841-65	-0.381903	-0.214062	0.224291	0.0487792	0.305048
EPHA7_7195-119	-0.844093	-0.148279	0.00889665	0.0488527	0.305099
LTBP4_13133-73	-0.708274	-0.464631	0.0266835	0.0488713	0.305099
FZD2_22589-3	-0.678856	-0.370776	0.0333312	0.0489247	0.305171
SMOC1_5694-57	-0.669507	-0.358384	0.0357299	0.04904	0.305628
C1QTNF3_7251-64	-0.583063	-0.153176	0.0660438	0.0491313	0.30568
NTF4_4146-58	-0.654686	-0.230568	0.039843	0.0491323	0.30568
TPSB2_14696-45	0.505611	0.280748	0.109522	0.0492392	0.306082
BGN_13690-26	-0.569274	-0.290627	0.0724943	0.0493641	0.306395
APOL3_16823-75	0.673531	0.407946	0.0346793	0.0494073	0.306395
NCR2_2734-49	0.640349	0.22177	0.0442093	0.0494158	0.306395
CPLX2_15321-8	-0.362502	-0.563898	0.248387	0.0496798	0.307769
MAPT_5854-60	0.686869	0.214368	0.0313894	0.0497894	0.307983
ALAD_15523-9	-0.692117	-0.203193	0.0301724	0.0498034	0.307983
RPS4X_9758-17	0.382504	0.284554	0.223572	0.0498603	0.307983
UBQLN3_21849-2	0.677954	0.262806	0.0335562	0.0498851	0.307983
ICOSLG_9303-9	-0.44935	-0.138327	0.153887	0.0499589	0.307983
RNF13_8087-250	0.744839	0.347183	0.0200794	0.0499683	0.307983
SSBP1_18253-8	-0.697345	-0.796174	0.0290016	0.0502571	0.3095
MINPP1_5586-66	-0.727539	-0.1966	0.0229957	0.0505269	0.310899
ATG5_12597-68	0.661066	0.327178	0.0380243	0.0506899	0.311638
ACOT13_17675-17	0.603484	0.215404	0.0573891	0.0508177	0.311772
KCNE5_8908-14	-0.413726	-0.138625	0.188563	0.0508432	0.311772
ASAH1_5748-20	0.535842	0.29638	0.0903625	0.0508531	0.311772
CD84_3642-4	0.581361	0.157831	0.0668131	0.0508832	0.311772
TREML1_9329-28	0.759692	0.439644	0.0178454	0.0509786	0.312094
LRRTM2_6904-14	-0.603783	-0.289416	0.0572697	0.0510561	0.312145
LGMN_7840-64	0.702488	0.40274	0.0278895	0.0511135	0.312145
CCL23_3028-36	-0.647815	-0.300556	0.0418864	0.0511157	0.312145
PCSK2_6117-4	0.545837	0.321531	0.0846735	0.0512153	0.312491
MYC_10362-35	0.658955	0.197894	0.0386179	0.051295	0.312715
CFH_4159-130	0.632038	0.0896509	0.0469263	0.051394	0.313056
COL3A1_18880-81	-0.594874	-0.215952	0.0609123	0.0514623	0.313086
MAP3K11_21406-25	-0.595039	-0.21662	0.0608431	0.0514851	0.313086
IRF3_17151-84	0.622652	0.20241	0.0501672	0.0515413	0.313166
IL2RB_9343-16	-0.681615	-0.390292	0.032651	0.0516181	0.313371
DYRK2_20205-55	0.841349	0.181294	0.00910637	0.0517771	0.313916
GOSR1_7805-52	0.629517	0.150063	0.0477783	0.0517943	0.313916
RABGAP1L_25286-33	0.624811	0.275343	0.049405	0.051879	0.314168
CD300E_10798-4	0.694303	0.836006	0.029678	0.051956	0.314373
ERP29_4983-6	-0.551708	-0.135949	0.0814726	0.052045	0.31465
CD226_5062-60	0.566075	0.141638	0.0740646	0.0521957	0.315126
CHRDL2_6086-15	-0.544699	-0.462011	0.0853056	0.0522104	0.315126
GRAP_12820-1	0.603381	0.271183	0.0574303	0.0522596	0.315161
PYCR1_18170-46	0.760196	0.956353	0.0177737	0.0525136	0.315891
SGSH_21766-50	-0.703632	-0.788145	0.0276473	0.052523	0.315891
ABRAXAS2_8945-7	0.728224	0.311719	0.0228733	0.0525863	0.315891
HDAC8_2859-69	0.524325	0.17485	0.097307	0.0526433	0.315891
CSNK2A1|CSNK2B_5225-50	0.587525	0.212785	0.0640639	0.0526678	0.315891
CXCL3_22973-8	0.61549	0.287854	0.0527683	0.0526965	0.315891
LCP1_9749-190	0.675669	0.207696	0.0341324	0.0527372	0.315891
PDE5A_5256-86	0.572306	0.226783	0.0710325	0.0527655	0.315891
PIP4K2B_18232-42	0.649023	0.224427	0.0415207	0.0527715	0.315891
FGFR1_5532-53	-0.601206	-0.185816	0.058304	0.0530012	0.31672
PSME3_5204-13	0.57188	0.114646	0.0712361	0.0530292	0.31672
NRP2_6590-54	-0.552384	-0.272276	0.0811105	0.0531317	0.31672
MAP1LC3B_11608-5	0.677965	0.200394	0.0335536	0.053161	0.31672
SLAMF7_5487-7	-0.568771	-0.629375	0.0727393	0.0531693	0.31672
DPH2_23670-11	0.577711	0.201192	0.0684876	0.0532055	0.31672
ADSS2_12644-63	-0.677261	-0.229779	0.03373	0.0532149	0.31672
EPO_5813-58	-0.599668	-0.404548	0.0589286	0.0533026	0.316728
AAMDC_24216-30	0.741754	0.42174	0.0205737	0.0533033	0.316728
PLOD2_6923-1	0.666484	0.296296	0.0365372	0.0533885	0.316763
NDUFA2_20458-22	0.616207	0.373624	0.0525029	0.0535192	0.316763
FZD7_20576-71	-0.676446	-0.407031	0.0339355	0.053524	0.316763
UNC5B_7776-20	-0.669545	-0.388014	0.0357199	0.0535279	0.316763
RTN4R_5105-2	-0.687869	-0.273787	0.0311541	0.0535955	0.316763
SUSD1_9582-93	0.655536	1.25216	0.0395964	0.0536008	0.316763
RAB27B_13596-3	0.612432	0.107795	0.0539138	0.0536141	0.316763
S100A4_9750-7	0.710702	0.344014	0.0261914	0.0537745	0.317453
CADM2_16907-3	-0.603372	-0.310033	0.0574339	0.0538439	0.317605
RPE_12646-2	0.71515	0.362571	0.0253108	0.0539794	0.317914
CRK_4976-57	0.669675	0.193745	0.0356853	0.0539837	0.317914
WFDC11_7969-163	-0.682769	-0.341672	0.0323702	0.0541416	0.318586
GFRA2_2515-14	-0.775413	-0.252452	0.0157272	0.0542708	0.318923
CDK16_16867-76	0.699963	0.326269	0.0284306	0.0543166	0.318923
SLITRK1_10743-13	-0.344037	-0.176112	0.273002	0.0543305	0.318923
FAM3A_21555-17	0.597003	0.171922	0.0600243	0.0544208	0.319081
PDLIM3_22527-4	-0.679591	-0.844831	0.0331487	0.0544843	0.319081
IL11RA_3814-63	-0.586694	-0.28101	0.0644286	0.0545091	0.319081
ADH4_8325-37	-0.495134	-0.657284	0.116888	0.0545582	0.319081
ROBO4_9232-1	-0.818857	-0.316827	0.0110045	0.0545768	0.319081
IFNLR1_7192-37	-0.636495	-0.148653	0.0454518	0.0547718	0.319885
ILK_10053-5	0.597263	0.187313	0.0599167	0.0548022	0.319885
HAMP_3504-58	0.383428	0.350789	0.222472	0.0549416	0.320343
PRPF6_9581-4	0.666416	0.245659	0.0365555	0.0549688	0.320343
GPHN_24902-84	0.739605	0.333116	0.0209246	0.0550395	0.320491
PCDHB7_8071-114	0.599911	0.318044	0.0588294	0.055132	0.320491
MTHFSD_19129-15	0.556086	0.266566	0.0791523	0.0551457	0.320491
HMGCR_5230-99	-0.635909	-0.245137	0.0456433	0.0552274	0.320491
S100A10_15318-75	-0.847676	-0.463486	0.00862946	0.055256	0.320491
UBE2F_18213-30	0.543982	0.249294	0.0857061	0.0552586	0.320491
NTNG1_5637-81	-0.547982	-0.265032	0.0834923	0.0555293	0.321805
CHD7_14005-2	0.462815	0.120876	0.142159	0.0555781	0.321831
CENPW_8864-59	0.626504	0.157244	0.0488143	0.0556707	0.321931
DLL3_9974-8	0.692285	0.159366	0.030134	0.0556839	0.321931
TOR1AIP1_10606-34	0.610899	0.343895	0.054496	0.055849	0.322551
GNAS_5757-45	0.474496	0.0808395	0.132568	0.0558967	0.322551
ROR1_2590-69	-0.689601	-0.407468	0.0307505	0.0559557	0.322551
NIP7_12564-9	0.614315	0.357558	0.0532059	0.0559948	0.322551
L1CAM_4246-40	-0.598343	-0.36077	0.0594711	0.0560384	0.322551
CHGA_8476-11	-0.619463	-0.378066	0.0513112	0.0560573	0.322551
ARL15_18411-83	0.629503	0.365297	0.0477832	0.0562241	0.323255
GALNS_21724-22	-0.648402	-0.330744	0.0417082	0.0563671	0.323646
CA12_19347-37	-0.427016	-0.125359	0.174989	0.0564643	0.323646
SPINK5_8028-22	-0.591901	-0.285693	0.0621711	0.0565008	0.323646
HDGFL3_18899-82	-0.756335	-0.231321	0.0183297	0.056562	0.323646
DEFB112_5689-1	0.705529	1.3155	0.0272499	0.0565888	0.323646
EFNA2_10801-11	-0.604436	-0.161191	0.0570104	0.0566113	0.323646
GOT2_23903-3	0.622723	0.337987	0.0501419	0.0566189	0.323646
HBA1|HBB_4915-64	-0.586408	-1.13561	0.0645547	0.0568117	0.323646
TRDMT1_12635-9	0.719146	0.315806	0.0245424	0.0568508	0.323646
MXRA8_7002-1	0.510162	0.0756245	0.106443	0.0569465	0.323646
P3H1_6273-58	0.60387	0.121017	0.0572353	0.0569719	0.323646
OXSM_18271-43	0.584943	0.409406	0.0652034	0.0569865	0.323646
IDI1_17712-7	0.523626	0.240099	0.097742	0.0570187	0.323646
ITGA6_21979-12	0.567454	0.137469	0.0733843	0.0571203	0.323646
KYNU_4559-64	0.667718	0.18815	0.0362058	0.057122	0.323646
EFNB2_14131-37	-0.734706	-0.473971	0.0217444	0.05714	0.323646
NDUFV2_7748-11	0.144161	0.143384	0.644412	0.0571522	0.323646
MEF2D_24266-2	0.413047	0.185739	0.189277	0.0572029	0.323646
TOX3_12717-65	0.514671	0.152631	0.103461	0.057213	0.323646
ASMTL_10089-7	0.643694	0.352284	0.0431551	0.0572168	0.323646
DYTN_22124-94	0.477714	0.156767	0.130018	0.0572266	0.323646
VCAN_9561-21	0.735018	0.0912826	0.0216914	0.0574364	0.32458
CPOX_18241-18	-0.724587	-0.404848	0.0235295	0.0575448	0.32494
STXBP6_18308-30	0.725978	0.344799	0.0232765	0.0577621	0.325849
DDX19B_5460-60	0.518035	0.250925	0.101281	0.0577953	0.325849
ATL3_21544-4	0.502127	0.165141	0.111929	0.057978	0.326161
UBQLN4_12720-71	0.599906	0.306143	0.0588316	0.058003	0.326161
HAX1_21206-218	0.657343	0.34231	0.0390767	0.0580413	0.326161
TNFRSF11B_8304-50	-0.698895	-0.399108	0.0286624	0.0580522	0.326161
HNRNPAB_4450-26	0.524586	0.238106	0.0971446	0.058083	0.326161
CXCL12_3516-60	-0.507239	-0.175716	0.108412	0.0583449	0.326161
FAM118B_23350-66	0.676059	0.435819	0.0340335	0.0583505	0.326161
PURB_18300-39	0.626661	0.267527	0.0487598	0.0583805	0.326161
AGR3_5668-49	-0.603318	-0.854914	0.0574553	0.0583858	0.326161
ARHGEF1_13976-9	0.632056	0.3178	0.0469203	0.0584004	0.326161
GRB2_5464-52	0.691168	0.197446	0.0303892	0.0584209	0.326161
PTPRS_6049-64	-0.538096	-0.136321	0.0890527	0.0584465	0.326161
NAA10_17854-33	0.612126	0.248252	0.0540295	0.0584653	0.326161
GGH_9370-69	-0.468471	-0.146661	0.137448	0.0584784	0.326161
ZC3H8_22832-9	0.648309	0.121054	0.0417363	0.0587205	0.326837
TNXB_5698-60	-0.621795	-0.327492	0.0504724	0.0587672	0.326837
PFN4_20922-4	0.836652	0.340849	0.00947599	0.0587782	0.326837
NEO1_8900-28	-0.744827	-0.296355	0.0200812	0.0587794	0.326837
RHOT1_21752-10	0.56313	0.317517	0.0755352	0.0589483	0.327525
LIN7B_4238-4	0.593458	0.127036	0.0615088	0.0591749	0.32803
CDNF_4962-52	-0.500047	-0.140352	0.113386	0.0592075	0.32803
DUSP19_20984-142	0.549842	0.235124	0.0824789	0.0592092	0.32803
PCDH1_24967-4	0.496803	0.331388	0.115689	0.0592194	0.32803
LGALS4_2982-82	0.529633	0.174058	0.0940538	0.0593589	0.328552
FXN_11833-83	0.645606	0.264456	0.0425623	0.0594201	0.32864
SUMO2_19555-1	0.381798	0.14401	0.224416	0.0595159	0.328699
SMURF1_11557-3	0.581175	0.114507	0.0668976	0.0595211	0.328699
POGLUT3_8296-117	0.659373	0.352805	0.0384996	0.0596516	0.329063
DNER_9769-48	-0.393032	-0.199	0.211268	0.0596774	0.329063
INHBA_2748-3	-0.709532	-0.464679	0.0264275	0.0597412	0.329165
BCAT2_19365-11	0.601695	0.360066	0.0581066	0.0598252	0.329378
NME7_23521-29	0.623791	0.300817	0.0497639	0.0599634	0.329886
NDUFAF2_21120-3	0.574225	0.417451	0.0701197	0.0600171	0.329886
GLB1_10554-23	0.565679	0.293873	0.0742611	0.0600535	0.329886
THY1_20564-53	-0.651008	-0.350821	0.0409257	0.0601494	0.330068
NRG1_9178-30	0.592016	1.40292	0.0621218	0.0601993	0.330068
AMBP_15453-3	-0.680999	-0.163394	0.0328017	0.0602227	0.330068
TACC3_22027-13	0.526479	0.218787	0.0959759	0.0604329	0.33097
MYCBP_19250-50	0.553537	0.166023	0.0804964	0.0605158	0.331175
CA11_8859-51	-0.472798	-0.263632	0.133929	0.0606249	0.331522
PUS1_11201-19	0.361672	0.158927	0.249458	0.0607329	0.331677
HTRA1_15594-47	0.525453	0.182581	0.096608	0.0607444	0.331677
FTMT_8048-9	-0.58369	-0.307096	0.0657626	0.0608251	0.331869
BMP4_15667-39	-0.583549	-0.44315	0.0658257	0.0609013	0.331896
AGR2_4959-2	0.660515	0.124911	0.0381785	0.0609214	0.331896
PELI2_12702-13	0.403355	0.145404	0.1997	0.0610919	0.332576
DPP7_8346-9	0.648922	0.387294	0.0415511	0.0612658	0.332895
IL20_4138-25	0.613812	0.307267	0.0533942	0.0612751	0.332895
TIMM10_25215-1	0.545187	0.313617	0.0850339	0.0613502	0.332895
HSPD1_2682-68	0.589554	0.199009	0.0631801	0.0613676	0.332895
ITPRIPL1_9221-6	0.488662	0.215503	0.121636	0.0614021	0.332895
MFAP2_9294-45	-0.668871	-0.199233	0.0358983	0.0614251	0.332895
SPIN1_18210-12	0.785632	0.137035	0.0144752	0.061597	0.333578
PRDM1_14197-2	0.542904	0.103375	0.0863108	0.0616763	0.333597
EDDM3A_9536-16	0.5735	0.204667	0.0704635	0.0617134	0.333597
UBE2L3|UBB_21931-27	0.471604	0.054452	0.134893	0.06176	0.333597
FBLN7_21891-31	-0.570001	-0.182522	0.0721415	0.0618398	0.333597
ENO3_16616-137	-0.540368	-0.577443	0.0877483	0.0618699	0.333597
CD81_19612-3	0.483222	0.0446718	0.125745	0.061929	0.333597
HEPHL1_6354-13	0.594654	0.109218	0.0610049	0.061946	0.333597
CLPSL2_7767-1	0.53743	0.151306	0.0894381	0.0619675	0.333597
LYZL2_6377-54	0.368326	0.125914	0.240966	0.0620303	0.333688
NME2_4249-64	0.634759	0.185377	0.0460213	0.0621643	0.333969
MLYCD_11538-216	0.607406	0.305941	0.055843	0.0621909	0.333969
GNS_8314-71	0.54125	0.258501	0.087246	0.0622551	0.333969
GSPT2_24253-5	0.598621	0.186917	0.0593571	0.0623207	0.333969
CYGB_11546-7	0.581696	0.46296	0.0666608	0.0623469	0.333969
CHST15_14097-86	-0.740915	-0.218324	0.02071	0.062358	0.333969
IL1RL1_4234-8	0.492833	0.425377	0.118559	0.0624238	0.334075
H2BC21_14143-8	-0.808846	-1.3916	0.0119605	0.0625149	0.334245
PRKAR2A_19125-26	0.68759	0.752364	0.0312195	0.06258	0.334245
KRT5_11177-16	-0.531145	-0.268856	0.0931433	0.0625934	0.334245
ALDH6A1_19136-22	0.581737	0.337144	0.0666422	0.0626429	0.334264
HACL1_23645-49	0.612099	0.145425	0.05404	0.0628366	0.335005
CLYBL_23541-61	0.498967	0.315342	0.114149	0.0629014	0.335005
IL13_3072-4	0.570369	0.839729	0.0719634	0.0629307	0.335005
ZRANB1_21754-5	0.380759	0.23778	0.225662	0.0630199	0.335005
PNPT1_21378-7	0.594428	0.329781	0.0610995	0.063029	0.335005
INHBB_13676-46	-0.621758	-0.438213	0.0504856	0.0630695	0.335005
CBLIF_17672-184	-0.516318	-0.316169	0.102389	0.0631043	0.335005
HERC4_7860-9	0.582867	0.0983317	0.0661323	0.0631857	0.335193
UBLCP1_19124-9	0.392584	0.258985	0.211782	0.0633251	0.335647
FAM162A_6531-29	0.637268	0.331409	0.0452001	0.0634208	0.335647
GRAMD2B_25086-83	0.500365	0.951554	0.113163	0.06347	0.335647
FHL1_16814-13	0.515918	0.115592	0.102648	0.06348	0.335647
ART3_7970-315	-0.617596	-0.295274	0.0519918	0.0635337	0.335647
MCEE_9388-18	0.606014	0.348771	0.0563874	0.0635691	0.335647
WFDC2_11388-75	-0.733337	-0.531825	0.0219786	0.0636237	0.335647
MMP13_4925-54	0.644206	0.286169	0.0429957	0.0636768	0.335647
ABHD5_23393-56	0.612353	0.348769	0.0539438	0.0636984	0.335647
STAU1_12471-47	0.490511	0.280479	0.120264	0.0637423	0.335647
SNX15_23416-47	0.602239	0.182145	0.0578874	0.0637789	0.335647
MDM1_7898-29	0.372426	0.141684	0.235838	0.0638516	0.335786
CALCOCO2_12534-10	0.514103	0.0901753	0.103833	0.0640163	0.33641
IRF6_9999-1	0.553906	0.312489	0.0803008	0.064088	0.336543
RIDA_14636-25	-0.657609	-0.413782	0.0390006	0.064177	0.336767
TMEM59L_9959-60	0.678591	0.162774	0.0333973	0.0643552	0.337065
DKK4_3365-7	0.616974	0.210988	0.0522199	0.0644026	0.337065
ANXA6_5335-73	0.565396	0.206091	0.0744014	0.0645212	0.337065
EGF_5509-7	0.617923	0.632658	0.0518718	0.0646419	0.337065
CST6_3303-23	-0.456483	-0.239794	0.147583	0.0646559	0.337065
HSPB6_19127-1	-0.677558	-0.514661	0.0336555	0.0646736	0.337065
ACBD6_10075-75	0.596198	0.427234	0.0603589	0.0646899	0.337065
PLAU_4158-54	-0.676695	-0.223324	0.0338726	0.064701	0.337065
SYT6_21539-139	0.650428	0.3569	0.0410987	0.0647247	0.337065
SERPINA4_3449-58	-0.699617	-0.189343	0.0285056	0.0647404	0.337065
CRP_4337-49	0.534529	0.507618	0.0911327	0.0647622	0.337065
UBXN4_9997-12	0.561967	0.201282	0.0761223	0.0647899	0.337065
CELA2A_7140-1	-0.611396	-0.355198	0.0543068	0.0648505	0.337139
NT5C1A_23362-26	0.52826	0.27798	0.0948862	0.065056	0.337966
SMAD5_21478-20	0.683856	0.318449	0.0321075	0.0652788	0.338881
DNAJB2_11438-6	0.456	0.201077	0.148003	0.0655807	0.340205
TRAPPC6A_24635-25	0.741372	0.11634	0.0206357	0.0657531	0.340665
SPART_11161-5	0.614186	0.304299	0.0532541	0.0657647	0.340665
LCMT1_4237-70	0.677129	0.119577	0.0337632	0.0658098	0.340665
PCDHGA2_7175-4	0.562204	0.281999	0.0760026	0.0659422	0.340878
PDGFRL_9713-67	-0.64333	-0.461994	0.0432689	0.0659446	0.340878
WDR26_24912-40	0.688031	0.177675	0.0311163	0.0659943	0.340893
PDE3A_5254-69	0.556843	2.3149	0.0787566	0.0661163	0.341175
CRAT_12637-7	0.583684	0.362849	0.0657654	0.0661428	0.341175
H2AC11_22468-54	-0.798962	-1.13238	0.0129781	0.0663667	0.342087
LCN1_11708-2	-0.459214	-0.0559647	0.145223	0.0665188	0.342439
CCL27_2192-63	0.472699	0.162716	0.134009	0.0665291	0.342439
CSNK1A1L_22484-17	0.576816	0.71601	0.0689035	0.0667639	0.343405
BTC_9242-11	-0.541672	-0.267583	0.0870068	0.0668747	0.3435
CNDP1_5456-59	0.601143	0.334674	0.0583295	0.0668769	0.3435
PPP3R1_15545-13	0.645389	0.212932	0.0426293	0.0671145	0.344477
PCDHGA10_6321-65	-0.602082	-0.27049	0.0579504	0.0672283	0.344817
LST1_9531-24	0.532405	0.202419	0.0923905	0.0673253	0.345072
XCL1_14078-69	-0.357623	-0.7563	0.254731	0.0673973	0.345197
GLS_24920-6	0.528154	0.387814	0.0949507	0.0675435	0.345703
STX17_21649-12	0.516559	0.221186	0.102233	0.0675916	0.345706
COLGALT2_7234-12	-0.56416	-0.116897	0.0750182	0.0676441	0.345731
HIF1A_13089-6	0.415562	0.175336	0.186642	0.0677097	0.345823
CLTC_13711-10	0.605761	0.194285	0.0564869	0.0678796	0.346149
IL17RB_6262-14	0.531093	0.313111	0.0931745	0.0679202	0.346149
EGLN3_20986-58	0.598932	0.13692	0.0592294	0.0679334	0.346149
SERPINA3_4153-11	0.583892	0.522453	0.0656723	0.067972	0.346149
COL13A1_6570-1	-0.442954	-0.123377	0.159716	0.0680114	0.346149
DLL1_8264-43	-0.753603	-0.248986	0.0187326	0.0681229	0.346328
GCHFR_21118-48	-0.782267	-0.68815	0.0148772	0.0681418	0.346328
UNC5C_5139-32	-0.648083	-0.261953	0.041805	0.0681951	0.346357
ANXA1_4960-72	0.703443	0.404661	0.0276871	0.0682673	0.346482
MPIG6B_7065-1	0.570162	0.178781	0.0720634	0.068398	0.346903
SYN3_7199-3	0.568013	0.0907628	0.07311	0.0684884	0.346934
TBCE_11211-7	0.590216	0.256365	0.062894	0.0685325	0.346934
OSM_14063-17	0.680961	0.253426	0.0328111	0.0685745	0.346934
PPME1_17852-5	0.620842	0.134072	0.0508138	0.0685949	0.346934
ANKRD2_25274-2	0.495562	0.241002	0.11658	0.0687506	0.347479
ADAMTS6_6441-62	0.329884	0.227142	0.292997	0.068883	0.347907
CLMP_10440-26	-0.675266	-0.326128	0.0342349	0.0689716	0.348113
COL6A3_11196-31	-0.711764	-0.286095	0.0259787	0.0690359	0.348196
KRT20_12975-11	-0.637376	-0.441075	0.0451651	0.0693148	0.349159
GREM1_18878-15	-0.445468	-0.165708	0.157405	0.0693317	0.349159
KCNIP3_10513-13	0.719958	0.529516	0.0243887	0.0693708	0.349159
IL17RD_3376-49	-0.554912	-0.125743	0.079769	0.0694365	0.349247
MAFG_19281-86	0.415222	0.237393	0.186997	0.0695157	0.349393
HPGDS_12549-33	-0.502098	-0.239338	0.111949	0.0695964	0.349393
CXCL2_3148-49	0.567733	0.260917	0.0732472	0.0696096	0.349393
NR3C2_12931-16	0.494252	0.74549	0.117527	0.0696846	0.349454
SUMF1_6941-11	-0.624018	-0.201041	0.0496836	0.0697179	0.349454
ATP5PF_7788-1	-0.696274	-0.565574	0.0292382	0.0700451	0.350624
ARID3A_3875-62	0.594293	0.242174	0.0611567	0.0700733	0.350624
IFIT3_13642-90	0.624677	0.315561	0.0494519	0.0700959	0.350624
SCO1_7853-19	0.614099	0.140952	0.0532868	0.0703835	0.351821
SAA1_4336-2	0.571075	2.21166	0.0716231	0.0704395	0.351859
MAPRE1_19371-18	0.555546	0.172172	0.0794354	0.0705681	0.352259
IFNW1_7196-21	-0.623147	-0.100006	0.0499914	0.0706857	0.352604
ETV4_22134-1	0.399187	0.17208	0.204312	0.0707745	0.352664
TMX1_24680-51	0.567623	0.133399	0.0733011	0.0707947	0.352664
DKK1_3535-84	0.525022	0.18343	0.0968744	0.0709784	0.353054
EEF1G_24111-10	0.347525	0.110852	0.268225	0.0710106	0.353054
RBM4_23361-20	0.397086	0.30988	0.206667	0.0710185	0.353054
MLEC_6285-71	0.644958	0.218492	0.0427624	0.0711808	0.353619
DNAJA2_11582-63	0.499784	0.187348	0.113571	0.0712709	0.353825
BCHE_15514-26	-0.384485	-0.125402	0.221217	0.0714645	0.354359
PPIF_8095-213	0.511062	0.280594	0.105842	0.071476	0.354359
ADGRE2_4546-27	-0.664453	-0.411505	0.0370886	0.0715765	0.354616
ADAMTSL1_16890-37	-0.580585	-0.334385	0.0671659	0.0719641	0.356293
CD68_18922-27	0.440071	0.223785	0.162399	0.0720566	0.356377
GHRH_9487-60	0.579329	0.310846	0.067741	0.0720852	0.356377
TIMD4_15449-33	0.387092	0.188898	0.218147	0.0721281	0.356377
NXPH3_6054-6	-0.55724	-0.166337	0.0785502	0.0722386	0.356592
AGO1_15312-14	0.518054	0.281389	0.101269	0.0722696	0.356592
ATP2A3_13510-7	-0.446971	-0.167985	0.156035	0.0723532	0.356676
EPHA1_3431-54	-0.630824	-0.432874	0.0473348	0.0724109	0.356676
CHST1_7803-4	0.429415	0.0482852	0.172622	0.0724531	0.356676
PGA4_22572-19	0.666287	1.72761	0.0365902	0.0725315	0.356676
MYL3_18376-19	-0.615442	-0.78646	0.0527861	0.0725584	0.356676
COL5A1_22047-46	-0.716061	-0.411357	0.0251338	0.0725808	0.356676
GAS6_15391-114	-0.628557	-0.253193	0.0481064	0.0728589	0.357518
PDAP1_19240-265	0.475509	0.218168	0.131761	0.07288	0.357518
DOK2_19578-19	0.667483	0.210138	0.0362686	0.0729318	0.357518
CTHRC1_6236-51	0.439545	0.310605	0.162892	0.073005	0.357518
SIGLEC11_20538-71	-0.465641	-0.479196	0.139789	0.0730169	0.357518
TTC9B_9386-42	0.509654	0.10151	0.106783	0.0730471	0.357518
SOD2_5008-51	0.623845	0.213344	0.0497449	0.0732366	0.358204
EFNB2_8772-5	0.60945	0.101356	0.0550515	0.0732928	0.358206
PTN_3045-72	-0.607698	-0.315288	0.0557291	0.0733598	0.358206
AKR1C2_21271-53	-0.542757	-0.213557	0.0863937	0.073386	0.358206
FAS_9459-7	-0.824197	-0.305138	0.0105237	0.0735051	0.358206
GSK3A_3441-64	0.613638	0.228368	0.0534596	0.0735168	0.358206
SOCS3_11440-58	0.629975	0.326951	0.0476226	0.0735324	0.358206
NR2C2AP_23594-2	-0.689246	-0.174579	0.0308328	0.0737036	0.358447
TEPSIN_7947-19	0.491108	0.0554507	0.119824	0.073706	0.358447
LZIC_19338-3	0.604876	0.168702	0.0568362	0.0737298	0.358447
CRHBP_6039-24	-0.600115	-0.137188	0.0587465	0.0738346	0.358583
KXD1_22050-19	-0.674339	-0.0571935	0.0344719	0.0738667	0.358583
EPS8L3_24931-9	-0.587114	-0.313691	0.064244	0.0739058	0.358583
FGF8_4394-71	0.532158	0.205395	0.0925381	0.0740473	0.359031
CD55_5069-9	-0.768778	-0.274203	0.0165918	0.0742365	0.359508
TNFSF4_14030-21	0.537383	2.6368	0.0894653	0.0742726	0.359508
ADAMTS13_3175-51	-0.450295	-0.186149	0.153039	0.0742941	0.359508
ITGA5_6932-42	-0.698166	-0.107348	0.0288216	0.0744379	0.359895
SNUPN_17765-3	0.617746	0.349172	0.0519369	0.0744731	0.359895
CD79A_15674-3	0.638896	0.39159	0.0446741	0.0745272	0.359918
ELAPOR1_9097-5	0.583339	0.192246	0.0659201	0.0746009	0.360035
TREML1_11147-17	0.665587	0.704221	0.0367797	0.0748791	0.360407
DHX38_13645-14	0.573388	0.0795984	0.0705167	0.0748793	0.360407
RNF146_11401-181	0.726336	0.120611	0.0232117	0.0750893	0.360407
PALMD_22059-56	-0.768076	-0.397548	0.0166858	0.0750932	0.360407
PIANP_9599-6	-0.589694	-0.311894	0.0631197	0.0751089	0.360407
CHST15_4469-78	-0.731816	-0.241548	0.0222414	0.0751284	0.360407
MAP2K6_17175-5	0.653279	0.205128	0.0402541	0.0752035	0.360407
GMPR2_19446-1	0.530861	0.220868	0.093314	0.0753223	0.360407
NACA_3854-24	0.601992	0.299513	0.0579868	0.075331	0.360407
FKBP1B_11568-2	0.493995	0.351283	0.117713	0.075387	0.360407
MBLAC2_23520-60	0.68817	0.606196	0.0310837	0.0754417	0.360407
NECTIN1_20584-4	-0.4202	-0.11675	0.181855	0.0754617	0.360407
SOX6_24929-26	0.537809	2.68645	0.0892189	0.0754745	0.360407
FAM221A_24447-26	0.510252	0.243487	0.106382	0.0754965	0.360407
NECAB3_23374-42	0.430245	0.166291	0.171808	0.0754988	0.360407
GLP1R_13085-18	0.563995	0.0774218	0.0751006	0.0755349	0.360407
BRDT_12748-6	0.341017	0.0733395	0.277186	0.0756479	0.360407
EDA_2826-53	-0.38467	-0.0922876	0.220999	0.0756483	0.360407
ATP6V1C2_22824-53	0.595631	0.191336	0.0605952	0.0757292	0.360407
COL28A1_10702-1	-0.68211	-0.279764	0.0325303	0.0757775	0.360407
FAM163B_10880-38	0.444478	0.206957	0.158311	0.075938	0.360407
DDX19A_18813-15	0.502606	0.279544	0.111596	0.0759692	0.360407
RIPPLY1_9767-22	0.276479	0.0567255	0.37738	0.0760317	0.360407
MPP2_24265-6	0.596443	0.212388	0.0602569	0.076045	0.360407
ZDHHC14_11677-17	0.666591	0.490594	0.0365083	0.0760745	0.360407
CAPG_4968-50	-0.71204	-0.473668	0.0259238	0.0761412	0.360407
BGN_3284-75	-0.578635	-0.363454	0.0680602	0.0761595	0.360407
TNFRSF9_2598-9	0.462195	1.21709	0.142683	0.0762381	0.360407
GIPC1_22970-8	0.561386	0.301906	0.0764175	0.0762641	0.360407
GALNT16_8923-94	-0.696493	-0.437094	0.0291896	0.0762706	0.360407
SPON2_8099-42	-0.646586	-0.433954	0.0422613	0.0762876	0.360407
PRPSAP2_19150-20	0.615641	0.177549	0.0527123	0.0763037	0.360407
ELF5_13457-33	0.465178	0.334928	0.140176	0.0763134	0.360407
SLC25A1_22818-4	0.710692	0.300716	0.0261934	0.0763766	0.360472
NLGN1_8052-115	-0.620339	-0.267771	0.0509949	0.0765805	0.3612
WWOX_17724-3	0.581225	0.23305	0.0668749	0.076712	0.361236
CDH15_11215-6	0.791649	0.323188	0.013781	0.0767294	0.361236
GOT2_18233-10	0.587495	0.263526	0.064077	0.0767371	0.361236
BCL2L2_7134-14	0.507396	0.160289	0.108306	0.076849	0.361528
SH3BGRL_12693-2	0.681118	0.231218	0.0327726	0.07694	0.361722
TIMM23_22809-32	0.53374	0.105142	0.0915982	0.0770429	0.361972
MXRA8_10521-10	-0.56611	-0.225086	0.0740473	0.0771066	0.362038
ITSN1_14070-56	0.625122	0.173651	0.049296	0.0771713	0.362107
ADGRE5_18881-7	-0.686456	-0.352946	0.031487	0.0773516	0.362642
MSRB1_20971-1	0.496764	0.0896293	0.115717	0.0773954	0.362642
GDF11|MSTN_2765-4	-0.509202	-0.171932	0.107086	0.0774627	0.362642
DUSP21_21191-24	0.618072	0.166598	0.0518175	0.077488	0.362642
MIA_2687-2	-0.528613	-0.228612	0.0946719	0.0775625	0.362642
REG1A_13095-51	-0.686508	-0.486666	0.0314747	0.0776198	0.362642
RBM24_11380-84	0.536758	0.92242	0.0898286	0.0776341	0.362642
MALT1_25300-39	0.722964	0.233463	0.0238277	0.0777022	0.362727
CDC42_9840-2	0.453765	0.199519	0.14996	0.078022	0.363986
TXNL1_21475-137	0.626681	0.182295	0.048753	0.0781617	0.364384
MEF2C_8933-84	0.524414	0.206546	0.0972514	0.0782727	0.364384
SOST_5729-27	-0.636558	-0.105717	0.0454313	0.0783206	0.364384
GHRL_6518-85	0.538556	0.369505	0.0887875	0.0783724	0.364384
MRPL55_11135-5	0.535462	0.370787	0.0905852	0.0784112	0.364384
CT55_9363-11	0.657907	0.360465	0.0389155	0.0784428	0.364384
CD226_5721-1	0.473139	0.285001	0.133655	0.0784581	0.364384
NATD1_18261-34	0.566898	0.596002	0.0736578	0.0786331	0.364744
ZNF69_22842-85	0.663207	1.5071	0.0374305	0.0786358	0.364744
TNFRSF21_5404-53	-0.707711	-0.295908	0.0267988	0.0787633	0.365084
FAS_5392-73	-0.713695	-0.397573	0.025596	0.0788096	0.365084
CFHR1_15468-14	0.684497	0.195363	0.0319534	0.0790054	0.365759
SPDL1_23671-11	0.799347	0.146598	0.012937	0.0790642	0.365798
UBE2C_12556-7	0.671912	0.433075	0.0350987	0.079229	0.366176
ATG4C_25078-13	0.554884	0.263751	0.0797838	0.0792842	0.366176
PDHX_18319-7	0.584243	0.386717	0.0655153	0.0792971	0.366176
SCGB3A1_6252-62	-0.635428	-0.4831	0.0458011	0.0794615	0.366641
HCN1_12774-12	0.649961	1.06863	0.0412386	0.0794985	0.366641
DEFB129_8347-222	-0.538919	-0.0929063	0.0885784	0.0797909	0.367581
TNFSF4_2839-2	-0.535251	-0.199001	0.0907086	0.0798033	0.367581
C2_3186-2	0.476308	0.0972471	0.131127	0.0800846	0.368643
CCDC167_7797-11	0.651821	0.187099	0.0406842	0.0802065	0.36897
TCF12_22472-4	0.504021	0.26125	0.110615	0.0803367	0.368979
CA5A_8791-151	-0.418908	-0.153709	0.183179	0.0803496	0.368979
NCR1_5104-57	-0.654981	-0.0846918	0.0397573	0.0803605	0.368979
PHYHIP_24434-16	0.343558	0.413183	0.273662	0.0804398	0.369109
SERPINA10_6583-67	0.608952	0.193127	0.0552434	0.0805302	0.369122
SPOP_13727-44	0.675121	0.539349	0.034272	0.080564	0.369122
MAP2K4_5242-37	-0.487343	-0.276989	0.122622	0.0806416	0.369122
ABHD10_17370-186	0.57863	0.357022	0.0680625	0.0806455	0.369122
UBL5_21104-37	0.457494	0.234977	0.146706	0.0808195	0.369686
CCDC134_15300-66	0.517079	0.25132	0.101897	0.0814246	0.37222
SDSL_17777-31	-0.541535	-0.17662	0.0870844	0.0814972	0.372317
CD47_6653-58	0.545556	0.197633	0.0848292	0.081994	0.374352
UROS_11248-43	0.55842	0.213204	0.0779382	0.0820608	0.374387
TIAM2_24968-10	0.433442	0.0715191	0.168702	0.0821046	0.374387
LSM12_20380-50	0.203722	0.0947993	0.514687	0.0822412	0.374583
CCL14_2900-53	-0.659637	-0.458151	0.0384252	0.0822773	0.374583
RPS6KB1_11817-1	0.619632	0.325945	0.0512503	0.0823394	0.374583
FXN_15389-1	0.670174	0.213762	0.0355537	0.0823537	0.374583
CXCL13_13701-2	0.617486	0.6996	0.052032	0.0825896	0.375335
CD200R1_10636-1	0.644207	0.663528	0.0429953	0.0826222	0.375335
CAST_3026-5	-0.388035	-0.399285	0.217045	0.0827646	0.375747
TPPP2_12800-5	-0.468809	-0.67175	0.13717	0.0828169	0.37575
EZR_9753-17	0.657511	0.464926	0.0390285	0.0829056	0.375918
HRK_8008-28	0.531826	0.144538	0.0927363	0.0832134	0.376831
SHMT2_12691-44	0.510743	0.173767	0.106054	0.0833297	0.376831
DEF6_14090-23	0.45211	0.284475	0.151423	0.0833943	0.376831
PLXND1_19561-216	-0.657225	-0.188461	0.0391104	0.083417	0.376831
CHAC2_21156-5	0.653172	0.313319	0.0402858	0.0834443	0.376831
ARC_21343-3	0.552714	0.215822	0.0809344	0.083447	0.376831
BPHL_17813-21	0.63689	0.220589	0.0453231	0.0834696	0.376831
RCVRN_14334-3	0.641708	0.0585129	0.0437783	0.083564	0.377023
CSAG1_5716-49	0.692059	0.233031	0.0301856	0.0836681	0.377259
GCDH_19258-24	0.575504	0.37277	0.0695171	0.083786	0.377455
SPINK14_8587-21	-0.526939	-0.140628	0.0956935	0.0838538	0.377455
EEF1E1_21628-6	0.566476	0.280319	0.0738659	0.0838674	0.377455
TAGLN_15640-54	-0.622387	-0.460045	0.0502614	0.0839605	0.377641
BIK_23153-14	0.611389	0.350848	0.0543094	0.0841934	0.378454
SIL1_21338-44	0.492852	0.110397	0.118545	0.0843424	0.37889
CA10_13666-222	-0.374505	-0.188336	0.233269	0.084684	0.380189
IL10RA_9768-5	0.448513	0.0716521	0.154639	0.0849439	0.381121
SPTLC2_7267-2	-0.612488	-0.194605	0.0538928	0.0849991	0.381134
NUDT15_23584-2	0.506299	0.417421	0.109052	0.0850515	0.381134
KRTDAP_5739-75	0.603247	0.148069	0.0574837	0.0851861	0.381453
PXDN_13463-1	-0.747731	-0.681891	0.0196256	0.0852278	0.381453
BIRC2_21464-2	0.583352	0.368567	0.0659142	0.0853304	0.381678
IFNG_2989-17	0.559767	0.270668	0.0772441	0.0854268	0.381803
MAPK12_5005-4	0.599405	0.146174	0.059036	0.085516	0.381803
RB1_5024-67	0.60069	0.0945942	0.0585128	0.0855237	0.381803
NT5C3B_19135-5	0.63728	0.310631	0.0451964	0.0855683	0.381803
NME4_16809-1	0.534308	0.305191	0.0912634	0.0857131	0.382214
CRH_19637-9	0.522817	2.06989	0.0982478	0.0859313	0.38249
RAB23_20958-13	0.608992	0.290707	0.055228	0.0859551	0.38249
MRPL32_7982-10	-0.587182	-0.117386	0.0642141	0.0860061	0.38249
H3C1_14146-92	-0.77541	-0.465376	0.0157276	0.0860956	0.38249
GOSR2_10426-21	0.539365	0.277606	0.0883224	0.0861057	0.38249
DPY30_13943-38	0.265008	0.113994	0.397347	0.0861506	0.38249
TWF1_12871-10	0.54719	0.173602	0.0839263	0.086178	0.38249
DYRK1A_25301-48	0.601937	0.110334	0.058009	0.0862081	0.38249
GLA_15588-17	0.48048	0.20755	0.127858	0.0862966	0.38249
MDGA2_19372-7	-0.340799	-0.219152	0.277489	0.0863493	0.38249
GRIA4_10760-107	-0.325893	-0.199398	0.298812	0.0864261	0.38249
LGALS3_3066-12	-0.622596	-0.16585	0.0501871	0.0864823	0.38249
WFDC10B_10695-12	0.628873	0.370399	0.047998	0.0865432	0.38249
PPIH_12449-16	0.556136	0.25489	0.0791264	0.0865516	0.38249
ECI1_19367-34	0.532301	0.342963	0.0924524	0.0866483	0.38249
QTRT2_21373-8	0.482434	0.122508	0.126349	0.0868123	0.38249
REG3A_9277-16	-0.347143	-0.383112	0.268745	0.086824	0.38249
ALDOB_18185-118	-0.590756	-0.4841	0.0626617	0.0870154	0.38249
IL1RAPL2_5082-51	-0.605819	-0.0957056	0.0564644	0.087199	0.38249
VPS53_25103-45	0.548403	0.243172	0.0832616	0.0872215	0.38249
IMMP2L_20389-36	0.726025	0.61188	0.0232679	0.0872722	0.38249
RAB22A_12408-333	0.648961	0.448853	0.0415393	0.0873122	0.38249
IL1B_3037-62	-0.541594	-0.175579	0.0870511	0.0873166	0.38249
PYCR2_18328-36	0.52375	0.156548	0.097665	0.0873234	0.38249
LCP1_17231-1	0.572751	0.13794	0.0708197	0.087383	0.38249
SELPLG_11266-8	-0.427216	-0.248394	0.174791	0.087427	0.38249
NAA20_22506-25	0.660598	0.285676	0.0381553	0.0874524	0.38249
CMTM4_23269-40	0.608901	0.193787	0.055263	0.0875177	0.38249
LGALS2_3033-57	-0.439173	-0.196616	0.163242	0.0875226	0.38249
ATXN10_25481-66	0.443668	0.125756	0.159057	0.0875272	0.38249
EPHB6_5078-82	-0.606911	-0.191994	0.0560361	0.0877225	0.38249
ALKAL2_6284-7	0.372022	0.184081	0.23634	0.0877502	0.38249
NUDT3_12796-44	0.583257	0.266221	0.0659566	0.0878652	0.38249
CCNA1_15319-226	0.443757	0.410836	0.158975	0.0878724	0.38249
LEFTY2_15503-20	-0.538381	-0.374126	0.0888881	0.0879137	0.38249
PRKCG_5476-66	0.486119	0.626285	0.123543	0.0879345	0.38249
MAPK9_15604-18	0.634235	0.274753	0.0461943	0.0879576	0.38249
NCAN_15573-110	-0.365497	-0.273476	0.244551	0.0879859	0.38249
CILP_5717-2	0.333127	0.178709	0.288328	0.0879881	0.38249
UNC5D_5140-56	-0.533074	-0.295418	0.0919928	0.0879998	0.38249
PAFAH2_18914-188	0.464254	0.149926	0.140948	0.0880456	0.38249
EDIL3_9360-33	-0.532194	-0.266007	0.0925166	0.0880857	0.38249
TCEAL7_20928-39	0.646132	0.115416	0.0424004	0.0881659	0.38249
SERPINF1_9211-19	-0.65775	-0.109744	0.0389602	0.0881798	0.38249
GDF11_14587-16	0.697935	0.269694	0.0288722	0.0881854	0.38249
ITPKC_12507-16	0.548979	0.98754	0.0829475	0.0881941	0.38249
USP21_12681-63	0.383233	0.108814	0.222704	0.088272	0.3826
FRS2_13025-4	0.463462	0.0782292	0.141614	0.0886546	0.383667
PLSCR3_11407-57	0.499962	0.0617251	0.113446	0.0887118	0.383667
CASS4_12855-16	0.555895	0.250713	0.0792525	0.0887473	0.383667
MRE11_11319-106	0.491327	0.198722	0.119663	0.0887971	0.383667
NT5C2_11288-26	0.583893	0.325566	0.0656716	0.0888085	0.383667
C11orf87_11116-16	0.438325	0.0774118	0.164041	0.0888348	0.383667
ASB9_19601-15	-0.540313	-0.57322	0.0877799	0.0890886	0.384535
AMN_4322-28	0.681512	0.211621	0.0326762	0.0892236	0.384817
FGF6_4130-71	0.512346	0.241704	0.10499	0.089262	0.384817
EIF5_2612-5	0.500983	0.282096	0.112729	0.0893128	0.384817
PIK3CA|PIK3R1_3390-72	0.548832	0.279067	0.0830279	0.0893876	0.384912
CHRNB3_20547-5	0.534771	0.138129	0.0909905	0.090009	0.387313
FRZB_13740-51	-0.572251	-0.287215	0.0710584	0.0901014	0.387313
ITGAV|ITGB3_20187-10	-0.584153	-0.448401	0.0655557	0.090105	0.387313
STX18_9037-1	0.539758	1.82222	0.0880969	0.0901636	0.387336
HAT1_2858-29	0.397632	0.123312	0.206052	0.0902896	0.387468
TNFAIP6_5036-50	-0.542031	-0.327259	0.0868033	0.0903008	0.387468
IL12B_13733-5	-0.439006	-0.213968	0.163399	0.0904376	0.387826
NTRK2_4866-59	-0.469209	-0.263049	0.136843	0.090507	0.387853
SHANK3_13242-134	0.67495	0.429862	0.0343155	0.0905506	0.387853
TGFBR3_3009-3	-0.701227	-0.303486	0.0281587	0.0908899	0.388957
TST_12663-1	-0.636113	-0.424507	0.0455766	0.0909152	0.388957
DSTN_22958-6	0.602005	0.480385	0.0579815	0.0910444	0.38928
PELO_12431-13	0.554487	0.154374	0.079993	0.0912569	0.389917
FAM174A_6597-24	-0.49016	-0.179782	0.120523	0.0913489	0.389917
DUSP16_14631-22	0.456706	0.619491	0.147389	0.0913541	0.389917
WARS1_9870-17	0.594726	0.309331	0.0609744	0.0915171	0.390384
TPK1_12018-84	0.42665	0.117359	0.175353	0.091757	0.391178
UBA2_12500-88	0.558871	0.34165	0.0777053	0.0919721	0.391717
DIRAS1_17793-4	0.625957	0.1334	0.0490046	0.0919914	0.391717
LDHA_9761-89	-0.452645	-0.463541	0.150948	0.0921468	0.391937
ACVRL1_2969-11	0.43273	0.11152	0.16939	0.0921508	0.391937
F8_13499-30	0.327418	0.159504	0.296581	0.092623	0.393716
TPP2_25050-82	-0.628	-0.404817	0.0482974	0.0928262	0.394349
RSPO3_13094-75	-0.585935	-0.166299	0.0647634	0.0929333	0.394461
FZD9_22591-4	-0.396146	-0.711288	0.207727	0.0929611	0.394461
HSF2BP_19139-3	0.555708	0.320154	0.0793503	0.0930809	0.394739
MOB3B_21815-7	0.453291	0.150144	0.150378	0.0931933	0.394768
RWDD4_21188-38	0.540012	0.232828	0.0879518	0.0931963	0.394768
MSRB2_16877-19	0.481159	0.113549	0.127332	0.0933666	0.395155
MAP1LC3A_17781-191	0.608867	0.214141	0.055276	0.0933963	0.395155
NEU1_6003-28	-0.367405	-0.0683686	0.242128	0.0934626	0.395205
STX10_12842-43	0.467706	0.177009	0.138078	0.0936868	0.395923
SERPIND1_3316-58	0.593796	0.200805	0.0613663	0.0939157	0.39666
MUSTN1_21545-51	-0.606281	-0.220254	0.0562829	0.0940312	0.396797
SH2D1A_4567-82	0.574747	0.214938	0.0698731	0.0940572	0.396797
POLR2E_20441-35	0.354144	0.223493	0.259324	0.0943465	0.397678
CNTNAP2_6965-19	-0.590924	-0.192645	0.0625895	0.0943753	0.397678
ANGPTL3_10382-1	-0.532854	-0.18699	0.0921238	0.0944577	0.397769
NEGR1_7050-5	-0.544324	-0.128617	0.0855148	0.0945063	0.397769
ACSF2_17466-72	0.554973	0.370626	0.0797368	0.0947451	0.398489
DCK_9836-20	0.44351	0.0861484	0.159202	0.0949125	0.398489
CPA2_9276-7	0.619847	0.120346	0.0511726	0.0949202	0.398489
ELK3_5707-55	0.430912	0.250551	0.171156	0.0949436	0.398489
C5orf46_9100-32	0.513581	0.229113	0.104175	0.0949513	0.398489
RAP1GAP_13735-1	0.512109	0.0881377	0.105146	0.0950139	0.398522
BET1L_10959-125	0.425846	0.180294	0.176154	0.0952419	0.398893
TNFRSF19_5131-15	-0.565476	-0.165436	0.0743615	0.0952858	0.398893
CCNB1IP1_9728-4	-0.476824	-0.549338	0.130719	0.095319	0.398893
AAGAB_11926-23	0.48795	0.224456	0.122167	0.0953218	0.398893
STAU2_12970-35	0.452303	0.169511	0.151252	0.0953956	0.398939
SLITRK1_15539-15	-0.434424	-0.275905	0.167756	0.0954766	0.398939
GOLPH3_24721-17	0.386531	0.172941	0.218806	0.0954974	0.398939
ACAT1_19197-95	0.497817	0.269303	0.114965	0.0955614	0.398977
PLBD2_6536-54	-0.116884	-0.180483	0.70815	0.0956494	0.399039
GALNT1_7090-17	-0.578069	-0.127009	0.0683215	0.095702	0.399039
NTAQ1_24649-11	0.572055	0.361171	0.0711524	0.0957407	0.399039
TREML2_5736-1	0.515476	0.185784	0.102936	0.0960217	0.399881
GRHPR_18295-102	0.509295	0.228982	0.107023	0.0960527	0.399881
RAB5B_19222-124	0.603431	0.163897	0.0574103	0.0963059	0.400705
DKK2_6546-41	0.47396	0.901365	0.132996	0.0964862	0.401084
MCAM_20512-2	-0.610759	-0.268615	0.0545495	0.0965331	0.401084
PCBD1_11313-100	-0.50105	-0.295746	0.112681	0.0965715	0.401084
TNFSF15_2968-61	-0.752816	-0.137942	0.0188501	0.0966826	0.401084
AS3MT_18417-3	0.575428	0.2154	0.069553	0.0967465	0.401084
RPS6KB2_25112-6	0.596749	0.293448	0.0601296	0.0967804	0.401084
NRL_22516-30	0.463975	0.109185	0.141183	0.0967828	0.401084
APOBEC2_24647-3	-0.631937	-0.739184	0.0469602	0.0968566	0.401161
CLPSL1_9526-3	0.56219	0.287102	0.0760096	0.0969531	0.401266
IL2RG_2634-2	0.504684	0.262632	0.110159	0.0970475	0.401266
COQ7_21499-17	0.39763	0.078225	0.206055	0.097076	0.401266
UNC5D_16307-22	-0.514596	-0.356767	0.10351	0.0971027	0.401266
SFRP4_9284-25	-0.488635	-0.293047	0.121656	0.0973099	0.401613
BCAP29_11570-94	0.597409	0.452281	0.0598564	0.097316	0.401613
ARHGAP6_25278-41	0.578475	0.170136	0.0681341	0.0973753	0.401613
ADAMTS5_3168-8	0.486401	1.04382	0.12333	0.0974075	0.401613
LRP1_8601-167	0.653069	0.243315	0.0403159	0.0975307	0.401812
AMT_21240-6	0.568135	0.319961	0.07305	0.0975846	0.401812
KLHL7_12625-138	0.485632	0.182884	0.123911	0.0976216	0.401812
TIAM1_14035-13	0.56705	0.118038	0.0735828	0.0977399	0.402071
RGS19_12713-365	0.454667	0.0984484	0.149168	0.0980092	0.402951
DHRS4_21308-44	0.467512	0.25531	0.138238	0.0980663	0.402958
GSTA2_23326-10	-0.498003	-0.761282	0.114833	0.0982459	0.403468
IL22RA2_9456-34	-0.469613	-0.242075	0.136512	0.0983127	0.403515
BPGM_12020-39	-0.535874	-0.53045	0.090344	0.0984533	0.40364
TNNI2_5440-26	-0.553146	-0.822142	0.0807042	0.0985127	0.40364
NDUFAF8_9030-56	0.625223	0.219012	0.0492607	0.0985596	0.40364
EOLA1_24905-22	0.469746	0.236941	0.136403	0.0986973	0.40364
SNAI2_10014-31	-0.439874	-0.277826	0.162584	0.0987105	0.40364
ADGRF2_21697-57	0.426586	1.59272	0.175417	0.0987765	0.40364
MYL6B_20078-6	0.129415	0.108494	0.678573	0.098848	0.40364
CFL1_4203-50	0.626816	0.517801	0.0487063	0.098849	0.40364
ROBO2_22578-17	-0.488595	-0.222966	0.121686	0.0988492	0.40364
CNTFR_14101-2	-0.507648	-0.193804	0.108135	0.0989358	0.40364
BAD_5870-23	0.504277	0.25263	0.110439	0.0989802	0.40364
CSF1_3738-54	-0.675394	-0.205101	0.0342023	0.0990617	0.40364
ATP1B2_7218-87	-0.410814	-0.211808	0.191641	0.0991019	0.40364
CTNNB1_8418-30	0.549667	0.171411	0.0825739	0.0991202	0.40364
SELE_3470-1	-0.651194	-0.288916	0.0408704	0.0992274	0.40385
TNFRSF21_9259-35	-0.637274	-0.442715	0.0451983	0.0994311	0.404453
RBM19_11468-15	0.634059	1.78867	0.0462526	0.0995671	0.40478
MANEA_8014-359	-0.643525	-0.324031	0.0432077	0.0998667	0.405627
COL6A2_16753-46	-0.618621	-0.156356	0.0516172	0.0998869	0.405627
MRC2_3041-55	-0.583674	-0.237009	0.06577	0.100009	0.405894
GLCE_7808-5	0.539641	0.184481	0.088164	0.100196	0.406427
RGS18_13982-33	0.573597	0.282706	0.0704174	0.100393	0.406999
MITD1_23266-62	0.589454	0.32601	0.0632233	0.100738	0.408086
KIF16B_11672-17	0.449147	0.10686	0.154068	0.100791	0.408086
SCARF1_5129-12	0.593173	0.400952	0.0616297	0.100913	0.408086
CNTN5_3299-29	-0.62788	-0.209558	0.0483388	0.100926	0.408086
FMR1_7713-50	0.502854	0.255742	0.111423	0.100965	0.408086
SULT1C2_17811-78	0.474232	0.101255	0.132779	0.100998	0.408086
RANBP1_18191-23	0.507811	0.177582	0.108024	0.10107	0.408151
GAS2_23394-125	-0.484527	-0.266945	0.124749	0.101297	0.408843
APCDD1_6599-5	-0.641257	-0.0821347	0.0439211	0.101423	0.409018
CA4_14069-61	-0.272607	-0.0622046	0.384048	0.101453	0.409018
INHBA_19622-7	-0.585164	-0.419799	0.0651051	0.101561	0.409225
EEA1_14043-12	0.656722	0.156213	0.0392544	0.101714	0.409615
AREG_2970-60	0.492838	0.246332	0.118556	0.101823	0.409829
HNRNPR_13504-147	0.261508	0.186931	0.403568	0.102027	0.409914
FGFR3_13669-6	-0.505312	-0.258468	0.109727	0.102099	0.409914
NDP_21911-17	0.50055	0.203133	0.113033	0.10213	0.409914
ACVRL1_16318-12	-0.610974	-0.198558	0.0544676	0.102135	0.409914
EPOR_2715-25	0.540505	0.19541	0.0876698	0.102206	0.409914
RPS6KA3_3469-74	0.616745	0.32355	0.0523044	0.102214	0.409914
FGFBP1_15494-11	-0.571434	-0.522731	0.07145	0.102239	0.409914
HIBCH_12396-19	0.421808	0.192077	0.180217	0.102325	0.409968
DDOST_17161-1	0.436643	0.203721	0.165635	0.102365	0.409968
BCAM_2816-50	-0.480985	-0.162904	0.127467	0.102518	0.410354
ANTKMT_7148-42	0.46745	0.530403	0.138289	0.102711	0.4109
KTI12_23526-25	0.509246	0.291394	0.107056	0.10314	0.412392
DNM1_24435-1	0.51411	0.173815	0.103828	0.103269	0.412458
KLRF1_5098-79	0.631377	0.148329	0.0471484	0.103271	0.412458
PGK1_5020-50	0.549413	0.275356	0.0827114	0.103485	0.41309
RARRES1_8398-277	0.536752	0.520522	0.0898319	0.103608	0.413238
TOMM20_20408-11	0.451442	0.263024	0.152016	0.103636	0.413238
C1QL1_6404-20	-0.503156	-0.183024	0.111214	0.103795	0.413645
MED28_22499-15	0.467106	0.0991917	0.138574	0.104076	0.414535
IGHG1_2744-57	-0.27931	-0.062531	0.372553	0.104145	0.414583
SPINT1_2828-82	-0.449162	-0.257064	0.154055	0.104254	0.41466
PECR_17776-15	0.457973	0.148158	0.146292	0.104321	0.41466
TNFSF14_5988-49	0.600291	0.117028	0.058675	0.104385	0.41466
RET_3220-40	0.629801	0.735724	0.0476817	0.104413	0.41466
ABCF3_23700-42	0.521016	0.311726	0.0993816	0.104463	0.41466
NUDT21_20972-37	0.413874	0.180739	0.188407	0.104542	0.41466
CSDC2_12754-14	-0.471933	-0.0841351	0.134627	0.10464	0.41466
UNC13D_24942-22	0.349455	0.224646	0.265608	0.104675	0.41466
AMIGO2_6914-15	-0.473304	-0.211207	0.133522	0.104733	0.41466
SOD3_8463-2	-0.453807	-0.491924	0.149924	0.104734	0.41466
IP6K1_22404-4	0.494775	0.325259	0.117148	0.104898	0.414974
MEIS2_23568-41	0.494457	0.290516	0.117378	0.104963	0.414974
C22orf15_7073-69	0.526657	0.374906	0.0958665	0.105014	0.414974
GCA_12594-5	0.725382	0.273818	0.0233846	0.105041	0.414974
IFNL1_4396-54	0.538892	0.216926	0.0885941	0.105134	0.415114
DKK2_15678-71	0.478371	0.140988	0.129502	0.105274	0.415443
TAGLN_9756-6	-0.583662	-0.425731	0.065775	0.105357	0.415542
B9D2_21356-6	-0.593078	-0.245971	0.0616699	0.105523	0.415843
WFIKKN2_3235-50	-0.509325	-0.216883	0.107003	0.105547	0.415843
PRRT2_23929-159	0.607161	0.86741	0.0559385	0.105634	0.415902
NCR3LG1_7854-38	0.60829	0.320529	0.0554994	0.105677	0.415902
FCGRT_21708-149	-0.533469	-0.213772	0.0917586	0.105981	0.416874
SULT2B1_17209-27	0.576873	0.158738	0.0688768	0.106039	0.416876
ASPSCR1_25085-37	0.467358	0.205682	0.138365	0.106204	0.417232
ECH1_12662-82	0.660008	0.587971	0.0383206	0.106245	0.417232
JAM3_2998-53	0.509049	0.232011	0.107189	0.106302	0.417232
CNRIP1_18218-48	-0.421323	-0.248598	0.180709	0.106613	0.418113
LNPK_25491-54	0.514885	0.188702	0.103321	0.106641	0.418113
CYB5R2_19143-38	0.565232	0.24615	0.0744828	0.106793	0.418483
APOBEC3G_13930-3	0.470624	0.248963	0.135688	0.107111	0.419503
PA2G4_4258-15	0.641999	0.167313	0.0436866	0.10719	0.419589
DHODH_21346-71	-0.576787	-0.0985246	0.068917	0.107313	0.419596
PSG3_6444-15	-0.384195	-0.219426	0.221562	0.107338	0.419596
AMH_4923-79	0.659965	0.128909	0.0383329	0.107404	0.419596
LAIR2_7130-4	0.520117	0.0847861	0.0999511	0.107423	0.419596
NOS3_21995-20	-0.552305	-0.0828248	0.0811528	0.107635	0.419751
GBA_18331-3	-0.50419	-0.27906	0.110499	0.107646	0.419751
CFAP36_21109-1	0.36104	0.167749	0.250276	0.107678	0.419751
OTUB2_12493-42	0.561239	0.154261	0.0764923	0.107694	0.419751
AKR1C1_12618-50	0.5683	0.522431	0.0729692	0.108118	0.420914
RNASE1_7211-2	-0.668048	-0.774374	0.0361176	0.108125	0.420914
DLK2_9359-9	-0.535967	-0.340601	0.0902898	0.108166	0.420914
DHH_4389-2	0.526074	0.232984	0.0962249	0.108389	0.421473
TTC9_24474-12	0.332625	0.291444	0.289047	0.108578	0.421473
NT5M_17856-23	0.530121	0.343826	0.0937589	0.1086	0.421473
CYTIP_13612-7	0.665782	0.179882	0.036727	0.108601	0.421473
SPG21_11122-97	0.498229	0.293912	0.114672	0.108658	0.421473
PLPBP_20439-14	0.517375	0.15163	0.101706	0.108694	0.421473
GPNMB_5080-131	-0.527012	-0.2394	0.0956486	0.108814	0.421473
ZG16B_8310-6	-0.388541	-0.28936	0.216453	0.10883	0.421473
STAT6_10372-18	0.475694	0.244375	0.131614	0.108831	0.421473
DUPD1_23323-25	-0.647991	-0.21298	0.0418329	0.109087	0.42197
IDH1_18338-26	0.526097	0.420824	0.0962109	0.109131	0.42197
CD72_7009-8	-0.503886	-0.122578	0.110709	0.109133	0.42197
AK4_17432-25	0.402937	0.0824239	0.200158	0.109335	0.422527
SCN4B_7911-29	0.479155	0.123861	0.128889	0.109481	0.422864
ITGA5|ITGB1_21909-10	0.617293	0.0834014	0.0521027	0.109801	0.423876
STAT1_10370-21	0.513967	0.432136	0.103922	0.110217	0.425255
ALDH1A1_11265-8	-0.512265	-0.358336	0.105043	0.110415	0.425796
SEMA6C_14597-5	0.622131	0.0630759	0.0503527	0.11051	0.42581
MDK_2911-27	0.415958	0.132085	0.18623	0.110584	0.42581
TMEM52B_9778-45	-0.440692	-0.269358	0.161818	0.110595	0.42581
KEAP1_12568-14	0.624239	0.16702	0.0496061	0.110716	0.426052
TMEM132D_13416-8	-0.394142	-0.236397	0.210001	0.110812	0.426195
PTPRD_9296-15	-0.433453	-0.246565	0.168691	0.111001	0.42642
CDH6_16312-45	0.373186	0.117455	0.234896	0.111025	0.42642
GLTP_12513-8	0.604321	0.347313	0.0570562	0.111046	0.42642
MDM2_4245-80	0.433397	0.184385	0.168745	0.111637	0.428025
YWHAB_12414-31	0.507255	0.299879	0.108401	0.111644	0.428025
PLEKHA3_23392-41	0.548916	0.333605	0.0829822	0.111651	0.428025
HSDL2_23588-9	0.485711	0.259734	0.123851	0.1117	0.428025
AGXT_24646-47	-0.495537	-0.472861	0.116598	0.111891	0.428532
CTF1_2889-37	0.583664	0.150463	0.0657745	0.112003	0.428737
BAMBI_8811-24	-0.494004	-0.226711	0.117707	0.112165	0.428991
MYRF_8843-34	0.548294	0.0980399	0.0833214	0.112188	0.428991
ANGPT1_2811-27	0.604691	0.195076	0.0569092	0.112358	0.429261
ABL2_3342-76	0.301072	0.137884	0.336762	0.112437	0.429261
TPST2_8024-64	0.494098	0.226826	0.117639	0.112514	0.429261
RAB1A_19223-6	0.250779	0.0939248	0.423009	0.112548	0.429261
TKFC_23644-19	-0.598789	-0.524476	0.0592881	0.112561	0.429261
FIBP_19169-88	0.509182	0.298328	0.107099	0.112639	0.429261
ANXA4_17164-15	0.462284	0.205041	0.142608	0.112671	0.429261
GNGT2_10917-40	-0.539118	-0.141867	0.0884638	0.112769	0.429409
C1S_8840-61	0.697768	0.111525	0.0289088	0.112951	0.429876
RAB11FIP3_25500-6	0.596057	0.401202	0.0604176	0.113087	0.429981
UNC45A_11712-207	0.601762	0.377495	0.0580794	0.113097	0.429981
MKNK1_23693-4	0.503088	0.280683	0.111261	0.113187	0.430098
ECM1_3366-51	0.55212	0.158298	0.0812517	0.113398	0.430676
PBK_17475-18	0.481741	0.0715123	0.126883	0.113677	0.431447
PI3_4982-54	-0.603395	-0.422542	0.0574247	0.11372	0.431447
TNNT2_5315-22	-0.593265	-0.417254	0.0615907	0.11383	0.431462
GLRX3_16596-25	0.67574	0.229749	0.0341144	0.114018	0.431462
DAPK2_4355-13	0.53432	0.238233	0.0912559	0.114024	0.431462
SUN5_11260-47	0.572634	0.121817	0.0708755	0.114149	0.431462
PRLR_5114-65	0.567738	0.31544	0.0732449	0.11417	0.431462
RMDN1_7096-30	0.482694	0.295669	0.12615	0.114184	0.431462
FCN1_22961-7	0.476678	0.214998	0.130834	0.114222	0.431462
RHOB_18166-4	0.383154	0.120209	0.222799	0.114359	0.431462
HMG20A_12712-9	0.31737	0.146229	0.311498	0.114377	0.431462
DENND10_23535-3	0.463737	0.29987	0.141383	0.114394	0.431462
PRSS8_15513-108	-0.512593	-0.199391	0.104827	0.114425	0.431462
RILP_24244-81	0.476556	0.232619	0.130931	0.114436	0.431462
PCDH12_21704-8	-0.409585	-0.295571	0.192952	0.114748	0.432416
MINAR1_9075-121	0.383427	0.0656867	0.222474	0.114822	0.432463
ALOX15B_12422-143	0.501732	2.38973	0.112204	0.115089	0.432463
DOK1_16831-7	0.485861	0.289549	0.123738	0.115104	0.432463
REG1B_16770-3	-0.640992	-0.369092	0.044005	0.115157	0.432463
HTRA2_3317-33	0.466308	0.217029	0.139235	0.115174	0.432463
IL24_3321-2	0.45078	0.206443	0.152606	0.115175	0.432463
OGFR_24934-96	0.257159	0.0923984	0.411381	0.115177	0.432463
DLAT_20185-44	0.522965	0.314284	0.0981555	0.115443	0.432882
LCT_9017-58	0.468515	0.622818	0.137412	0.115452	0.432882
ADSS1_13998-26	0.559676	0.301522	0.0772909	0.115467	0.432882
UBXN2B_18435-40	0.50943	0.269511	0.106933	0.115801	0.433415
EMC8_17770-42	0.103439	0.190549	0.740394	0.115813	0.433415
OCRL_10011-65	-0.418771	-0.204439	0.183319	0.115865	0.433415
MESD_5594-87	0.544204	0.784997	0.0855817	0.115891	0.433415
EEF1A1_25906-5	0.304064	0.0754611	0.332025	0.115907	0.433415
MASP1_8091-16	-0.488635	-0.62753	0.121656	0.115993	0.433513
VASP_9762-14	-0.436806	-0.153459	0.16548	0.116274	0.434006
IDO1_9759-13	-0.440087	-0.194831	0.162384	0.116304	0.434006
S100A2_11969-5	-0.484838	-0.149697	0.124513	0.116386	0.434006
FOXC2_14051-54	-0.46901	-0.0607477	0.137006	0.116421	0.434006
MUTYH_10030-8	0.437045	0.252122	0.165253	0.116507	0.434006
ALDH2_18381-16	0.611218	1.08796	0.0543743	0.116524	0.434006
REG3A_15304-1	-0.571001	-0.440794	0.0716586	0.116592	0.434006
SRA1_18220-141	0.42932	0.202792	0.172715	0.116602	0.434006
SH3GLB2_18222-34	0.446699	0.17539	0.156282	0.116817	0.434414
FAM151B_23518-7	0.583061	0.215288	0.0660448	0.116975	0.434414
PGM5_25117-17	-0.595891	-0.290536	0.0604866	0.117057	0.434414
SNRPG_19276-124	0.45718	0.218025	0.146978	0.117166	0.434414
POSTN_3457-57	-0.495978	-0.426294	0.116281	0.117282	0.434414
PVRIG_6464-40	0.512191	0.134561	0.105092	0.117336	0.434414
UBE2R2_19824-3	0.474379	0.110394	0.132661	0.117346	0.434414
CD86_5337-64	-0.301648	-0.153417	0.335847	0.117375	0.434414
ATP6V1C1_23663-28	0.51988	0.319027	0.100102	0.117395	0.434414
LARGE1_7935-26	-0.472257	-0.208154	0.134365	0.117445	0.434414
NPPB_7655-11	-0.548399	-0.63132	0.0832638	0.117465	0.434414
EFNA4_14050-61	-0.635611	-0.146258	0.0457409	0.117483	0.434414
RTRAF_21272-100	0.536512	0.125223	0.0899717	0.117488	0.434414
SF1_12777-11	0.554881	0.0929314	0.0797854	0.117673	0.434874
PDGFB_4149-8	0.465178	0.179849	0.140176	0.117913	0.435276
CD300C_5066-134	-0.618242	-0.243507	0.0517553	0.118014	0.435276
MAGEA10_13610-9	0.375451	0.10483	0.232106	0.118039	0.435276
ADH1B_9834-62	-0.488489	-0.258243	0.121765	0.118046	0.435276
FGF16_4393-3	0.505058	0.240734	0.109902	0.11808	0.435276
HOPX_19196-73	0.543852	0.840007	0.0857791	0.118171	0.435388
CRCP_17771-35	0.462816	0.0971298	0.142158	0.118362	0.435717
SPINK7_10974-20	-0.518972	-0.286488	0.100681	0.11838	0.435717
COL6A1_11150-3	0.541764	0.581848	0.0869546	0.118513	0.435985
L3MBTL2_12708-91	0.505283	0.229371	0.109747	0.118818	0.436887
VEGFB_9453-12	0.602768	0.352084	0.0576751	0.118953	0.437161
TNC_6042-52	-0.344258	-0.162144	0.272697	0.119061	0.43734
AOC1_6209-2	-0.430303	-0.172522	0.171751	0.119174	0.437535
NT5C_12560-9	0.513912	0.230895	0.103958	0.119463	0.438343
WWC1_18284-77	0.641247	0.468715	0.0439241	0.119515	0.438343
IGF2_6973-111	-0.323206	-0.170074	0.302773	0.119738	0.438804
ISOC1_9816-37	0.546802	0.172728	0.08414	0.119761	0.438804
MUC1_10976-44	0.544046	0.227129	0.0856703	0.119949	0.439014
ISLR2_13124-20	-0.424174	-0.283576	0.177828	0.120069	0.439014
PUDP_20912-10	0.573507	0.229078	0.0704599	0.120132	0.439014
CFAP45_6553-68	0.523015	0.232594	0.098124	0.120145	0.439014
NLGN2_9772-153	-0.531759	-0.187626	0.0927763	0.12016	0.439014
KLK3_21232-39	-0.415363	-0.640304	0.186849	0.120181	0.439014
SPAG7_21289-36	0.252008	0.116175	0.420754	0.120301	0.439233
PSMB9_18942-11	-0.360491	-0.170416	0.250987	0.120378	0.439278
QPCT_7849-3	-0.548912	-0.376535	0.0829843	0.120435	0.439278
FAM234B_9981-18	0.627739	0.622671	0.0483875	0.120512	0.43934
GAD1_11280-6	0.548508	0.237421	0.0832046	0.120644	0.439457
CCDC50_12399-194	0.541868	0.348752	0.0868958	0.120787	0.439457
DCLK1_17156-72	-0.573429	-0.30226	0.0704971	0.120819	0.439457
[truncated: 5,275 more rows]
