# Supplementary material for: Integrative multi-omic profiling in blood reveals distinct immune and metabolic signatures between ACPA-negative and ACPA-positive rheumatoid arthritis
Source: Front Immunol. 2025 Oct 29;16:1667662. doi: 10.3389/fimmu.2025.1667662 (PMC12605004; doi:10.3389/fimmu.2025.1667662)
Supplement: Supplementary file 1 [file DataSheet1.zip › Supplementary/Supplementary Table S8.xlsx]

## Sheet: Supplementary Table S8
Supplementary Table S8. Differentially abundant proteins between ACPA– RA and controls.
Protein (Gene symbol with Somalogic barcode)	Cohen's d (ACPA– RA vs. controls)	log2(ACPA– RA/controls)	P-value (from marginal model)	P-value (from model adjusting for confounding effects)	BH adjusted P-value (from model adjusting for confounding effects)
PGAM1_3896-5	0.850971	0.699871	0.000279798	5.61418e-06	0.0286894
PPIC_18819-21	-0.604384	-0.178966	0.00843288	1.1269e-05	0.0286894
PGAM2_15524-30	0.834981	0.597558	0.000356433	1.18339e-05	0.0286894
NAMPT_5011-11	-1.20348	-0.422715	7.50691e-07	1.68239e-05	0.0305901
COL15A1_8974-172	-0.890737	-0.267555	0.000151502	3.14288e-05	0.0457163
CFI_2567-5	0.77699	0.158787	0.000837902	4.08931e-05	0.0495693
KLC1_12656-1	0.416644	0.326025	0.066186	7.40866e-05	0.0601121
MSN_5009-11	0.272072	0.229928	0.22737	8.19179e-05	0.0601121
FMR1_7713-102	0.279347	0.185997	0.215299	8.88556e-05	0.0601121
SMTN_12546-1	0.511275	0.470869	0.0249387	8.94312e-05	0.0601121
PKP2_14067-6	0.234843	0.23588	0.296846	9.67586e-05	0.0601121
ANKRD27_12445-50	0.306396	0.116883	0.174542	0.000106423	0.0601121
CD2AP_21961-14	0.237232	0.189406	0.291995	0.000122893	0.0601121
RGMB_3331-8	-0.883387	-0.231093	0.000169897	0.000136028	0.0601121
MYOC_16558-2	-0.60307	-0.30652	0.00857002	0.000142233	0.0601121
ABLIM3_13578-98	0.288099	0.311537	0.20141	0.000144928	0.0601121
STAT3_10346-5	0.63374	0.230106	0.00584704	0.00015207	0.0601121
TRIM21_22015-2	0.442252	0.213765	0.0514822	0.000153634	0.0601121
CLIC3_24693-5	-0.743848	-0.322535	0.00134265	0.000165498	0.0601121
ATP5MF_11539-4	0.393545	0.1547	0.0823307	0.000165654	0.0601121
GRB10_11358-15	0.395358	0.274801	0.0809555	0.000173567	0.0601121
CTHRC1_15467-10	-0.436126	-0.14678	0.0547191	0.000182908	0.0604679
CFD_13678-169	-0.722907	-0.277785	0.00179667	0.000238329	0.0690217
SLBP_24648-8	0.455546	0.290081	0.0450153	0.000246809	0.0690217
VTI1B_8963-8	0.230842	0.196636	0.305096	0.000254326	0.0690217
LAMA4_6577-64	0.666469	0.112694	0.00383601	0.000265711	0.0690217
DAPK3_24261-202	0.327572	0.197164	0.146955	0.000282079	0.0690217
DIAPH1_25083-26	0.659674	0.358194	0.00419156	0.000290297	0.0690217
MYO6_9894-13	0.250564	0.189304	0.265915	0.000292834	0.0690217
ARL2BP_18407-36	0.285203	0.198692	0.205929	0.000298274	0.0690217
STX6_10945-11	0.404607	0.144532	0.0742325	0.000303669	0.0690217
UCN3_10756-34	0.417696	0.472744	0.0655185	0.000303684	0.0690217
TRIM3_12573-80	0.147961	0.116319	0.510112	0.000358057	0.0789135
EIF3J_13497-34	0.307351	0.160763	0.173217	0.000413131	0.0883736
BLVRB_17148-7	-0.81649	-0.376111	0.000469984	0.000432706	0.0898036
FN1_3435-53	0.236009	0.245424	0.294471	0.000465148	0.0898036
FN1_3434-34	0.23913	0.241502	0.288178	0.000473428	0.0898036
CFB_4129-72	0.52409	0.115784	0.0216356	0.000490677	0.0898036
HP_3054-3	0.707611	0.414096	0.00221525	0.000501136	0.0898036
FAF2_9738-7	0.30983	0.174909	0.169817	0.000514846	0.0898036
SSPN_23275-9	0.460955	0.247825	0.0425913	0.000520251	0.0898036
TMOD2_12853-112	0.192935	0.215655	0.390874	0.000541929	0.0898036
PLEKHA1_12459-13	0.449946	0.177886	0.0476489	0.000543043	0.0898036
RAF1_10001-7	0.263917	0.167651	0.241479	0.000543291	0.0898036
CA1_4969-2	-0.674168	-0.415038	0.00346698	0.000587077	0.0921075
STX8_10903-50	0.206945	0.169652	0.357567	0.000593883	0.0921075
AP4M1_10076-1	0.294397	0.189333	0.191834	0.000595222	0.0921075
PAPOLG_8343-224	0.278723	0.23755	0.216316	0.000627039	0.0950094
TMUB1_25255-4	0.268642	0.12494	0.23323	0.000650252	0.0951046
STX12_10418-36	0.202069	0.144358	0.368947	0.000659674	0.0951046
UBE2S_17729-20	0.250343	0.148591	0.266334	0.000675947	0.0951046
MICU2_6226-69	0.304256	0.24121	0.177536	0.000683414	0.0951046
FN1_20064-24	0.233479	0.229399	0.299641	0.000700853	0.0951046
ACLY_12700-9	0.113999	0.0289751	0.611618	0.000706125	0.0951046
OSBP_25055-56	0.201189	0.152446	0.371025	0.00072635	0.0958275
DYNC1LI2_25053-1	0.30058	0.156759	0.18277	0.000737844	0.0958275
NBR1_7696-3	0.226655	0.126034	0.313892	0.000761069	0.0971098
RIPK2_8970-9	0.331881	0.151202	0.141781	0.000808658	0.101403
PID1_23291-18	0.233408	0.133632	0.299787	0.000847995	0.103542
GRAP2_16074-12	0.217387	0.22017	0.333963	0.00085633	0.103542
ADSL_5023-23	-0.525426	-0.372539	0.0213146	0.000868422	0.103542
CCM2_12347-29	0.247628	0.123538	0.271513	0.000902527	0.104623
CFHR5_7885-17	0.386609	0.217234	0.0877713	0.000908699	0.104623
NCKIPSD_23677-30	0.340236	0.185725	0.132158	0.000937904	0.104623
USP25_9215-117	0.189991	0.0888229	0.398111	0.000955897	0.104623
CXorf38_24707-6	0.624187	0.464059	0.00659531	0.000961775	0.104623
GLUD1_25902-27	0.363484	0.119285	0.108079	0.000967183	0.104623
IGFBP6_2686-67	-0.543978	-0.213092	0.0172748	0.000978185	0.104623
TLN2_14082-56	0.264928	0.161488	0.239697	0.00101535	0.10464
DNAJB4_18884-22	0.367848	0.191711	0.103981	0.00101648	0.10464
CLINT1_11659-31	0.184209	0.127145	0.412562	0.00102591	0.10464
DLX4_11910-27	0.316596	0.193047	0.160797	0.00104838	0.10464
INPP4B_24427-33	0.289317	0.128568	0.19953	0.00105884	0.10464
SPARC_14110-200	0.124442	0.0418885	0.579449	0.00106467	0.10464
FGL1_5581-28	0.654636	0.422478	0.00447455	0.0011333	0.107746
PLA2G2A_2692-74	0.422874	0.560693	0.0623169	0.00113492	0.107746
YY1_17337-1	0.320167	0.266339	0.156188	0.0011516	0.107746
TEC_16079-2	0.319011	0.190447	0.157668	0.00115553	0.107746
CTRB2_5648-28	-0.818746	-0.721488	0.000454477	0.00119372	0.109184
GZMA_3440-7	-0.754113	-0.333376	0.00116179	0.00120663	0.109184
POLI_13536-56	0.112456	0.0211186	0.616439	0.00121599	0.109184
ZDHHC4_22834-21	0.346897	0.153843	0.124861	0.00123851	0.109579
PPFIA1_13975-56	0.151003	0.128412	0.501479	0.00125052	0.109579
CA3_3799-11	-0.560413	-0.399827	0.0142831	0.00130077	0.11136
IGFBP6_14088-38	-0.511008	-0.131345	0.0250122	0.00135913	0.11136
USP22_21757-49	0.449815	0.257258	0.0477124	0.00138625	0.11136
GIMAP4_24684-7	-0.637944	-0.230289	0.00554319	0.00138878	0.11136
CNOT9_8975-26	0.134787	0.114122	0.548399	0.00140973	0.11136
LPIN1_24469-10	0.160805	0.137991	0.474202	0.00141392	0.11136
FN1_4131-72	0.223331	0.23159	0.320996	0.00143209	0.11136
PPP1R9B_21991-79	0.160274	0.105589	0.475659	0.00143517	0.11136
ASAP3_24455-2	0.175192	0.074217	0.435716	0.00144461	0.11136
EIF5A2_11355-10	0.241898	0.156667	0.282674	0.00144562	0.11136
OAZ1_9893-27	0.364616	0.19307	0.107004	0.00147015	0.11136
TNFRSF17_2665-26	-0.847491	-0.374346	0.000295001	0.00147578	0.11136
MLX_23294-19	0.365891	0.238398	0.105803	0.00147918	0.11136
RNF215_9064-12	0.389795	0.256499	0.0852362	0.00149423	0.11136
HP_7905-30	0.67801	0.278936	0.00329544	0.00150052	0.11136
IHH_19606-28	-0.653857	-0.26649	0.00451986	0.00161461	0.118617
FLII_12677-164	0.11735	0.0949296	0.601207	0.0016375	0.118956
CFD_2946-52	-0.282931	-0.0796937	0.209529	0.00165193	0.118956
DLK1_6496-60	-0.705939	-0.513743	0.00226619	0.00167288	0.119283
TXNL4B_15316-262	0.562454	0.263102	0.0139463	0.00170733	0.120558
GP1BB_21514-1	0.181195	0.103014	0.420216	0.00172699	0.120773
PCOLCE_11237-49	-0.540793	-0.202539	0.0179155	0.00178081	0.122229
EPHA4_16288-17	-0.505422	-0.16457	0.0265903	0.00178142	0.122229
CNOT1_13482-14	0.185855	0.142174	0.408415	0.00185685	0.126213
MARK3_9747-48	0.253472	0.110609	0.26045	0.00188242	0.126767
RANBP3_14037-18	0.210038	0.101306	0.350468	0.00192146	0.128209
TBC1D13_21163-21	0.402671	0.228999	0.0756001	0.0019456	0.128634
SMAP1_11649-3	0.435617	0.215632	0.054996	0.00198641	0.128634
LYN_3453-87	0.238492	0.127983	0.289457	0.00200804	0.128634
DLK1_6373-54	-0.694704	-0.51829	0.00263763	0.00205677	0.128634
KPNA5_21235-11	0.270589	0.160545	0.229891	0.00206461	0.128634
OGN_17224-12	-0.553712	-0.199096	0.0154416	0.00209688	0.128634
GLIPR1_9265-10	0.603627	0.148182	0.00851165	0.00212235	0.128634
HMBS_11530-37	-0.48667	-0.323974	0.0325472	0.00213891	0.128634
LTB4R_13477-65	0.302898	0.277149	0.179456	0.00214763	0.128634
GTPBP10_24712-6	0.462546	0.121795	0.0419002	0.00214838	0.128634
ANKRD40_23367-8	0.292743	0.153227	0.194315	0.00215704	0.128634
MCF2L_13934-3	0.207507	0.127704	0.35627	0.00216903	0.128634
VTI1A_7952-2	0.188349	0.107267	0.402184	0.00217512	0.128634
METAP1_3210-1	0.247956	0.177139	0.270883	0.00217545	0.128634
DNAJB11_7110-2	0.423633	0.157787	0.0618589	0.00221923	0.130156
NEK7_12703-6	0.661283	0.256452	0.00410471	0.00223698	0.130156
NEIL1_21802-53	0.257334	0.15174	0.253316	0.00226285	0.130617
FER_4220-39	0.297329	0.209066	0.187494	0.00230156	0.131312
KPNA1_19587-12	0.286591	0.106501	0.203754	0.00231101	0.131312
CCL16_4913-78	-0.210165	-0.0892466	0.350177	0.00243992	0.137562
SH3GL3_18318-98	0.454256	0.19188	0.045611	0.00250601	0.13861
SHC1_5272-55	0.25451	0.145675	0.258519	0.00251893	0.13861
USP4_21763-46	0.335407	0.206549	0.137655	0.00252239	0.13861
IKBKG_21976-4	0.128227	0.120951	0.56799	0.00253473	0.13861
RTP4_18315-38	0.238554	0.236973	0.289332	0.00259991	0.140666
RBPMS2_23300-3	0.412061	0.214945	0.0691588	0.00261101	0.140666
GATM_18188-12	0.481318	0.290964	0.0344482	0.00263568	0.140951
NME1_5909-51	0.424284	0.364871	0.0614683	0.00268396	0.142485
GSN_16607-78	-0.539865	-0.108487	0.0181061	0.00273458	0.14412
DNMT3L_19142-39	0.435618	0.0961245	0.0549952	0.00281593	0.14734
VCPIP1_23187-9	0.180395	0.113738	0.422264	0.00288315	0.149779
VAV1_5275-28	0.180858	0.118054	0.421078	0.00291659	0.150442
NEGR1_13109-82	-0.555595	-0.153996	0.0151079	0.00294131	0.150649
TP53_6168-11	0.47402	0.0923084	0.0371958	0.00301545	0.153366
SH3BP5_23662-10	0.181785	0.111614	0.418712	0.00305504	0.153789
C14orf93_6439-59	0.449963	0.145876	0.0476409	0.00306606	0.153789
TMOD1_12595-11	-0.559485	-0.341388	0.0144388	0.00308927	0.153892
KDM4C_25298-53	0.215884	0.149861	0.337296	0.00313827	0.154411
ETS2_12350-86	0.301375	0.0980968	0.181627	0.00316025	0.154411
HBEGF_14094-29	0.423276	0.266361	0.0620745	0.00316337	0.154411
HGS_13644-30	0.261778	0.148752	0.245281	0.00320256	0.155282
EIF1B_12701-1	0.431958	0.195719	0.057019	0.00337554	0.161949
NIPAL4_12864-9	0.476266	0.325229	0.0363305	0.00339541	0.161949
CSNK1G1_20130-144	0.198764	0.121961	0.376791	0.00340719	0.161949
PGP_18235-16	0.574499	0.196481	0.0120992	0.00344684	0.161949
CERT1_13535-2	0.179101	0.136908	0.425587	0.0034601	0.161949
ZC3H12A_23680-1	0.304985	0.190488	0.176511	0.00348259	0.161949
ITGA1|ITGB1_3503-4	0.0543144	0.0336547	0.808719	0.00353564	0.161949
CFHR5_16055-3	0.502805	0.2008	0.0273593	0.00355008	0.161949
USP19_21730-56	0.334834	0.187255	0.13832	0.00361067	0.161949
SETD3_24260-4	0.416808	0.286676	0.0660812	0.00362828	0.161949
WNK3_5493-17	0.166012	0.0831222	0.460057	0.00364415	0.161949
HOXA11_22375-15	0.0746794	0.0600076	0.739294	0.00367458	0.161949
PIR_13634-209	0.48635	0.181971	0.0326581	0.00367487	0.161949
VIT_9627-15	-0.505372	-0.194296	0.0266047	0.00367892	0.161949
FBLN1_6470-19	-0.3259	-0.090691	0.149002	0.0036822	0.161949
SHC1_16043-30	0.307176	0.165875	0.173459	0.00369635	0.161949
CHRDL1_3362-61	-0.780356	-0.25916	0.00079816	0.00376131	0.163808
METRNL_21705-33	-0.71	-0.156692	0.00214438	0.0038405	0.165855
AFAP1L2_24445-38	0.430568	0.349149	0.057804	0.0038539	0.165855
DLG2_19620-16	0.209841	0.130665	0.350917	0.00388143	0.166057
FSCN1_24226-30	-0.462297	-0.142851	0.0420076	0.00391272	0.166416
EPN1_24255-38	0.202196	0.11373	0.368649	0.00395352	0.167174
FXR1_13076-4	0.283967	0.206034	0.207882	0.00397809	0.167241
ABHD4_21780-15	0.430686	0.277138	0.0577374	0.00405615	0.169138
ACAT2_17341-89	0.292327	0.197814	0.194942	0.00416447	0.169138
SH3GL2_20139-57	0.347461	0.186687	0.124258	0.00416468	0.169138
TOLLIP_13963-7	0.330067	0.119976	0.143942	0.00416837	0.169138
ALAD_15523-9	-0.683172	-0.190122	0.00307732	0.00418234	0.169138
RFESD_13603-7	-0.525705	-0.188129	0.0212479	0.00420053	0.169138
ARFIP1_13488-3	0.289948	0.15537	0.198562	0.00422606	0.169138
CHL1_8958-51	-0.526738	-0.112748	0.0210034	0.00423492	0.169138
EPS8L2_24891-54	-0.529185	-0.238671	0.0204341	0.00423904	0.169138
NRBP1_12616-45	0.10902	0.0634014	0.627236	0.0042891	0.169138
SH3GL2_12499-108	0.446923	0.157662	0.0491248	0.0043092	0.169138
CTNNB1_9842-2	0.406256	0.422086	0.0730843	0.00430923	0.169138
FGR_3810-50	0.0687757	0.0533167	0.759226	0.00432554	0.169138
NMT1_12448-246	0.453765	0.158867	0.045839	0.00435973	0.169563
DDAH1_19392-6	0.498831	0.308106	0.0285647	0.00441378	0.170752
SHARPIN_24472-28	0.21335	0.147304	0.342966	0.00446854	0.170979
DFFA_21249-115	0.360563	0.0768506	0.110895	0.00448113	0.170979
LYN_3381-24	0.332559	0.115865	0.14098	0.00449016	0.170979
CAMK2A_3350-53	0.0779131	0.0589669	0.72845	0.00457337	0.172414
WWP1_11307-33	0.192569	0.1191	0.39177	0.00459507	0.172414
FKBP5_21577-35	0.401139	0.202253	0.0766966	0.00460551	0.172414
CMIP_25100-11	0.395458	0.225377	0.0808803	0.00462266	0.172414
PRKCQ_3817-18	0.255394	0.155556	0.256883	0.00476437	0.176792
CYLD_21765-10	0.205253	0.138267	0.361492	0.00485469	0.179229
EEF1A1_25256-23	0.390356	0.149408	0.0847967	0.0049111	0.179879
CSF2_4697-59	0.17762	0.0716168	0.429408	0.00492898	0.179879
FBXL5_12846-3	0.408845	0.102075	0.0713113	0.00494648	0.179879
TFCP2L1_25104-10	0.282866	0.127063	0.209633	0.00501607	0.181502
TMUB2_9226-6	0.14125	0.0540552	0.529438	0.00515091	0.18426
C5_2381-52	0.678957	0.138764	0.00325438	0.00516564	0.18426
USO1_13639-101	0.236635	0.150029	0.293201	0.00518185	0.18426
APPL1_12825-18	0.323653	0.136696	0.151786	0.00519364	0.18426
CDH5_2819-23	-0.543607	-0.157371	0.0173483	0.00524158	0.184664
CERT1_13950-9	0.0931175	0.0666717	0.678236	0.0052558	0.184664
COL11A2_11278-4	-0.509134	-0.396423	0.0255321	0.00535488	0.187241
TGFBI_3283-21	-0.595887	-0.200361	0.0093559	0.00538611	0.187432
RAB3D_19379-154	0.179387	0.101364	0.42485	0.00543986	0.18788
RABL6_25276-32	0.319775	0.303851	0.156688	0.00545066	0.18788
NMB_9321-400	-0.447836	-0.120839	0.048675	0.0055316	0.18977
WEE2_25038-5	0.269372	0.0797972	0.231973	0.00574176	0.196055
NUDT16L1_12497-29	0.408192	0.17016	0.0717548	0.00578722	0.196684
AIP_3839-60	0.317916	0.172807	0.159081	0.00592371	0.199681
CAT_3488-64	-0.581161	-0.322464	0.0111753	0.00596524	0.199681
UBE2Q1_21727-15	0.371247	0.226941	0.100876	0.00597669	0.199681
S100A10_15318-75	-0.767233	-0.336197	0.000963931	0.00600956	0.199681
NMRAL1_13988-67	0.333985	0.36467	0.139308	0.00602192	0.199681
ALDH7A1_21498-3	0.619766	0.19788	0.00697037	0.00604011	0.199681
HS2ST1_21736-60	0.269233	0.144378	0.232213	0.00611163	0.200217
RPS12_21829-8	0.540831	0.237807	0.0179077	0.00615448	0.200217
HDAC4_25275-30	0.358956	0.142608	0.11247	0.00619001	0.200217
AMMECR1L_18402-1	0.315962	0.16089	0.161627	0.00620036	0.200217
FSTL3_3438-10	-0.603696	-0.280759	0.00850446	0.00622406	0.200217
POU2AF1_21839-3	0.297889	0.251997	0.186674	0.00630186	0.200217
ENO2_10339-48	-0.273526	-0.111157	0.22492	0.00632434	0.200217
SMOC1_13118-5	-0.510056	-0.11793	0.0252752	0.00634006	0.200217
CSDE1_12735-39	0.355202	0.127417	0.116216	0.0063748	0.200217
C9_13722-105	0.469679	0.195305	0.0389187	0.00639495	0.200217
SGK3_10042-8	0.195498	0.0471984	0.384642	0.00641494	0.200217
EIF4H_5885-55	0.313084	0.138999	0.165432	0.00642282	0.200217
CYTH3_21365-5	0.173221	0.122743	0.440878	0.0064308	0.200217
CREB3L4_11308-8	-0.551833	-0.127782	0.0157813	0.00644174	0.200217
CAMK2D_3419-49	0.0446818	0.032825	0.842139	0.00650944	0.200896
IRAG2_9096-80	0.29065	0.099286	0.197489	0.0065681	0.200896
XXYLT1_6375-75	-0.461404	-0.157623	0.0423953	0.00657834	0.200896
MESD_15299-102	0.362841	0.124761	0.108694	0.00663295	0.200896
CD93_14136-234	-0.672386	-0.242027	0.00354937	0.00665881	0.200896
AKIRIN2_23280-9	0.232114	0.115923	0.302456	0.00667025	0.200896
NMI_17512-2	0.482859	0.192068	0.0338912	0.00667103	0.200896
DTX3L_11643-73	0.149526	0.137068	0.505661	0.00668457	0.200896
S100A16_17836-17	-0.432199	-0.130245	0.0568838	0.00679375	0.203337
IL1RN_5353-89	0.573084	0.211498	0.012304	0.00684273	0.203964
GSTK1_13474-40	0.243401	0.122999	0.279716	0.00688631	0.204425
IKBKB_24940-3	0.128888	0.0551351	0.566002	0.00695336	0.204972
PDE6H_20393-10	0.284013	0.0552512	0.20781	0.00699187	0.204972
APOL1_11510-51	0.406697	0.16462	0.0727795	0.00703975	0.204972
MTSS2_25252-29	0.193639	0.128971	0.389158	0.00706392	0.204972
CHAD_13460-4	-0.484	-0.30696	0.0334835	0.00706451	0.204972
SIRT3_17495-141	0.613175	0.186077	0.00756601	0.00708704	0.204972
PLCD1_24909-40	-0.387915	-0.144431	0.0867247	0.00710202	0.204972
MRAP2_10889-2	0.202459	0.198597	0.368028	0.00719527	0.205348
DDI2_25446-34	-0.607525	-0.323934	0.0081133	0.00721476	0.205348
ERC1_24983-119	0.246071	0.165956	0.274515	0.00722466	0.205348
PGLYRP2_5601-2	-0.592214	-0.144228	0.00978254	0.00725152	0.205348
ZNRF3_10390-21	0.362143	0.134438	0.109365	0.0072562	0.205348
HEXIM2_14205-6	0.158749	0.10877	0.479853	0.00737469	0.207892
UBA1_21760-22	0.280513	0.114563	0.21341	0.00746219	0.208081
LIMA1_11543-84	0.21688	0.0989698	0.335086	0.00747483	0.208081
PKLR_11203-97	-0.422233	-0.338653	0.062706	0.00748284	0.208081
GMPS_18184-28	0.351114	0.206266	0.120409	0.00752472	0.208081
NRN1L_20159-1	-0.505116	-0.224504	0.0266791	0.00755045	0.208081
LYRM1_22496-21	0.295173	0.0853948	0.190678	0.00757055	0.208081
MAP2K5_22041-26	0.342192	0.128866	0.129981	0.00758166	0.208081
ATAD1_6625-31	0.269647	0.11951	0.231502	0.0076731	0.20863
ARID3C_25484-120	0.17534	0.119607	0.435331	0.00767965	0.20863
PMM2_17794-6	0.369001	0.184623	0.102919	0.00768771	0.20863
ECHDC1_20952-15	0.27386	0.150309	0.224359	0.00777862	0.210312
GNS_3616-3	-0.675196	-0.227085	0.0034203	0.0078321	0.210974
MACO1_12367-52	0.0573071	0.0310073	0.798406	0.00787638	0.211384
STIM1_8916-32	0.366547	0.16667	0.105189	0.00794514	0.212445
CFL2_15339-32	-0.531497	-0.560589	0.0199087	0.00799947	0.213114
PDGFC_13658-31	0.381596	0.169023	0.0918842	0.00808303	0.214554
ZNF696_22841-16	0.115412	0.135333	0.607219	0.00814111	0.214791
STK3_21389-32	0.0262101	0.0195636	0.906991	0.00815101	0.214791
FCAMR_9568-289	0.423042	0.438932	0.0622155	0.00820558	0.215448
UBL4A_11490-42	0.140053	0.0857871	0.532924	0.00824677	0.215751
ID1_15402-2	0.211537	0.0609656	0.347059	0.00828143	0.215881
HSPBP1_21111-49	0.346583	0.622982	0.125197	0.00831192	0.215902
PAWR_9565-6	0.278758	0.207222	0.21626	0.00835934	0.215932
GAGE2D_22968-9	0.328829	0.643055	0.145431	0.00840197	0.215932
C2CD2L_23704-11	0.193269	0.155095	0.390058	0.00840215	0.215932
ARHGAP25_11333-82	0.395952	0.199751	0.0805086	0.00846909	0.216886
SAA1_15515-2	0.450297	0.918641	0.0474802	0.00862049	0.219434
HSD17B4_23643-22	0.263952	0.128914	0.241417	0.00864158	0.219434
BIN3_24645-2	0.0151378	0.00661121	0.946199	0.00865909	0.219434
SYAP1_23409-83	0.205945	0.149652	0.359883	0.00873145	0.219553
CXCL13_3487-32	0.547079	0.406476	0.0166708	0.00873533	0.219553
MAP4K5_21989-12	0.179872	0.105296	0.423605	0.00875436	0.219553
TARBP2_12781-2	0.247224	0.109597	0.27229	0.00884297	0.220567
FOXP4_24259-24	0.181663	0.13923	0.419022	0.0089274	0.220567
SMAD2_10364-6	0.312983	0.182094	0.165567	0.00893332	0.220567
CTNNA1_24426-15	0.314832	0.30722	0.163112	0.00893914	0.220567
MRPL10_22554-101	0.22375	0.158142	0.320094	0.00894643	0.220567
MARCO_9003-99	0.381345	0.0718076	0.0920946	0.00908509	0.222684
RTN4R_5105-2	-0.315666	-0.11896	0.162015	0.00909354	0.222684
HDLBP_13570-43	0.176067	0.102741	0.433436	0.00919909	0.224513
NELL2_6022-57	-0.503434	-0.126168	0.0271727	0.0093525	0.227494
SERPINB13_18841-1	-0.328869	-0.170459	0.145383	0.00947845	0.229789
POLR2M_23398-1	0.372335	0.21188	0.0998986	0.00953479	0.230387
BAG6_21955-36	0.192919	0.0775031	0.390916	0.00963581	0.231159
PDPK1_4460-8	0.149153	0.101517	0.50672	0.00963967	0.231159
A2M_3708-62	-0.592061	-0.268647	0.00980071	0.00966208	0.231159
NARS1_21383-37	0.398804	0.136869	0.0783937	0.00972102	0.231574
PPP3CA|PPP3R1_4903-72	0.36088	0.124297	0.110587	0.00978591	0.231574
MBLAC2_23520-60	0.45706	0.457374	0.0443252	0.009824	0.231574
DNAJC10_8297-8	0.180058	0.0838653	0.423127	0.00990007	0.231574
ARHGEF2_12848-9	0.37377	0.109041	0.0986203	0.00995671	0.231574
AHSG_3581-53	-0.392631	-0.0920755	0.0830309	0.00996181	0.231574
FLNA_11245-43	0.241318	0.121053	0.283821	0.00997333	0.231574
BAP18_21153-5	0.240672	0.0984357	0.285102	0.00999316	0.231574
F9_4876-32	0.593413	0.148395	0.00964141	0.00999962	0.231574
G3BP2_9831-12	0.262016	0.113249	0.244856	0.0100603	0.231574
PPP1R14A_19117-3	0.524695	0.346229	0.0214895	0.0100607	0.231574
PRKAA2|PRKAB2|PRKAG1_5245-40	0.109314	0.0643027	0.626309	0.0100915	0.231574
NAPG_17773-26	0.291548	0.161433	0.196123	0.0100934	0.231574
S100A11_14011-17	-0.232615	-0.0518898	0.301422	0.0102255	0.233867
CRYBB1_17751-68	0.703957	0.378157	0.00232794	0.0102593	0.233906
MAPK6_22858-3	-0.278357	-0.0656469	0.216913	0.0103691	0.235271
SDF2L1_6990-44	0.175578	0.0632056	0.434711	0.0104276	0.235271
SERPING1_13710-6	0.331697	0.0870745	0.141999	0.010486	0.235271
STK4_22847-18	0.406646	0.212782	0.0728148	0.0105041	0.235271
UBE2H_21935-16	0.159759	0.0892783	0.477072	0.0105067	0.235271
NOTCH1_5107-7	-0.378508	-0.0766672	0.0944956	0.0105133	0.235271
PABPC4_12603-87	0.33518	0.120051	0.137918	0.0106486	0.237288
USP10_21746-13	0.173453	0.0732132	0.440268	0.0106992	0.237288
CFHR5_3666-17	0.44385	0.154653	0.0506652	0.0107013	0.237288
DNAJC16_10454-99	0.0656238	0.0479225	0.769936	0.0107536	0.237724
USP8_13450-49	0.306296	0.158847	0.17468	0.0109106	0.239877
CCN2_2975-19	0.207364	0.105527	0.3566	0.0109281	0.239877
PNKP_13657-2	0.286486	0.191269	0.203918	0.01095	0.239877
BCAP29_11570-94	0.426242	0.344838	0.0603065	0.0110393	0.240763
DLST_23699-61	0.343371	0.155491	0.128683	0.0110566	0.240763
TBL2_11227-31	0.197169	0.118172	0.380611	0.0111237	0.241294
NOTCH2_8407-84	-0.455276	-0.114468	0.0451395	0.0111474	0.241294
RANGAP1_25036-10	0.291397	0.188047	0.196351	0.011232	0.241804
GABARAP_22966-20	0.470358	0.132895	0.038645	0.0112576	0.241804
LRP11_15472-16	-0.258267	-0.0871733	0.251614	0.0112707	0.241804
HSD17B10_4217-49	0.248984	0.157084	0.268918	0.0113337	0.241824
SBDS_3866-7	0.357234	0.183535	0.114175	0.0113381	0.241824
HBA1|HBB_4915-64	-0.62719	-0.950988	0.00635111	0.0114405	0.243295
MB_3042-7	-0.130847	-0.0646196	0.560125	0.0115957	0.245876
TIAM2_24968-10	0.127229	0.023093	0.571	0.0116376	0.246048
TIA1_21885-196	0.234535	0.123528	0.297475	0.0117874	0.247788
SSMEM1_8298-8	0.223103	0.12481	0.321488	0.0117978	0.247788
COMMD7_2823-7	0.134909	0.0679504	0.548038	0.0118221	0.247788
UBASH3B_12558-3	0.283761	0.113467	0.208208	0.0118979	0.248659
PDE11A_5252-33	0.245549	0.116634	0.275527	0.0119936	0.24994
UPRT_21354-92	0.354695	0.111593	0.11673	0.0120334	0.250053
MBNL1_24408-30	0.423911	0.198201	0.0616921	0.0121324	0.250314
DLGAP4_24436-23	0.382541	0.186959	0.0910971	0.0121812	0.250314
TBC1D25_24424-25	0.296734	0.168587	0.188368	0.0121821	0.250314
CTNNA1_24426-191	0.186369	0.110645	0.407125	0.0121836	0.250314
MTHFD2_18321-38	0.262914	0.229857	0.243256	0.0122596	0.250463
RAB32_17778-19	0.25843	0.138267	0.251317	0.0122601	0.250463
ALB_18380-78	-0.48306	-0.111279	0.0338191	0.0122941	0.250463
OPHN1_12591-27	0.165688	0.116876	0.460932	0.0124169	0.251699
SERPINH1_10800-15	0.273379	0.217457	0.225167	0.0124448	0.251699
CIAO1_21178-8	0.319038	0.153634	0.157634	0.0124837	0.251699
ITIH4_4811-33	0.418232	0.112764	0.0651808	0.0124932	0.251699
KLK7_3378-49	-0.425014	-0.165764	0.0610333	0.0125312	0.251765
PRPF6_9581-4	0.407462	0.14358	0.0722534	0.0126727	0.253907
HDHD3_19482-11	0.168936	0.103333	0.452222	0.0127208	0.254171
FUBP3_24952-28	0.146185	0.09666	0.515191	0.0128495	0.25604
DDR2_15381-45	-0.140043	-0.0383387	0.532953	0.0128982	0.256307
MAPKAPK3_3822-54	0.386679	0.15386	0.0877144	0.0129949	0.257526
NUMB_25248-28	0.429403	0.153459	0.0584693	0.0130659	0.258229
RRM1_11360-39	-0.371582	-0.387665	0.100574	0.0131015	0.258231
PPIL1_9884-8	0.215661	0.114244	0.337793	0.0131402	0.258294
TAX1BP3_12498-12	0.418069	0.176669	0.0652837	0.0131932	0.258628
SNX16_23408-1	0.239579	0.108141	0.287279	0.0132283	0.258628
PGRMC1_7863-50	0.269774	0.0767598	0.231285	0.0133053	0.259435
PGRMC2_10631-9	0.300362	0.067965	0.183083	0.0134147	0.260107
CD109_3290-50	-0.323799	-0.0975066	0.151605	0.0134246	0.260107
GNMT_14006-36	-0.0902969	-0.0213047	0.68745	0.0134582	0.260107
CSNK1G2_17436-193	0.188515	0.129593	0.401771	0.0135203	0.260107
CDC34_12532-28	0.336014	0.172171	0.136954	0.0135565	0.260107
CCL14_2900-53	-0.490606	-0.308986	0.0312081	0.0135876	0.260107
FASN_8403-18	0.205458	0.125406	0.361015	0.0136137	0.260107
VPS26A_19293-6	0.423495	0.164095	0.0619423	0.0136453	0.260107
VIL1_24901-4	0.325926	0.191854	0.148969	0.0136616	0.260107
WASL_25082-3	0.298182	0.0552408	0.186246	0.0137281	0.26034
AP2A2_13621-31	0.18008	0.0620587	0.42307	0.0137454	0.26034
NAP1L1_13636-20	0.386643	0.113849	0.087744	0.0138251	0.260729
CAVIN1_24689-9	0.217585	0.0990153	0.333526	0.0138571	0.260729
PAK4_13719-19	0.215464	0.108593	0.338233	0.0138735	0.260729
SLAMF7_5487-7	-0.582033	-0.538407	0.0110593	0.0139632	0.261367
PENK_9076-25	-0.347935	-0.222672	0.123754	0.0140319	0.261367
VTA1_4209-60	0.242238	0.0943073	0.282003	0.0140364	0.261367
PFN4_20922-4	0.278008	0.116	0.217485	0.014121	0.261367
SELENOM_15336-7	-0.359209	-0.132702	0.11222	0.0141358	0.261367
RABL3_23312-16	0.127342	0.0690285	0.57066	0.0142204	0.261367
MBNL2_24446-65	0.312589	0.191207	0.166094	0.0142261	0.261367
MVK_11391-69	0.214733	0.118938	0.339863	0.0142278	0.261367
JAG1_7754-11	0.298627	0.244674	0.185597	0.0142309	0.261367
CACYBP_12432-23	0.373353	0.155241	0.0989907	0.0143552	0.262679
SERPINA4_14105-5	-0.351938	-0.0905442	0.119554	0.0143824	0.262679
DYNLRB1_3845-51	0.288587	0.227893	0.200654	0.0144107	0.262679
NPNT_6342-10	-0.0346416	-0.0283786	0.877283	0.0145195	0.264
CLEC3B_5701-81	-0.355187	-0.0878463	0.116231	0.0146294	0.265336
CBLN4_5688-65	-0.219144	-0.105979	0.330096	0.0146978	0.265831
NMS_9503-1	0.455045	0.106064	0.045246	0.014743	0.265831
MMP7_2789-26	-0.536628	-0.343563	0.0187853	0.0147922	0.265831
AK5_13613-23	0.414817	0.135844	0.0673575	0.0148716	0.265831
C1QL2_6423-66	-0.48361	-0.225036	0.0336225	0.0149179	0.265831
VEGFA_4867-15	0.44491	0.410372	0.0501292	0.0149408	0.265831
CBL_12016-60	0.190519	0.0822507	0.396808	0.0149448	0.265831
RRBP1_9913-4	0.0437687	0.0359147	0.845323	0.0149491	0.265831
CHMP3_12508-9	0.410279	0.189365	0.0703445	0.015009	0.266204
SNPH_17343-6	0.00412615	0.00152103	0.985325	0.0150433	0.266204
GZMK_9545-156	-0.469866	-0.322521	0.0388434	0.0151211	0.266529
NFE2L2_22510-6	0.195849	0.110544	0.383793	0.015135	0.266529
EBAG9_19802-22	0.114549	0.0585142	0.609902	0.0152072	0.26672
AMOT_25296-3	-0.103911	-0.0498179	0.643439	0.0152191	0.26672
C5|C6_4482-66	0.536163	0.136138	0.0188849	0.0152623	0.266795
MYDGF_9248-36	0.269814	0.0719061	0.231215	0.015402	0.266795
PPCS_17843-30	0.371468	0.133844	0.100677	0.0154325	0.266795
SNX11_24685-12	0.321022	0.174109	0.155099	0.0154884	0.266795
DAPK1_13955-33	0.211723	0.101077	0.346637	0.0155502	0.266795
DYRK2_20205-55	0.429282	0.0878321	0.0585387	0.0155675	0.266795
KCNE5_8908-14	-0.525267	-0.164789	0.0213526	0.0155804	0.266795
EFCAB14_9514-46	0.253738	0.252732	0.259955	0.0155923	0.266795
CD99L2_10539-30	0.423824	0.0805364	0.0617445	0.0156213	0.266795
KYNU_4559-64	0.517243	0.160367	0.0233486	0.0156464	0.266795
FYN_3813-3	0.0205422	0.0190825	0.927039	0.0156745	0.266795
TMEM38B_9509-4	-0.05087	-0.0259985	0.820632	0.0156891	0.266795
AGAP2_14291-53	0.219034	0.186911	0.330336	0.0157003	0.266795
KLK8_2834-54	-0.373815	-0.178592	0.0985809	0.0158978	0.26875
CDH11_7763-25	0.622696	0.135493	0.00671967	0.0159105	0.26875
CHGA_11184-51	-0.277599	-0.223342	0.218157	0.0159482	0.26875
CHRNA5_21231-3	0.169646	0.051273	0.450329	0.0159632	0.26875
RNF13_8087-250	0.339784	0.146205	0.132665	0.0160628	0.269634
HDGFL3_18899-82	-0.695545	-0.179775	0.00260796	0.0160898	0.269634
AGFG1_11681-8	0.138952	0.0572514	0.536141	0.0162531	0.271734
OXCT1_25043-74	0.237755	0.118233	0.29094	0.0162898	0.271734
PCBP2_23363-41	0.399475	0.133288	0.0779033	0.0165305	0.275117
AHSA1_11633-89	0.382782	0.154269	0.0908977	0.0165691	0.27513
RABEP1_24417-22	0.198765	0.110287	0.376787	0.0167277	0.277131
CLIC2_22954-10	-0.450095	-0.163895	0.0475772	0.0168432	0.277585
SAA2_18832-65	0.36455	1.50047	0.107066	0.0168927	0.277585
IMPACT_20463-315	0.137002	0.0829687	0.541863	0.0168963	0.277585
DNAJC1_24917-95	0.263884	0.224145	0.241536	0.0169078	0.277585
CEL_9796-4	0.518976	0.32084	0.0229041	0.0170204	0.278366
CCL7_22969-12	0.689144	0.284922	0.00284177	0.0170319	0.278366
TPM1_5033-27	0.424001	0.119354	0.0616383	0.0171222	0.279215
ATP5PF_7788-1	-0.512477	-0.364464	0.0246112	0.0172984	0.280723
IGLL1_6485-59	-0.436043	-0.521902	0.0547639	0.0173218	0.280723
HEXIM1_15596-7	0.236781	0.139612	0.292907	0.0173305	0.280723
SPINT2_2843-13	0.361909	0.205495	0.109591	0.017474	0.282418
MVB12B_23320-11	0.0106071	0.00775663	0.962287	0.0175595	0.28258
PIN4_12718-43	0.326913	0.121826	0.147759	0.0176021	0.28258
KLRC3_7795-14	-0.153001	-0.0415716	0.495852	0.0176396	0.28258
CPB2_3518-54	0.378865	0.0756599	0.094191	0.0176561	0.28258
SEC22A_13713-164	0.0226505	0.0199416	0.919575	0.0176783	0.28258
ROBO4_9232-1	-0.493572	-0.17856	0.0302311	0.0178014	0.282864
CLIC2_17837-5	-0.351293	-0.152685	0.120223	0.017812	0.282864
CUL3_10045-47	0.156091	0.0562732	0.487217	0.0178127	0.282864
SEMA4B_9805-51	-0.41859	-0.124785	0.0649561	0.0178807	0.283325
LY6G6D_6469-62	0.395167	0.0704999	0.081099	0.0181462	0.285388
CAMK2B_3351-1	0.0225115	0.0196781	0.920067	0.0181727	0.285388
PPM1A_12619-14	0.388495	0.121775	0.0862635	0.0181957	0.285388
IL1RL1_4234-8	0.265724	0.231586	0.2383	0.0182013	0.285388
ADD2_24468-36	0.182511	0.120026	0.416862	0.0182071	0.285388
THAP4_24490-16	-0.486705	-0.182404	0.032535	0.0183696	0.285874
TRAPPC2_20402-11	0.22342	0.115855	0.320804	0.0183821	0.285874
DERL1_13393-46	0.0301949	0.0245027	0.892931	0.0183945	0.285874
CD300LG_20585-5	-0.475272	-0.275738	0.0367113	0.0183953	0.285874
CFHR1_5982-50	0.376701	0.085452	0.0960524	0.0187045	0.289957
FKBP14_9340-17	0.158901	0.0958656	0.479434	0.0187538	0.289957
RAB3D_19808-26	0.201835	0.101415	0.3695	0.0187776	0.289957
PMVK_12450-42	0.332242	0.170895	0.141354	0.0188352	0.290229
CLIC5_12475-48	-0.115584	-0.064351	0.606683	0.0189382	0.290808
LMOD1_12504-26	0.332251	0.206037	0.141344	0.0189999	0.290808
TOR1AIP2_10553-8	0.0981296	0.0435287	0.661984	0.0190273	0.290808
GAB1_24268-21	0.228205	0.128998	0.310616	0.0190326	0.290808
TMOD3_12861-13	0.276566	0.136956	0.219857	0.0190771	0.290857
SNX27_24945-16	0.148974	0.089065	0.50723	0.0191854	0.290857
UBE3A_11226-16	0.232354	0.116393	0.301959	0.0191927	0.290857
INPP5B_12641-3	0.214006	0.101439	0.341491	0.0192977	0.290857
CA2_4970-55	0.317734	0.0444043	0.159316	0.0193297	0.290857
SRGAP2_25091-83	0.301959	0.115448	0.180792	0.0193395	0.290857
H2BC21_14143-8	-0.740688	-0.96678	0.00140344	0.0194169	0.290857
USP30_21764-99	0.0748147	0.018491	0.738839	0.0194625	0.290857
PLEKHM2_25291-27	-0.725974	-0.193249	0.00172219	0.0195564	0.290857
ACYP2_12812-25	0.32837	0.12837	0.145986	0.0195946	0.290857
PYCR1_18170-46	0.36137	0.466462	0.110111	0.0196465	0.290857
ALG2_23654-6	0.114314	0.0646037	0.610635	0.0197342	0.290857
CDH4_20589-5	0.198899	0.0958677	0.376467	0.0197474	0.290857
ARHGAP1_9815-5	0.159511	0.0729054	0.477756	0.0197725	0.290857
TSG101_13044-5	0.272978	0.123956	0.225842	0.0197885	0.290857
C16orf71_23607-1	0.287622	0.0729126	0.202149	0.0198008	0.290857
ACADSB_17403-14	0.191633	0.13811	0.394065	0.019829	0.290857
PTPN11_11830-48	0.423302	0.122279	0.0620586	0.0198469	0.290857
DAB2_21963-48	0.261344	0.0978801	0.246057	0.0198797	0.290857
SEPHS1_14083-25	0.226595	0.0880068	0.314019	0.0199113	0.290857
PSMD4_13568-30	0.0964472	0.04508	0.667422	0.0199168	0.290857
FOXM1_10056-5	0.185917	0.111557	0.40826	0.0199424	0.290857
MSI2_21366-7	0.192555	0.120067	0.391804	0.0199557	0.290857
F9_5307-12	0.440426	0.128069	0.0524292	0.0200223	0.291035
HMGCR_5230-99	-0.551896	-0.177857	0.0157697	0.0201261	0.291035
GM2A_15441-6	-0.481272	-0.215618	0.0344649	0.0201675	0.291035
ADSS2_12644-63	-0.331329	-0.110013	0.142437	0.0201676	0.291035
VAPA_7167-102	0.303164	0.158335	0.179078	0.0201901	0.291035
GPI_4272-46	0.372651	0.129066	0.0996159	0.020208	0.291035
CAPG_4968-50	-0.552085	-0.301065	0.0157353	0.0203271	0.292172
DOK2_14246-50	0.328235	0.198512	0.146149	0.0204335	0.292778
CHP1_12458-79	0.130589	0.0690143	0.560897	0.0204616	0.292778
MZT2A_24928-20	0.478433	0.0673602	0.0355126	0.0204901	0.292778
RAP1GDS1_14106-46	0.212183	0.100063	0.345596	0.0206646	0.294693
PAGR1_23967-8	0.364607	0.155748	0.107013	0.0207162	0.294851
DHX58_14012-17	0.234208	0.123574	0.298145	0.020838	0.294981
GOLPH3L_23542-8	0.332311	0.129402	0.141273	0.0208576	0.294981
RAB4A_16883-57	0.251715	0.137694	0.263742	0.0208992	0.294981
PTP4A2_11699-16	0.276229	0.14266	0.220414	0.0209119	0.294981
UCK1_23364-3	0.322998	0.198864	0.152606	0.0209281	0.294981
ARHGAP5_14748-31	0.121483	0.0800916	0.588482	0.0210996	0.296558
IL18RAP_2993-1	0.217008	0.0392626	0.334803	0.0211535	0.296558
CAMLG_21140-19	0.138387	0.100727	0.537795	0.0211623	0.296558
GCHFR_21118-48	-0.434407	-0.296298	0.0556581	0.0212784	0.297387
PLOD2_6923-1	0.283696	0.141681	0.208312	0.0213033	0.297387
GZMA_13712-104	-0.281654	-0.105971	0.211572	0.0214531	0.298905
NOTCH3_5108-72	-0.315883	-0.104752	0.161731	0.0215396	0.299151
MBL2_3000-66	0.262302	0.238361	0.244345	0.0215719	0.299151
CNP_6609-22	0.224446	0.105758	0.318601	0.02163	0.299151
GIPC2_20921-1	-0.273127	-0.116195	0.22559	0.0216675	0.299151
COPB2_24459-15	0.179374	0.0640055	0.424884	0.0216764	0.299151
C9_3060-43	0.395399	0.134594	0.0809246	0.021848	0.300948
LONP1_6398-12	0.214614	0.142671	0.340131	0.022086	0.303651
TTC1_9864-38	0.2881	0.0963588	0.201408	0.0222294	0.304316
CXCL10_4141-79	0.329422	0.395629	0.144716	0.0222709	0.304316
FTMT_8048-9	-0.440856	-0.211643	0.0522051	0.0222783	0.304316
INSR_3448-13	-0.108869	-0.0552172	0.62771	0.0223018	0.304316
LCP1_9749-190	0.55371	0.187834	0.015442	0.0224834	0.305689
DSC2_13126-52	-0.364407	-0.134833	0.107202	0.0224864	0.305689
NUDC_8871-14	0.386589	0.185199	0.0877871	0.0227027	0.307769
RBFOX2_11462-8	-0.519547	-0.118931	0.0227593	0.0227241	0.307769
THBS4_3340-53	-0.5022	-0.265671	0.02754	0.0227746	0.30788
RNF25_23637-55	0.233062	0.0892604	0.3005	0.0228424	0.307903
SEMA6D_20530-2	-0.493001	-0.212561	0.030417	0.0228938	0.307903
SLITRK6_16916-19	-0.494411	-0.138551	0.0299597	0.0229191	0.307903
PACSIN1_12676-1	0.198647	0.110955	0.377069	0.0229676	0.307903
NHEJ1_11351-233	0.240809	0.156162	0.284831	0.0229932	0.307903
CD200R1_5103-30	0.31644	0.0373439	0.161001	0.0230303	0.307903
GSK3B_24050-26	0.237802	0.128694	0.290843	0.023089	0.308122
C1S_8840-61	0.579494	0.0930715	0.0114003	0.0232071	0.30913
H2AC11_22468-54	-0.716178	-0.800294	0.00197075	0.023388	0.310483
APBB3_13589-10	0.235216	0.0610705	0.296085	0.0234057	0.310483
NFATC1_14286-2	-0.169776	-0.251137	0.449984	0.0234367	0.310483
SPAST_10870-32	0.313289	0.125729	0.165158	0.0236013	0.312096
VPS4A_11476-43	0.170975	0.0866365	0.446804	0.0237532	0.312906
NMT1_5196-7	0.353476	0.197029	0.117972	0.0237676	0.312906
IRF5_25460-36	0.170673	0.0405373	0.447604	0.0237917	0.312906
CTPS1_23705-42	0.351841	0.130035	0.119655	0.0238587	0.313221
VPS4B_12668-7	0.432883	0.145288	0.0565016	0.0239536	0.313379
ANKRD16_24720-10	0.301199	0.186124	0.18188	0.0240134	0.313379
DNAJB6_11606-22	0.110328	0.0489278	0.623115	0.0240267	0.313379
PALMD_22059-56	-0.451651	-0.198283	0.0468337	0.0240431	0.313379
MTRF1L_11134-30	0.208891	0.120729	0.35309	0.0241327	0.313432
AKR7A2_4188-1	0.316974	0.116761	0.160305	0.0241626	0.313432
EPOR_2715-25	0.247901	0.220873	0.270988	0.0241765	0.313432
HPSE_5604-30	0.296567	0.286886	0.188615	0.024349	0.315108
PCDH10_9018-38	-0.334781	-0.137301	0.13838	0.0245232	0.316402
MATN2_3325-2	-0.394788	-0.117133	0.0813858	0.0245662	0.316402
WAS_22033-32	0.315651	0.106231	0.162034	0.0245795	0.316402
GPR142_12766-33	0.328817	0.418733	0.145445	0.0246701	0.317007
HEXIM1_22977-18	0.0253457	0.00981033	0.910045	0.0247838	0.317905
SLC16A3_9049-2	0.353008	0.292241	0.118452	0.0248711	0.318032
KIAA0040_14603-51	0.285238	0.0915582	0.205874	0.0249098	0.318032
KLRF1_5098-79	0.408507	0.0849437	0.0715406	0.0249248	0.318032
YAP1_25451-39	-0.339024	-0.141623	0.133521	0.0251415	0.319257
RSPO3_8427-118	-0.426762	-0.113199	0.0600006	0.0252061	0.319257
GRK2_3347-9	0.297265	0.123684	0.187589	0.0252367	0.319257
NFKB1_9869-28	0.257972	0.132254	0.252153	0.0252996	0.319257
MAPK3_2855-49	0.166641	0.0693149	0.458366	0.0253205	0.319257
AGR2_4959-2	0.33788	0.0596616	0.134818	0.0253635	0.319257
PKLR_15607-56	-0.340873	-0.279084	0.131446	0.0253888	0.319257
NAA50_20943-14	0.300863	0.111767	0.182363	0.0254841	0.319257
CTDSP1_21166-1	0.106291	0.0495716	0.635868	0.025513	0.319257
MRM1_21319-196	0.0997527	0.0440097	0.656755	0.0255375	0.319257
RAB3B_16847-39	0.142808	0.0725192	0.524917	0.0255806	0.319257
BTNL8_9026-40	0.112358	0.0419755	0.616744	0.0255851	0.319257
DNAJB1_3852-19	0.111491	0.0764374	0.619462	0.0255915	0.319257
OSM_14063-17	0.363685	0.124068	0.107888	0.0256471	0.319403
SSR1_8106-15	0.537355	0.118834	0.0186308	0.0257761	0.32046
SCP2_25049-8	0.270242	0.109273	0.230484	0.0258616	0.320575
CIRBP_12724-81	0.278499	0.111726	0.216681	0.0258734	0.320575
TBX22_11146-4	0.289753	0.0700659	0.19886	0.0259598	0.321098
RAB33A_23255-7	0.192124	0.130006	0.392861	0.026333	0.324691
PLD3_10948-14	0.0818938	0.0657833	0.715177	0.0264207	0.324691
SH3PXD2B_25297-11	0.386753	0.447136	0.0876556	0.0265147	0.324691
EPHA5_3806-55	-0.495979	-0.16915	0.0294581	0.0265234	0.324691
C1D_7821-6	0.437545	0.102014	0.0539541	0.0265346	0.324691
AMY2A_18917-53	-0.194028	-0.111126	0.388211	0.0265484	0.324691
CRNN_17738-7	0.168453	0.085159	0.45351	0.0265628	0.324691
MPL_3473-78	0.186464	0.105631	0.406887	0.026637	0.324955
CNTN2_3296-92	-0.320822	-0.147122	0.155354	0.0266737	0.324955
UXS1_8258-22	0.204591	0.0577621	0.363033	0.0268402	0.326328
SPARCL1_4467-49	-0.41951	-0.151503	0.0643818	0.0269153	0.326328
RDH13_24409-2	0.210172	0.0765402	0.350162	0.026945	0.326328
BPGM_12020-39	-0.454478	-0.375256	0.045508	0.0269831	0.326328
ECI2_12859-33	0.187162	0.134848	0.405142	0.0270349	0.326328
GLRX2_12486-8	0.153483	0.067008	0.494498	0.0270557	0.326328
NR2C2AP_23594-2	-0.361119	-0.0832177	0.110354	0.027312	0.328075
SNCA_8458-111	0.476904	0.147462	0.0360881	0.0273202	0.328075
SMAD3_10363-13	0.373967	0.147514	0.0984459	0.0273358	0.328075
BPNT1_17814-8	0.234564	0.108265	0.297416	0.0273835	0.328106
DLG4_8070-88	0.196743	0.14038	0.381638	0.0274602	0.328483
SPTLC1_7886-26	0.143795	0.0642156	0.522065	0.027508	0.328515
GPN1_16599-38	0.415861	0.297857	0.0666859	0.027703	0.329335
EPHA4_7190-50	-0.281379	-0.13316	0.212013	0.0277179	0.329335
MTPAP_9028-5	0.229772	0.177987	0.307327	0.0277467	0.329335
PCSK2_6117-4	0.229679	0.124417	0.307523	0.0277578	0.329335
EFNA4_2614-28	-0.31638	-0.0930977	0.161079	0.0280232	0.331582
ISLR2_8528-74	-0.412952	-0.196023	0.0685724	0.0280694	0.331582
REPS2_24944-12	0.105564	0.0641806	0.638177	0.0281043	0.331582
FGFR1_5532-53	-0.539334	-0.150851	0.0182161	0.0281567	0.331582
CHL1_3601-54	-0.241663	-0.0919865	0.283139	0.0281751	0.331582
SUN5_11260-47	0.216796	0.0520971	0.335271	0.0284331	0.334077
ARAF_12583-77	0.0578883	0.0316132	0.796406	0.028504	0.33437
PTPN11_3397-7	0.166924	0.104631	0.457605	0.0285931	0.334479
IL3RA_13744-37	-0.267064	-0.136771	0.235962	0.0286507	0.334479
EPHA2_4834-61	-0.399354	-0.166391	0.077991	0.0286934	0.334479
ITGAV|ITGB6_20189-4	0.325701	0.167259	0.149247	0.0286972	0.334479
PRMT1_23351-59	0.0676613	0.024311	0.763007	0.028815	0.334811
ARG2_17752-24	0.489818	0.240859	0.0314723	0.0288579	0.334811
ABRAXAS2_8945-7	0.137688	0.0610308	0.539847	0.0288638	0.334811
MAPKAPK2_3820-68	0.243418	0.122607	0.279682	0.0289448	0.335216
HSPH1_17704-74	0.155097	0.102703	0.489985	0.0290433	0.335396
HSPE1_17150-8	0.247604	0.0934167	0.271559	0.0291049	0.335396
EPHA7_7195-119	-0.57093	-0.090159	0.0126219	0.0291496	0.335396
DPT_4979-34	-0.41371	-0.143116	0.0680764	0.0291523	0.335396
FOXO3_11540-37	0.161674	0.0720397	0.471825	0.02925	0.335396
FKBP2_9339-204	0.186077	0.0974018	0.40786	0.0292606	0.335396
ARL6IP1_24699-20	0.173729	0.075138	0.439545	0.0292831	0.335396
ARHGAP45_13544-9	0.367247	0.127775	0.104537	0.029436	0.336102
C11orf68_8307-47	0.236495	0.103061	0.293485	0.0294496	0.336102
MITF_22383-21	0.101245	0.089403	0.651962	0.0295088	0.336102
EIF3G_11454-87	0.333956	0.12208	0.139342	0.0295297	0.336102
CADPS2_25099-4	0.268436	0.172604	0.233585	0.0299382	0.339912
PLCB1_11354-21	0.370502	0.138482	0.10155	0.0299578	0.339912
RAB31_13597-20	0.203038	0.158263	0.366667	0.0300777	0.340741
RAD51D_12554-10	0.0791646	0.0350318	0.724268	0.0301252	0.340747
COL6A3_11196-31	-0.471527	-0.174217	0.0381772	0.0302919	0.342011
TPSB2_14696-45	0.326031	0.164466	0.148841	0.0303942	0.342011
MTHFD2L_24454-27	0.208783	0.155989	0.353336	0.0303986	0.342011
SERPINA10_6583-67	0.598758	0.188804	0.00903418	0.030425	0.342011
THSD1_5621-64	-0.168506	-0.0547296	0.45337	0.030499	0.342314
OMD_5358-3	-0.428672	-0.319155	0.0588899	0.0306603	0.343022
OLFML3_8660-5	-0.282442	-0.103001	0.21031	0.0306788	0.343022
IRAG1_8255-34	0.173857	0.147717	0.439208	0.0307086	0.343022
PLEKHF2_20994-37	0.263247	0.122683	0.242664	0.0307507	0.343022
TRIP10_17676-13	0.314356	0.0998384	0.163742	0.0309264	0.344297
SSBP1_18253-8	-0.534899	-0.499234	0.0191575	0.0309882	0.344297
GRPEL1_7113-1	0.178584	0.124812	0.426916	0.0310071	0.344297
NSMCE2_22517-106	0.072738	0.0256227	0.745829	0.0311257	0.345087
ARF4_18408-26	0.298461	0.12936	0.185839	0.0314892	0.347395
RPN1_10490-3	0.147358	0.0720098	0.511833	0.0315426	0.347395
DKK3_3607-71	-0.362434	-0.143124	0.109085	0.0316075	0.347395
STAT3_10354-57	0.23531	0.126839	0.295893	0.0316589	0.347395
TBC1D20_23687-27	0.133138	0.0790024	0.553292	0.0316617	0.347395
VIT_6234-74	-0.295422	-0.157353	0.190309	0.0316889	0.347395
CRABP2_11696-7	-0.26924	-0.172316	0.232201	0.0316908	0.347395
CD55_5069-9	-0.525092	-0.16496	0.0213943	0.0317159	0.347395
EPHB4_15530-33	-0.27471	-0.144098	0.222937	0.0320341	0.349396
PDRG1_12593-33	0.146937	0.0910176	0.513036	0.032068	0.349396
SUSD1_9582-93	0.291639	0.60504	0.195984	0.0320812	0.349396
PLXND1_19561-216	-0.26893	-0.0735434	0.232734	0.0321685	0.349396
CRIP2_9053-16	-0.331344	-0.0955142	0.142418	0.0321811	0.349396
SGSH_21766-50	-0.610143	-0.543667	0.00785537	0.0321869	0.349396
PLAT_2212-69	0.530206	0.324669	0.0202005	0.0323586	0.35033
PDK2_12651-21	0.155767	0.0567876	0.488116	0.0323887	0.35033
WNK1_25962-51	-0.00515412	-0.00500569	0.981669	0.0324175	0.35033
CD300E_10798-4	0.307749	0.377743	0.172668	0.0325345	0.350863
RAB2A_23008-4	0.187498	0.11036	0.404303	0.0325633	0.350863
B4GALT5_10425-3	0.256107	0.0258527	0.255567	0.0327104	0.351927
MCAM_20512-2	-0.406499	-0.159319	0.0729159	0.0328314	0.352707
DDX6_12869-68	0.304345	0.0976941	0.17741	0.0330208	0.353573
CLEC1B_4332-6	0.306526	0.128623	0.174361	0.0330312	0.353573
AMY2B_10439-57	-0.0704665	-0.0420523	0.7535	0.0330578	0.353573
FBXL4_9951-36	0.215263	0.10316	0.338681	0.0331616	0.354162
PIP4K2B_23006-19	0.207251	0.125652	0.356862	0.0332278	0.354349
HTR6_13561-5	0.31528	0.135884	0.162523	0.0333713	0.355048
TARDBP_12046-51	0.161547	0.029837	0.472172	0.033391	0.355048
PKN2_25948-18	0.242269	1.58756	0.281943	0.0335624	0.35635
CCNB1_5347-59	0.356292	0.037702	0.115118	0.0336695	0.356966
MDM2_13228-75	0.254279	0.191428	0.258949	0.0338003	0.357831
TNXB_5698-60	-0.417586	-0.191927	0.0655878	0.0339506	0.358681
NID2_16060-99	0.0296291	0.0160787	0.894926	0.0339793	0.358681
COL28A1_10702-1	-0.431831	-0.164964	0.0570905	0.0341686	0.360124
ARL6IP5_13503-19	0.227849	0.0918612	0.311366	0.034215	0.360124
CROT_13929-27	0.340745	0.217398	0.131589	0.0342785	0.360161
CNTN5_3299-29	-0.814462	-0.233135	0.000484343	0.0343442	0.360161
VGLL4_23556-4	0.217497	0.0751056	0.333722	0.0343671	0.360161
DKK4_22959-32	-0.410057	-0.205887	0.0704931	0.0344285	0.360285
SPATA22_22784-4	0.203117	0.0247934	0.366483	0.0346648	0.361166
OSBPL1A_25266-14	0.0760014	0.0609292	0.734854	0.0347075	0.361166
IST1_12434-25	0.201942	0.0861459	0.369246	0.0347243	0.361166
ASPH_6998-106	-0.0253334	-0.00694883	0.910088	0.0347435	0.361166
GZMM_5704-74	-0.656034	-0.177885	0.00439433	0.0347805	0.361166
FAHD2A_23389-28	0.151526	0.115595	0.500002	0.0348106	0.361166
HS3ST3A1_8268-98	0.177115	0.0821285	0.430716	0.0350089	0.362706
SNTB1_9078-207	0.304166	0.129122	0.177662	0.0350882	0.36301
NEO1_8900-28	-0.414566	-0.147661	0.0675202	0.0351436	0.363067
TYW5_21131-109	0.284668	0.142527	0.206774	0.0353277	0.363712
RRM2B_8854-59	0.189692	0.102167	0.398851	0.0353568	0.363712
EGFR_19567-1	0.164347	0.213043	0.464553	0.0353771	0.363712
THY1_20564-53	-0.418742	-0.206773	0.064861	0.0354061	0.363712
LINGO3_10827-67	0.322998	0.0553485	0.152605	0.0356655	0.365178
ITIH2_9326-33	-0.117465	-0.0227908	0.600852	0.0356767	0.365178
CAST_3026-5	-0.462522	-0.397965	0.0419107	0.0357911	0.365178
LRP11_6713-4	-0.161473	-0.0569422	0.472374	0.0358074	0.365178
KPNB1_3887-90	0.254586	0.0880069	0.258379	0.0358185	0.365178
IL2RB_9343-16	-0.429826	-0.212366	0.0582272	0.0358606	0.365178
DRG1_17849-6	0.22324	0.139421	0.321192	0.0359002	0.365178
MMP13_4925-54	0.246066	0.104481	0.274525	0.0361216	0.366117
AHCYL1_12652-37	0.224418	0.112969	0.318662	0.0361561	0.366117
MED10_23264-42	0.0537331	0.0433249	0.810727	0.0361823	0.366117
TPPP3_20444-12	-0.429299	-0.446442	0.058529	0.0361938	0.366117
H2AZ1_4163-5	-0.729511	-0.39813	0.00163989	0.0363532	0.367218
MFAP2_9294-45	-0.356184	-0.108136	0.115227	0.0366103	0.369124
AMN_4322-28	0.353886	0.101301	0.117554	0.0366434	0.369124
RACK1_21857-26	0.0993468	0.0565604	0.658061	0.0367372	0.369557
TXLNA_15698-6	0.261941	0.157313	0.24499	0.0369188	0.370444
C1RL_9348-1	0.267041	0.075783	0.236002	0.0371159	0.370444
SPOP_13727-44	0.273166	0.211518	0.225525	0.0371512	0.370444
H1-10_12709-63	-0.769658	-1.85303	0.000931037	0.03724	0.370444
C1S_20203-45	0.551324	0.091871	0.0158745	0.0372921	0.370444
MSR1_11207-3	0.235239	0.573821	0.296039	0.0373186	0.370444
LECT2_16763-11	-0.275921	-0.128131	0.220925	0.0373324	0.370444
CXCL11_3038-9	0.330158	0.295058	0.143832	0.0374081	0.370444
RAC3_16769-20	0.16421	0.0854894	0.464925	0.0374147	0.370444
AMBP_15453-3	-0.442806	-0.10261	0.0511977	0.0374156	0.370444
EIF2S1_19259-176	0.223348	0.0704192	0.320959	0.0374475	0.370444
CSMD2_9971-5	0.0259824	0.0079475	0.907795	0.0374782	0.370444
CLMP_10440-26	-0.363289	-0.152189	0.108266	0.0375285	0.370444
NRBF2_21367-63	0.244014	0.206944	0.278517	0.0375385	0.370444
AGR3_17342-13	-0.400774	-0.452713	0.0769598	0.0377811	0.372333
TAGLN_15640-54	-0.417003	-0.259544	0.0659574	0.037976	0.372778
AMPD2_18403-25	0.205073	0.145332	0.36191	0.0380249	0.372778
TIPRL_23387-18	0.364557	0.100688	0.10706	0.0380366	0.372778
IGHG1_2744-57	-0.362826	-0.0749689	0.108709	0.0380976	0.372778
NPLOC4_12993-21	0.232503	0.0960955	0.301651	0.0381646	0.372778
UBE2R2_19824-3	0.381955	0.0835273	0.0915848	0.0381661	0.372778
SGTA_3868-8	0.159909	0.0820065	0.47666	0.038185	0.372778
LRRC59_19163-26	0.291591	0.100643	0.196057	0.0382576	0.372868
METAP2_3170-6	0.295393	0.123232	0.190352	0.0382968	0.372868
ELAVL1_11592-1	0.0551852	0.0322543	0.805715	0.038433	0.373468
DDHD2_25499-37	0.239124	0.118656	0.28819	0.0386818	0.373468
H2BC21_22974-25	-0.69663	-1.00394	0.00257017	0.0386839	0.373468
GAS1_5463-22	-0.288755	-0.137355	0.200396	0.0387633	0.373468
IL19_3035-80	-0.284837	-0.122297	0.206506	0.0388108	0.373468
TACO1_9257-14	0.0940399	0.0682603	0.675233	0.0388213	0.373468
STAT5A_20225-119	0.393212	0.127663	0.0825849	0.0388237	0.373468
NAE1|UBA3_21939-6	0.300201	0.112631	0.183315	0.0388269	0.373468
MOB1A_12426-19	0.134365	0.0558734	0.549649	0.0388531	0.373468
TRDMT1_12635-9	0.111646	0.0493232	0.618977	0.0388719	0.373468
SERPINA5_3389-7	-0.190226	-0.0614142	0.397532	0.0391215	0.375057
CHD7_14005-2	0.332319	0.0783442	0.141264	0.0392682	0.375057
COMMD10_23257-14	0.180475	0.106081	0.422059	0.0392942	0.375057
HADH_17739-1	0.243284	0.092963	0.279945	0.0394554	0.375057
STX1A_19553-14	0.25186	0.0789723	0.263471	0.0394559	0.375057
TXNDC12_19334-62	0.24085	0.0786305	0.284749	0.0395119	0.375057
LEFTY2_15503-15	-0.405019	-0.175137	0.0739444	0.0395838	0.375057
NID1_3213-65	0.252388	0.62657	0.262479	0.0396203	0.375057
SMOC2_15635-4	-0.293647	-0.146955	0.192956	0.039686	0.375057
CCDC167_7797-11	0.299449	0.083104	0.184403	0.0397044	0.375057
H2BC12_22403-13	-0.716917	-1.13979	0.0019509	0.0397075	0.375057
ELMO2_25061-8	0.0889972	0.0494355	0.691712	0.0397484	0.375057
UNC119B_21105-23	0.273977	0.184057	0.224164	0.0397559	0.375057
ARL15_18411-83	0.17161	0.107867	0.445124	0.0397593	0.375057
PFKFB4_25041-11	0.319889	0.0752477	0.156543	0.0399846	0.376694
CD59_11514-196	-0.154444	-0.072566	0.491808	0.040097	0.376937
CCL23_3028-36	-0.159712	-0.0682592	0.477203	0.0401295	0.376937
SENP8_20966-7	0.294643	0.099899	0.191467	0.0401962	0.376937
SFN_4829-43	-0.291532	-0.112581	0.196146	0.0402368	0.376937
SEPTIN11_12620-3	0.320468	0.107814	0.155804	0.0403177	0.376937
SHMT1_12334-25	0.423936	0.342431	0.0616768	0.0403247	0.376937
EPHB6_5078-82	-0.411094	-0.115712	0.0697999	0.0403732	0.376937
SAA1_4336-2	0.342132	1.73796	0.130048	0.040459	0.377255
MARS1_24425-8	0.343412	0.136779	0.128638	0.0405828	0.377514
LGALS3_3066-12	-0.46856	-0.11657	0.0393742	0.0406269	0.377514
TP53I13_6400-33	0.302015	0.212506	0.180712	0.0407294	0.377514
UBA5_21314-11	0.336221	0.100732	0.136717	0.0407308	0.377514
SERPINF1_9211-19	-0.337272	-0.0552994	0.135511	0.0408044	0.377514
NUDT2_16583-8	0.322472	0.172467	0.153267	0.0408493	0.377514
CLTC_13711-10	0.178064	0.0531607	0.428259	0.0408719	0.377514
LDLRAP1_18183-3	0.411221	0.12925	0.0697157	0.0409022	0.377514
LUM_13114-50	-0.445615	-0.154187	0.0497753	0.0410658	0.378545
PRKCI_3379-29	0.299473	0.158367	0.184367	0.0412071	0.379366
SPHK1_4294-16	0.198015	0.114	0.378582	0.0413554	0.379642
SMAD2_11353-143	0.208118	0.0715146	0.354864	0.0413802	0.379642
USP12_21755-27	0.0333241	0.049113	0.881915	0.0413955	0.379642
MYG1_8303-102	0.28335	0.160546	0.208862	0.0414458	0.379642
PGA4_22572-19	0.270704	0.851261	0.229695	0.0416503	0.380555
TRAF1_17747-45	0.223656	0.0611548	0.320297	0.0416606	0.380555
HINT2_5612-16	0.132739	0.0760655	0.554481	0.0417714	0.380555
SDSL_17777-31	-0.230736	-0.0727838	0.305316	0.041784	0.380555
RNF146_11401-181	0.266223	0.0424063	0.237428	0.0418816	0.380555
TAGLN_9756-6	-0.431338	-0.265214	0.0573681	0.041989	0.380555
GFPT1_21126-27	0.275321	0.148335	0.22192	0.0420022	0.380555
SH3BGRL3_17490-4	0.357344	0.170021	0.114066	0.042018	0.380555
SAMD4B_23606-18	0.243898	0.158749	0.278742	0.0420218	0.380555
RAC2_18950-13	0.372292	0.10371	0.0999367	0.0421136	0.380555
HNRNPF_9764-79	0.105339	0.0321563	0.638891	0.0422041	0.380555
ZNF69_22842-85	0.272197	0.714658	0.22716	0.0422371	0.380555
RBMS1_22547-17	0.136717	0.0793205	0.5427	0.0422754	0.380555
RWDD1_21323-2	0.318949	0.106516	0.157748	0.0423034	0.380555
BOLA3_5980-55	0.227969	0.153802	0.311113	0.0423304	0.380555
TMEM106A_10499-1	0.219467	0.128627	0.329387	0.0425501	0.381673
MANSC4_9578-263	-0.30482	-0.151882	0.176743	0.0425598	0.381673
CT45A1_24667-27	0.266186	0.0520864	0.237492	0.0427871	0.38324
NRG1_9178-30	0.263441	0.692777	0.242322	0.0428937	0.383651
ACOX1_21552-9	0.234842	0.0822604	0.296848	0.0429429	0.383651
CCL2_2578-67	0.393331	0.172924	0.082494	0.0429912	0.383651
SNX4_3903-49	0.293766	0.130525	0.192777	0.0430487	0.383693
ARMC3_24963-1	0.0833503	0.0404404	0.710342	0.0432319	0.384213
RELN_21713-11	-0.0759373	-0.0231661	0.735069	0.0433394	0.384213
NSFL1C_4250-23	0.0889069	0.0503013	0.692008	0.043362	0.384213
HHIP_10833-64	-0.270471	-0.0747364	0.230092	0.0433624	0.384213
RPS25_23243-120	-0.0215308	-0.0138784	0.923538	0.0433825	0.384213
H2AW_14144-3	-0.723241	-1.4242	0.00178841	0.0434241	0.384213
APLP1_7210-25	-0.587947	-0.392309	0.0103004	0.0434973	0.384296
DUPD1_23323-25	-0.284899	-0.0939264	0.206408	0.0435391	0.384296
NCOA7_25299-11	0.361681	0.200111	0.109811	0.0436606	0.384676
CCPG1_8889-5	0.137746	0.0399566	0.539674	0.0436879	0.384676
PAM_5620-13	-0.3893	-0.129741	0.0856263	0.0437754	0.384739
RAB4B_23329-52	0.314892	0.106796	0.163034	0.0438644	0.384739
EIF2A_25105-87	0.294726	0.131778	0.191343	0.0439232	0.384739
SPDL1_23671-11	0.40797	0.0700296	0.0719059	0.0439594	0.384739
GRIPAP1_24432-3	0.226954	0.120257	0.31326	0.0439596	0.384739
SNX12_24475-45	0.3915	0.129076	0.0839047	0.0441009	0.384956
HOXD4_22476-115	0.374171	0.086869	0.098266	0.0441319	0.384956
AKT1_15627-83	0.32853	0.126315	0.145792	0.0441654	0.384956
LRFN5_6587-6	0.360091	0.255465	0.111355	0.0442482	0.384956
H2AC1_22402-12	-0.699013	-1.07893	0.00248893	0.0442827	0.384956
CST7_3302-58	0.148043	0.0521688	0.509878	0.044302	0.384956
PLA2G12A_21563-3	0.280313	0.0974569	0.213733	0.0444769	0.385659
SCP2_24293-39	0.309838	0.10819	0.169807	0.0446007	0.385659
KRT1_9931-20	-0.38079	-0.17379	0.0925603	0.044623	0.385659
ERLEC1_8957-72	-0.0324162	-0.0166561	0.885109	0.0446287	0.385659
APOL3_16823-75	0.34018	0.217641	0.132221	0.044648	0.385659
MDP1_20923-10	0.294018	0.115291	0.1924	0.0447359	0.385755
VSNL1_20197-14	0.425485	0.162564	0.0607533	0.0447652	0.385755
LDHA_9761-89	-0.526994	-0.469163	0.0209433	0.0449378	0.386784
QPCTL_8866-53	-0.426497	-0.145623	0.0601564	0.0450832	0.387107
BMP5_21883-17	-0.333389	-0.198732	0.140005	0.0451135	0.387107
SOST_5729-27	-0.441525	-0.0670481	0.0518576	0.0451526	0.387107
COL23A1_4543-65	0.100497	0.0637311	0.654362	0.0451882	0.387107
LRP11_8330-1	-0.0716446	-0.0367844	0.749519	0.0453251	0.387823
PIK3AP1_21957-12	0.202409	0.0706045	0.368148	0.0455819	0.388972
LIN7B_15612-5	0.211821	0.0850592	0.346416	0.0456023	0.388972
CDKN2D_12376-85	0.392089	0.2015	0.0834486	0.0456198	0.388972
RAB2A_16857-2	0.214264	0.68078	0.340913	0.045736	0.389506
CELA2A_7140-1	-0.281181	-0.153651	0.212332	0.0458128	0.389704
PEAR1_8892-14	0.118796	0.0611919	0.59674	0.0459189	0.389785
TMED9_21236-12	-0.22399	-0.100039	0.319579	0.0459296	0.389785
ITGB1BP2_21985-61	0.550915	0.271267	0.0159496	0.046052	0.390149
UGT2A1_8907-11	0.251266	0.105932	0.264589	0.0460798	0.390149
CXCL16_2436-49	0.193662	0.0567568	0.389102	0.0461516	0.390303
ZFYVE27_9102-28	-0.125425	-0.174797	0.576461	0.0464107	0.392038
TPM3_9890-8	0.325735	0.0566645	0.149205	0.0466869	0.392798
CDH15_11215-6	0.35024	0.138162	0.121322	0.0466929	0.392798
ANPEP_15457-14	0.252726	0.262182	0.261845	0.0467039	0.392798
TBCC_21326-28	0.304377	0.151389	0.177366	0.0467166	0.392798
NBL1_2944-66	-0.375104	-0.140895	0.0974446	0.046824	0.392896
AAMDC_24216-30	0.180368	0.112995	0.422332	0.0468363	0.392896
UFC1_3405-6	0.511784	0.162342	0.0247995	0.0470021	0.393144
CLEC4C_9094-5	-0.283095	-0.195984	0.209267	0.0470114	0.393144
H2BU1_18823-52	-0.696932	-1.3145	0.00255973	0.0471619	0.393144
HTATIP2_10630-5	0.394525	0.211123	0.0815849	0.0471951	0.393144
PRPS1_11381-56	0.16964	0.051545	0.450346	0.0472193	0.393144
TKFC_23644-19	-0.390831	-0.275624	0.0844252	0.0472352	0.393144
FABP1_11516-7	-0.507328	-0.252502	0.0260423	0.0472486	0.393144
BMP6_3736-60	-0.452983	-0.211659	0.046205	0.0472984	0.393144
FHIT_9826-135	0.2643	0.157922	0.240802	0.047589	0.395108
TMEM119_11110-4	0.185856	0.0562806	0.408413	0.0480369	0.398111
MRPL38_25486-38	0.130798	0.0833092	0.560272	0.0480601	0.398111
SUMO3_14623-26	0.342681	0.117229	0.129441	0.0482853	0.399372
CTDSPL_20929-4	0.0428905	0.028901	0.848388	0.0483979	0.399372
STUB1_11350-30	0.194433	0.115375	0.387225	0.0484088	0.399372
AMH_4923-79	0.567086	0.103031	0.0132078	0.048432	0.399372
CHRNB3_20547-5	0.37776	0.0891033	0.0951373	0.0485268	0.399388
ARF6_12425-104	0.192038	0.0437288	0.393071	0.0485844	0.399388
CNTN1_2974-61	-0.230801	-0.0895444	0.30518	0.0485987	0.399388
EPS15L1_4212-5	0.12097	0.0743079	0.590053	0.048694	0.399562
CSDC2_12754-14	-0.395179	-0.0635222	0.0810901	0.0487297	0.399562
CKM_2670-67	-0.279994	-0.178417	0.214249	0.0488895	0.400193
PCOLCE2_6081-52	-0.283508	-0.0951986	0.20861	0.0489168	0.400193
ENO2_11083-23	-0.279212	-0.196889	0.215518	0.0489903	0.400344
VDR_10023-32	0.240363	0.048261	0.285718	0.0492872	0.401973
NXPH3_6054-6	-0.273484	-0.0708605	0.224991	0.0493001	0.401973
EXD1_23591-9	0.232954	0.0811429	0.300723	0.0494903	0.40269
FXN_15389-1	0.23483	0.0681212	0.296873	0.049645	0.40269
XCL1_14078-69	-0.345072	-0.563166	0.126828	0.0496542	0.40269
TFB2M_21193-1	0.256198	0.184861	0.2554	0.0497999	0.40269
TIMP2_2278-61	-0.356459	-0.0960757	0.11495	0.0498701	0.40269
ACAP2_12343-14	-0.0435362	-0.0265518	0.846134	0.0498817	0.40269
TOR4A_13459-30	0.0741549	0.0389618	0.741057	0.0500633	0.40269
JAKMIP3_9068-17	-0.521214	-0.127037	0.022341	0.0500823	0.40269
KAT2A_19797-4	0.177481	0.112135	0.429766	0.0500926	0.40269
LACTB2_22381-1	0.260533	0.0917414	0.247513	0.0501022	0.40269
RNF31_23183-6	0.102524	0.0583407	0.647866	0.0501572	0.40269
COPE_19310-81	0.262724	0.684251	0.243593	0.0501769	0.40269
PHYHIPL_23528-199	-0.284406	-0.154333	0.207188	0.0501811	0.40269
SFTPB_10672-75	0.0562784	0.0266581	0.801947	0.0502087	0.40269
NUDT16_20948-16	0.0924889	0.0652898	0.680285	0.0502186	0.40269
BID_5798-3	0.301132	0.132518	0.181976	0.0503726	0.40348
PIP4K2A_12697-30	0.18566	0.0800012	0.408905	0.050644	0.405024
GLUL_19238-12	0.371039	0.13694	0.101064	0.0506767	0.405024
ENO3_16616-137	-0.311576	-0.264972	0.167453	0.0507385	0.405073
G3BP1_19266-35	0.191299	0.0685885	0.394887	0.0509971	0.406691
TMEM221_23519-91	0.261075	0.352994	0.24654	0.0512628	0.406798
MEMO1_19110-6	0.242791	0.109424	0.280914	0.0513125	0.406798
AKT3_3392-68	0.393602	0.106145	0.0822871	0.0513152	0.406798
RBM19_11468-15	0.248365	0.86067	0.2701	0.0513931	0.406798
CRISP2_9282-12	-0.315648	-0.17793	0.162038	0.0513974	0.406798
F10_4878-3	0.440389	0.123084	0.0524485	0.0514971	0.406798
PIK3CG_3391-10	0.333217	0.118724	0.140207	0.0515408	0.406798
MRPL12_23278-13	0.143739	0.0681766	0.522224	0.0515947	0.406798
UFM1_3836-51	0.269054	0.0951451	0.23252	0.0516019	0.406798
B9D2_21356-6	-0.257356	-0.0929075	0.253276	0.0516585	0.406798
SNX5_18327-6	0.100651	0.0474204	0.653869	0.0517078	0.406798
DLL1_8264-43	-0.437786	-0.130961	0.0538253	0.0517121	0.406798
TYMP_11361-73	0.00720729	0.00821471	0.974369	0.0517749	0.406798
MALT1_25300-39	0.0852905	0.026778	0.703921	0.0517936	0.406798
EPS8L3_24931-9	-0.500583	-0.22713	0.0280275	0.0518991	0.407186
COX5A_18226-148	0.243309	0.140204	0.279896	0.0521057	0.407441
KLK8_13708-56	-0.235789	-0.146777	0.294918	0.0521166	0.407441
COMMD9_17683-2	0.113879	0.0749776	0.611992	0.0521262	0.407441
HEY1_24640-63	0.0927553	0.0330067	0.679416	0.0521555	0.407441
FHL1_16814-13	0.341106	0.0704801	0.131186	0.0522998	0.40813
APOL1_11510-31	0.313119	0.0909189	0.165385	0.0524608	0.408839
MIA_2687-2	-0.421545	-0.159573	0.0631262	0.0525032	0.408839
STAU2_12970-35	0.280733	0.12604	0.213054	0.0526369	0.409409
NIT2_17808-37	0.301674	0.182451	0.1812	0.0527089	0.409409
UBA6_25284-47	0.167572	0.0654149	0.455869	0.0528217	0.409409
AMY2B_15556-49	-0.206702	-0.119053	0.358129	0.0528327	0.409409
EVA1B_8062-15	0.721902	0.162914	0.00182171	0.0528651	0.409409
PDK1_5227-60	0.0503279	0.0582653	0.822511	0.0529141	0.409409
STIM1_9271-101	0.429891	0.0903845	0.0581901	0.0529768	0.409458
PDCL3_20935-4	0.303888	0.127365	0.178054	0.0531874	0.410649
MSMP_8080-24	-0.436536	-0.293096	0.0544971	0.0533195	0.410764
CSNK1G2_12653-13	0.0318879	0.0130718	0.886968	0.0533715	0.410764
NUB1_21996-28	0.0400902	0.0194364	0.858176	0.0533754	0.410764
CASP3_3593-72	0.282415	0.102885	0.210352	0.0534841	0.410764
KITLG_9377-25	-0.414291	-0.269417	0.0676987	0.0535288	0.410764
CST8_10572-65	-0.0285074	-0.0122899	0.898882	0.0535411	0.410764
SMAD1_9838-4	0.207263	0.11525	0.356834	0.0536173	0.410915
PGRMC2_10506-53	0.153479	0.0665592	0.494509	0.053687	0.411016
SECTM1_13093-6	-0.593291	-0.190604	0.00965565	0.0538863	0.412108
ZDHHC14_11677-17	0.253807	0.182514	0.259827	0.0540734	0.412673
CDK1|CCNB1_3422-4	0.106495	0.0376642	0.63522	0.0540736	0.412673
GIP_5755-29	0.200718	0.572923	0.372141	0.0543963	0.414333
IL13_3072-4	0.255317	0.375126	0.257025	0.0544765	0.414333
CTSB_8007-19	-0.516876	-0.242598	0.023444	0.0544788	0.414333
PDGFA_4499-21	0.245539	0.0996437	0.275546	0.054519	0.414333
NFU1_7770-25	0.118287	0.0746631	0.598311	0.054603	0.414539
OVCA2_17697-2	0.29862	0.155479	0.185608	0.0547199	0.414608
CA10_13666-222	-0.331428	-0.146076	0.142319	0.0547497	0.414608
AVEN_24678-10	0.076243	0.0459337	0.734044	0.0547833	0.414608
FRG1_23268-15	0.228213	1.38096	0.3106	0.0549364	0.415141
NR3C2_12931-16	0.11514	0.188086	0.608065	0.0550052	0.415141
USP11_21762-32	0.214993	0.0428583	0.339283	0.0550249	0.415141
SEZ6L_19563-3	-0.352891	-0.104844	0.118572	0.0553214	0.416946
PAX3_22525-9	0.257289	0.0442895	0.253399	0.0554155	0.417223
PRKAR2A_19125-26	0.352107	0.389607	0.11938	0.0555136	0.417339
MACROD2_25459-3	0.376679	0.12074	0.0960708	0.0555457	0.417339
CILP2_8841-65	-0.197093	-0.112672	0.380795	0.0557102	0.418091
DNAJC30_7866-11	0.0651095	0.0257913	0.771688	0.055803	0.418091
ALDH2_18381-16	0.299428	0.558626	0.184433	0.0558883	0.418091
MAPT_5854-60	0.226377	0.073452	0.314483	0.0558924	0.418091
CRP_4337-49	0.500775	0.459912	0.0279694	0.0559801	0.418091
SERPINA4_3449-58	-0.184456	-0.0510052	0.411936	0.0559908	0.418091
FEV_12740-55	0.127622	0.085933	0.569816	0.0560699	0.418107
CERS5_13494-6	0.222984	1.96937	0.321744	0.0561422	0.418107
UBL3_20941-7	-0.10995	-0.0351327	0.624303	0.0561653	0.418107
UNC5B_15394-79	-0.324868	-0.157203	0.150275	0.0564722	0.419909
VEGFA_19437-61	0.28763	0.194287	0.202136	0.0565229	0.419909
COL6A1_11150-3	0.170639	0.184869	0.447694	0.0566916	0.420571
NCAM1_20161-41	-0.0697458	-0.0258106	0.755939	0.0567502	0.420571
NDUFB6_23287-109	0.0931274	0.0568598	0.678204	0.0568778	0.420571
CNRIP1_18218-48	-0.390842	-0.197656	0.084417	0.0568782	0.420571
SIAH1_21858-25	0.235564	0.0952957	0.295376	0.0569011	0.420571
SIAE_9263-57	0.0493768	0.0275373	0.82581	0.0570587	0.421307
ITPKC_12507-16	0.239476	0.448448	0.287485	0.0571991	0.421916
ORC6_12389-4	0.18611	0.112049	0.407776	0.0572672	0.42199
DDIT4_17817-22	0.477267	0.0897681	0.0359507	0.0573848	0.422243
GNPNAT1_13954-9	0.190187	0.0870057	0.397627	0.0574176	0.422243
ARMC8_25247-12	0.287795	0.046766	0.20188	0.0576308	0.422529
SLAMF8_8994-65	-0.343124	-0.202135	0.128954	0.0577204	0.422529
THBS2_14111-15	-0.430831	-0.116819	0.057655	0.0578236	0.422529
MAN1A2_9077-10	0.0189349	0.00397884	0.932733	0.057864	0.422529
MAP2K1_2864-2	0.11392	0.0365044	0.611866	0.0578828	0.422529
APOA5_15363-32	0.44937	0.310509	0.0479274	0.0578932	0.422529
CD93_11200-52	-0.256814	-0.14602	0.254268	0.0579482	0.422529
TRUB1_23543-92	0.161753	0.0925532	0.471609	0.057987	0.422529
RPS6KB1_15608-5	0.129644	0.0920515	0.563731	0.0580293	0.422529
IL12RB1_13706-12	0.289189	0.0728815	0.199727	0.0580539	0.422529
MOSPD1_20382-8	0.0594511	0.0198636	0.791038	0.0581265	0.422529
PSMD11_13572-43	0.0113253	0.00616627	0.959735	0.0581536	0.422529
GGA3_11683-19	0.184881	0.106643	0.410865	0.0583046	0.423111
CENPW_8864-59	0.26154	0.0628336	0.245706	0.0583501	0.423111
TPPP_23299-52	0.352171	0.101829	0.119314	0.0585002	0.42347
ACE_10714-7	-0.338227	-0.124469	0.134423	0.058516	0.42347
TMEM87B_13485-20	0.267443	0.0791977	0.235303	0.0586246	0.423822
NMT2_17821-20	0.144846	0.10804	0.519034	0.0587602	0.423822
AKR1C1_12618-50	0.267021	0.23006	0.236036	0.0587683	0.423822
PIH1D2_20381-21	0.222875	1.73399	0.321979	0.0587979	0.423822
ZWINT_18286-3	0.283714	0.0873927	0.208283	0.0589314	0.424364
RSPO3_13094-75	-0.300358	-0.0753966	0.183089	0.0591159	0.425272
SUMO4_22045-8	0.237369	0.104976	0.291717	0.0591764	0.425287
PDE3A_5254-69	0.22175	1.21988	0.324413	0.0593291	0.425963
SLAMF7_7882-31	-0.484209	-0.209135	0.0334094	0.0594664	0.426528
CHRDL2_6086-15	-0.402931	-0.28958	0.075415	0.059584	0.42695
TMEM167B_13421-17	0.421563	0.351831	0.0631152	0.0597394	0.42758
PRKCA_2644-11	0.334966	0.122623	0.138166	0.0598433	0.42758
PAFAH1B2_2642-4	0.217678	0.0896222	0.333322	0.0598646	0.42758
RNASEH1_8470-213	0.0492243	0.0193879	0.826339	0.059907	0.42758
SPTLC2_7267-2	-0.538726	-0.141345	0.0183427	0.0599798	0.427679
SMOC1_5694-57	-0.207487	-0.0942727	0.356316	0.0601091	0.428182
GFRAL_6920-1	0.223579	1.01936	0.320462	0.0602477	0.428749
CRH_19637-9	0.183803	0.959672	0.413587	0.0603125	0.428772
IL18RAP_10457-3	0.233671	0.0575024	0.299247	0.0603688	0.428772
CD5L_3293-2	-0.459186	-0.292525	0.0433716	0.0605637	0.429736
OMD_5725-1	-0.372641	-0.242993	0.0996246	0.0607526	0.430657
PTPRS_6049-64	-0.374821	-0.087013	0.0976928	0.0608301	0.430786
HSPA1A_14237-1	-0.101034	-0.0219962	0.652639	0.0609512	0.431224
GUCA2B_6223-5	-0.33705	-0.239187	0.135765	0.0610202	0.431293
PRKN_13013-41	0.184083	0.0504196	0.412879	0.061127	0.431628
ARFGAP2_11664-32	0.247936	0.111574	0.270921	0.0612509	0.432083
EIF4G2_4230-1	0.203497	0.0938942	0.36559	0.0614037	0.432278
PRRT2_23929-159	0.277479	0.399292	0.218354	0.0614434	0.432278
IL1RAPL2_5082-51	-0.618278	-0.0836911	0.00710103	0.0614568	0.432278
ITIH5_8233-2	-0.0630739	-0.0272614	0.778633	0.0618055	0.43301
GIP_16292-288	-0.208462	-0.144641	0.354074	0.061858	0.43301
CTHRC1_6236-51	0.243824	0.152451	0.278888	0.0618693	0.43301
FBLN7_21891-31	-0.201883	-0.058786	0.369385	0.0618706	0.43301
PTP4A3_19231-22	0.148409	0.065858	0.508836	0.0619131	0.43301
MYL6B_20078-6	-0.0653312	-0.0481613	0.770932	0.0620249	0.43301
C2_3186-2	0.20578	0.0414806	0.360265	0.0620947	0.43301
AP1G2_12714-38	0.216945	0.118346	0.334943	0.0621181	0.43301
CTRB1_5671-1	-0.252069	-0.17195	0.263078	0.0621721	0.43301
SERPIND1_3316-58	0.50115	0.156251	0.0278559	0.0621993	0.43301
FOLR1_17455-42	-0.286032	-0.132844	0.204629	0.0622428	0.43301
NPTN_7194-36	-0.23805	-0.113859	0.290344	0.0622973	0.43301
TNFSF4_2839-2	-0.525047	-0.164176	0.0214051	0.0623349	0.43301
HES6_24654-13	0.30648	0.0589033	0.174425	0.0625266	0.433345
PABPC3_10447-18	0.28993	0.103148	0.198589	0.0625314	0.433345
GDF2_4880-21	-0.463555	-0.21678	0.0414667	0.0625618	0.433345
IMMP2L_20389-36	0.373285	0.324478	0.0990505	0.0626599	0.433611
ADAM23_7049-2	-0.142132	-0.0769844	0.526874	0.0628564	0.434183
MAX_12411-60	0.00858019	0.00578776	0.969489	0.0628619	0.434183
MRPL1_20433-19	0.142402	0.0886023	0.526093	0.0629928	0.434674
NCAM1_4498-62	-0.0759562	-0.0307282	0.735006	0.0631143	0.4351
UBE2C_12556-7	0.278876	0.249194	0.216066	0.0632474	0.435584
GCA_12594-5	0.261928	0.104898	0.245014	0.0633098	0.435584
UNC5B_23038-63	-0.332059	-0.162763	0.141571	0.0633642	0.435584
UNC5C_5139-32	-0.360729	-0.12826	0.110733	0.0634824	0.435596
SNTA1_19274-80	0.229377	0.107083	0.308155	0.0635052	0.435596
LAYN_2635-61	-0.40966	-0.157054	0.0707604	0.0635757	0.435596
SPINK14_8587-21	-0.267234	-0.0661154	0.235666	0.0636056	0.435596
TPP2_25050-82	-0.345649	-0.225561	0.126203	0.0637136	0.435926
EPHA6_22587-37	-0.291113	-0.164868	0.196783	0.0640792	0.437804
NATD1_18261-34	0.207346	0.211291	0.356641	0.0641414	0.437804
TMEM230_11542-11	0.0188931	0.00494492	0.932881	0.064238	0.437804
SERPINA3_4153-11	0.26669	0.236015	0.236613	0.0642696	0.437804
ROR1_8474-6	-0.271619	-0.14685	0.228138	0.0643481	0.437804
PCDHGA2_7175-4	0.119179	0.0619705	0.59556	0.0643493	0.437804
TIRAP_9839-148	0.172876	0.0971029	0.441785	0.0646447	0.438603
IL22RA2_5087-5	-0.134616	-0.0527212	0.548905	0.0646471	0.438603
ALDH1A1_11265-8	-0.335563	-0.221681	0.137475	0.0646477	0.438603
CATIP_25242-12	-0.482751	-0.135314	0.03393	0.0647515	0.438728
RSPO2_8409-3	0.234131	0.492681	0.298303	0.0648288	0.438728
RAB5A_17205-21	0.133828	0.0597299	0.551241	0.064847	0.438728
HSPA9_13492-44	0.0948436	0.0535179	0.672621	0.0649252	0.438849
KLK13_11152-46	-0.239891	-0.172518	0.286657	0.065051	0.439291
CCL25_14068-29	-0.37066	-0.673751	0.101406	0.0652576	0.440277
DKK4_3365-7	0.191332	0.0738089	0.394804	0.0655732	0.441284
GFRA2_2515-14	-0.499943	-0.154533	0.0282228	0.0655841	0.441284
TTPAL_24687-18	0.176984	0.0904767	0.431055	0.0655888	0.441284
CNDP1_5456-59	0.200716	0.115022	0.372146	0.0656729	0.441441
DLL3_9974-8	0.402751	0.0996022	0.0755429	0.065788	0.441807
DNAJC19_4545-53	0.0750433	0.0369905	0.738071	0.0660746	0.44298
KIFBP_12956-40	0.224253	0.123031	0.319016	0.0661102	0.44298
TXNL4A_21651-9	0.402052	0.227227	0.0760415	0.0661455	0.44298
CFH_4159-130	0.323719	0.0464769	0.151705	0.0662853	0.443508
F8_13499-30	0.0436906	0.0231278	0.845596	0.0665636	0.444604
ATP2A3_13510-7	-0.384689	-0.118149	0.0893284	0.0665715	0.444604
ACADVL_19262-219	0.225648	0.116218	0.316033	0.0669324	0.445858
TNNI3_5930-54	0.0819844	0.0211616	0.714876	0.0669326	0.445858
ACADM_17333-20	0.0871943	0.0763424	0.69764	0.0669431	0.445858
BLOC1S6_21487-20	-0.0348604	-0.120183	0.876514	0.0672444	0.447455
RSPO4_8464-31	-0.367014	-0.0625116	0.104754	0.0673318	0.447627
CBLN2_21887-2	-0.143075	-0.0675331	0.524145	0.0674682	0.448124
DOK2_19578-19	0.464173	0.151619	0.0412031	0.0678229	0.449522
TIAM1_14035-13	0.0695045	0.0135258	0.756756	0.0678634	0.449522
KAT5_25879-6	0.261674	0.105321	0.245466	0.0678778	0.449522
MGMT_21437-77	0.212894	0.103825	0.343992	0.0679258	0.449522
ADGRE2_4546-27	-0.231218	-0.134887	0.304315	0.0680062	0.449566
VARS1_13083-18	0.57347	0.112429	0.0122478	0.0681275	0.449566
GSK3B_3236-12	0.215111	0.100116	0.33902	0.0681736	0.449566
ABCC6_8935-22	-0.298074	-0.0478306	0.186404	0.0681797	0.449566
ALCAM_5451-1	-0.128216	-0.0347232	0.568024	0.0684859	0.449834
PIH1D1_24670-1	0.098835	0.0599159	0.65971	0.068508	0.449834
SOX6_24929-26	0.227942	1.54996	0.311171	0.0685086	0.449834
LY9_3324-51	-0.564088	-0.351325	0.0136816	0.0685222	0.449834
APLN_6622-90	0.223698	0.0418854	0.320207	0.0685296	0.449834
LSM3_20976-19	0.181645	0.0702618	0.419068	0.0689152	0.451957
CARS1_14098-28	0.249578	0.101666	0.267786	0.0692829	0.453652
SNX17_12845-18	0.295169	0.105296	0.190684	0.0692984	0.453652
RBM24_11380-84	0.283592	0.489142	0.208476	0.0694327	0.454007
PCDH1_24967-4	0.241996	0.14657	0.282482	0.0695714	0.454007
VWF_3050-7	-0.0903964	-0.057432	0.687124	0.0695806	0.454007
NAPB_12655-30	0.148919	0.0432902	0.507385	0.0697153	0.454007
TNFSF4_14030-21	0.224082	1.49653	0.319383	0.0697433	0.454007
MSRA_7137-8	-0.388646	-0.108128	0.0861433	0.0697581	0.454007
GRAMD2B_25086-83	0.158665	0.323566	0.480085	0.0698728	0.454007
AKT2_5360-9	0.198332	0.112154	0.377824	0.069978	0.454007
TNRC6B_9808-41	0.0708343	0.0334999	0.752256	0.0699879	0.454007
ACOT8_17400-71	0.214421	0.145635	0.340562	0.0700013	0.454007
GRB2_5464-52	0.344576	0.106353	0.127366	0.0700392	0.454007
RPE_12646-2	0.194578	0.107834	0.386873	0.0701784	0.454504
PRSS1_3049-61	-0.176009	-0.105587	0.433588	0.070352	0.455222
C1QL1_6404-20	-0.171563	-0.0555716	0.445247	0.0704324	0.455338
COX19_23575-58	0.109686	0.0709824	0.625136	0.0707127	0.45666
CD248_15491-20	-0.200664	-0.0845429	0.37227	0.070811	0.45666
PSME3_5204-13	0.030039	0.00592438	0.893481	0.0708588	0.45666
TCEAL7_20928-39	0.389614	0.0884333	0.0853788	0.0708881	0.45666
STX18_9037-1	0.251092	0.997855	0.264917	0.0710806	0.457495
TBPL1_18434-141	0.098195	0.0599023	0.661773	0.0712577	0.45799
ADK_19207-119	0.14545	0.0742734	0.517299	0.0712834	0.45799
KPNA4_12698-72	-0.0595309	-0.0199047	0.790764	0.0714261	0.458026
MTIF3_7852-9	0.113269	0.0722587	0.613897	0.0715165	0.458026
PRKCG_5476-66	0.2808	0.339403	0.212946	0.071517	0.458026
HTRA1_15594-47	0.5664	0.203817	0.0133149	0.0715409	0.458026
HNF4A_10041-3	-0.21483	-0.0854848	0.339647	0.071776	0.459126
PIN1_15474-7	0.279092	0.10137	0.215714	0.0718692	0.459235
ANXA1_4960-72	-0.00453694	-0.002862	0.983864	0.0719192	0.459235
TREM1_9266-1	0.442903	0.222194	0.0511478	0.0720045	0.459376
UFD1_17411-55	0.173984	0.0787469	0.438875	0.0722656	0.459736
CADM2_16907-3	-0.260553	-0.11756	0.247478	0.0722946	0.459736
MUTYH_10030-8	0.383018	0.229223	0.0907016	0.0723423	0.459736
CHST15_14097-86	-0.225673	-0.0593979	0.315981	0.0723594	0.459736
TIMM8A_19148-58	0.164334	0.104052	0.46459	0.0724182	0.459736
AZIN1_25282-6	0.0628502	0.014481	0.779397	0.0724402	0.459736
EIF5A_5888-29	0.314078	0.0903856	0.16411	0.0725422	0.459982
GLRX3_16596-25	0.350572	0.122893	0.120975	0.0727786	0.461079
EFNB2_14131-37	-0.27874	-0.152899	0.216288	0.0731893	0.463278
GALNS_21724-22	-0.438655	-0.215242	0.0533624	0.0734241	0.463864
GAS6_15391-114	-0.346449	-0.121934	0.125342	0.0734299	0.463864
C22orf15_7073-69	0.185562	0.122357	0.409153	0.0734733	0.463864
REG1A_13095-51	-0.519594	-0.309931	0.0227474	0.0738994	0.466149
PRDX5_5017-19	0.104603	0.0244929	0.641234	0.0741266	0.466334
IDS_3198-4	-0.160354	-0.0502745	0.47544	0.0742849	0.466334
RBM3_12747-89	0.230238	0.0863667	0.306353	0.0743017	0.466334
PRDM4_12779-30	0.277908	0.116591	0.21765	0.0743158	0.466334
H3C1_14146-92	-0.579843	-0.297229	0.0113529	0.0744264	0.466334
CLPSL2_7767-1	0.304549	0.0824592	0.177123	0.0744436	0.466334
PIP_6060-2	0.24165	0.197271	0.283165	0.0744454	0.466334
ZNRF3_14122-132	-0.327201	-0.114028	0.147407	0.0745228	0.466334
ASMTL_10089-7	0.0817036	0.0476386	0.715809	0.0745499	0.466334
TTL_13973-62	0.125366	0.0768949	0.576642	0.0746014	0.466334
CYGB_11546-7	0.144934	0.111998	0.518783	0.0746339	0.466334
SERF1A_7842-52	0.0488398	0.0148308	0.827674	0.0747276	0.466518
MAD2L1BP_21129-95	0.281629	0.0614391	0.211611	0.0748206	0.466698
SOD3_8463-2	-0.39636	-0.341551	0.0802037	0.0750443	0.466877
BCHE_8239-223	-0.0951843	-0.0336308	0.671515	0.0751016	0.466877
STXBP6_18308-30	0.128214	0.0643292	0.568031	0.0751296	0.466877
HSPB6_19127-1	-0.109881	-0.0743056	0.62452	0.0751859	0.466877
SLITRK5_4568-17	-0.262751	-0.12082	0.243547	0.0752082	0.466877
LCN1_11708-2	-0.431869	-0.0486752	0.0570694	0.0752344	0.466877
GNAI1_19271-64	0.0270884	0.0115421	0.903889	0.0753198	0.467009
PLG_4151-6	0.26277	0.0761405	0.243513	0.0754178	0.467218
SFRP1_3221-54	-0.106323	-0.0339275	0.635766	0.0756668	0.468361
AGO3_15323-112	0.0778916	0.0419388	0.728522	0.0758315	0.468982
CADM1_3326-58	-0.169747	-0.0767652	0.450061	0.0759764	0.469248
SHANK3_13242-134	0.127493	0.0935626	0.570203	0.0760037	0.469248
FAM118B_23350-66	0.221331	0.152552	0.325322	0.0762797	0.470553
PHETA2_24656-6	0.159196	0.0362609	0.478621	0.076432	0.470779
DPH7_25235-2	0.360736	0.165539	0.110727	0.0764458	0.470779
PNLIP_15613-16	-0.145627	-0.11874	0.516791	0.0767579	0.47167
GNAS_5757-45	0.0288494	0.00464561	0.897675	0.0767617	0.47167
SRL_10940-25	-0.234551	-0.0790768	0.297443	0.0768841	0.47167
TMED2_10761-5	-0.101522	-0.0170665	0.651076	0.0769224	0.47167
PPP2R5A_13622-16	0.275646	0.0893054	0.221381	0.0769834	0.47167
TFB1M_21344-31	0.0619729	0.0518968	0.782397	0.0770332	0.47167
ARPC3_13573-5	0.0302131	0.014056	0.892867	0.0770735	0.47167
EEF1D_17826-341	0.411696	0.119242	0.0694004	0.0771673	0.47167
GLTP_12513-8	0.291733	0.154146	0.195841	0.0771741	0.47167
ROR1_2590-69	-0.248352	-0.126203	0.270126	0.0774642	0.472329
GGA1_13594-158	0.224284	0.0838739	0.318949	0.0774767	0.472329
COL1A1_11140-56	-0.336235	-0.16302	0.1367	0.0775356	0.472329
RELT_5115-31	-0.19837	-0.0825759	0.377732	0.0775417	0.472329
CST6_3303-23	-0.247587	-0.124577	0.271592	0.0776143	0.472375
DKK2_15678-71	0.179641	0.05835	0.424197	0.0779926	0.473799
CNTN4_3298-52	-0.31194	-0.10567	0.166964	0.0780267	0.473799
CRLF2_13694-24	0.239341	0.3797	0.287755	0.0780737	0.473799
MPP7_12732-13	0.532047	0.170426	0.0197854	0.0781088	0.473799
LSM1_17795-176	0.21588	0.0927615	0.337307	0.0782758	0.473819
FOLR2_15587-20	-0.250197	-0.0852739	0.266611	0.0783364	0.473819
RPS6KA6_12688-115	0.123404	0.0641152	0.582608	0.0785225	0.473819
ARL8A_23281-29	0.0602338	0.0246936	0.788353	0.0785232	0.473819
PRDX3_8358-30	0.0940444	0.0522602	0.675219	0.0785438	0.473819
PXYLP1_6079-59	-0.00356024	-0.00109111	0.987337	0.0785459	0.473819
TRAPPC6A_24635-25	0.367738	0.0596112	0.104083	0.0785682	0.473819
ARL3_12571-14	0.247626	0.123117	0.271518	0.0786371	0.473842
NEGR1_7050-5	-0.457319	-0.104061	0.0442083	0.0787953	0.473944
LYPLAL1_12428-2	0.265624	0.092603	0.238474	0.078897	0.473944
SPACA1_6228-58	0.169902	0.231887	0.44965	0.0789075	0.473944
NUDC_8887-21	0.339004	0.125432	0.133544	0.0790177	0.473944
ST8SIA1_21663-149	-0.312527	-0.0866041	0.166176	0.0790421	0.473944
EPS8L1_24899-13	0.243545	0.0862477	0.279434	0.079045	0.473944
SAR1A_23024-25	0.0631323	0.022686	0.778433	0.0791197	0.474001
DUSP28_9940-35	0.275817	0.178218	0.221097	0.0792298	0.47427
SPATA9_7809-22	0.372864	0.885628	0.0994255	0.0793038	0.474323
BZW2_23659-2	0.205597	0.0790633	0.36069	0.0794843	0.475012
POLR2K_19134-66	0.139771	0.0530569	0.533747	0.0797246	0.475873
ADH5_11369-23	0.236203	0.0837484	0.294078	0.0799036	0.475873
TREML1_11147-17	0.0962935	0.115796	0.66792	0.0799425	0.475873
CPA2_9276-7	0.401638	0.0850515	0.0763379	0.0799529	0.475873
SNAI2_10014-31	-0.381244	-0.198622	0.0921791	0.0799556	0.475873
TRA2B_12373-73	-0.453815	-0.366352	0.0458159	0.0801092	0.476397
KRT20_12975-11	-0.426717	-0.26821	0.060027	0.0801993	0.476544
EFHD1_19616-100	-0.450003	-0.139771	0.0476217	0.080382	0.476623
BMP4_15667-39	-0.317411	-0.19462	0.159735	0.0804053	0.476623
ACVRL1_16318-12	-0.213069	-0.0596393	0.343598	0.0804093	0.476623
CCDC92_23418-66	0.181958	0.108824	0.418272	0.080555	0.477098
TIMM50_7743-5	0.166624	0.111247	0.458412	0.0806844	0.47728
SOCS3_11440-58	0.110053	0.0574368	0.623981	0.08081	0.47728
CD79A_15674-3	0.151079	0.0972859	0.501263	0.0808715	0.47728
ADGRE5_18881-7	-0.117766	-0.0648544	0.599921	0.0808799	0.47728
CDK16_16867-76	0.180348	0.0894863	0.422385	0.0809635	0.47728
EXOSC1_7930-3	-0.555527	-0.0700032	0.0151198	0.0809817	0.47728
CYB5R4_24959-20	0.175928	0.0999758	0.433798	0.0811033	0.47728
ST8SIA4_7038-45	-0.478038	-0.457384	0.0356605	0.0812004	0.47728
FAM162A_6531-29	0.108426	0.0588325	0.62911	0.081266	0.47728
ITGB5_7755-37	0.252733	0.0993218	0.261831	0.0813577	0.47728
STUB1_10336-3	0.192074	0.136232	0.392983	0.0813583	0.47728
PKD2_13486-9	0.00777157	0.00318452	0.972363	0.0814012	0.47728
KLK11_2831-29	-0.542257	-0.195554	0.0176185	0.0814895	0.47728
MRPL32_7982-10	-0.295737	-0.0620248	0.189841	0.0815044	0.47728
KPNA6_13969-24	0.160467	0.0874619	0.475129	0.0817236	0.477375
PEX14_8300-82	-0.0533057	-0.035723	0.812204	0.0817389	0.477375
TNFRSF21_5404-53	-0.34164	-0.123903	0.130592	0.0817642	0.477375
TCEAL8_19109-32	0.400723	0.0627314	0.0769969	0.0817832	0.477375
CHST6_4429-51	-0.564182	-0.133236	0.0136665	0.082157	0.478618
ULBP2_3082-9	0.321512	0.0828065	0.154478	0.082202	0.478618
HOPX_19196-73	0.230925	0.357508	0.304923	0.0822703	0.478618
STAMBPL1_12401-3	0.00697178	0.00299764	0.975207	0.082323	0.478618
TYK2_5260-80	0.0446552	0.0179926	0.842232	0.0823939	0.478618
ING1_3888-8	0.144787	0.0628391	0.519204	0.0824666	0.478618
KCTD10_23337-54	0.138377	0.0665322	0.537825	0.0824885	0.478618
CST7_14038-130	0.51826	0.436249	0.0230868	0.0825226	0.478618
CDNF_4962-52	-0.296331	-0.0734451	0.188962	0.0826299	0.478849
CFHR1_15468-14	0.40913	0.11446	0.0711182	0.0826942	0.478849
CSTL1_6368-9	0.23691	0.132312	0.292645	0.0828342	0.479279
TFAM_9952-57	0.0901949	0.0413618	0.687784	0.0830162	0.47995
PNLIPRP1_6627-25	-0.261203	-0.247255	0.246311	0.0831259	0.479978
RPS4X_9758-17	-0.0806909	-0.0675293	0.719179	0.0831545	0.479978
TARS1_18186-15	0.215912	0.073061	0.337235	0.0832191	0.479978
SDF2_15333-11	-0.512516	-0.498345	0.0246005	0.0833783	0.480191
MASP1_8091-16	-0.319549	-0.323238	0.156977	0.0833881	0.480191
ALOX15B_12422-143	0.209802	1.31036	0.351006	0.0835844	0.480664
SULT4A1_8357-43	-0.491726	-0.142057	0.0308359	0.0836024	0.480664
RNF41_13411-21	0.0506733	0.0164302	0.821314	0.0837889	0.480913
BLMH_14250-115	0.152244	0.105325	0.49798	0.0838469	0.480913
CD226_5062-60	0.219054	0.0537232	0.330292	0.0838484	0.480913
DKK2_6546-41	0.189403	0.366777	0.399567	0.0839281	0.480913
TPPP2_12800-5	-0.339184	-0.370274	0.133341	0.0841962	0.480913
FBLN1_10819-108	-0.25596	-0.128747	0.255838	0.0843798	0.480913
CD81_19612-3	0.274919	0.0248099	0.222589	0.0843904	0.480913
LBP_3074-6	0.321744	0.186604	0.154185	0.0844409	0.480913
ZNF382_14616-16	0.312187	0.523808	0.166633	0.0844505	0.480913
TIMP4_6462-12	-0.278971	-0.136018	0.215912	0.0845277	0.480913
IQCD_22481-15	0.0856745	0.0132017	0.702652	0.084606	0.480913
GHRH_9487-60	0.304043	0.150926	0.177835	0.084671	0.480913
TIMD4_15449-33	0.243937	0.160081	0.278667	0.084671	0.480913
CCL3_3040-59	0.546053	0.242251	0.0168684	0.0847126	0.480913
FABP4_15386-7	-0.104805	-0.0755658	0.640589	0.0847459	0.480913
AADAT_22023-3	0.160638	0.344944	0.47466	0.0847913	0.480913
CPA1_23981-172	0.231078	1.53138	0.304605	0.0850221	0.480913
TMEM52B_9778-45	-0.189292	-0.102009	0.399842	0.0850823	0.480913
CNTFR_14101-2	-0.273686	-0.0952175	0.224651	0.0850936	0.480913
NME7_23521-29	0.196514	0.101355	0.382188	0.0852557	0.480913
NTM_8428-102	-0.259277	-0.0873303	0.24978	0.0853378	0.480913
N4BP2L2_22504-3	0.124167	0.0674625	0.580284	0.0853516	0.480913
PDLIM3_22527-4	-0.256538	-0.280191	0.254776	0.0853577	0.480913
GNGT2_10917-40	-0.131453	-0.0324101	0.558315	0.0854176	0.480913
SLC25A1_22818-4	0.238497	0.09949	0.289446	0.0854308	0.480913
ABHD5_23393-56	0.264885	0.162583	0.239771	0.0854495	0.480913
IDO1_9759-13	-0.443545	-0.163445	0.05082	0.0854563	0.480913
AGXT_24646-47	-0.323177	-0.250007	0.152381	0.0855949	0.480913
HS6ST3_18896-23	-0.17749	-0.0475709	0.429743	0.0857219	0.480913
ARID1A_9898-161	0.122535	0.0610697	0.585262	0.0857712	0.480913
DYTN_22124-94	0.205811	0.063566	0.360193	0.0857791	0.480913
GREM2_5598-3	-0.16266	-0.0642237	0.469137	0.0859064	0.480913
AKT1_2867-52	0.162552	0.122114	0.469431	0.0859951	0.480913
SEPTIN10_12690-33	0.233899	0.2915	0.298778	0.0860141	0.480913
PYCR2_18328-36	0.168095	0.0467053	0.454468	0.0860193	0.480913
CXCL13_13701-2	0.32176	0.380535	0.154164	0.0860261	0.480913
RAB6B_14271-23	0.178824	0.0693674	0.426298	0.0861212	0.481075
NPPA_5443-62	-0.5811	-0.191004	0.0111835	0.0861985	0.481137
MZB1_16322-10	-0.391474	-0.390196	0.0839253	0.0862665	0.481148
CHST3_7189-55	-0.428835	-0.122149	0.0587959	0.0864351	0.481366
EIF4B_14675-20	0.319481	0.10254	0.157065	0.086438	0.481366
HOMER2_12685-57	0.109436	0.0862888	0.625923	0.0865444	0.48159
LAIR2_7130-4	0.235024	0.0372959	0.296477	0.0866381	0.481742
SIGLEC1_4464-10	0.221792	0.414969	0.324322	0.0867435	0.48196
CXCL12_9278-9	-0.344386	-0.13471	0.127574	0.0868678	0.482276
LTBP4_13133-73	-0.262232	-0.145257	0.24447	0.0869331	0.482276
SARS2_12348-46	0.11056	0.0730231	0.622387	0.0870237	0.482288
CDC37_3879-50	0.220746	0.112832	0.326593	0.0871088	0.482288
WARS1_9870-17	0.260274	0.136891	0.24798	0.0871342	0.482288
MPG_12438-127	0.101715	0.247416	0.650457	0.0872096	0.482339
RAB2B_19253-82	0.24803	0.186665	0.270741	0.0873625	0.482412
LST1_9531-24	-0.048988	-0.0209456	0.827159	0.0873735	0.482412
SMCO2_7925-18	0.0686355	0.021394	0.759701	0.0874218	0.482412
GGT5_21548-20	-0.314864	-0.0988329	0.163071	0.0875502	0.482521
BSG_3585-54	-0.549791	-0.224341	0.016158	0.0875743	0.482521
CYB5R1_18255-6	0.0629396	0.0359298	0.779092	0.0877156	0.482679
EGLN3_20986-58	0.444234	0.176392	0.0504703	0.0877732	0.482679
LGI3_8003-57	0.265388	0.057929	0.238888	0.087802	0.482679
LACRT_7163-26	0.227776	0.185837	0.311521	0.0881297	0.48272
CD200R1_10636-1	0.266237	0.286257	0.237403	0.0881656	0.48272
TNFRSF14_11545-9	0.559424	0.120613	0.0144491	0.0882163	0.48272
ARHGEF1_13976-9	0.0993239	0.0533454	0.658135	0.0882725	0.48272
PURB_18300-39	0.232571	0.10555	0.301511	0.0883031	0.48272
KLK10_6227-1	-0.261583	-0.165806	0.245629	0.0883058	0.48272
RILPL1_24496-26	0.150457	0.0934375	0.503023	0.0883225	0.48272
SPINT1_2828-82	-0.11669	-0.0624169	0.60325	0.0883405	0.48272
SAMHD1_11303-7	-0.343139	-0.155583	0.128937	0.0886706	0.48416
UBE2L3|UBB_21931-27	0.343817	0.0408836	0.128194	0.0888912	0.484612
GCKR_5223-59	0.38368	0.067405	0.0901558	0.088948	0.484612
MICALL1_24973-11	0.139612	0.0608497	0.53421	0.0890182	0.484612
KRAS_20073-22	-0.333329	-0.120755	0.140076	0.0890199	0.484612
CDH12_8329-166	0.339685	0.928414	0.132776	0.0892377	0.484911
PTGES2_18458-4	0.101146	0.0551595	0.652281	0.0892736	0.484911
TRIM72_24320-3	-0.353374	-0.117479	0.118076	0.0893121	0.484911
GPR26_13540-1	0.231654	0.0530365	0.303409	0.0893415	0.484911
ILK_10053-5	0.220117	0.0724828	0.327966	0.0897086	0.485963
UBQLN3_21849-2	0.361267	0.14722	0.110212	0.0897403	0.485963
PDE5A_5256-86	0.24254	0.104018	0.281409	0.0897928	0.485963
ACBD4_24686-19	0.166813	0.0652964	0.457904	0.0899196	0.485963
PREP_14273-19	-0.0426978	-0.0265452	0.849061	0.0900622	0.485963
TAF15_16865-62	0.028426	0.0150089	0.899169	0.0900996	0.485963
TNFRSF9_2598-9	0.146885	0.435013	0.513185	0.0901011	0.485963
CASP7_21513-1	0.242246	0.600596	0.281987	0.0901797	0.485963
HACL1_23645-49	0.204753	0.0472393	0.362656	0.090189	0.485963
SH3BP2_7769-29	0.212207	0.0804211	0.345542	0.0902035	0.485963
PBK_17475-18	0.255992	0.0381847	0.25578	0.0903125	0.48619
STYX_21349-2	0.191455	0.0578883	0.394502	0.0906245	0.48651
ACVRL1_2969-11	0.302819	0.0950995	0.179568	0.0906524	0.48651
TXLNA_9065-28	0.084703	0.0460255	0.705863	0.0907381	0.48651
MET_11814-29	-0.454611	-0.117056	0.0454463	0.0909351	0.48651
ASB9_19601-15	-0.269751	-0.229734	0.231324	0.0909739	0.48651
MYC_10362-35	0.192279	0.0580204	0.39248	0.0909855	0.48651
GIMAP7_24683-11	-0.533159	-0.296652	0.0195383	0.0909962	0.48651
CR2_15570-99	-0.497657	-0.292479	0.0289295	0.091011	0.48651
MXRA8_10521-10	-0.416687	-0.157046	0.066158	0.0910644	0.48651
KLK13_3200-49	-0.248928	-0.0441021	0.269025	0.0910881	0.48651
TBX5_11202-70	0.188463	0.400807	0.401899	0.0911078	0.48651
HPX_15347-12	-0.483846	-0.0887094	0.0335383	0.0915251	0.48838
RIDA_14636-25	-0.101133	-0.0591021	0.652322	0.09185	0.489277
NFKBIA_19209-6	0.234058	0.328626	0.298453	0.0918829	0.489277
PCDHB7_8071-114	0.230991	0.118065	0.304785	0.0918951	0.489277
RER1_24677-106	0.0641286	0.0335647	0.775032	0.0919859	0.489403
LRP1_8601-167	0.326566	0.131364	0.148183	0.0921133	0.489523
SNUPN_17765-3	0.268847	0.16389	0.232877	0.0921431	0.489523
CD84_3642-4	0.207182	0.0568954	0.357021	0.0923855	0.489699
ADH1B_9834-62	-0.27529	-0.123337	0.221972	0.0924177	0.489699
PAPSS1_14007-22	0.296902	0.158348	0.188121	0.0924375	0.489699
CST3_2609-59	-0.401498	-0.145209	0.0764386	0.0925085	0.489699
DUSP3_3480-7	0.199048	0.107848	0.376112	0.0925129	0.489699
SH2D1A_4567-82	-0.12966	-0.0515008	0.563683	0.0925882	0.489741
CD72_7009-8	-0.353396	-0.0824991	0.118055	0.0928205	0.490344
IDI1_17712-7	0.130675	0.0610244	0.56064	0.0929086	0.490344
SPA17_18242-8	0.156806	0.0630887	0.485229	0.0929696	0.490344
PLA2G2D_16298-84	0.444738	0.137763	0.050216	0.0930326	0.490344
ADAMTS5_3168-8	0.18826	0.425617	0.402405	0.0930393	0.490344
SMAD5_21478-20	0.24131	0.119522	0.283837	0.0934597	0.491233
CPLX2_15321-8	-0.287397	-0.346612	0.202498	0.0935742	0.491233
PGK1_5020-50	0.333712	0.171129	0.139627	0.0936597	0.491233
CALCOCO2_12534-10	0.0855746	0.0144482	0.702982	0.0936966	0.491233
REN_3396-54	0.266575	0.332792	0.236814	0.093723	0.491233
GALNT4_21722-21	0.273188	0.111175	0.225487	0.0937251	0.491233
CHST2_18863-176	0.213026	0.197964	0.343694	0.0938234	0.491233
EHMT2_5843-60	-0.405441	-0.231756	0.0736497	0.0938304	0.491233
EFNA4_14050-61	-0.191875	-0.0401535	0.39347	0.0938775	0.491233
CDK8|CCNC_3359-11	0.224257	0.094182	0.319007	0.0939487	0.491233
LIN7B_4238-4	0.467367	0.154609	0.0398646	0.0939509	0.491233
PURA_12537-88	0.268113	0.134506	0.234143	0.0940775	0.491534
WWC1_18284-77	0.256933	0.180136	0.254051	0.0941437	0.491534
CD320_16320-139	-0.458747	-1.11201	0.043567	0.0942678	0.491559
FZD7_20576-71	-0.17748	-0.0914033	0.42977	0.094334	0.491559
WDR26_24912-40	-0.046652	-0.0124875	0.835278	0.0943901	0.491559
SNRPD3_17774-38	0.221356	0.21049	0.325267	0.0944335	0.491559
DAPK2_4355-13	0.103936	0.0452662	0.643357	0.0944864	0.491559
EDA2R_3083-71	-0.555222	-0.115246	0.0151736	0.0945816	0.491574
STAMBP_19187-21	0.0841018	0.0406512	0.707853	0.0946751	0.491574
FZD2_22589-3	-0.172942	-0.081353	0.441612	0.094692	0.491574
NRAS_10531-18	-0.330799	-0.118323	0.143067	0.094782	0.49169
SLC6A9_11653-69	0.236202	0.807796	0.294079	0.0948544	0.491715
ISCU_7201-5	0.0241586	0.0140991	0.914241	0.0949972	0.492104
MMP2_4160-49	-0.295118	-0.100143	0.19076	0.0951034	0.492219
SPINK2_13405-61	0.33623	0.226248	0.136706	0.0951547	0.492219
FLI1_21971-47	0.114361	0.0766388	0.610488	0.0954857	0.493185
DPP7_8346-9	0.275049	0.18363	0.222372	0.0956091	0.493185
SPART_11161-5	0.162244	0.0841823	0.47027	0.0956133	0.493185
VEGFA_14032-2	0.438702	0.381795	0.0533373	0.0956287	0.493185
NTRK3_2658-27	-0.18283	-0.0791995	0.416053	0.0957252	0.493185
HERC4_7860-9	0.290248	0.0458242	0.198103	0.095754	0.493185
GGH_9370-69	-0.209645	-0.0700331	0.351365	0.095816	0.493185
CSF1_10741-22	0.233138	0.875033	0.300343	0.0959489	0.493519
MEN1_24896-5	0.193652	0.0417502	0.389126	0.0960639	0.493545
SYK_10722-13	0.252582	0.10002	0.262115	0.0961284	0.493545
NCR3_3003-29	0.205819	0.448131	0.360175	0.0962977	0.493545
ITGA5|ITGB1_21909-10	0.169338	0.0231953	0.451152	0.0963255	0.493545
PXDN_13463-1	-0.338711	-0.254002	0.133875	0.0963753	0.493545
PIP4K2B_18232-42	0.230886	0.0864691	0.305003	0.0963824	0.493545
PI3_4982-54	-0.2683	-0.163155	0.23382	0.096429	0.493545
ICAM3_2649-77	0.178233	0.408598	0.427823	0.0966423	0.49429
SERPINE1_2925-9	0.443102	0.215835	0.0510463	0.0968611	0.49506
IFNLR1_7192-37	-0.0797629	-0.0204635	0.722272	0.0971672	0.495973
SPINK5_8028-22	-0.185235	-0.0816905	0.409974	0.0972358	0.495973
LEAP2_5708-1	0.51523	0.30071	0.0238748	0.0973099	0.495973
DEFB132_9022-49	0.459656	0.16736	0.0431631	0.0973124	0.495973
GLB1_10554-23	0.451501	0.238952	0.0469048	0.0975052	0.496392
SCT_3728-52	0.173579	0.0324229	0.439939	0.097648	0.496392
CFAP298_24676-105	0.129009	0.06074	0.565637	0.0976574	0.496392
ITGA6_21979-12	0.116208	0.0282842	0.604746	0.0976677	0.496392
APOBEC2_24647-3	-0.254736	-0.249531	0.2581	0.0978249	0.496685
MIEF1_23668-281	0.108701	0.0392645	0.628242	0.0980053	0.496685
ZADH2_17345-12	0.120222	0.0696503	0.59235	0.0980118	0.496685
CBARP_9123-18	0.226792	1.36074	0.313602	0.098051	0.496685
HRK_8008-28	0.0951986	0.0244013	0.671469	0.0980668	0.496685
GBP1_15326-64	-0.371211	-0.21995	0.100909	0.0983469	0.497617
MAP1LC3B_11608-5	0.50774	0.169511	0.0259251	0.0983876	0.497617
CHAC2_21156-5	0.00705249	0.00373285	0.97492	0.0985972	0.497789
UNC5D_5140-56	-0.213928	-0.103276	0.341667	0.0986437	0.497789
DNAJC4_8653-132	0.402198	0.106988	0.0759373	0.0987356	0.497789
BMP10_3587-53	-0.58883	-0.289635	0.0101912	0.0988087	0.497789
CASS4_12855-16	0.0554335	0.0249968	0.804859	0.0988178	0.497789
HPGDS_12549-33	0.0455308	0.0223411	0.839181	0.098869	0.497789
GRIK2_20544-103	0.231528	2.58431	0.303669	0.0989977	0.497789
DKK1_3535-84	0.144797	0.0574084	0.519176	0.0990082	0.497789
WFIKKN2_13408-23	-0.455137	-0.156472	0.0452036	0.099053	0.497789
LSM12_20380-50	-0.144609	-0.0619763	0.519717	0.0993743	0.497789
NRAC_13464-8	0.224053	0.258418	0.319444	0.0994258	0.497789
ABO_9253-52	0.199896	0.346135	0.374091	0.0994382	0.497789
APRT_10088-37	0.181813	0.10504	0.41864	0.0994559	0.497789
AS3MT_18417-3	0.324977	0.111264	0.150141	0.0994601	0.497789
CD300E_8287-17	0.21951	2.38006	0.329293	0.0995723	0.497789
DEFB136_9332-6	0.271567	1.5411	0.228226	0.0996133	0.497789
IL6ST_2620-4	-0.137082	-0.0353592	0.541627	0.0996286	0.497789
TGFBR3_3009-3	-0.332636	-0.123908	0.14089	0.0997123	0.497789
IL6_4673-13	0.213719	0.347227	0.342137	0.0997222	0.497789
SYTL4_11563-51	0.174329	0.0465169	0.437972	0.0999029	0.49835
EEA1_14043-12	0.280184	0.065175	0.213942	0.100281	0.499172
PRKAR2B_25463-3	0.101318	0.0533266	0.651728	0.100301	0.499172
PADI1_23616-4	0.054118	0.149816	0.809397	0.100404	0.499172
NCR3LG1_7854-38	0.249637	0.129925	0.267674	0.100428	0.499172
INPP5D_25264-102	0.162397	0.107194	0.469851	0.100501	0.499172
IL1RAPL1_20522-2	0.0291706	0.00617508	0.896542	0.10056	0.499172
NAA10_17854-33	0.178388	0.0770706	0.427423	0.100606	0.499172
CTNNBIP1_21600-10	0.170191	0.0759052	0.448881	0.100641	0.499172
HS6ST1_5465-32	-0.230058	-0.0867695	0.306729	0.100887	0.499172
LRRTM2_6904-14	-0.226251	-0.0977236	0.31475	0.100919	0.499172
LCP1_17231-1	0.580503	0.134771	0.0112636	0.100931	0.499172
EFNA2_14124-6	-0.169316	-0.0759817	0.45121	0.100965	0.499172
KRTDAP_5739-75	0.314126	0.0725568	0.164047	0.100998	0.499172
CFHR3_16836-1	0.195523	0.249893	0.384583	0.101029	0.499172
HDAC8_2859-69	0.0631558	0.0213835	0.778353	0.101097	0.499172
HMGB2_22978-13	-0.569676	-0.40839	0.0128105	0.101168	0.499183
PRPF6_9012-1	0.261958	0.144174	0.244959	0.101411	0.50004
CSNK2A1|CSNK2B_5225-50	0.046495	0.0187369	0.835824	0.10159	0.500587
VEGFB_9453-12	0.354838	0.186865	0.116585	0.10166	0.500593
MRRF_12355-223	0.22453	0.0885946	0.318423	0.10194	0.50141
TICAM2_17696-1	0.255914	0.811378	0.255923	0.101977	0.50141
ATG5_12597-68	-0.0349247	-0.020415	0.876288	0.102033	0.50141
PRLR_5114-65	0.308421	0.16318	0.171744	0.102183	0.501805
TAPBP_12378-71	0.0771506	0.0424144	0.731002	0.10242	0.502158
SLC26A7_13979-3	-0.42339	-0.131889	0.0620057	0.102444	0.502158
FHOD1_25115-21	0.390783	0.116715	0.0844627	0.102461	0.502158
LGALS8_4909-68	0.0637786	0.021419	0.776227	0.102588	0.502442
FUT5_4549-78	0.523238	0.301193	0.0218425	0.102736	0.502826
DARS2_12395-86	0.121162	0.0610845	0.589465	0.102966	0.503613
GORAB_7247-1	0.300866	0.0582518	0.182358	0.103157	0.50377
EFNA5_2615-60	-0.140187	-0.0581876	0.532532	0.103222	0.50377
CHKB_7761-125	0.352396	0.213841	0.119082	0.103234	0.50377
NRP2_15387-44	-0.184527	-0.0429242	0.411759	0.103275	0.50377
RPN2_21828-6	0.262533	0.0556941	0.243933	0.103419	0.504135
AKT1S1_23302-19	0.203684	0.0942066	0.365153	0.104039	0.506527
FZD8_20577-5	-0.248347	-0.106098	0.270136	0.104049	0.506527
FLT1_8231-122	0.0688736	0.0433135	0.758894	0.104192	0.506724
CACNB3_24237-115	0.231227	0.12053	0.304294	0.104347	0.506724
CSAG1_5716-49	0.333798	0.113886	0.139526	0.104389	0.506724
REG3A_9277-16	-0.128989	-0.122659	0.565697	0.104496	0.506724
CPNE1_11602-12	0.365272	0.104655	0.106385	0.104532	0.506724
FXN_11833-83	0.091846	0.0398711	0.682384	0.104541	0.506724
GSTA1_17138-8	-0.123554	-0.0651097	0.58215	0.104603	0.506724
RCN3_16858-384	-0.275712	-0.074194	0.221271	0.104683	0.506724
CSNK1A1L_22484-17	0.358328	0.439026	0.113089	0.104719	0.506724
CCDC103_23314-46	0.223435	0.77106	0.320772	0.104787	0.506724
MLYCD_11538-216	0.0489377	0.0261919	0.827334	0.105129	0.50751
CHST10_21721-6	-0.336891	-0.0460968	0.135947	0.105215	0.50751
EEF1G_24111-10	0.114014	0.0360908	0.611572	0.105227	0.50751
RAB5C_14287-6	0.287973	0.0801874	0.201605	0.105228	0.50751
H1-2_2987-37	-0.700621	-1.92267	0.00243547	0.105343	0.507725
QPCT_7849-3	-0.281695	-0.163563	0.211505	0.105585	0.508555
CHST1_7803-4	0.330215	0.0369378	0.143765	0.105683	0.508631
KRT16_18905-5	0.11776	0.612298	0.59994	0.105958	0.508631
ASPRV1_10902-53	0.248018	0.484038	0.270765	0.10598	0.508631
VCX3A_23382-30	0.277933	0.117365	0.217609	0.106022	0.508631
CD74_6974-6	0.152877	0.134158	0.496198	0.106199	0.508631
LEMD1_8040-9	-0.0393026	-0.0264802	0.860933	0.10625	0.508631
ECM1_3366-51	-0.135802	-0.0427022	0.545399	0.106307	0.508631
ISLR2_13124-20	-0.32663	-0.180568	0.148105	0.106307	0.508631
CRIM1_15492-1	-0.223574	-0.0585657	0.320474	0.106318	0.508631
LYZL2_6377-54	0.0768304	0.0276351	0.732075	0.106359	0.508631
NRL_22516-30	0.290345	0.067423	0.197954	0.10639	0.508631
CXCL8_3447-64	0.124817	0.0517761	0.578307	0.10644	0.508631
ARPC2_23376-56	0.432672	0.137176	0.0566196	0.10662	0.50912
WFDC11_7969-163	-0.211105	-0.135192	0.348039	0.106682	0.50912
DKK3_10746-24	-0.138404	-0.0716279	0.537747	0.106918	0.509738
GGT2_6334-9	0.223486	2.38336	0.320662	0.106973	0.509738
CTBP1_11217-16	0.0984533	0.0521378	0.66094	0.107035	0.509738
ECI1_19367-34	0.0363307	0.0249187	0.871351	0.107171	0.509738
ATF6B_11387-3	0.104495	0.0342946	0.641578	0.107228	0.509738
EIF1AY_19224-5	0.385086	0.111694	0.0890041	0.107232	0.509738
MSRB2_16877-19	-0.0242846	-0.0056425	0.913795	0.107361	0.509824
MTMR6_12536-46	-0.409434	-0.247503	0.0709129	0.107528	0.509824
IL24_3321-2	0.056708	0.0299505	0.800467	0.10755	0.509824
CRAT_12637-7	-0.00374511	-0.00254479	0.98668	0.107576	0.509824
ETV7_24679-35	0.465728	0.177381	0.0405466	0.10761	0.509824
UBXN4_9997-12	0.101291	0.0387859	0.651817	0.107705	0.509824
CD300C_5066-134	-0.346516	-0.135507	0.125269	0.107741	0.509824
MAPK1_3115-64	0.164849	0.0908611	0.463196	0.107813	0.509834
NECTIN1_20584-4	-0.0796083	-0.0215691	0.722787	0.107936	0.510084
FAM3B_5618-50	-0.572271	-0.231318	0.0124232	0.108023	0.510165
MINPP1_5586-66	-0.111566	-0.0294948	0.619226	0.108323	0.511249
CRELD1_7628-40	-0.179126	-0.0659197	0.425521	0.10845	0.511514
GDNF_5822-22	-0.384106	-0.0702517	0.0898059	0.108591	0.51185
TIMM10B_23241-27	0.158819	0.106185	0.479661	0.108677	0.51192
TIMM23_22809-32	0.263971	0.0495013	0.241384	0.108874	0.512516
ZC3H8_22832-9	0.350384	0.0662536	0.121171	0.109084	0.512965
CHGA_8476-11	-0.0390217	-0.0203213	0.861916	0.10911	0.512965
TNIP1_21282-21	0.137062	0.0326168	0.541687	0.109185	0.512986
NDUFV2_7748-11	-0.103839	-0.095649	0.643669	0.109413	0.513726
NDUFAF2_21120-3	-0.0131545	-0.0107959	0.953239	0.109488	0.513738
SCARA3_9569-14	0.214905	0.186031	0.33948	0.109557	0.513738
PSMC3_23665-35	0.00969367	0.00328535	0.965532	0.109768	0.514281
LRRC4B_11911-13	0.339904	0.0558616	0.13253	0.109814	0.514281
C1orf115_8366-19	0.226566	0.142719	0.314081	0.109886	0.514286
AGT_3484-60	0.329907	0.179407	0.144134	0.109972	0.514326
SERPINF1_7735-17	-0.23939	-0.0688348	0.287657	0.11004	0.514326
LEFTY2_15503-20	-0.30233	-0.19676	0.180263	0.110107	0.514326
FAS_9459-7	-0.0799027	-0.0273748	0.721806	0.110195	0.514407
MSMB_10620-21	-0.148507	-0.136678	0.508558	0.11038	0.514916
ABHD14B_19325-21	0.180685	0.945011	0.42152	0.110468	0.514916
GRAP_12820-1	0.291652	0.134688	0.195964	0.110516	0.514916
HNRNPAB_4450-26	0.158478	0.0711905	0.480601	0.110801	0.515912
GSK3A_3441-64	0.201518	0.0792951	0.370248	0.111171	0.516881
FAM20C_21547-6	0.419905	0.0918498	0.0641361	0.111186	0.516881
CCDC134_15300-66	0.0562042	0.0297018	0.802202	0.111222	0.516881
NLGN1_23000-22	0.437278	0.101289	0.0540973	0.11136	0.517043
BMF_21528-12	0.166251	0.118224	0.459413	0.111418	0.517043
C11orf87_11116-16	0.341327	0.0610043	0.13094	0.111554	0.517043
ATP6V1C2_22824-53	0.258447	0.0905216	0.251286	0.111566	0.517043
PGM5_25117-17	-0.395278	-0.168517	0.0810158	0.111617	0.517043
GOT2_23903-3	0.0671611	0.0394665	0.764707	0.111698	0.517043
MNDA_20076-7	-0.639718	-0.953564	0.00541938	0.111816	0.517043
MAPK9_15604-18	0.0856324	0.0385247	0.702791	0.111858	0.517043
DNAJC15_7197-2	0.059845	0.0260794	0.789687	0.111897	0.517043
TAFA3_7839-99	-0.00250108	-0.00131129	0.991104	0.112688	0.52037
IL11RA_18216-22	-0.140085	-0.0359014	0.532831	0.112776	0.520442
AAGAB_11926-23	0.126271	0.0598096	0.573898	0.112897	0.520672
FABP3_5437-63	-0.131393	-0.0805458	0.558493	0.113004	0.520834
SYTL1_12892-10	0.202229	0.0811414	0.368571	0.113181	0.520934
UNC5D_16307-22	-0.204702	-0.120165	0.362774	0.113428	0.520934
CSMD1_9598-23	0.141547	0.048758	0.528573	0.113505	0.520934
CSRP3_9171-11	-0.0055538	-0.00266062	0.980248	0.113604	0.520934
CHST15_4469-78	-0.172135	-0.0514706	0.443738	0.113611	0.520934
SEMA6C_14597-5	0.510114	0.0724527	0.025259	0.113634	0.520934
ADGRF2_21697-57	0.173301	0.770916	0.440668	0.113635	0.520934
ELAPOR1_9097-5	0.142818	0.0483296	0.524887	0.113638	0.520934
ARID3A_3875-62	0.165504	0.0700383	0.461426	0.11367	0.520934
CA11_8859-51	-0.229167	-0.114429	0.308595	0.113833	0.521353
ITGAV|ITGB3_20187-10	-0.29294	-0.197985	0.194017	0.114156	0.522501
RNASE6_5646-20	-0.400202	-0.168436	0.0773737	0.114351	0.522759
FRZB_13740-51	-0.387842	-0.173709	0.086783	0.114439	0.522759
DUSP19_20984-142	0.282626	0.126359	0.210016	0.114454	0.522759
PTGR1_19617-5	0.18379	0.0659735	0.413621	0.114499	0.522759
SPINK9_8042-88	-0.130313	-0.0575705	0.561725	0.114949	0.524209
ITGA5_6932-42	-0.128868	-0.0193226	0.566062	0.114961	0.524209
ANTKMT_7148-42	0.147563	0.16058	0.511247	0.11514	0.524388
LEP_8484-24	0.0942055	0.100496	0.674695	0.115175	0.524388
ETV2_23210-4	0.21045	0.704571	0.349527	0.115285	0.524388
DHX38_13645-14	0.393856	0.0522333	0.0820932	0.115289	0.524388
RABGAP1L_25286-33	0.070387	0.0337886	0.753769	0.115501	0.525026
INPP5A_25444-29	0.0876531	0.0331543	0.69613	0.115749	0.525821
TULP1_21146-187	0.240396	0.485271	0.285652	0.115883	0.525936
JAK2_11816-84	0.228557	0.078674	0.309876	0.115919	0.525936
CRK_4976-57	0.267821	0.0850102	0.234649	0.116091	0.526022
NDUFA2_20458-22	0.0879838	0.0590978	0.695042	0.116101	0.526022
CLPSL1_9526-3	0.341	0.172556	0.131304	0.116154	0.526022
UCHL5_17405-2	0.335396	0.289425	0.137668	0.116315	0.52642
ART3_7970-315	-0.322708	-0.152923	0.152969	0.116427	0.526602
DRAXIN_7084-1	-0.511391	-0.1048	0.0249069	0.116691	0.527468
NECTIN1_9300-13	0.28938	0.143786	0.199433	0.116989	0.52788
ALDH6A1_19136-22	0.0453326	0.0281108	0.839871	0.117031	0.52788
PIANP_9599-6	-0.259163	-0.119656	0.249988	0.117071	0.52788
CCNA1_15319-226	0.113568	0.0985587	0.612964	0.117073	0.52788
PTGR1_13543-7	0.260608	0.178258	0.247378	0.117229	0.528258
NCR2_2734-49	0.0684315	0.0246558	0.760393	0.117375	0.528278
UNC5B_7776-20	-0.207461	-0.104491	0.356376	0.117411	0.528278
UBE2D2_18842-24	0.127369	0.163663	0.570578	0.117452	0.528278
PRTFDC1_20950-159	0.321403	0.114549	0.154615	0.117683	0.52884
ENG_4908-6	-0.0168469	-0.00788792	0.940136	0.117722	0.52884
MSRB1_20971-1	0.501139	0.0997262	0.0278591	0.117917	0.529387
GDF5_2752-62	-0.0822643	-0.0282794	0.713946	0.11806	0.529462
SERPINB5_15417-3	-0.0706675	-0.0223933	0.75282	0.118079	0.529462
MAP1LC3A_17781-191	0.381525	0.152781	0.0919442	0.118381	0.530298
COL3A1_18880-81	-0.188914	-0.0643283	0.400778	0.118411	0.530298
GNS_8314-71	0.137472	0.0670454	0.540481	0.118536	0.530532
CCL23_2913-1	-0.397798	-0.134959	0.0791349	0.118736	0.530783
SCO2_16851-50	0.102433	0.0820773	0.648159	0.118813	0.530783
DUSP16_14631-22	0.196189	0.256313	0.382972	0.118917	0.530783
PSMC5_25456-73	0.224143	0.0739591	0.31925	0.118998	0.530783
S100A12_5852-6	0.36729	0.576373	0.104498	0.119025	0.530783
MIF_8221-19	-0.48439	-0.616855	0.0333454	0.11903	0.530783
TSSK1B_11179-7	0.207474	1.13639	0.356346	0.119162	0.531043
EML2_25907-47	-0.312235	-0.0789192	0.166569	0.119277	0.531232
EGF_5509-7	0.100846	0.121009	0.653244	0.119434	0.531604
RPS6KB2_25112-6	0.222433	0.104826	0.322934	0.119663	0.532218
CPB1_15375-49	-0.100184	-0.0677585	0.65537	0.119718	0.532218
IL17A|IL17F_21897-4	-0.27871	-0.0559325	0.216338	0.119968	0.532761
GHDC_9730-22	0.261146	0.196964	0.246413	0.119987	0.532761
OCRL_10011-65	-0.186308	-0.0756193	0.407279	0.120145	0.533102
L1CAM_4246-40	-0.129685	-0.0752733	0.563607	0.12021	0.533102
KCNA10_13042-7	0.329463	0.303929	0.144666	0.120314	0.53324
GOSR1_7805-52	0.0914522	0.0219826	0.68367	0.120506	0.533559
ACTN4_25057-2	0.0711341	0.034047	0.751243	0.120578	0.533559
SPINK7_10974-20	-0.18546	-0.0934593	0.409409	0.120606	0.533559
DAO_19120-33	-0.334886	-0.148413	0.138259	0.120687	0.533592
CNTNAP2_6965-19	-0.403298	-0.126934	0.0751551	0.120768	0.533624
PLK1_3394-81	-0.31607	-0.0702132	0.161485	0.121193	0.535178
PRPSAP2_19150-20	0.183138	0.0555179	0.415271	0.121389	0.535719
UGDH_17755-5	0.168955	0.0876096	0.45217	0.121727	0.535804
GLP1R_13085-18	0.325836	0.0471229	0.14908	0.121734	0.535804
PPP1R1A_17706-4	-0.0426388	-0.0160872	0.849267	0.121823	0.535804
NLGN1_15620-4	-0.241236	-0.0886366	0.283984	0.121827	0.535804
TBCE_11211-7	0.215514	0.095774	0.338121	0.121827	0.535804
CKB|CKM_3714-49	-0.0895921	-0.0858382	0.68976	0.121851	0.535804
GRID2_12758-47	-0.2583	-0.175421	0.251555	0.122064	0.536211
AHCY_21393-62	0.251408	0.171267	0.26432	0.122093	0.536211
SCO1_7853-19	0.0274631	0.00623235	0.902567	0.122178	0.536211
IFNL3_5713-9	-0.375696	-0.207691	0.0969268	0.12228	0.536211
MTHFSD_19129-15	0.154386	0.0755193	0.49197	0.122312	0.536211
P3H1_6273-58	0.014524	0.00288319	0.948377	0.122508	0.536254
HOMER1_19229-92	0.0017036	0.00133755	0.993941	0.122748	0.536254
NME2_4249-64	0.341319	0.107313	0.130948	0.122819	0.536254
C2orf68_23276-14	0.0264876	0.0176084	0.906011	0.122821	0.536254
WWOX_17724-3	0.0975022	0.0403887	0.66401	0.122868	0.536254
PUDP_20912-10	0.130547	0.0579932	0.561022	0.122953	0.536254
PTPRU_8337-65	-0.111962	-0.0660589	0.617986	0.122966	0.536254
JPT2_20110-25	0.266719	0.121259	0.236561	0.123135	0.536254
CFAP45_6553-68	0.285283	0.115901	0.205803	0.123218	0.536254
BIN2_21540-73	0.418442	0.123022	0.065049	0.123308	0.536254
TMEM132C_7173-141	-0.169529	-0.0911597	0.450643	0.123337	0.536254
MPIG6B_8659-68	0.298556	0.121718	0.1857	0.123345	0.536254
SNRPG_19276-124	0.0923017	0.046202	0.680896	0.123351	0.536254
TNNI2_5440-26	-0.143033	-0.174912	0.524265	0.123395	0.536254
UBTD2_12875-28	-0.657158	-0.178516	0.00433078	0.123563	0.536254
FCRL2_7951-146	0.252285	0.0770139	0.262671	0.123578	0.536254
NTNG1_5637-81	-0.247913	-0.10082	0.270966	0.123592	0.536254
B3GNT8_9297-12	-0.176497	-0.0853682	0.432318	0.12368	0.536254
TXNDC5_11212-7	0.0376019	0.0395256	0.866892	0.123722	0.536254
ARHGAP24_25263-4	0.15439	0.324404	0.491958	0.123876	0.536599
SYCE1L_24412-1	-0.359605	-0.525876	0.111831	0.124078	0.536899
ACHE_10980-11	-0.185683	-0.11833	0.408847	0.124102	0.536899
GIMD1_23522-1	0.193462	0.584007	0.389589	0.124167	0.536899
PRSS27_3624-3	0.327778	0.0666855	0.146704	0.124472	0.537529
THPO_5947-90	-0.125983	-0.0576059	0.574771	0.12453	0.537529
FANCF_11336-9	0.134118	0.0243589	0.550381	0.124609	0.537529
KLK3_21232-39	-0.0941345	-0.126511	0.674926	0.124659	0.537529
GALNT16_8923-94	-0.318947	-0.171846	0.15775	0.124682	0.537529
ESM1_3805-16	0.170709	0.339344	0.447508	0.124918	0.538061
MITD1_23266-62	0.0746576	0.0449035	0.739367	0.125025	0.538061
F10_3077-66	0.322115	0.0949709	0.153717	0.125083	0.538061
NUDT15_23584-2	-0.0930986	-0.0862338	0.678297	0.125138	0.538061
MAP3K11_21406-25	0.155311	0.0644144	0.489387	0.125175	0.538061
SIL1_21338-44	0.126671	0.0277261	0.572686	0.125266	0.538132
MLEC_6285-71	0.214394	0.0787463	0.340622	0.12599	0.540619
PSENEN_23624-34	-0.344466	-0.211017	0.127486	0.126064	0.540619
SNCA_8458-16	0.239288	0.0842954	0.287861	0.126068	0.540619
HSPD1_2682-68	0.182057	0.063989	0.418018	0.126491	0.541555
SHMT2_12691-44	0.196948	0.0691123	0.381143	0.126492	0.541555
TACC3_22027-13	0.0217226	0.0100609	0.922859	0.126509	0.541555
ELFN2_21687-3	0.274398	0.372364	0.22346	0.126682	0.541865
APOA5_11318-20	0.190628	0.0990668	0.39654	0.126944	0.541865
AIF1L_18871-24	-0.121785	-0.0509712	0.587557	0.126968	0.541865
SNIP1_21645-6	-0.53876	-0.411101	0.0183355	0.127025	0.541865
CCL25_2705-5	-0.400639	-0.324128	0.0770578	0.127032	0.541865
RBP4_7831-39	-0.198916	-0.0594679	0.376427	0.127047	0.541865
UBE2V2_18165-181	0.162053	0.0590237	0.470791	0.127103	0.541865
NME4_16809-1	-0.0539517	-0.0336404	0.809972	0.127271	0.542263
PDE4C_20221-26	-0.470033	-0.455931	0.0387757	0.127416	0.542494
EPHB1_17680-12	0.302408	0.220855	0.180152	0.127521	0.542494
EZR_9753-17	0.0176659	0.0145423	0.937232	0.127565	0.542494
RBM4_23361-20	-0.0406598	-0.031982	0.856183	0.127879	0.542494
AKR1B1_9854-36	0.153029	0.0714123	0.495773	0.127893	0.542494
MCEE_9388-18	0.0627126	0.0388722	0.779868	0.127957	0.542494
PSMG2_21136-1	-0.343641	-0.322309	0.128387	0.127975	0.542494
PECR_17776-15	0.00144657	0.000465987	0.994855	0.128006	0.542494
S100A4_9750-7	0.263003	0.133832	0.243098	0.128006	0.542494
KNG1_7784-1	0.279971	0.0907945	0.214287	0.128071	0.542494
TMX3_5654-70	0.0949938	0.109324	0.672134	0.128219	0.542802
ST8SIA6_6930-95	-0.398365	-0.0617841	0.0787163	0.128329	0.542954
KBTBD11_25285-14	-0.279321	-0.108832	0.215341	0.128412	0.542988
CD46_17682-1	-0.394797	-0.121937	0.0813787	0.128529	0.543042
SUFU_17468-1	0.130764	0.0376983	0.560373	0.128574	0.543042
GPT2_21339-19	0.271693	0.131392	0.228013	0.128766	0.543487
DOT1L_12692-56	0.400736	0.280525	0.076987	0.128857	0.543487
NDE1_9765-4	0.0443566	0.0111816	0.843273	0.128904	0.543487
RNF148_9955-40	-0.353448	-0.0533257	0.118001	0.129154	0.544227
MATN3_19361-78	-0.150036	-0.0883459	0.504214	0.129729	0.545887
LMNB2_20217-26	-0.417169	-0.37514	0.0658521	0.129798	0.545887
MAFG_19281-86	-0.00362474	-0.00199995	0.987108	0.129826	0.545887
ROBO2_5116-62	-0.20832	-0.0544928	0.354399	0.129848	0.545887
STX3_7186-111	-0.361649	-0.307449	0.109842	0.130002	0.546219
DEFB112_5689-1	0.442377	1.15049	0.0514179	0.130264	0.547002
PA2G4_4258-15	0.257938	0.0730515	0.252214	0.130435	0.547113
IL17RD_3376-49	-0.166564	-0.0380841	0.458572	0.13044	0.547113
ENPP2_16892-23	-0.30516	-0.201853	0.176267	0.130603	0.547158
ANGPT2_13660-76	-0.180909	-0.0998059	0.420948	0.130695	0.547158
CXCL12_2330-2	-0.124535	-0.0394422	0.579165	0.130844	0.547158
PRSS8_15513-108	-0.112901	-0.0396324	0.615046	0.130965	0.547158
SCGB3A1_6252-62	-0.0394418	-0.0305989	0.860446	0.13099	0.547158
SYT5_9099-19	0.363823	0.075365	0.107756	0.131016	0.547158
TSSC4_18181-2	0.291929	0.1669	0.195545	0.131022	0.547158
NEURL4_13468-5	0.306428	0.0975216	0.174497	0.131053	0.547158
MSX2_23301-2	-0.314707	-0.11271	0.163277	0.131307	0.547714
KRT72_11566-48	0.256935	0.17817	0.254047	0.131441	0.547714
ABL1_3341-33	-0.481451	-0.249758	0.0343996	0.131504	0.547714
BCL2L2_7134-14	0.0422648	0.0134921	0.850573	0.131682	0.547714
MAP2K4_5242-37	-0.115411	-0.0596946	0.607222	0.131816	0.547714
RGS18_13982-33	0.05872	0.0309974	0.793548	0.131884	0.547714
STAT1_10370-21	0.104115	0.0887355	0.642788	0.1319	0.547714
ABHD10_17370-186	0.0443175	0.0296785	0.843409	0.131981	0.547714
PHYHIP_24434-16	0.157421	0.177514	0.483525	0.132079	0.547714
FAM171B_8851-42	-0.281961	-0.0361879	0.21108	0.132087	0.547714
RAB11FIP3_25500-6	-0.0569218	-0.043635	0.799731	0.132113	0.547714
APOC1_15364-101	-0.403365	-0.058161	0.0751071	0.132312	0.547714
GOT2_18233-10	0.0401704	0.0191443	0.857895	0.132322	0.547714
RHOT1_21752-10	0.00406199	0.00249557	0.985553	0.132355	0.547714
SETMAR_12462-20	0.334021	0.40631	0.139265	0.132407	0.547714
COMMD8_21507-48	0.11682	0.0895243	0.602847	0.132428	0.547714
NDUFAF8_9030-56	0.0574615	0.0202116	0.797874	0.132487	0.547714
KAZALD1_7144-234	-0.257659	-0.0937429	0.252723	0.1327	0.547714
POGLUT1_6467-65	0.0224229	0.0108334	0.920381	0.132702	0.547714
CD200_5112-73	-0.40416	-0.090094	0.0745463	0.132722	0.547714
OGFR_24934-96	0.121362	0.0425729	0.588851	0.133068	0.547714
SH3BGRL_12693-2	0.381636	0.135944	0.0918512	0.133105	0.547714
MEF2D_24266-2	0.0831671	0.0365006	0.71095	0.133107	0.547714
PPM1M_22862-44	0.280825	0.0738922	0.212905	0.133121	0.547714
ICAM2_14756-29	-0.163912	-0.0591137	0.465732	0.133176	0.547714
PGLYRP1_3329-14	0.0567855	0.126614	0.800201	0.133208	0.547714
NIP7_12564-9	0.0284904	0.017753	0.898942	0.13322	0.547714
CST6_14711-27	-0.0531193	-0.0258335	0.812848	0.133432	0.547911
FIS1_17746-77	0.0358678	0.0161821	0.872976	0.133475	0.547911
UBQLN4_12720-71	0.144939	0.0804918	0.518768	0.133518	0.547911
LNPK_25491-54	0.21978	0.0828137	0.328702	0.133594	0.547911
EFNA1_20091-138	-0.47256	-0.182813	0.0377676	0.133644	0.547911
CCNH_18913-3	0.161823	0.032038	0.471418	0.133927	0.547915
VTN_13125-45	0.382506	0.334664	0.0911262	0.134044	0.547915
DHODH_21346-71	-0.433448	-0.0678298	0.0561874	0.134073	0.547915
CALB2_16803-4	-0.349093	-0.1539	0.122527	0.134096	0.547915
EPHA1_3431-54	-0.0535124	-0.0310307	0.811489	0.134332	0.547915
SFRP4_9284-25	-0.251018	-0.139694	0.265057	0.134351	0.547915
RAB5B_19222-124	0.27192	0.0779819	0.227629	0.134371	0.547915
F3_4931-59	0.214671	0.389603	0.340003	0.134443	0.547915
PIK3CA|PIK3R1_3390-72	0.185647	0.0963815	0.408939	0.134536	0.547915
GIPC1_19260-4	-0.387806	-0.221958	0.0868115	0.13454	0.547915
OXSM_18271-43	0.0521258	0.0405686	0.816284	0.134548	0.547915
CYCS_2942-50	-0.258883	-0.0813775	0.250494	0.134656	0.547915
EIF3B_24979-17	0.300263	0.149327	0.183227	0.134771	0.547915
MINAR1_9075-121	-0.00925649	-0.00148995	0.967086	0.134772	0.547915
EIF2S2_24723-58	0.0769466	0.0401322	0.731685	0.134775	0.547915
IL22RA2_9456-34	-0.0623121	-0.0300534	0.781237	0.135025	0.548217
COLGALT2_7234-12	-0.243681	-0.0492988	0.279168	0.135071	0.548217
CCL27_2192-63	-0.0414169	-0.0139051	0.853536	0.135076	0.548217
GLA_15588-17	0.0745042	0.0309184	0.739883	0.135213	0.548294
ADAMTSL1_6575-79	0.14383	0.0454723	0.521963	0.135245	0.548294
NT5C_12560-9	0.114061	0.0543791	0.611425	0.135639	0.54954
POGLUT3_8296-117	0.00403485	0.00249159	0.98565	0.135719	0.54954
MAGEA10_13610-9	0.233805	0.0646187	0.298972	0.135779	0.54954
STX4_10668-5	-0.0522673	-0.0427306	0.815794	0.135888	0.549569
ANGPT2_2602-2	-0.171132	-0.0997022	0.446389	0.135938	0.549569
ICOSLG_9303-9	-0.162203	-0.0467537	0.47038	0.136276	0.550432
C3_4480-59	-0.111324	-0.137449	0.619986	0.136437	0.550432
IZUMO4_20549-1	0.361663	0.190311	0.109828	0.136483	0.550432
SH3GLB1_16859-100	-0.54229	-0.137189	0.0176117	0.136529	0.550432
UNC13D_24942-22	0.142598	0.0919883	0.525525	0.136535	0.550432
CACNB4_11130-158	0.15497	0.0730364	0.490338	0.136701	0.550432
ELF5_13457-33	0.258067	0.201063	0.251979	0.136732	0.550432
TNFRSF19_5131-15	-0.137707	-0.0374565	0.539791	0.136757	0.550432
MYL4_20107-11	-0.312971	-0.0919718	0.165583	0.137044	0.550911
GSPT2_24253-5	0.176353	0.0559861	0.432692	0.137164	0.550911
TACSTD2_14034-22	-0.212018	-0.0328665	0.34597	0.137193	0.550911
ALOX5_25880-14	-0.431915	-0.205015	0.0570433	0.137303	0.550911
BTNL9_7950-142	0.296731	0.0351391	0.188373	0.137372	0.550911
TGM2_18934-50	-0.583746	-0.4986	0.0108345	0.137436	0.550911
ELK1_10006-25	0.149612	0.0400013	0.505418	0.137476	0.550911
BCAT2_19365-11	0.0367865	0.0241539	0.869752	0.137482	0.550911
SYTL4_9090-9	0.195554	0.0637471	0.384507	0.137581	0.551004
ZNF34_18265-18	0.0447107	0.0682278	0.842038	0.137735	0.551208
GGCT_21889-2	0.271063	0.0805483	0.229083	0.137832	0.551208
ARRDC3_12352-70	-0.238592	-0.211132	0.289256	0.137859	0.551208
IL20_4138-25	0.0418138	0.0226946	0.852148	0.138023	0.551212
SRPK2_21435-143	-0.0220402	-0.0110659	0.921735	0.138068	0.551212
CCDC126_6388-21	-0.289435	-0.105685	0.199348	0.13825	0.551212
UNC45A_11712-207	0.0728372	0.049252	0.745495	0.138266	0.551212
CXCL3_22973-8	0.081127	0.0422623	0.717727	0.138328	0.551212
PCDHAC2_9361-7	-0.0566041	-0.0149662	0.800825	0.138347	0.551212
GSTT2B_11273-176	0.114658	0.0190126	0.609564	0.13839	0.551212
DEFB107A_6399-52	0.138441	0.0452316	0.537636	0.13847	0.551228
PCDH17_21395-23	0.209609	0.861674	0.351446	0.138683	0.551483
BAMBI_8811-24	-0.362096	-0.137319	0.10941	0.138686	0.551483
HTN1_10608-9	-0.261831	-0.256296	0.245186	0.138808	0.551499
ULBP2_22583-47	0.31113	0.0918274	0.168055	0.138841	0.551499
NCK1_5014-49	-0.0131139	-0.00568579	0.953383	0.138941	0.551594
APTX_17736-105	0.198129	0.535639	0.378308	0.13935	0.552845
CREB3L2_17336-54	-0.394698	-0.0976402	0.081454	0.139408	0.552845
ACOT13_17675-17	0.0859693	0.035145	0.701679	0.139674	0.553367
REG1B_16770-3	-0.410202	-0.206155	0.070396	0.139767	0.553367
FGF8_4394-71	0.0625151	0.0243281	0.780543	0.139902	0.553367
IRF6_9999-1	-0.0324585	-0.019689	0.88496	0.140009	0.553367
PDE1B_21667-57	0.358359	0.237573	0.113058	0.140051	0.553367
NRG3_10981-56	-0.408366	-0.158928	0.0716363	0.140052	0.553367
GMPPA_24271-9	0.187936	0.0488819	0.40321	0.140073	0.553367
HBQ1_18198-51	0.322061	0.0788823	0.153785	0.140375	0.554251
SPG21_11122-97	0.0740991	0.046026	0.741245	0.140449	0.554251
NVL_25279-44	0.158157	0.0775946	0.481489	0.140615	0.554479
ADAMTS6_6441-62	-0.0541546	-0.0349867	0.809271	0.140659	0.554479
CYB5R2_19143-38	0.138388	0.0619859	0.537793	0.140959	0.555039
FAM209B_7066-199	-0.385408	-0.39445	0.0887425	0.141056	0.555039
TNFSF14_5988-49	0.397199	0.0764557	0.0795782	0.141078	0.555039
CA6_3352-80	-0.0941877	-0.0725238	0.674753	0.141203	0.555039
NXPH1_23002-27	-0.40726	-0.0626196	0.072392	0.141233	0.555039
MET_2837-3	-0.376303	-0.104857	0.0963978	0.141259	0.555039
MPIG6B_7065-1	0.147802	0.0495932	0.510566	0.141388	0.555247
ASCC2_24476-18	0.239352	0.11859	0.287734	0.141506	0.555409
B3GALT6_7981-230	0.101116	0.0548291	0.652377	0.141727	0.555813
AMIGO2_6914-15	-0.226539	-0.0888884	0.314139	0.141804	0.555813
OTUD7B_21742-43	0.279627	0.173285	0.214845	0.141969	0.555813
LRP1_10699-52	0.230359	0.0960789	0.306101	0.141982	0.555813
PROC_3758-63	0.355387	0.127454	0.116029	0.141991	0.555813
RARRES1_8398-277	0.359798	0.369033	0.111642	0.142195	0.556312
CTF1_2889-37	0.213371	0.0536144	0.342919	0.142288	0.556375
CHRD_13438-115	-0.340945	-0.682335	0.131366	0.142608	0.556715
ROGDI_23343-6	0.141174	0.256091	0.529657	0.142615	0.556715
LACC1_23595-6	0.236251	0.333602	0.29398	0.142653	0.556715
SPANXA1_25217-35	-0.461876	-0.579494	0.0421903	0.142698	0.556715
IGF1R_4232-19	-0.183225	-0.0752149	0.415052	0.142786	0.556715
TEPSIN_7947-19	0.114852	0.0134543	0.608961	0.142895	0.556715
PZP_6580-29	0.332282	0.396718	0.141307	0.143011	0.556715
SYT6_21539-139	0.196504	0.117566	0.382213	0.143032	0.556715
MATN4_7083-74	-0.18093	-0.127442	0.420894	0.143063	0.556715
KIR3DL1_18907-97	-0.359753	-0.132524	0.111686	0.143373	0.557509
PTN_3045-72	-0.287694	-0.134502	0.202037	0.143421	0.557509
CD68_18922-27	0.0845894	0.0438043	0.706239	0.143554	0.557729
TIMM10_25215-1	0.145114	0.0945959	0.518264	0.143732	0.558121
CGA|LHB_2953-31	-0.335792	-0.344034	0.13721	0.1442	0.559642
RAB27B_13596-3	0.16158	0.0318198	0.472082	0.144503	0.560517
GRHPR_18295-102	0.0560363	0.0253528	0.802781	0.144764	0.56123
ROR2_7861-9	-0.297899	-0.136121	0.18666	0.145317	0.562704
ITGB7_11205-10	0.117786	0.368305	0.599859	0.145396	0.562704
SPIN3_24722-13	-0.432629	-0.301871	0.0566435	0.145414	0.562704
PSMB9_18942-11	-0.253916	-0.109561	0.259623	0.145453	0.562704
NUDT5_17761-2	0.15399	0.0379862	0.493078	0.145918	0.564202
MESD_5594-87	0.0279983	0.0497136	0.900678	0.146537	0.566199
ASAH1_5748-20	0.101928	0.0627406	0.649773	0.146657	0.566199
EPHB6_9261-14	-0.25813	-0.180328	0.251863	0.146792	0.566199
PTPRD_9296-15	-0.207605	-0.105044	0.356046	0.146829	0.566199
CTAG1A_23586-32	-0.422738	-0.0543787	0.0623994	0.146871	0.566199
IFIT3_13642-90	0.21897	0.122418	0.330478	0.146902	0.566199
PPIF_8095-213	0.0132879	0.00788293	0.952765	0.146994	0.566255
STK17B_8359-149	-0.493207	-0.0660458	0.0303497	0.147195	0.566631
UBLCP1_19124-9	-0.00517454	-0.00339349	0.981597	0.147298	0.566631
SRGN_19251-56	-0.0481596	-0.0399516	0.830036	0.147326	0.566631
ATG4C_25078-13	0.199395	0.0982558	0.375286	0.1475	0.567003
CMTM4_23269-40	0.188192	0.0598349	0.402573	0.147613	0.567135
BNIP3_7045-4	-0.233888	-0.264173	0.298801	0.147764	0.567267
ITPRIPL1_9221-6	0.197987	0.0900825	0.378649	0.148168	0.567267
ARPP19_4963-19	0.228083	0.0789904	0.310872	0.148184	0.567267
DCC_21685-29	-0.326167	-0.243671	0.148673	0.148213	0.567267
EMILIN3_8773-172	-0.110515	-0.0383057	0.622526	0.148235	0.567267
TNR_11302-237	-0.274801	-0.0910961	0.222786	0.148265	0.567267
GSTA1_12446-49	-0.0796836	-0.0719532	0.722536	0.148311	0.567267
VCAN_9561-21	0.469067	0.135678	0.0391671	0.148321	0.567267
FCRL1_5728-60	-0.346936	-0.271768	0.12482	0.148349	0.567267
BMP6_8459-10	-0.366874	-0.36463	0.104884	0.14844	0.567319
KXD1_22050-19	-0.155018	-0.0131282	0.490206	0.148772	0.568289
NDUFB8_9800-20	-0.276701	-0.0693019	0.219634	0.148918	0.568363
RPS6KA3_3469-74	0.1642	0.0902273	0.464951	0.149021	0.568363
ZG16B_8310-6	-0.284739	-0.177586	0.206661	0.149026	0.568363
RWDD4_21188-38	0.254458	0.119569	0.258616	0.149337	0.569038
TTN_11352-42	0.205419	0.547735	0.361105	0.14936	0.569038
TOR1AIP1_10606-34	0.0481457	0.0290963	0.830085	0.149467	0.569127
ACBD6_10075-75	0.0634768	0.0517562	0.777257	0.14954	0.569127
LRRTM1_19360-22	0.261802	0.0867613	0.245238	0.149771	0.569519
NTAQ1_24649-11	0.0621378	0.0417024	0.781833	0.149799	0.569519
B4GALT3_6921-24	-0.43619	-0.11963	0.0546844	0.15019	0.569759
SOD3_5660-51	-0.371593	-0.717094	0.100565	0.150276	0.569759
APOA4_17685-9	-0.365723	-0.14484	0.105961	0.150279	0.569759
NMRK2_20998-19	0.228959	0.348352	0.30903	0.150292	0.569759
HEPHL1_6354-13	0.0919169	0.0163207	0.682152	0.150348	0.569759
TNFRSF21_9259-35	-0.202943	-0.117997	0.366892	0.150408	0.569759
IGSF8_6984-6	-0.154947	-0.0378448	0.490402	0.150411	0.569759
HLF_21340-38	0.192535	0.651587	0.391854	0.150497	0.569789
FAM3A_21555-17	0.147406	0.0457507	0.511697	0.150987	0.571347
MAPK12_5005-4	0.148133	0.0372995	0.509622	0.151081	0.571405
MAPRE1_19371-18	0.329679	0.107	0.144407	0.151209	0.571423
INSL4_6410-26	-0.370537	-0.438426	0.101519	0.151251	0.571423
WNT5A_13268-45	-0.132696	-0.0762965	0.554606	0.151323	0.571423
SLC5A8_13691-10	-0.199619	-0.0761967	0.37475	0.1514	0.571423
SRM_21647-9	0.259719	0.0896996	0.24898	0.151658	0.571925
LEP_2575-5	0.120266	0.131554	0.592216	0.15169	0.571925
ANGPTL3_10382-1	-0.378601	-0.125878	0.0944164	0.15201	0.572832
SNAPIN_6975-52	0.216249	0.187517	0.336486	0.152205	0.573273
COL5A1_22047-46	-0.234912	-0.132281	0.296705	0.152384	0.573649
FUT2_9121-28	-0.293313	-0.0547743	0.193457	0.152493	0.573763
ADAM28_21681-10	-0.392861	-0.0840693	0.0828542	0.152695	0.574169
CSF1_3738-54	-0.398501	-0.116291	0.0786161	0.152869	0.574169
CD3G_7924-7	-0.304283	-0.0606544	0.177498	0.152951	0.574169
NUDT21_20972-37	0.188876	0.0802597	0.400874	0.152968	0.574169
IL12RB1_2632-5	0.310067	0.527764	0.169496	0.152996	0.574169
PDHX_18319-7	-0.0699972	-0.0514565	0.755088	0.153116	0.574323
ANXA6_5335-73	0.103021	0.0411205	0.646279	0.153448	0.57527
ALKAL2_6284-7	0.0388369	0.018858	0.862564	0.153557	0.575308
MGAT3_21771-47	0.286036	0.175294	0.204622	0.153624	0.575308
EIF4A2_22984-10	0.271764	0.0742606	0.227893	0.153695	0.575308
B2M_3485-28	-0.458062	-0.228943	0.0438734	0.153884	0.575719
METTL21C_23564-83	0.360911	0.14989	0.110556	0.15397	0.575746
C1QC_14100-63	-0.436664	-0.322367	0.0544282	0.154076	0.575798
MUC1_10976-44	0.360148	0.159517	0.1113	0.154235	0.575798
NACA_3854-24	0.22807	0.123195	0.3109	0.154256	0.575798
TRIO_11126-102	0.178273	0.0849444	0.42772	0.154301	0.575798
SV2A_12880-1	-0.255003	-0.16551	0.257606	0.154472	0.57614
MDGA2_19372-7	-0.151537	-0.0922054	0.499971	0.154656	0.57641
CEBPB_22953-85	-0.386515	-0.264257	0.087847	0.154703	0.57641
SOD2_5008-51	0.200909	0.0691152	0.371688	0.154845	0.576647
ADH4_8325-37	0.0118448	0.0141478	0.95789	0.154983	0.576865
HNRNPH1_14309-8	-0.279339	-0.0927596	0.215312	0.155291	0.577654
BMP7_2972-57	-0.264156	-0.0899761	0.241057	0.155354	0.577654
BCAR3_12634-79	0.0784063	0.0388345	0.726801	0.155504	0.577914
GSTM1_7239-9	-0.22225	-0.0523819	0.32333	0.155665	0.577968
PSG3_6444-15	-0.226363	-0.120029	0.314513	0.155677	0.577968
EEF1A1_25906-5	0.119629	0.0317916	0.594175	0.155819	0.578201
JPT1_19335-2	-0.461728	-0.413287	0.0422542	0.156036	0.578709
IL13RA1_2633-52	-0.0917543	-0.0327052	0.682683	0.156393	0.579505
DPEP2_8327-26	-0.229938	-0.0456924	0.30698	0.156451	0.579505
LCT_9017-58	0.259665	0.333796	0.249078	0.156489	0.579505
FRS2_13025-4	0.150213	0.0235117	0.503713	0.156612	0.579587
FAM234B_9981-18	0.303463	0.413284	0.178655	0.156695	0.579587
PTPRJ_8250-2	-0.34036	-0.0622108	0.132019	0.156819	0.579587
GSTA2_23326-10	-0.064611	-0.079981	0.773387	0.156973	0.579587
RMDN1_7096-30	0.112483	0.0739322	0.616354	0.157002	0.579587
AASDHPPT_17320-19	0.149904	0.0590643	0.504588	0.157086	0.579587
IRF3_17151-84	0.293148	0.100421	0.193706	0.157125	0.579587
ADAMTSL1_16890-37	-0.209678	-0.103242	0.351288	0.157168	0.579587
RAB23_20958-13	0.208747	0.112892	0.35342	0.157271	0.579587
IL10_13723-6	-0.270804	-0.0706316	0.229525	0.157308	0.579587
ARHGAP6_25278-41	0.402504	0.125559	0.0757185	0.157413	0.579678
FLRT3_9128-34	0.0999829	0.0123402	0.656015	0.157546	0.579876
FCGR1A_3312-64	-0.52913	-0.215062	0.0204467	0.15797	0.581141
SEMA3B_5667-3	-0.529893	-0.0818662	0.0202718	0.158171	0.581587
TMEM132D_13416-8	-0.0834387	-0.0438799	0.71005	0.15833	0.581876
GLCE_7808-5	0.195496	0.0844147	0.384646	0.158964	0.583913
ADAM15_15455-40	0.17731	0.226866	0.430211	0.159109	0.584151
KDF1_23550-10	-0.278542	-0.456233	0.216612	0.159453	0.585116
CD48_3292-75	-0.441618	-0.251612	0.0518094	0.15986	0.586316
ALDOB_18185-118	-0.0334617	-0.028205	0.881431	0.160031	0.586399
C1QTNF3_7251-64	-0.250995	-0.066336	0.265101	0.160044	0.586399
NT5C2_11288-26	0.00928619	0.00539641	0.96698	0.16033	0.586504
METTL2B_23558-33	0.367552	0.279834	0.104255	0.160347	0.586504
TMX1_24680-51	0.0270737	0.00638714	0.903941	0.160436	0.586504
PRKACA_3466-8	0.0588128	0.0193261	0.79323	0.160468	0.586504
S100A2_11969-5	-0.405794	-0.105713	0.0734041	0.160607	0.586504
SLITRK1_15539-15	-0.178096	-0.0988324	0.428176	0.160624	0.586504
PACSIN2_25048-30	0.354968	0.0963551	0.116453	0.16069	0.586504
TSTD1_19277-4	0.0972576	0.055228	0.6648	0.160718	0.586504
MAGEA3_12576-21	-0.332799	-0.127161	0.140698	0.161094	0.587511
AGO1_15312-14	0.0156686	0.00921803	0.944316	0.161156	0.587511
PPIH_12449-16	0.160526	0.0818221	0.474968	0.16127	0.587635
GHRL_8447-11	0.0176051	0.00886643	0.937447	0.161451	0.587999
PSMA2_4280-47	-0.536808	-0.189753	0.0187469	0.161556	0.588088
[truncated: 5,275 more rows]
