# Supplementary material for: Integrative multi-omic profiling in blood reveals distinct immune and metabolic signatures between ACPA-negative and ACPA-positive rheumatoid arthritis
Source: Front Immunol. 2025 Oct 29;16:1667662. doi: 10.3389/fimmu.2025.1667662 (PMC12605004; doi:10.3389/fimmu.2025.1667662)
Supplement: Supplementary file 1 [file DataSheet1.zip › Supplementary/Supplementary Table S9.xlsx]

## Sheet: Supplementary Table S9
Supplementary Table S9. Differentially abundant proteins between ACPA+ RA and controls.
Protein (Gene symbol with Somalogic barcode)	Cohen's d (ACPA+ RA vs. controls)	log2(ACPA+ RA/controls)	P-value (from marginal model)	P-value (from model adjusting for confounding effects)	BH adjusted P-value (from model adjusting for confounding effects)
NAMPT_5011-11	-1.27019	-0.422602	2.21439e-07	2.79292e-06	0.0203129
CFB_4129-72	0.3568	0.0722234	0.114609	7.0525e-05	0.256464
C9_13722-105	0.595112	0.202037	0.00944444	0.000126324	0.306252
VSNL1_20197-14	0.343983	0.116353	0.128013	0.00021283	0.386977
C9_3060-43	0.582178	0.167438	0.0110401	0.000452419	0.513542
CXCL13_3487-32	0.725706	0.442049	0.00172859	0.000484309	0.513542
PZP_6580-29	0.353057	0.367806	0.118402	0.000543003	0.513542
NOVA1_12557-18	0.390097	0.203775	0.0849995	0.00060838	0.513542
ANKMY2_25437-18	0.301767	0.064091	0.181067	0.000643319	0.513542
CHST1_7803-4	0.398544	0.199577	0.078585	0.00074099	0.513542
CRP_4337-49	0.251066	0.241479	0.264966	0.000822467	0.513542
PGAM1_3896-5	0.727526	0.623914	0.00168561	0.000847312	0.513542
B2M_10574-10	0.293825	0.922015	0.192689	0.0009478	0.530258
ALDH7A1_21498-3	0.540525	0.193425	0.0179704	0.00105477	0.547955
CPNE1_11602-12	0.285482	0.0756879	0.205492	0.00141065	0.568683
C16orf71_23607-1	0.399585	0.128371	0.0778226	0.00157147	0.568683
EGLN3_20986-58	0.377221	0.178041	0.0956025	0.00165599	0.568683
SPINK9_8042-88	-0.318203	-0.119124	0.158709	0.00165987	0.568683
MAPK6_22858-3	-0.237272	-0.0535474	0.291913	0.00168989	0.568683
ATP5MF_11539-4	0.151144	0.0638214	0.501079	0.0019765	0.568683
BCAP29_11570-94	0.513583	0.231127	0.024313	0.00208159	0.568683
FGFR2_3808-76	0.230343	0.12395	0.306134	0.00214016	0.568683
CRH_5614-44	0.325942	0.23258	0.148949	0.00219747	0.568683
ULBP2_22583-47	0.383566	0.351597	0.0902492	0.00221064	0.568683
CHGB_8235-48	-0.324567	-0.108649	0.150649	0.00222284	0.568683
SIRT3_17495-141	0.517426	0.117595	0.0233015	0.0023239	0.568683
CFI_2567-5	0.676441	0.125858	0.00336454	0.00233978	0.568683
CCDC126_6388-21	-0.174538	-0.0620182	0.437426	0.00239485	0.568683
CISD2_8094-20	0.291359	0.397527	0.196409	0.00247298	0.568683
PGAM2_15524-30	0.611142	0.448729	0.00775892	0.0026525	0.568683
FGL1_5581-28	0.337005	0.249055	0.135817	0.00275331	0.568683
TNMD_6578-29	0.181004	0.144085	0.420705	0.00291765	0.568683
RELT_14112-40	0.288612	0.383841	0.200616	0.00301079	0.568683
FGFBP3_11219-95	0.386016	0.154831	0.0882497	0.00332269	0.568683
MAGEA8_18326-50	0.124029	0.0708466	0.580705	0.00340807	0.568683
NCF4_14060-67	0.323705	0.273868	0.151722	0.00351987	0.568683
TPSG1_14103-12	0.161194	0.0575599	0.473136	0.00355937	0.568683
LYRM1_22496-21	0.307692	0.0942455	0.172748	0.00356982	0.568683
PI15_5745-64	0.292435	0.0776635	0.19478	0.00359727	0.568683
PLXNB3_16922-53	0.216271	0.555455	0.336438	0.00360174	0.568683
NRL_22516-30	0.336456	0.0977055	0.136446	0.00367939	0.568683
PRDM1_14197-2	0.454646	0.0909555	0.0454301	0.00379726	0.568683
GJD2_11678-105	0.372199	0.536594	0.10002	0.00380473	0.568683
FAM3D_7919-278	0.339894	0.353745	0.132542	0.00383823	0.568683
DHX58_14012-17	0.28047	0.103303	0.21348	0.00388441	0.568683
SDHAF4_23627-3	0.470007	0.487043	0.0387863	0.00389405	0.568683
ZWINT_18286-3	0.339441	0.22463	0.133051	0.0039342	0.568683
LRRTM4_6572-10	0.396671	0.253581	0.0799711	0.00395885	0.568683
MAGED1_21392-15	0.560282	0.391996	0.014305	0.0039808	0.568683
PHB2_21217-20	0.242215	0.210528	0.28205	0.00409217	0.568683
FDCSP_17346-61	0.552992	0.165634	0.0155711	0.00421198	0.568683
C5_2381-52	0.574705	0.106826	0.0120696	0.00427004	0.568683
CFH_4159-130	0.272999	0.0332718	0.225806	0.00448344	0.568683
CXCL10_4141-79	0.0259073	0.0117191	0.90806	0.00457174	0.568683
NPPB_3723-1	0.246872	0.114003	0.272968	0.00473471	0.568683
THBS2_14111-15	0.269978	0.793759	0.230935	0.00477362	0.568683
SLC3A1_9000-177	0.271213	0.165916	0.228829	0.00478373	0.568683
SAR1A_23024-25	0.17146	0.0781953	0.445519	0.00497829	0.568683
SPARC_14110-200	0.314094	0.14205	0.164088	0.00499118	0.568683
CLIC3_24693-5	-0.528253	-0.237042	0.0206493	0.0051359	0.568683
DDIT4_17817-22	0.316191	0.0757322	0.161326	0.00518902	0.568683
UBE2L3|UBB_21931-27	0.275168	0.0624894	0.222176	0.0053895	0.568683
RHOD_12442-4	0.198334	0.16639	0.377819	0.00547498	0.568683
RELB_11464-9	0.295996	0.10002	0.189458	0.00549846	0.568683
HGFAC_3617-80	-0.176981	-0.0693946	0.431062	0.00577919	0.568683
SAA1_15515-2	0.431914	0.926285	0.057044	0.00582279	0.568683
CSF2_4697-59	0.263815	0.717674	0.24166	0.00584056	0.568683
PRPS1_11381-56	0.275256	0.0995792	0.222028	0.00590435	0.568683
TNS4_9927-96	0.255304	0.180619	0.257048	0.00601551	0.568683
NSMCE2_22517-106	0.188959	0.0899071	0.400668	0.00604662	0.568683
CCL7_22969-12	0.144123	0.0310592	0.521117	0.00616049	0.568683
TMEM167A_11112-18	0.386314	0.376501	0.0880088	0.00619548	0.568683
RBP4_7831-39	-0.439218	-0.13933	0.0530642	0.00635092	0.568683
CYTIP_13612-7	0.284178	0.39149	0.207548	0.00646423	0.568683
ANXA13_17835-28	0.36647	0.330436	0.105261	0.00651252	0.568683
TERF1_10049-112	0.318048	0.0573903	0.15891	0.00651737	0.568683
RNF114_9957-9	0.345025	0.0762535	0.126878	0.00658273	0.568683
INPP5E_11370-20	0.19411	0.0963146	0.388011	0.00658404	0.568683
TP53_6168-11	0.455583	0.0833617	0.0449984	0.00659945	0.568683
PIK3C2A_14028-22	0.232663	0.0772469	0.301323	0.00668507	0.568683
RAB4A_16883-57	0.340962	0.271644	0.131346	0.00669819	0.568683
THSD7A_11174-8	0.511719	0.963376	0.0248173	0.00672503	0.568683
CEL_9796-4	0.299789	0.268327	0.18391	0.00683167	0.568683
GNAS_5757-45	0.2274	0.215025	0.312315	0.00694687	0.568683
TIMELESS_17699-43	0.245528	0.168073	0.275567	0.00703137	0.568683
ERMN_23425-19	0.639342	0.13851	0.00544541	0.0070642	0.568683
ELL_11459-81	0.222054	0.042807	0.323754	0.00725457	0.568683
OLFM1_5703-26	0.223071	0.387934	0.321555	0.0072649	0.568683
BTNL9_7950-142	0.226012	0.0894268	0.315258	0.00732041	0.568683
NFATC1_14286-2	-0.179498	-0.267493	0.424564	0.00739071	0.568683
COL15A1_8974-172	-0.610182	-0.182372	0.00785162	0.00744704	0.568683
KRTDAP_5739-75	0.490912	0.129109	0.031106	0.00752396	0.568683
S100Z_18928-10	0.277017	0.300428	0.219113	0.00754294	0.568683
PGLYRP1_14064-21	0.307709	0.118504	0.172723	0.00754494	0.568683
CBLN4_5688-65	-0.0287264	-0.0108958	0.898109	0.00755374	0.568683
MSRB1_20971-1	0.536202	0.0966949	0.0188763	0.00760126	0.568683
RGS16_21255-2	0.291204	0.129145	0.196646	0.00760485	0.568683
ENTPD2_18887-7	0.357146	0.283667	0.114264	0.00766271	0.568683
IL5_11071-1	0.239329	0.365257	0.287779	0.0077848	0.571908
ITGAL_11617-1	0.132889	0.0908649	0.554033	0.00790239	0.574741
B3GALT2_11638-42	0.479459	0.26051	0.0351305	0.00824945	0.589914
SRL_10940-25	-0.152896	-0.0543579	0.496145	0.00829841	0.589914
NOTUM_8252-2	-0.412281	-0.212466	0.0690137	0.00835435	0.589914
SULT1C2_17811-78	0.185805	0.0562651	0.408541	0.00847803	0.592035
PF4V1_5663-18	0.0773793	0.029439	0.730236	0.00854718	0.592035
VEGFA_4867-15	0.34103	0.223827	0.131271	0.00916825	0.625523
RPAIN_21219-7	0.247049	0.153767	0.272628	0.00937388	0.625523
CLEC9A_20575-82	0.205304	0.0960105	0.361372	0.00940692	0.625523
SLC66A1L_7939-1	0.229	0.896411	0.308944	0.00948237	0.625523
VEGFA_14032-2	0.219455	0.181486	0.329414	0.00957532	0.625523
IL31_10455-196	0.245016	0.296129	0.276563	0.00962797	0.625523
POLH_10022-207	0.223166	0.769927	0.321352	0.00985602	0.625523
IL13_14085-28	0.239321	0.990433	0.287797	0.00991096	0.625523
DEFB103A_5679-16	0.209246	0.436864	0.352276	0.0100094	0.625523
DEFB106A_5664-57	0.233092	0.372483	0.300438	0.010089	0.625523
STAT3_10346-5	0.415557	0.153718	0.0668811	0.0102042	0.625523
IGF1_8406-17	0.542447	0.338701	0.0175801	0.0103236	0.625523
MSR1_11282-16	0.276761	0.518726	0.219536	0.0104116	0.625523
DNAI1_11396-39	0.333437	0.254509	0.139949	0.010564	0.625523
HPSE_5604-30	0.289384	0.240506	0.199427	0.0106249	0.625523
TRIL_14104-1	0.199101	0.0455129	0.375985	0.0108202	0.625523
TLR4_11101-18	0.249585	0.261035	0.267773	0.0109741	0.625523
UBE2A_17743-14	0.178891	0.101727	0.426127	0.0110956	0.625523
SATB1_13511-29	0.189359	0.234757	0.399677	0.0113159	0.625523
FUT5_4549-78	0.426794	0.297941	0.0599817	0.0113521	0.625523
NELL2_6022-57	-0.24496	-0.0599543	0.276671	0.0114445	0.625523
BCL2L2_13097-11	0.233357	0.0994548	0.299892	0.0115427	0.625523
MPDZ_14036-116	0.250994	0.377323	0.265102	0.0115628	0.625523
SHMT1_12334-25	0.25582	0.218904	0.256097	0.0116337	0.625523
BLK_11338-49	0.188035	0.227362	0.402964	0.0116494	0.625523
FARS2_13941-82	0.119546	0.0406937	0.594429	0.0118644	0.625523
SPSB1_13942-140	0.154349	0.136247	0.492073	0.0118782	0.625523
RERG_17822-57	0.22176	0.244072	0.324391	0.011881	0.625523
POU2F1_11715-1	0.242484	0.913147	0.281519	0.0120233	0.625523
ATF1_20926-31	0.0305168	0.0180254	0.891797	0.0120501	0.625523
HIF1A_13089-6	0.156708	0.106764	0.485501	0.012109	0.625523
PYCR1_18170-46	0.497228	0.207176	0.0290638	0.0122249	0.625523
YME1L1_11190-129	0.236157	0.537983	0.29417	0.0122434	0.625523
CCDC24_23356-32	0.316936	0.585265	0.160353	0.0122619	0.625523
VCAN_9561-21	0.245938	0.188768	0.274772	0.0123604	0.625523
SBSN_5724-58	0.234293	0.483092	0.297972	0.0123997	0.625523
PPM1D_11315-148	0.14182	0.0721262	0.527781	0.0124658	0.625523
RANBP3_14037-18	0.194117	0.102781	0.387994	0.0125288	0.625523
UPRT_21354-92	0.449936	0.134837	0.0476541	0.0126075	0.625523
GYG2_25066-32	-0.386871	-0.216207	0.0875604	0.0126615	0.625523
SPAG11B_5762-35	0.284262	1.85195	0.207415	0.0129854	0.625523
FAM172A_5615-62	0.196988	0.48206	0.381048	0.0130467	0.625523
NNMT_19376-74	0.268958	0.458468	0.232686	0.0131196	0.625523
GNRH1_5627-53	0.26677	0.291688	0.236474	0.0131393	0.625523
CCL19_4922-13	0.420387	0.310093	0.063838	0.0133716	0.625523
ID1_15402-2	0.194731	0.0566752	0.386502	0.0134265	0.625523
SERPINA4_14105-5	-0.435444	-0.0918591	0.0550899	0.0135167	0.625523
ABLIM3_13578-98	0.288624	0.30351	0.200597	0.0136637	0.625523
MYC_10362-35	0.269005	0.0855436	0.232604	0.0137153	0.625523
TMED4_9319-59	0.441436	0.0717176	0.0519033	0.013881	0.625523
CCDC149_24702-31	0.391763	0.0833351	0.0837007	0.0139335	0.625523
UCHL5_17405-2	0.398205	0.296976	0.0788341	0.0140009	0.625523
HSPH1_17704-74	0.2297	0.420776	0.307478	0.0141977	0.625523
SEMA3B_5667-3	0.197952	0.475884	0.378733	0.0143645	0.625523
MYZAP_13924-13	0.287974	0.141066	0.201602	0.0143649	0.625523
ZNF34_18265-18	0.0938623	0.117586	0.675811	0.0144812	0.625523
HMG20B_11551-16	0.110165	0.0790224	0.623628	0.0145427	0.625523
TNKS_9907-216	0.0687376	0.0288598	0.759355	0.0146211	0.625523
MTCP1_12916-3	0.519491	0.179085	0.0227735	0.0146993	0.625523
SCT_3728-52	0.236	0.376253	0.294489	0.0147249	0.625523
KIF16B_11672-17	0.0053379	0.00138527	0.981016	0.014787	0.625523
MUSK_11547-84	0.194574	0.364079	0.386881	0.0148529	0.625523
DOCK9_14002-18	0.214583	0.388562	0.3402	0.0149365	0.625523
TXNL4A_21651-9	0.334972	0.212601	0.138159	0.0150077	0.625523
LTA_4703-87	0.158386	0.241008	0.480856	0.0152258	0.625523
LDLR_13129-40	0.235746	0.282784	0.295007	0.0152483	0.625523
NAE1_18177-49	0.165391	0.0430051	0.461733	0.0152875	0.625523
FAM162B_11163-7	0.105526	0.0428754	0.638295	0.0154593	0.625523
VARS1_13083-18	0.526832	0.0930099	0.0209814	0.0155163	0.625523
GAD1_11280-6	0.103667	0.040125	0.644215	0.0155658	0.625523
APLP1_7210-25	-0.122967	-0.0813635	0.583943	0.0156671	0.625523
RAB35_13514-121	0.24469	0.0481886	0.277196	0.0157278	0.625523
SUSD3_5752-63	0.201522	0.269208	0.370238	0.0159517	0.625523
DNPH1_17785-11	0.073531	0.0264528	0.743157	0.0159723	0.625523
MYBPC3_21579-35	0.0641673	0.0193666	0.7749	0.0161265	0.625523
NRBF2_21367-63	0.287274	0.193071	0.20269	0.0161749	0.625523
DBNDD1_20970-14	0.317744	0.485971	0.159305	0.016227	0.625523
LAT2_5613-75	0.254632	0.549267	0.258294	0.0162693	0.625523
ASIP_5676-54	0.256305	0.241023	0.255203	0.0162941	0.625523
SHC2_14074-2	0.219521	0.17149	0.329269	0.0165942	0.625523
CD300LF_5623-11	0.249599	0.237917	0.267745	0.0166057	0.625523
ALCAM_5451-1	-0.0389018	-0.00994126	0.862337	0.0167213	0.625523
MRFAP1L1_21203-14	0.361957	0.162656	0.109544	0.0167348	0.625523
PLSCR3_11407-57	0.328918	0.0839361	0.145323	0.0167487	0.625523
RTP4_18315-38	0.144053	0.140922	0.521321	0.0168307	0.625523
SPAG11A_5726-49	0.230208	0.100369	0.306417	0.0168772	0.625523
LILRA1_21706-29	0.340747	0.164724	0.131586	0.0169331	0.625523
BGLAP_5747-67	0.225532	0.29924	0.316281	0.0169948	0.625523
CCDC134_5587-3	0.17141	0.0404583	0.445653	0.0172664	0.625523
SMURF1_11557-3	0.121517	0.0712329	0.588376	0.0172728	0.625523
GBA3_21592-8	0.101325	0.056441	0.651707	0.0173606	0.625523
LGALS9_9197-4	0.264367	0.13856	0.240684	0.0174442	0.625523
OXCT1_25043-74	0.438206	0.206054	0.0536012	0.017492	0.625523
IHH_19606-28	-0.390122	-0.159198	0.0849796	0.0175785	0.625523
FREM2_7246-4	0.156359	0.0282277	0.486472	0.017739	0.625523
TMPRSS11D_6547-83	0.406213	0.113913	0.0731138	0.0178049	0.625523
SRM_21647-9	0.477672	0.166105	0.035798	0.0178201	0.625523
ADCYAP1R1_22566-53	0.212426	0.227327	0.345047	0.0178336	0.625523
PENK_9076-25	-0.489339	-0.297443	0.0316337	0.0178899	0.625523
PFDN4_20956-13	0.135134	0.0758048	0.547374	0.0179177	0.625523
SPARCL1_4467-49	-0.182577	-0.0642601	0.416696	0.0179732	0.625523
RTN4R_5105-2	-0.454976	-0.177015	0.0452777	0.0179989	0.625523
NMRK1_16853-5	0.261934	0.159896	0.245002	0.0181948	0.625523
BLOC1S6_21487-20	-0.168138	-0.516112	0.454354	0.018198	0.625523
ACADL_17857-6	0.195717	0.0662597	0.384114	0.0182445	0.625523
CSF2RB_11137-43	0.434364	0.122917	0.0556817	0.0182985	0.625523
BARD1_13977-28	-0.0935836	-0.0449001	0.676718	0.0184419	0.625523
DEFB1_6629-3	-0.18863	-0.0628742	0.401483	0.0185021	0.625523
TPM4_9863-1	0.266701	0.168681	0.236593	0.0186611	0.625523
RPS12_21829-8	0.423138	0.120591	0.0621575	0.018705	0.625523
RBM24_11380-84	0.35007	0.0989575	0.1215	0.0188033	0.625523
C10orf105_11220-53	0.113721	0.0910603	0.612485	0.0188222	0.625523
KIR3DL3_7944-1	0.19086	0.231595	0.395968	0.0188394	0.625523
DESI1_21204-70	0.432107	0.156533	0.0569356	0.0189275	0.625523
IGSF9B_9060-27	0.215117	0.302104	0.339006	0.01904	0.625523
TOLLIP_13963-7	0.341181	0.121734	0.131102	0.019183	0.625523
CYTH3_21365-5	0.174973	0.125698	0.436288	0.0192042	0.625523
RIC3_11228-37	0.124896	0.0207742	0.578068	0.0192718	0.625523
STATH_17172-19	0.552593	0.81312	0.0156431	0.0192726	0.625523
CLIC5_12475-48	-0.11577	-0.0555295	0.606106	0.0193514	0.625523
CA5A_8791-151	0.189239	0.52959	0.399973	0.0194379	0.625539
ITGAV|ITGB3_20187-10	-0.150611	-0.0911211	0.502587	0.0197944	0.630835
DEFB112_5689-1	0.309222	2.62703	0.170647	0.0198081	0.630835
IL10RA_9768-5	0.168002	0.0358613	0.454716	0.0200758	0.630835
HSD17B4_23643-22	0.162526	0.0742683	0.469501	0.0200949	0.630835
ITSN1_14070-56	0.117644	0.0449362	0.600297	0.0201268	0.630835
KLK9_5758-49	0.284498	0.153529	0.207042	0.0202113	0.630835
ZNF593_23618-23	0.223968	0.173843	0.319627	0.020302	0.630835
GPR142_12766-33	0.36642	0.776272	0.105307	0.0204312	0.630835
SLC5A5_12826-5	0.298322	0.430882	0.186041	0.0204431	0.630835
DOC2B_7997-118	0.283883	0.542589	0.208014	0.0206194	0.630835
TPD52L1_17710-40	0.229663	0.163599	0.307555	0.0208347	0.630835
A2M_3708-62	-0.530324	-0.216706	0.0201736	0.020864	0.630835
DDAH1_19392-6	0.327105	0.45196	0.147524	0.020957	0.630835
PRMT1_23351-59	0.0599594	0.0207437	0.789294	0.0209863	0.630835
TBC1D25_24424-25	0.101162	0.0520718	0.652228	0.0209899	0.630835
PTPRJ_8250-2	-0.184531	-0.0367397	0.411747	0.0210341	0.630835
GSTT2B_11273-176	0.0622563	0.0128522	0.781428	0.0212522	0.630835
MESD_15299-102	0.428145	0.141652	0.0591948	0.0214047	0.630835
APPL1_12825-18	0.390341	0.198156	0.0848081	0.0214131	0.630835
NMRK2_20998-19	0.301109	0.348485	0.182009	0.0214209	0.630835
LRRN1_11586-2	0.149047	0.108515	0.507021	0.0215181	0.630835
CCDC167_7797-11	0.276974	0.132694	0.219184	0.0215818	0.630835
EGFR_2677-1	0.0130736	0.00279135	0.953526	0.0216362	0.630835
CD5_14065-11	0.215714	0.433206	0.337676	0.0217902	0.630835
SYT13_21132-9	0.0556786	0.013243	0.804014	0.0218337	0.630835
CD34_11285-8	0.185166	0.0376828	0.410149	0.02187	0.630835
BMPR1A_4859-6	0.304123	0.402135	0.177723	0.0219571	0.630835
ITGAV|ITGB8_20191-13	0.142829	0.0694484	0.524856	0.0220311	0.630835
TENM2_11164-7	0.0219285	0.00852108	0.922131	0.0227584	0.638899
CST6_3303-23	-0.0986495	-0.0465059	0.660308	0.0227615	0.638899
KCNE5_8908-14	-0.438179	-0.134963	0.0536154	0.023083	0.638899
ITGB5_7755-37	0.227383	0.0615361	0.31235	0.0231819	0.638899
CST6_14711-27	0.0914426	0.04178	0.683702	0.0231891	0.638899
CARTPT_5743-82	0.202927	0.354183	0.366928	0.0232319	0.638899
TDO2_9880-33	0.370025	0.359975	0.101983	0.0232707	0.638899
CPA1_23981-172	0.277912	0.438935	0.217643	0.0232831	0.638899
NUDT16L1_12497-29	0.31971	0.127091	0.156772	0.0233334	0.638899
SERPINA4_3449-58	-0.0853249	-0.0198341	0.703807	0.0233753	0.638899
ART5_23202-78	0.250797	0.108023	0.265474	0.0233933	0.638899
MSR1_11207-3	0.300618	0.134332	0.182715	0.0234094	0.638899
LCN1_11708-2	0.269056	0.215879	0.232517	0.0235146	0.638899
TPK1_12018-84	0.107342	0.0332706	0.632536	0.0235425	0.638899
EXOSC1_7930-3	0.167676	0.16382	0.45559	0.0237096	0.639584
CALY_8924-55	-0.0970875	-0.0188573	0.66535	0.0237437	0.639584
SYTL2_24309-14	0.505524	0.208128	0.0265606	0.0238801	0.640756
INPP4B_24427-33	0.300316	0.125855	0.183149	0.0241492	0.640756
CLC_11094-104	0.256385	0.170123	0.255058	0.0241661	0.640756
PGRMC1_7863-50	0.361431	0.100802	0.110052	0.024281	0.640756
RAG1_11311-79	0.164687	0.0926713	0.463634	0.0244184	0.640756
ANKRD40_23367-8	0.142531	0.073202	0.52572	0.0244963	0.640756
CD2AP_21961-14	0.200524	0.169355	0.372601	0.024587	0.640756
CDC34_12532-28	0.254508	0.205342	0.258523	0.024671	0.640756
CTNNB1_8418-30	0.18831	0.0761556	0.40228	0.0249197	0.640756
HNRNPC_11429-80	0.126957	0.0801679	0.571824	0.024962	0.640756
HGFAC_8385-248	-0.249643	-0.119438	0.267663	0.0251283	0.640756
NLGN4Y_21710-16	0.102476	0.0387292	0.648021	0.0252143	0.640756
DSC2_13126-52	-0.369712	-0.141072	0.102269	0.0252536	0.640756
MFGE8_4455-89	-0.319412	-0.0764626	0.157154	0.0252892	0.640756
PID1_23291-18	0.215487	0.12494	0.33818	0.0256093	0.640756
CASQ1_11263-57	0.0987891	0.0570701	0.659858	0.0256322	0.640756
SNX16_23408-1	0.150178	0.0693147	0.503811	0.025643	0.640756
PDGFC_13658-31	0.569507	0.39603	0.0128361	0.0257054	0.640756
AOC1_15486-126	0.319801	0.322672	0.156656	0.0259029	0.640756
MATN2_3325-2	-0.0923647	-0.0267841	0.680691	0.0259556	0.640756
UBASH3B_12558-3	0.40598	0.154393	0.0732753	0.0259892	0.640756
SERPINB5_15417-3	-0.317506	-0.0801906	0.159612	0.0262653	0.640756
LGI3_8003-57	0.225189	0.08698	0.317012	0.0263807	0.640756
FBL_13994-1	0.176542	0.0749616	0.432203	0.0264497	0.640756
ST6GALNAC6_7228-2	0.193007	0.0432278	0.390699	0.0266738	0.640756
GLT8D2_21509-29	0.0820302	0.0152495	0.714724	0.0266881	0.640756
GDF11_14587-16	0.308071	0.69471	0.172225	0.0267321	0.640756
TRAPPC6A_24635-25	0.262373	0.304654	0.244219	0.0268435	0.640756
SATB2_10081-17	0.368262	0.0762684	0.103598	0.0268672	0.640756
LINGO1_6620-82	0.208424	0.534395	0.354161	0.0269234	0.640756
DEFB116_11144-10	0.175658	0.123553	0.434501	0.0269401	0.640756
KLK10_6227-1	-0.142414	-0.0973099	0.526057	0.0271257	0.640756
CSF3_8952-65	0.299165	0.322487	0.184815	0.0271384	0.640756
C5|C6_4482-66	0.261824	0.0665666	0.245199	0.0271544	0.640756
RAP1GAP_13735-1	0.282615	0.0666567	0.210032	0.0272208	0.640756
DDX23_13946-8	0.146465	0.102583	0.514388	0.0272667	0.640756
MSN_5009-11	0.187232	0.153916	0.404966	0.0273692	0.640756
MRPL10_22554-101	0.246294	0.157339	0.274084	0.0275746	0.640756
CFD_13678-169	-0.346951	-0.131503	0.124804	0.0276146	0.640756
MET_11814-29	-0.544231	-0.127739	0.0172248	0.0276733	0.640756
EHMT2_5843-60	0.0557124	0.0318544	0.803897	0.0277871	0.640756
ST8SIA1_21508-7	-0.608576	-0.197214	0.00800884	0.0277985	0.640756
RAC2_18950-13	0.599485	0.15598	0.0089544	0.0278072	0.640756
MYORG_8068-43	0.272506	0.253185	0.226638	0.0279768	0.640756
PSMD7_3898-5	-0.499598	-0.0875094	0.0283283	0.028024	0.640756
KDR_3651-50	-0.010448	-0.00254504	0.962852	0.0280318	0.640756
MCF2L_13934-3	0.165614	0.106381	0.46113	0.028284	0.640756
PATE4_8065-245	0.181489	0.0639878	0.419467	0.0285271	0.640756
DCTN2_5879-51	0.216404	0.0676549	0.336142	0.0286853	0.640756
GIP_5755-29	0.167647	0.263781	0.455667	0.0288745	0.640756
HHIP_10833-64	-0.249152	-0.0593108	0.268597	0.0288867	0.640756
IGFBP6_14088-38	-0.240029	-0.0685217	0.286382	0.02904	0.640756
HSD17B10_4217-49	0.256782	0.153329	0.254328	0.0291329	0.640756
MLF1_17820-170	0.123803	0.228082	0.581393	0.0292207	0.640756
POLR3F_11444-49	0.0876878	0.0577997	0.696016	0.029411	0.640756
CHL1_8958-51	-0.110343	-0.0260939	0.623067	0.0296306	0.640756
DEFB108B_5611-56	0.283795	0.0998028	0.208154	0.0297221	0.640756
CRELD1_7628-40	-0.476599	-0.176577	0.0362039	0.0297227	0.640756
KIR3DL3_8045-3	0.0966875	0.0896996	0.666644	0.0297483	0.640756
SCG3_7957-2	0.025314	0.00988522	0.910157	0.0299536	0.640756
MEMO1_19110-6	0.232672	0.183643	0.301304	0.0302063	0.640756
GRAP2_16074-12	0.153047	0.155719	0.495721	0.0304154	0.640756
KPNA5_21235-11	0.244361	0.135603	0.277838	0.0304519	0.640756
MUL1_11159-14	0.252045	0.138027	0.263122	0.0307208	0.640756
WWOX_17724-3	0.175119	0.142596	0.435908	0.0307233	0.640756
RSPO2_4566-24	0.0438387	0.0265773	0.845079	0.030726	0.640756
MERTK_20572-6	-0.13452	-0.0710232	0.54919	0.0307534	0.640756
CXCL9_9188-119	-0.372223	-0.706471	0.0999984	0.0308451	0.640756
RNASE10_5602-62	-0.0301303	-0.0137649	0.893159	0.0308474	0.640756
MAPK11_5004-69	0.212621	0.19528	0.344607	0.0308669	0.640756
RNF146_11401-181	0.207535	0.0995621	0.356206	0.0310392	0.640756
CD1B_20541-73	0.591724	0.211585	0.00984084	0.0310625	0.640756
SERPINA5_3389-7	-0.0755471	-0.0235621	0.736379	0.0311395	0.640756
FBXL4_9951-36	0.255315	0.0881526	0.257028	0.0311787	0.640756
PXDNL_11324-3	0.172614	0.084084	0.442473	0.0311806	0.640756
EIF5A2_11355-10	0.245673	0.162652	0.275287	0.0312283	0.640756
SH3BGRL_12693-2	0.545541	0.197832	0.0169679	0.031242	0.640756
DLL3_9974-8	0.603468	0.166858	0.00852826	0.0312603	0.640756
ITIH2_9326-33	-0.0949426	-0.0182673	0.6723	0.0312686	0.640756
RAB32_17778-19	0.347758	0.175739	0.123941	0.0313461	0.640756
ADAM28_21681-10	0.236148	1.29608	0.294189	0.0315125	0.640756
SLITRK6_16916-19	-0.261314	-0.080353	0.246112	0.0316249	0.640756
ST8SIA2_7920-30	0.316779	0.2004	0.160559	0.0316855	0.640756
TNR_11302-237	0.141136	0.075602	0.52977	0.0316933	0.640756
IMPA1_17796-15	0.335	0.147149	0.138126	0.0317216	0.640756
PSG3_6444-15	-0.383228	-0.185887	0.0905287	0.0318127	0.640756
PDGFRA_10366-11	0.116284	0.107448	0.60451	0.0319227	0.640756
MXRA8_10521-10	-0.000387135	-0.000142325	0.998623	0.0320223	0.640756
USH1C_17725-37	0.238775	0.0781985	0.288889	0.0320266	0.640756
PVR_8064-125	0.265314	0.24319	0.239019	0.0321934	0.640756
NET1_14260-112	0.209488	0.0924173	0.351722	0.0323027	0.640756
LGALS2_3033-57	-0.460523	-0.200835	0.0427808	0.0323387	0.640756
DLG4_8070-88	0.142379	0.0972278	0.526158	0.0323409	0.640756
SMCO2_7925-18	0.134597	0.0758374	0.548962	0.0323564	0.640756
WEE2_25038-5	0.139929	0.0411838	0.533285	0.0325238	0.640756
VTI1B_8963-8	0.168422	0.140622	0.453593	0.0325486	0.640756
MYB_11618-83	0.229617	0.0893793	0.307652	0.0327749	0.640756
LBP_3074-6	0.237377	0.118708	0.291702	0.0327858	0.640756
TPH1_21521-17	0.102935	0.0494187	0.646553	0.0328374	0.640756
CCL15_18289-16	-0.515043	-0.258538	0.0239241	0.032869	0.640756
EIF4A2_18824-7	0.189787	0.139493	0.398615	0.0328924	0.640756
PRSS3_3479-71	-0.00879417	-0.00765955	0.968729	0.0329358	0.640756
SULT1E1_16932-5	0.247343	0.0606443	0.272061	0.032938	0.640756
SEMA5A_13132-14	0.368982	0.297318	0.102936	0.0330901	0.640756
MANSC4_9578-263	-0.509036	-0.245376	0.0255594	0.03315	0.640756
CDH15_11215-6	0.258684	0.167553	0.250856	0.0333163	0.640756
VILL_24977-18	0.161456	0.0343745	0.47242	0.0333478	0.640756
EIF1B_12701-1	0.338388	0.145554	0.134241	0.0333882	0.640756
FCRL2_7951-146	0.267333	0.17819	0.235494	0.0333901	0.640756
BRD2_10074-128	0.00107116	0.000404214	0.99619	0.0336459	0.642237
RAD23B_12522-6	0.440966	0.124008	0.0521479	0.0336687	0.642237
NMT1_12448-246	0.406887	0.140683	0.0726487	0.0337322	0.642237
SEMA6D_20530-2	-0.17595	-0.0700976	0.433742	0.0340189	0.642776
CREB3L4_11308-8	0.130368	0.160653	0.56156	0.0341958	0.642776
STX18_9037-1	0.158015	0.158855	0.48188	0.0342285	0.642776
SEL1L2_9082-25	0.323064	0.0628327	0.152523	0.034353	0.642776
LZIC_19338-3	0.24826	0.0837422	0.270301	0.0343772	0.642776
HSPE1_17150-8	0.348579	0.13169	0.12307	0.0344507	0.642776
POMGNT1_8253-2	0.109458	0.0217589	0.625853	0.0344912	0.642776
TNFRSF14_11545-9	0.492072	0.198187	0.0307218	0.0345968	0.642776
P4HA1_11645-9	0.0671409	0.0239626	0.764775	0.0347094	0.642776
NCR1_5104-57	0.231179	0.432979	0.304394	0.0347431	0.642776
HAUS1_21306-7	-0.298948	-1.58225	0.18513	0.0348072	0.642776
SFRP2_7751-121	0.268509	0.0495535	0.23346	0.0349002	0.642776
RBP4_15633-6	-0.505739	-0.213268	0.0264983	0.0349095	0.642776
CCL15_14109-15	-0.560523	-0.245913	0.0142648	0.0351509	0.643614
OLFML1_8815-1	0.153623	0.0307498	0.494105	0.0352741	0.643614
EMC10_24664-3	-0.337927	-0.0752356	0.134764	0.0354753	0.643614
ROBO4_9232-1	0.181595	0.336182	0.419196	0.0355456	0.643614
FRS2_13025-4	0.0409275	0.00684317	0.855247	0.0356356	0.643614
MAPK9_15604-18	0.19261	0.10283	0.391669	0.0357832	0.643614
PCBP2_23363-41	0.471915	0.159925	0.038023	0.0360032	0.643614
GP1BB_21514-1	0.0839887	0.0420322	0.708227	0.0361127	0.643614
GABBR2_9930-48	0.636189	0.93617	0.00566821	0.0361361	0.643614
NAB1_13933-276	0.0457703	0.10768	0.838347	0.036209	0.643614
DNAJB2_11438-6	0.048766	0.0247314	0.82793	0.0364319	0.643614
CCL15_3509-1	-0.443533	-0.305144	0.050826	0.0365021	0.643614
HEPHL1_6354-13	0.298536	0.173972	0.185729	0.036533	0.643614
NCALD_17816-58	0.117412	0.0462256	0.601016	0.0367783	0.643614
CD55_5069-9	-0.189883	-0.0687902	0.398378	0.0368	0.643614
TERB2_22801-83	0.284309	0.348559	0.20734	0.0369099	0.643614
N4BP2L2_22504-3	0.191589	0.09681	0.394173	0.0372036	0.643614
RWDD1_21323-2	0.394574	0.127342	0.0815475	0.0374063	0.643614
CXCL17_9495-10	0.393576	0.0624447	0.0823068	0.0374187	0.643614
DEFB129_8347-222	0.226057	0.125732	0.315162	0.0375002	0.643614
EIF3J_13497-34	0.216019	0.10612	0.336997	0.0375092	0.643614
FAF2_9738-7	0.27741	0.156007	0.218467	0.0375271	0.643614
LGALS3_3066-12	-0.492097	-0.12936	0.0307135	0.0375382	0.643614
AQP4_11363-58	0.331003	0.724421	0.142824	0.0375885	0.643614
ZNF560_12543-76	0.204039	0.895408	0.364323	0.0376079	0.643614
CA11_8859-51	-0.0495152	-0.021408	0.82533	0.0376209	0.643614
DSG3_11310-8	-0.00807955	-0.00434032	0.971269	0.0378172	0.643614
EEF1A1_25256-23	0.314773	0.120743	0.163191	0.0379558	0.643614
B3GALT6_7981-230	0.228004	0.0999805	0.311039	0.0379702	0.643614
WFDC13_9345-436	0.0251491	0.0155827	0.910739	0.038019	0.643614
SEMA6C_7202-107	-0.121191	-0.0376903	0.589374	0.038072	0.643614
CMIP_25100-11	0.14213	0.086074	0.526881	0.0381033	0.643614
RAB5C_14287-6	0.510469	0.138409	0.0251608	0.0381288	0.643614
FAM3B_5618-50	0.0683624	0.113337	0.760628	0.038187	0.643614
PGRMC2_10631-9	0.253541	0.0579639	0.260322	0.0382168	0.643614
SPDEF_10012-5	0.149797	0.0309648	0.504892	0.0383273	0.643614
MYOC_16558-2	-0.172401	-0.087463	0.443035	0.0383344	0.643614
SPATA9_7809-22	0.338675	0.520426	0.133916	0.0385001	0.643614
MMP3_2788-55	0.173137	0.316636	0.441099	0.0386334	0.643614
DNASE2B_6533-20	-0.361016	-0.177965	0.110455	0.0386512	0.643614
KIRREL2_7958-15	0.158521	0.0593955	0.480482	0.0387775	0.643614
PKP2_14067-6	0.134849	0.129953	0.548217	0.0388765	0.643614
PAFAH1B2_2642-4	0.184589	0.0689394	0.4116	0.0390464	0.643614
CHL1_3601-54	0.0198862	0.00796034	0.929363	0.0391113	0.643614
C8G_14708-59	0.418757	0.0879453	0.0648519	0.0391638	0.643614
TRIM5_21438-45	0.28563	0.507625	0.205259	0.0391891	0.643614
UQCRB_12957-62	0.234342	0.394259	0.297871	0.0394222	0.643614
IGFBP6_2686-67	-0.406708	-0.164659	0.0727716	0.0394522	0.643614
MRPL12_23278-13	0.2488	0.112946	0.269269	0.0396481	0.643614
BLVRB_17148-7	-0.497769	-0.236302	0.0288946	0.0396638	0.643614
TJP1_12001-7	0.112368	0.375855	0.616713	0.0396759	0.643614
NRBP1_12616-45	0.159466	0.120871	0.47788	0.0397025	0.643614
CLINT1_11659-31	0.175962	0.119616	0.43371	0.0397793	0.643614
ACADVL_19262-219	0.27873	0.139386	0.216305	0.0397806	0.643614
ANXA6_5335-73	0.198691	0.0776267	0.376964	0.0398221	0.643614
TP53I13_6400-33	0.239376	0.165533	0.287687	0.0399149	0.643682
SOST_5729-27	0.151146	0.118989	0.501073	0.0401604	0.644523
ITGA6_21979-12	0.138338	0.0579219	0.53794	0.0402057	0.644523
OLFM3_11143-32	0.0874003	0.0343773	0.696962	0.0403616	0.644523
BRD1_11607-15	-0.0298875	-0.0129773	0.894015	0.0404053	0.644523
STX8_10903-50	0.130315	0.107269	0.561718	0.0404101	0.644523
FBXO3_14628-72	0.272539	0.467724	0.226581	0.0405284	0.644729
EVI2A_22560-1	0.568425	1.28933	0.0130011	0.0406003	0.644729
ARMC5_9945-8	-0.0234008	-0.00411593	0.916921	0.0407413	0.645559
C1GALT1C1_5735-54	0.129613	0.0707558	0.563822	0.0409254	0.646481
BACH2_12756-3	0.243386	0.225	0.279746	0.0409773	0.646481
HYAL1_8309-12	-0.373125	-0.0889659	0.0991934	0.0413607	0.648969
AFAP1L2_24445-38	0.362392	0.266502	0.109125	0.0416699	0.648969
HBQ1_18198-51	0.493169	0.110807	0.0303622	0.0417655	0.648969
TCEAL7_20928-39	0.30782	0.0617574	0.172571	0.0418288	0.648969
SERPINF1_9211-19	-0.326363	-0.0545919	0.148432	0.0420898	0.648969
FABP3_4696-2	0.0565166	0.0179052	0.801126	0.0421113	0.648969
TFR2_11537-12	0.230292	0.143588	0.30624	0.0421125	0.648969
TGFBR1_22569-55	0.285467	0.160494	0.205515	0.0421387	0.648969
TRIM27_22814-1	0.0929684	0.0299873	0.678722	0.0421675	0.648969
MGA_11587-5	0.116788	0.0682379	0.602948	0.0423427	0.648969
AGFG2_23597-11	0.171913	0.0900193	0.444322	0.0423563	0.648969
SERPINI2_7117-21	-0.469167	-0.109713	0.0391265	0.0423657	0.648969
ALB_18380-78	-0.159106	-0.032964	0.478871	0.0423724	0.648969
TEC_16079-2	0.292517	0.179664	0.194656	0.0423842	0.648969
CEBPE_21208-163	-0.0833654	-0.0213572	0.710292	0.0430316	0.650121
TMUB1_25255-4	0.216007	0.0906743	0.337024	0.0431456	0.650121
CROT_13929-27	0.376734	0.204436	0.0960231	0.0431855	0.650121
MPZL2_9372-157	0.447758	0.17818	0.0487135	0.0432092	0.650121
NUDT2_16583-8	0.423095	0.227583	0.0621836	0.0432643	0.650121
BAP18_21153-5	0.260001	0.104775	0.248472	0.0433417	0.650121
INPP5B_12641-3	0.21053	0.0955995	0.349345	0.0434657	0.650121
STX12_10418-36	0.152978	0.111315	0.495915	0.043489	0.650121
ANTXR1_10464-6	0.0564067	0.025226	0.801505	0.0435441	0.650121
CDKN1B_3719-2	0.174625	0.252168	0.437197	0.0436693	0.650121
IL17RA_2992-59	-0.0774188	-0.043721	0.730104	0.043771	0.650121
DEFA1_9250-87	-0.270677	-0.247586	0.229741	0.0437964	0.650121
TIMM23_22809-32	0.428847	0.128094	0.0587886	0.0438478	0.650121
NAP1L1_13636-20	0.499388	0.134453	0.028393	0.0439264	0.650121
HMGN3_20390-4	0.192375	0.14876	0.392245	0.0439392	0.650121
C2orf66_5677-15	0.38806	0.27611	0.0866088	0.044104	0.650121
CD84_8073-3	0.140551	0.0634039	0.531472	0.0441157	0.650121
CBL_12016-60	0.122048	0.0524645	0.586751	0.0441364	0.650121
PTPN11_11830-48	0.447599	0.128923	0.0487915	0.0442146	0.650121
LACC1_23595-6	0.172177	0.0375104	0.443626	0.0442472	0.650121
KLC1_12656-1	0.125214	0.0957331	0.577101	0.0445166	0.652645
SLC5A8_13691-10	-0.520338	-0.19558	0.0225599	0.0445985	0.652645
STX17_21649-12	-0.0384036	-0.0192076	0.864082	0.0448782	0.654489
ACAT2_17341-89	0.355115	0.221237	0.116304	0.0449267	0.654489
SSR1_8106-15	0.203002	0.0531615	0.366753	0.0449944	0.654489
THBS4_3340-53	-0.560714	-0.26927	0.0142331	0.0452232	0.655364
TKFC_23644-19	-0.589584	-0.41843	0.0100989	0.0452348	0.655364
HCK_3374-49	0.239418	1.35087	0.287601	0.0459149	0.663895
RCVRN_14334-3	0.467585	0.202573	0.0397746	0.0460234	0.664143
NARS1_21383-37	0.267861	0.0911584	0.23458	0.0462605	0.66519
BCHE_8239-223	-0.17022	-0.0462578	0.448804	0.0463456	0.66519
STX6_10945-11	0.283842	0.104399	0.208081	0.046461	0.66519
TAX1BP3_12498-12	0.352	0.146601	0.119491	0.0465932	0.66519
MICU3_6912-6	0.189291	0.0916214	0.399844	0.0466006	0.66519
HES1_22465-43	0.284881	0.0822738	0.206437	0.0466447	0.66519
NMI_17512-2	0.376736	0.155118	0.096022	0.0467866	0.665907
TMEM38B_9509-4	0.301922	0.140584	0.180846	0.0468954	0.666152
SEPTIN11_12620-3	0.417726	0.139699	0.0654998	0.0471512	0.66761
SGTB_18837-9	0.407793	0.204499	0.0720272	0.0471815	0.66761
NUMB_25248-28	0.42523	0.147214	0.0609047	0.0476091	0.672351
PPIC_18819-21	-0.509938	-0.156721	0.0253077	0.0482727	0.680131
SLITRK1_15539-15	0.211432	0.11385	0.347297	0.048347	0.680131
PIR_13634-209	0.261627	0.0927858	0.24555	0.0484495	0.680256
GAGE2A_18268-5	0.233815	0.118141	0.298951	0.0487452	0.68277
UBE2Q2_21717-44	0.255317	0.197666	0.257025	0.0488162	0.68277
CEP41_23560-154	0.497872	0.301303	0.0288623	0.0489667	0.68356
CALCB_17170-15	-0.0531466	-0.0221215	0.812753	0.0491041	0.684073
DYNC1LI2_25053-1	0.152954	0.0820678	0.495982	0.0491932	0.684073
APOL1_11510-51	0.160461	0.0652693	0.475147	0.0492856	0.684073
PSMA4_14099-20	0.359965	0.679735	0.111479	0.0494313	0.684521
STAT3_10354-57	0.14633	0.0802071	0.514775	0.0495785	0.684521
SNAI2_10014-31	-0.415272	-0.217997	0.0670642	0.0496828	0.684521
KLK8_13708-56	-0.171382	-0.1007	0.445727	0.0498975	0.684521
COQ7_21499-17	0.0997279	0.0278033	0.656835	0.0501908	0.684521
TFCP2L1_25104-10	0.267602	0.122925	0.235028	0.0502202	0.684521
GSTK1_13474-40	0.241713	0.119435	0.283039	0.0502693	0.684521
AS3MT_18417-3	0.62887	0.141142	0.00621811	0.0503437	0.684521
CD86_5337-64	-0.0805023	-0.0342139	0.719807	0.0503607	0.684521
PCDH1_24967-4	0.362678	0.136097	0.108851	0.0503881	0.684521
CAV2_9457-3	0.165568	0.114219	0.461254	0.050406	0.684521
FAM3A_21555-17	0.175712	0.0539228	0.43436	0.0504557	0.684521
CD46_17682-1	-0.397258	-0.123937	0.0795347	0.0505628	0.684521
SIGLEC15_10847-1	-0.338045	-0.0963246	0.13463	0.0507363	0.684521
EPHA10_5076-53	-0.334395	-0.0504612	0.13883	0.0508032	0.684521
ADAM7_10753-31	0.229365	1.90365	0.30818	0.0509669	0.684521
IFNB1_14127-240	0.303138	0.128431	0.179115	0.0510526	0.684521
METAP1_3210-1	0.437176	0.285894	0.0541521	0.0514207	0.684521
MAP2K5_22041-26	0.414268	0.1423	0.0677134	0.0515083	0.684521
PFDN1_19242-21	0.0737655	0.0528054	0.742368	0.0517557	0.684521
IGSF8_6984-6	0.0369185	0.00911932	0.869289	0.0517842	0.684521
MZT2A_24928-20	0.218333	0.0313424	0.331877	0.0518826	0.684521
TTN_11352-42	0.0468556	0.0448112	0.834569	0.0519162	0.684521
MCL1_10396-6	0.245769	0.100882	0.2751	0.0519895	0.684521
SIT1_11194-6	0.48127	0.504422	0.0344657	0.052164	0.684521
RNASEH1_8470-213	0.18234	0.0762999	0.417297	0.0521759	0.684521
LDLRAP1_18183-3	0.430634	0.131511	0.0577665	0.0522233	0.684521
PGLYRP1_3329-14	0.231852	1.63893	0.302998	0.0522731	0.684521
BPIFB1_11246-3	0.549758	0.432472	0.0161641	0.0524007	0.684521
C7orf69_9544-24	-0.0390235	-0.0126972	0.86191	0.0524807	0.684521
PI3_4982-54	-0.328708	-0.200196	0.145576	0.0526559	0.684521
TPPP2_12800-5	-0.247487	-0.262414	0.271784	0.0527754	0.684521
CKB|CKM_3714-49	-0.291363	-0.284436	0.196403	0.0528605	0.684521
ULBP2_3082-9	0.241053	0.195608	0.284346	0.0528923	0.684521
CCL20_2468-62	-0.588132	-0.239429	0.0102774	0.052924	0.684521
CNTN1_2974-61	0.256076	0.0817192	0.255625	0.0529517	0.684521
THAP2_22806-1	0.0347294	0.028099	0.876974	0.0529714	0.684521
OAZ1_9893-27	0.227289	0.115349	0.31255	0.0529845	0.684521
BMP3_16748-1	0.164694	0.0691598	0.463615	0.053147	0.684521
HADH_17739-1	0.321085	0.123229	0.155019	0.0533073	0.684521
TNFRSF25_20518-11	0.167251	0.282063	0.456729	0.0533087	0.684521
PTGES2_18458-4	0.0195137	0.0101455	0.930682	0.0534217	0.684521
LYG2_15416-54	0.10836	0.0591015	0.629317	0.0534564	0.684521
CRIM1_6502-50	0.326575	0.201301	0.148173	0.0534591	0.684521
CERT1_13535-2	0.0875941	0.0613458	0.696324	0.053629	0.684628
C1orf43_6937-251	0.242545	0.865103	0.281399	0.0537173	0.684628
SHC4_11692-21	-0.109109	-0.0524922	0.626953	0.0537503	0.684628
SERPINF1_7735-17	-0.351014	-0.109753	0.120514	0.053844	0.684628
GCA_12594-5	0.209799	0.0868517	0.351013	0.0539645	0.684963
PRR27_9607-39	0.724983	0.153703	0.00174593	0.0540854	0.68504
REG3A_9277-16	-0.0709027	-0.0613799	0.752025	0.0541589	0.68504
LILRB3_11334-7	0.0770191	0.0227424	0.731442	0.0543022	0.685482
TPPP3_20444-12	-0.314545	-0.316691	0.163492	0.0546539	0.685482
NEK7_12703-6	0.537291	0.21858	0.0186445	0.0548061	0.685482
CLK2_11327-56	0.254043	0.112873	0.259388	0.0549721	0.685482
TREM2_16300-4	-0.103279	-0.0673354	0.645455	0.0551691	0.685482
NEO1_8900-28	-0.134087	-0.0454697	0.550475	0.0552538	0.685482
SMAD3_10363-13	0.274413	0.110795	0.223433	0.0555582	0.685482
DARS2_12395-86	0.23663	0.116448	0.293211	0.0556464	0.685482
LSM3_20976-19	0.20255	0.0783956	0.367816	0.0558214	0.685482
TTC1_9864-38	0.329045	0.109111	0.14517	0.0558548	0.685482
VDR_10023-32	0.123181	0.0246144	0.583289	0.0558775	0.685482
NDUFB8_9800-20	0.200822	0.435403	0.371894	0.0559935	0.685482
CDC42EP4_23403-64	0.273487	0.178059	0.224985	0.0560776	0.685482
SOCS7_11657-86	0.0501434	0.0146112	0.823151	0.0560942	0.685482
RNF31_23183-6	0.253529	0.137517	0.260344	0.0562836	0.685482
GMPS_18184-28	0.174565	0.0955748	0.437356	0.0563308	0.685482
EHD4_11421-10	0.113214	0.155437	0.61407	0.0564632	0.685482
MTRF1L_11134-30	-0.000374911	-0.000207344	0.998667	0.0564831	0.685482
NLRP10_12821-6	-0.133533	-0.161298	0.552119	0.0566537	0.685482
HSD11B1_21967-20	-0.00372565	-0.00190262	0.986749	0.0568285	0.685482
KLC3_24245-2	-0.126958	-0.0469932	0.57182	0.0568501	0.685482
ARFIP1_13488-3	0.0922755	0.0563018	0.680981	0.057008	0.685482
UBE2H_21935-16	0.202586	0.11421	0.36773	0.0570091	0.685482
CILP2_8841-65	-0.0183925	-0.0089801	0.934656	0.0570208	0.685482
IGKV1-5_6561-77	-0.621768	-0.205956	0.00679818	0.0570899	0.685482
CSN2_16587-1	0.228596	0.672171	0.309794	0.0570954	0.685482
SNX11_24685-12	0.261501	0.135185	0.245777	0.057099	0.685482
SLAMF8_8994-65	-0.333624	-0.184617	0.139729	0.0571408	0.685482
CA10_13666-222	-0.0279876	-0.0132769	0.900715	0.0571883	0.685482
HSF2BP_19139-3	0.513108	0.225021	0.0244405	0.0571968	0.685482
RMI1_13926-1	-0.107987	-0.0271074	0.630496	0.0572997	0.685482
CLYBL_23541-61	0.157712	0.0932048	0.482718	0.0573837	0.685482
PSMA1_7880-9	0.144158	0.0516811	0.521017	0.0574539	0.685482
GSK3B_3236-12	0.274618	0.121066	0.223091	0.0576139	0.685482
CERT1_13950-9	0.0291221	0.0191126	0.896714	0.0576996	0.685482
AKR1C2_21271-53	0.25932	0.274496	0.249703	0.0577085	0.685482
SEZ6L_19563-3	0.023073	0.00668971	0.91808	0.0577657	0.685482
DHX38_13645-14	0.257794	0.0396981	0.252477	0.0577754	0.685482
DKK4_3365-7	0.322545	0.128271	0.153175	0.0578815	0.685623
MARK3_9747-48	0.0857294	0.0362903	0.702471	0.0580334	0.686304
CARD17_18267-74	0.176835	0.0697719	0.431442	0.0584237	0.688001
EPHA5_3806-55	-0.235438	-0.0809949	0.295632	0.0584556	0.688001
LRP11_15472-16	-0.26368	-0.0906455	0.241898	0.0584732	0.688001
BMP15_11129-66	0.245002	0.0669372	0.27659	0.0585553	0.688001
SPHK1_4294-16	0.29367	0.156896	0.192921	0.0596142	0.692864
IFIT3_13642-90	0.15829	0.0835011	0.48112	0.0597654	0.692864
FOXO3_11540-37	-0.0307809	-0.0134161	0.890867	0.0600147	0.692864
APEX2_25123-198	0.0543529	0.0102618	0.808586	0.0600558	0.692864
NOTCH2_8407-84	0.0199536	0.00417642	0.929124	0.0601476	0.692864
KPNA1_19587-12	0.168055	0.0634675	0.454574	0.0601534	0.692864
SPOCK1_11487-4	-0.356492	-0.097618	0.114918	0.0602648	0.692864
ITGAV|ITGB6_20189-4	0.307022	0.152695	0.173673	0.0602771	0.692864
REG1B_5693-6	0.023018	0.013948	0.918275	0.0603018	0.692864
IL17B_14022-17	0.287945	0.0806308	0.201647	0.0603184	0.692864
PCP4L1_20434-23	0.220404	2.21297	0.32734	0.0604359	0.692864
SEPHS1_14083-25	0.161817	0.05838	0.471433	0.0605833	0.692864
METTL1_12514-16	-0.539685	-0.0944674	0.0181434	0.0606963	0.692864
LIMA1_11543-84	0.298517	0.1419	0.185757	0.0607124	0.692864
HK1_13131-5	0.161319	0.0449824	0.472796	0.0607351	0.692864
CNTN5_3299-29	-0.660525	-0.186799	0.00414539	0.0608035	0.692864
SPR_9287-6	0.0887822	0.0267638	0.692418	0.0608198	0.692864
SPRED1_8318-13	0.132722	0.102422	0.55453	0.0610279	0.692864
TLN2_14082-56	0.122921	0.0738419	0.584081	0.0610686	0.692864
FAS_9218-7	0.129973	0.0622674	0.562744	0.0610913	0.692864
LRRC20_23288-28	0.536335	0.48106	0.018848	0.0610939	0.692864
HDHD3_19482-11	0.0893115	0.0502866	0.69068	0.0611142	0.692864
ATP1B1_13392-13	-0.244947	-0.0944729	0.276697	0.0611603	0.692864
CTNNA3_25283-2	-0.155371	-0.0280345	0.489221	0.0614454	0.693613
FAM189A2_5719-66	0.0134977	0.00824534	0.952021	0.0616064	0.693613
COA3_7888-58	0.0470739	0.0100095	0.83381	0.0616128	0.693613
CKM_2670-67	-0.218432	-0.1506	0.331659	0.0617204	0.693613
SNCA_8458-111	0.470074	0.129576	0.0387593	0.0617638	0.693613
TXNL4B_15316-262	0.441598	0.192994	0.0518194	0.061855	0.693613
CA1_4969-2	-0.432278	-0.262788	0.0568398	0.0619739	0.693613
RTF2_23534-27	0.198996	1.40973	0.376236	0.0619893	0.693613
PAPOLG_8343-224	0.146132	0.12467	0.515342	0.0624212	0.694694
CFP_2960-66	-0.154692	-0.0398947	0.491115	0.0624238	0.694694
CCNA1_15319-226	-0.145364	-0.0458435	0.517545	0.0624541	0.694694
PDE6H_20393-10	0.308248	0.0846679	0.171982	0.062468	0.694694
HP_3054-3	0.252255	0.170874	0.262727	0.0627597	0.694912
GCSH_10956-82	0.255655	0.136308	0.256402	0.0628048	0.694912
C18orf32_8236-8	-0.298521	-0.216904	0.185751	0.0629433	0.694912
PHYHIPL_23528-199	-0.352708	-0.182617	0.118761	0.0631576	0.694912
SPINK7_10974-20	-0.156391	-0.0763188	0.486382	0.0632317	0.694912
RGN_23224-11	0.247498	1.68146	0.271763	0.0632699	0.694912
DNAJC12_21114-18	0.142104	0.0427562	0.526958	0.063303	0.694912
F7_3184-25	-0.0675658	-0.0217484	0.763332	0.0633049	0.694912
KCNE3_8067-21	-0.0183071	-0.0151332	0.934958	0.0633475	0.694912
KCNIP3_10513-13	0.382481	0.588152	0.0911471	0.0634705	0.695212
SPANXN3_22787-39	0.193344	0.40585	0.389876	0.0636733	0.696384
FSCN1_24226-30	-0.167369	-0.0521669	0.456411	0.0639226	0.697364
RARRES1_8398-277	0.238039	0.25203	0.290367	0.0640161	0.697364
DNER_9769-48	0.29813	0.122378	0.186321	0.0640676	0.697364
SH3GL2_12499-108	0.239405	0.0852604	0.287628	0.0641464	0.697364
GIMAP4_24684-7	-0.664947	-0.223489	0.00391314	0.0643046	0.697607
SGK3_10042-8	0.0721378	0.0185145	0.747854	0.0643606	0.697607
SMTN_12546-1	0.150231	0.136893	0.503663	0.0646736	0.69896
GNS_3616-3	-0.601742	-0.20154	0.00871057	0.0647858	0.69896
DFFA_21249-115	0.150994	0.0304146	0.501503	0.0648312	0.69896
CCM2_12347-29	0.225886	0.112624	0.315527	0.0651296	0.69896
PRSS37_5653-23	0.134644	0.123931	0.548822	0.0651616	0.69896
CSF2RB_10512-13	0.250107	1.01091	0.266781	0.0651936	0.69896
HBEGF_14094-29	0.180054	0.108652	0.423136	0.0655751	0.69896
MBD4_3891-56	0.204066	0.156555	0.364259	0.0656007	0.69896
CREBL2_22115-2	-0.259876	-0.0779134	0.248697	0.0656453	0.69896
PTPMT1_21167-33	-0.243068	-0.844773	0.28037	0.0657205	0.69896
RAB2A_23008-4	0.266513	0.156747	0.236921	0.065797	0.69896
NCKIPSD_23677-30	0.183436	0.0987535	0.414517	0.065804	0.69896
HTN1_10608-9	-0.236092	-0.228583	0.294303	0.0658304	0.69896
TEPSIN_7947-19	0.3061	0.0562037	0.174954	0.0658774	0.69896
DUSP3_3480-7	0.0780379	0.0371187	0.728033	0.0660105	0.69896
TNFAIP6_5036-50	-0.0366373	-0.0192744	0.870275	0.0660231	0.69896
CEBPB_22953-85	-0.402105	-0.277488	0.0760036	0.0662857	0.700223
TMPRSS11B_10895-28	0.207104	0.220886	0.3572	0.0664119	0.700223
MAP3K3_12990-39	-0.208082	-0.444602	0.354946	0.0664462	0.700223
EFHD1_19616-100	-0.584929	-0.178698	0.0106816	0.0665274	0.700223
TREM2_11851-21	-0.282145	-0.129855	0.210785	0.0672312	0.702851
PPIG_18449-33	0.409586	0.171402	0.07081	0.0673247	0.702851
PIANP_9599-6	-0.00617253	-0.00281285	0.978048	0.0673311	0.702851
CFL2_15339-32	-0.473309	-0.53253	0.0374734	0.0674006	0.702851
SHC1_16043-30	0.160307	0.0824395	0.475567	0.0674857	0.702851
PRDM4_12779-30	0.243677	0.095924	0.279176	0.0675733	0.702851
CLMP_10440-26	-0.239307	-0.110394	0.287824	0.0676	0.702851
HMBS_11530-37	-0.177329	-0.115731	0.430162	0.0676535	0.702851
MGAT4C_7208-60	-0.286054	-0.457386	0.204594	0.0676612	0.702851
MSX2_23301-2	-0.102724	-0.0506779	0.647228	0.0677831	0.702851
KLK8_2834-54	-0.350016	-0.154187	0.121557	0.0678401	0.702851
ITGA11|ITGB1_21698-11	-0.0955896	-0.0586202	0.670201	0.0681402	0.704501
TMPRSS5_8002-27	0.146965	0.0452663	0.512956	0.0681931	0.704501
PTN_3045-72	-0.358878	-0.166661	0.112546	0.0684273	0.705917
KLK13_11152-46	-0.0826395	-0.0565965	0.712701	0.0688474	0.709245
GRB7_11281-6	0.335371	0.0974609	0.137697	0.0691904	0.71081
PCDH10_9018-38	-0.0957596	-0.0398892	0.669649	0.0695272	0.71081
KLRB1_10809-14	0.226261	0.561001	0.314728	0.0695649	0.71081
EDDM3A_9536-16	0.386628	0.147468	0.0877558	0.0696598	0.71081
USP30_21764-99	0.193071	0.0569055	0.390542	0.0697846	0.71081
FLNA_11245-43	0.167242	0.0827289	0.456752	0.0698949	0.71081
A2ML1_15482-12	0.436003	0.206488	0.0547857	0.0699675	0.71081
VSIR_14123-34	0.1304	0.104152	0.561465	0.0699878	0.71081
DSTN_18883-4	0.568983	0.170532	0.0129157	0.0701351	0.71081
CPLX2_15321-8	-0.164984	-0.192295	0.462832	0.0701911	0.71081
LRIG1_18831-6	-0.0386112	-0.0128153	0.863355	0.0702959	0.71081
SYAP1_23409-83	0.137386	0.0956957	0.540733	0.0702977	0.71081
CDHR1_8372-29	-0.50512	-0.15583	0.0266779	0.0705297	0.71081
NUP98_12772-8	-0.405431	-0.175597	0.0736568	0.0706619	0.71081
S100A11_14011-17	0.253089	0.0949151	0.261166	0.0706808	0.71081
NTM_8428-102	0.159735	0.05064	0.477139	0.0706834	0.71081
SET_5364-7	-0.0221673	-0.00535663	0.921285	0.0707303	0.71081
CD300LB_10713-151	-0.197838	-0.818228	0.379006	0.0709205	0.71081
ASAP3_24455-2	0.0132174	0.00509947	0.953015	0.0709492	0.71081
ERCC4_9895-77	0.0310012	0.00930242	0.890091	0.0709784	0.71081
RIPK2_8970-9	0.173727	0.0739453	0.439549	0.0710516	0.71081
GPX3_21796-43	0.613599	0.167331	0.00752639	0.0713147	0.712461
CD33_3166-92	-0.0731785	-0.0507796	0.744345	0.0714166	0.712501
ARHGEF2_12848-9	0.235502	0.068577	0.295502	0.0718707	0.716049
TRIL_6527-1	-0.182348	-0.287926	0.417279	0.0720821	0.716517
DNAJB4_18884-22	0.145088	0.0659947	0.518339	0.0721147	0.716517
RAB3D_19379-154	0.101133	0.0528282	0.652323	0.0722859	0.717141
STMN1_17367-5	0.455734	0.204575	0.0449292	0.0723748	0.717141
CSNK1A1L_22484-17	0.497685	0.144846	0.0289206	0.0725894	0.71829
MAP1LC3B_11608-5	0.640402	0.177459	0.00537232	0.0727586	0.718357
SAA2_18832-65	0.390005	0.990924	0.0850716	0.0727938	0.718357
POLR2F_20448-7	-0.137816	-0.0286972	0.539471	0.0729098	0.718527
EEA1_14043-12	0.169099	0.047507	0.451788	0.0733653	0.718785
RGMB_3331-8	-0.183099	-0.0620777	0.415371	0.0734983	0.718785
TCN2_15560-52	0.0229917	0.0256464	0.918368	0.0735269	0.718785
TMCC3_11294-7	0.169556	0.0685719	0.45057	0.0735409	0.718785
CNRIP1_18218-48	-0.348563	-0.176293	0.123087	0.0736093	0.718785
UBQLN3_21849-2	0.400147	0.159938	0.0774138	0.0737129	0.718785
PDCL3_20935-4	0.361492	0.150841	0.109993	0.0737594	0.718785
CHST2_18863-176	0.252241	1.08022	0.262754	0.0738272	0.718785
HSPA13_17515-6	-0.218107	-0.329297	0.332375	0.0739528	0.718785
SORT1_11300-32	-0.230762	-2.08698	0.305262	0.074062	0.718785
SEMA4B_9805-51	-0.32609	-0.0937696	0.148767	0.0740685	0.718785
EID3_8079-39	0.0859731	0.136595	0.701666	0.0741297	0.718785
C1S_20203-45	0.475563	0.0772344	0.0365995	0.0742208	0.718785
EIF4H_5885-55	0.195668	0.0875375	0.38423	0.0743731	0.719009
RFESD_13603-7	-0.377351	-0.141906	0.0954897	0.0744416	0.719009
NGRN_7153-66	0.349578	0.0980657	0.122016	0.0750162	0.719196
SCN4B_7911-29	0.298122	0.0829301	0.186333	0.0750244	0.719196
ST6GALNAC3_10626-116	-0.222835	-0.0340367	0.322066	0.0750717	0.719196
PSG9_9335-28	0.0156764	0.00867875	0.944288	0.0751825	0.719196
SH3GL3_18318-98	0.165339	0.0711393	0.461871	0.0751876	0.719196
PPFIA1_13975-56	0.0271792	0.0233686	0.903569	0.075196	0.719196
ALAD_15523-9	-0.71306	-0.2256	0.00205666	0.0752188	0.719196
IL32_9051-13	-0.288215	-0.0705114	0.20123	0.0752521	0.719196
VIT_9627-15	-0.234572	-0.0915172	0.2974	0.075538	0.720203
UBE2Q1_21727-15	0.289589	0.162704	0.199112	0.0756721	0.720203
B4GALT3_6921-24	-0.537505	-0.150478	0.0185991	0.075687	0.720203
NPTN_7194-36	0.139198	0.0618716	0.535419	0.0757535	0.720203
NMRAL1_13988-67	0.117544	0.0789679	0.600608	0.0758747	0.720413
ETS2_12350-86	0.326584	0.0863412	0.148162	0.0761687	0.720903
MANSC1_9557-5	0.0637027	0.0270724	0.776486	0.0762681	0.720903
LGR4_16304-6	-0.318976	-0.401177	0.157714	0.0762828	0.720903
MICU2_6226-69	0.0568729	0.0441343	0.7999	0.0765051	0.720903
HEPACAM_8810-26	0.24933	0.0766823	0.268259	0.0765132	0.720903
APOC3_6461-54	-0.504208	-0.484095	0.0269446	0.076521	0.720903
RASSF5_23406-3	-0.214032	-0.367163	0.341433	0.0766574	0.721254
GZMM_5704-74	-0.090906	-0.0438363	0.685456	0.0768389	0.721596
DIAPH1_25083-26	0.257952	0.134933	0.252188	0.0768922	0.721596
GSTM3_9748-31	-0.299151	-0.201731	0.184835	0.0772828	0.72268
MEIG1_24286-48	0.243048	2.55832	0.280409	0.0773366	0.72268
DNAJB3_23252-4	0.130748	0.282164	0.560422	0.0773557	0.72268
NTRK2_4866-59	0.0404715	0.0192678	0.856842	0.0774052	0.72268
PPME1_17852-5	0.150143	0.0332905	0.503911	0.0776749	0.722907
MICALL2_12891-1	0.318268	0.0890298	0.158626	0.0776881	0.722907
PDE1A_5253-1	-0.328883	-0.382189	0.145365	0.0778072	0.722907
ZDHHC4_22834-21	0.352346	0.15858	0.119134	0.0778605	0.722907
CAT_3488-64	-0.378891	-0.192015	0.0941687	0.0779265	0.722907
SEC22A_13713-164	0.0871772	0.0770065	0.697696	0.0780404	0.723042
ZC4H2_21117-18	0.065431	0.154563	0.770592	0.0784075	0.723952
ITIH4_4811-33	0.280909	0.0711596	0.21277	0.078569	0.723952
DNAJB11_7110-2	0.404718	0.146565	0.0741548	0.0786091	0.723952
P4HA2_11348-132	-0.0457401	-0.018797	0.838452	0.0786965	0.723952
EPHB6_5078-82	-0.149458	-0.0464644	0.505855	0.078746	0.723952
PDRG1_12593-33	0.0309589	0.0191318	0.89024	0.0788553	0.723952
CXCL14_5730-60	-0.064301	-0.0625533	0.774444	0.0788736	0.723952
AP2A2_13621-31	0.212782	0.070621	0.344243	0.0791075	0.723952
GGA3_11683-19	0.174576	0.0980775	0.437326	0.0791126	0.723952
DOHH_24420-57	0.178741	0.646626	0.426513	0.0793591	0.723952
PTPRS_6049-64	-0.115561	-0.0259179	0.606755	0.0794436	0.723952
APMAP_10605-22	0.243543	0.069462	0.279438	0.0795126	0.723952
CCL16_4913-78	-0.290314	-0.114363	0.198002	0.0795183	0.723952
XXYLT1_6375-75	-0.11295	-0.0394424	0.614894	0.0797585	0.723952
LYSMD4_9106-87	0.201286	0.256997	0.370797	0.0798015	0.723952
FSTL3_3438-10	-0.43379	-0.227846	0.055998	0.0798844	0.723952
WWP1_11307-33	0.0280472	0.0175801	0.900505	0.0798878	0.723952
PSG7_5651-50	0.226857	2.71433	0.313465	0.0799303	0.723952
C1QL2_6423-66	-0.152167	-0.0775277	0.498196	0.0801678	0.72489
PHEX_18921-30	-0.190516	-0.058462	0.396814	0.0803726	0.72489
ARL8A_23281-29	0.304762	0.116826	0.176824	0.0803762	0.72489
VCPIP1_23187-9	0.108486	0.0676479	0.628919	0.0804326	0.72489
SSMEM1_8298-8	0.127105	0.068273	0.571374	0.0805559	0.725103
ZNF75D_11596-47	-0.0590957	-0.0337494	0.792258	0.080747	0.725925
MMP7_2789-26	-0.273516	-0.194861	0.224936	0.0812034	0.727963
LILRB5_7015-8	-0.303996	-0.17353	0.177901	0.0813382	0.727963
RAD23A_10058-1	0.231517	0.0627371	0.303693	0.0813647	0.727963
SERPINA1_3580-25	0.408098	0.168967	0.0718185	0.0813741	0.727963
VPS4B_12668-7	0.249168	0.0789834	0.268567	0.0817129	0.729444
UBL4A_11490-42	0.0295755	0.0177701	0.895115	0.0817403	0.729444
PAK4_13719-19	0.167518	0.0846036	0.456012	0.0819408	0.729817
SYT5_9099-19	0.296366	0.0987188	0.188911	0.0819827	0.729817
CHMP3_12508-9	0.212302	0.0903072	0.345328	0.0821884	0.730753
EDA_14024-196	0.300821	0.0516334	0.182423	0.0825712	0.731515
S100A3_15297-3	-0.226066	-0.218039	0.315143	0.0826772	0.731515
NPTX1_9256-78	-0.17924	-0.0455778	0.425228	0.0828472	0.731515
IL19_3035-80	0.0656606	0.0306281	0.769811	0.0828603	0.731515
NAPG_17773-26	0.135315	0.0706729	0.546837	0.0832484	0.731515
WBP2_17698-15	0.324461	0.137491	0.15078	0.0832805	0.731515
EFNA1_20091-138	-0.574682	-0.242287	0.012073	0.0832813	0.731515
PACSIN2_25048-30	0.538552	0.139913	0.018379	0.0833502	0.731515
C14orf93_6439-59	0.186517	0.0567965	0.406756	0.0833819	0.731515
USP4_21763-46	0.130808	0.077577	0.560243	0.0833996	0.731515
IL10_2773-50	0.221743	0.068223	0.324428	0.0836437	0.731515
TIMM8A_19148-58	0.300225	0.175894	0.183281	0.0838392	0.731515
HDGFL3_18899-82	-0.72541	-0.191082	0.00173566	0.0838405	0.731515
SHMT2_12691-44	0.317808	0.107652	0.159221	0.0840663	0.731515
DHX8_11601-26	0.0358633	0.0641331	0.872992	0.0842338	0.731515
ST6GALNAC4_21726-73	0.338379	0.334355	0.134251	0.0842638	0.731515
NEIL1_21802-53	0.0739928	0.0255404	0.741603	0.0843792	0.731515
CNTN3_20586-18	0.119449	0.0386226	0.594729	0.0843986	0.731515
SST_5957-30	0.467842	0.0764668	0.0396685	0.0844741	0.731515
TBC1D13_21163-21	0.269415	0.140555	0.2319	0.0844982	0.731515
ZHX3_10036-201	0.0707946	0.0497668	0.752391	0.0845395	0.731515
SH3GLB1_16859-100	-0.606769	-0.160153	0.00818917	0.0845872	0.731515
NOTCH1_5107-7	0.109117	0.0192679	0.626928	0.0846557	0.731515
APBB3_13589-10	0.234475	1.57993	0.2976	0.0846879	0.731515
GSPT2_24253-5	0.200295	0.0912646	0.373144	0.0849601	0.732288
ZADH2_17345-12	0.180332	0.099604	0.422424	0.0849788	0.732288
WNT5A_13268-45	-0.645142	-0.362054	0.0050564	0.0854382	0.734495
APCS_2474-54	0.230626	0.0739567	0.305545	0.0854674	0.734495
DUSP18_20959-12	0.197362	0.166531	0.380148	0.085836	0.734495
DNAJC10_8297-8	0.0623503	0.0276108	0.781106	0.0859395	0.734495
PROK1_2247-20	-0.151891	-0.0247619	0.498974	0.0860121	0.734495
RRM2B_8854-59	0.166245	0.087681	0.459432	0.0862079	0.734495
DCLK3_7826-1	0.183147	0.0571825	0.415249	0.0862379	0.734495
DUSP28_9940-35	0.374015	0.227852	0.0984039	0.0863816	0.734495
ZNF174_11486-26	0.298975	0.222743	0.18509	0.0866717	0.734495
RGS5_16850-5	-0.276981	-0.531442	0.219173	0.0867452	0.734495
NRXN1_5110-84	0.384748	0.160618	0.0892798	0.0868223	0.734495
FOXJ2_14204-55	0.232981	0.561164	0.300665	0.0871886	0.734495
IL17RC_5468-67	-0.241257	-0.0833205	0.283942	0.0873665	0.734495
AMIGO2_14134-49	0.55705	0.196251	0.0148545	0.0875157	0.734495
HS2ST1_21736-60	0.218761	0.0984775	0.330936	0.0875835	0.734495
IQCD_22481-15	0.231824	0.180987	0.303056	0.0876102	0.734495
POLE2_11562-9	0.300232	0.116567	0.183271	0.0876677	0.734495
CD38_11513-92	0.0493075	0.00492549	0.82605	0.0876777	0.734495
NR4A1_8089-173	0.16905	0.0554117	0.451918	0.0877794	0.734495
NODAL_15692-300	0.177844	0.0252577	0.428829	0.0878649	0.734495
UGT2A1_8907-11	0.097658	0.0429794	0.663507	0.0878802	0.734495
COA4_20457-13	0.218592	1.05265	0.331308	0.0878841	0.734495
PAX3_22525-9	0.0314128	0.00540023	0.888641	0.0882116	0.734495
JPT1_19335-2	-0.573017	-0.50684	0.0123139	0.0882526	0.734495
PPCS_17843-30	0.325641	0.120499	0.14932	0.0883368	0.734495
PSAP_6207-10	0.164056	0.0596867	0.465344	0.0883891	0.734495
UNC5C_5139-32	-0.0138329	-0.00564865	0.95083	0.0886488	0.734495
SPN_12873-11	0.236049	0.180583	0.294389	0.0887158	0.734495
SLITRK4_7139-14	-0.120849	-0.065365	0.590425	0.0888394	0.734495
ANKRD27_12445-50	0.231069	0.0912631	0.304622	0.0888464	0.734495
BPNT1_17814-8	0.310751	0.132096	0.168567	0.0888723	0.734495
SERF2_18274-2	0.00638984	0.00125267	0.977276	0.0888933	0.734495
CP_17453-34	0.376288	0.0966138	0.0964111	0.0889613	0.734495
EHBP1_12813-18	0.0117018	0.00463149	0.958398	0.0889826	0.734495
PIM2_20081-14	-0.100747	-0.0375424	0.653561	0.0889873	0.734495
ACHE_10980-11	0.268362	0.598343	0.233714	0.0891592	0.734495
DIRAS1_17793-4	0.217119	0.101984	0.334556	0.089293	0.734495
VIT_6234-74	-0.254853	-0.132743	0.257883	0.0893311	0.734495
LYN_3381-24	0.292261	0.105454	0.195042	0.089446	0.734495
CD93_14136-234	-0.204924	-0.0838797	0.362256	0.0894568	0.734495
MLEC_6285-71	0.454614	0.155133	0.045445	0.0895728	0.734495
ANTXR2_15559-5	0.0532883	0.0221927	0.812264	0.0896749	0.734495
CD28_20521-83	0.215641	0.419396	0.337838	0.0897425	0.734495
PNKP_13657-2	0.145731	0.0943904	0.516492	0.0901677	0.734495
BPIFB1_15367-38	0.557735	0.420292	0.0147364	0.0902147	0.734495
ASGR1_5452-71	-0.371381	-0.132063	0.100755	0.0902377	0.734495
PLPBP_20439-14	0.200139	0.0647197	0.373515	0.0902616	0.734495
PC_13990-1	0.228497	0.137906	0.310001	0.0902709	0.734495
MAP2K1_2864-2	0.0525556	0.0153336	0.814797	0.0902799	0.734495
USP8_13450-49	0.107255	0.0566106	0.632813	0.0904251	0.734495
DHRS4_21308-44	0.0941785	0.0499305	0.674783	0.0905142	0.734495
BORCS5_23327-1	-0.267027	-0.0842248	0.236027	0.0906328	0.734495
XYLT2_21572-91	0.0852097	0.0401737	0.704188	0.0906656	0.734495
CADM1_3326-58	0.231924	0.115562	0.30285	0.0906883	0.734495
PSMC3_23665-35	0.0456062	0.0149829	0.838918	0.0908051	0.734604
TEAD3_12854-3	-0.186441	-0.0685973	0.406945	0.0910449	0.734604
RAB4B_23329-52	0.442916	0.14669	0.0511414	0.0911203	0.734604
TNXB_5698-60	-0.264498	-0.118655	0.240453	0.0911972	0.734604
FLII_12677-164	0.0993971	0.0774632	0.657899	0.0912068	0.734604
THY1_20564-53	-0.190445	-0.0909396	0.396991	0.0914264	0.735557
ALK_8249-124	0.112857	0.0652419	0.615184	0.0915397	0.735656
VAPA_7167-102	0.246161	0.122827	0.274341	0.0918931	0.737681
CLUAP1_23307-7	0.332137	0.492215	0.141479	0.0922918	0.739424
WNK3_5493-17	-0.00505838	-0.00252506	0.98201	0.0923502	0.739424
PDYN_19638-9	0.112509	0.0272427	0.616273	0.0924469	0.739424
TMOD2_12853-112	0.0847508	0.092813	0.705705	0.0925923	0.739424
PDE7A_5178-5	0.0467693	0.0104417	0.83487	0.0927936	0.739424
GCNT1_7016-12	-0.546953	-0.153182	0.0166949	0.0930128	0.739424
INHBA_2748-3	-0.122483	-0.0717757	0.585422	0.0931588	0.739424
PNLIP_15613-16	-0.0767064	-0.0650897	0.73249	0.0932646	0.739424
ADAMTS5_3168-8	-0.506473	-0.106177	0.0262867	0.0932711	0.739424
LIN7B_4238-4	0.419073	0.124256	0.0646538	0.0932735	0.739424
NUP210L_9606-4	0.190328	0.163745	0.397278	0.0934234	0.739424
PPP1R27_23589-21	0.188057	0.210301	0.402909	0.0934268	0.739424
THPO_8059-1	-0.230532	-0.217615	0.305741	0.0934572	0.739424
ITGA6_21979-8	-0.000431132	-0.000114918	0.998467	0.0935618	0.739424
LRIT3_11534-6	0.110027	0.0370113	0.624062	0.0939036	0.739424
SYK_10722-13	0.251493	0.100748	0.26416	0.0939265	0.739424
SMOC2_15635-4	-0.117143	-0.0546946	0.601847	0.0939404	0.739424
ART4_6576-1	0.245363	0.092185	0.275887	0.0939996	0.739424
HEPACAM2_9116-28	0.19914	0.0244277	0.375892	0.0940439	0.739424
COL10A1_15653-9	0.298121	0.114027	0.186334	0.0943676	0.739424
PDGFB_4149-8	0.229755	0.0922712	0.307363	0.0944747	0.739424
C2_3186-2	-0.0303477	-0.00605455	0.892393	0.0945955	0.739424
NQO2_9754-33	-0.195747	-0.310949	0.38404	0.0948138	0.739424
NDUFAF1_21107-5	0.268187	1.15635	0.234016	0.0948445	0.739424
TRIO_11126-102	0.226059	2.23404	0.315158	0.094858	0.739424
SFTPD_19590-46	-0.022984	-0.020339	0.918395	0.0949369	0.739424
AP4M1_10076-1	0.0805519	0.0519224	0.719642	0.0949403	0.739424
PCDHB7_8071-114	0.205649	0.0845676	0.360571	0.095006	0.739424
NTRK3_2658-27	0.0170013	0.00688523	0.939588	0.0950598	0.739424
PDGFA_4499-21	0.18962	0.0769617	0.39903	0.0951726	0.739424
C11orf87_11116-16	0.171636	0.0306575	0.445056	0.0952777	0.739424
RABL3_23312-16	0.123094	0.0629579	0.583555	0.0953674	0.739424
CD300LG_20585-9	0.219827	1.08597	0.328599	0.0954731	0.739424
ADAM19_8948-13	0.253036	0.73682	0.261264	0.095567	0.739424
DIXDC1_13441-30	-0.442356	-0.220356	0.0514286	0.0957469	0.739652
SH3GL2_20139-57	0.138912	0.0730998	0.536257	0.0958466	0.739652
MLX_23294-19	0.126992	0.0797678	0.571716	0.0959015	0.739652
MAGEA6_18205-123	0.0695542	0.0133912	0.756588	0.0961427	0.740727
ASMTL_10089-7	0.172216	0.0935856	0.443523	0.096331	0.741169
NAPB_12655-30	-0.0385426	-0.00941265	0.863595	0.0965255	0.741169
ITIH1_7955-195	0.220117	0.0442116	0.327967	0.0966369	0.741169
GIPC1_22970-8	0.0875965	0.054099	0.696316	0.0966481	0.741169
HCAR2_13495-48	0.115439	0.0689499	0.607135	0.0967097	0.741169
ZNRF3_14122-132	-0.479823	-0.152553	0.0349963	0.0968648	0.741576
CNOT9_8975-26	0.0125871	0.0105463	0.955254	0.0971426	0.741628
DGKB_12895-28	0.303944	0.250468	0.177976	0.0972369	0.741628
VTA1_4209-60	0.270154	0.102088	0.230634	0.0973629	0.741628
RACK1_21857-26	-0.00972344	-0.00484887	0.965426	0.0974113	0.741628
CD68_18922-27	0.199226	0.10177	0.375687	0.0975919	0.741628
FAM20C_21661-82	0.501043	0.103441	0.027888	0.0976979	0.741628
SLAMF9_20531-5	0.00689206	0.00254809	0.97549	0.0977812	0.741628
FAM209B_7066-199	-0.41346	-0.428885	0.0682397	0.0979841	0.741628
BIK_23153-14	0.159698	0.158204	0.477242	0.098017	0.741628
CXCL13_13701-2	0.241797	0.221754	0.282874	0.0980524	0.741628
UNC5D_5140-56	0.0811718	0.040349	0.717578	0.0980671	0.741628
HGS_13644-30	0.173879	0.0985731	0.439151	0.0982358	0.741628
VAMP4_7732-45	0.217159	0.409586	0.334469	0.0982628	0.741628
VPS26A_19293-6	0.295188	0.106244	0.190656	0.0985133	0.741628
PAGR1_23967-8	0.3261	0.131822	0.148755	0.0986184	0.741628
BTC_13088-397	-0.152263	-0.156854	0.497926	0.0986319	0.741628
AMY2B_15556-49	0.106159	0.0603561	0.636286	0.0986919	0.741628
CACYBP_12432-23	0.222522	0.0952381	0.322742	0.098707	0.741628
TIA1_21885-196	0.172792	0.0901574	0.442006	0.0991528	0.744209
ATP5F1B_4965-27	0.162495	0.0584398	0.469584	0.0995742	0.746228
TCAP_22800-24	-0.171111	-0.0320086	0.446443	0.0997292	0.746228
CCL23_2913-1	-0.0934669	-0.031973	0.677098	0.0998299	0.746228
UBA3_21121-31	0.089366	0.0304085	0.690501	0.0999203	0.746228
EIF4B_14675-20	0.276675	0.0861745	0.219677	0.0999349	0.746228
AKT3_3392-68	0.504767	0.130263	0.0267808	0.10012	0.746847
SHH_2743-5	-0.206132	-0.112712	0.359448	0.100508	0.748471
UBL3_20941-7	0.141416	0.0455376	0.528955	0.100544	0.748471
TRAPPC2_20402-11	0.211034	0.101806	0.348199	0.100869	0.749038
PILRA_8825-4	-0.325644	-0.0988968	0.149317	0.101001	0.749038
TMEM132C_7173-141	0.131381	0.0658581	0.558529	0.101045	0.749038
EPN1_24255-38	0.173005	0.0967166	0.441446	0.101246	0.749038
ACOX1_21552-9	0.268976	0.0871868	0.232655	0.101284	0.749038
PIN4_12718-43	0.347136	0.122972	0.124605	0.10143	0.749038
FOXM1_10056-5	-0.0251432	-0.0142565	0.91076	0.101439	0.749038
CRAT_12637-7	0.0615302	0.0397177	0.783912	0.101479	0.749038
RCN3_23017-17	0.167404	1.01928	0.456319	0.101594	0.749038
SPTLC1_7886-26	0.14931	0.0801488	0.506274	0.10165	0.749038
DLAT_20185-44	-0.055675	-0.0366117	0.804026	0.10199	0.750292
APOL1_11510-31	0.101323	0.0295659	0.651714	0.102303	0.750292
SLPI_4413-3	-0.253654	-0.0639124	0.260112	0.102322	0.750292
VAV1_5275-28	0.0676513	0.0456019	0.763041	0.10269	0.750292
CSRP3_9171-11	-0.0827138	-0.0382166	0.712454	0.102765	0.750292
PLXNA4_19560-23	0.187755	0.339858	0.403663	0.102773	0.750292
OLFM4_4769-10	-0.382238	-0.174581	0.0913494	0.102818	0.750292
GBP6_7818-101	0.279526	0.241389	0.215009	0.102977	0.750292
SHC1_5272-55	0.11312	0.0650527	0.614363	0.103083	0.750292
RABEP1_24417-22	0.112161	0.0596326	0.617363	0.103096	0.750292
MPL_3473-78	0.094412	0.0490265	0.674024	0.103263	0.750292
GALNT2_5764-4	-0.231295	-1.5521	0.304153	0.103283	0.750292
SFN_4829-43	-0.164695	-0.0683166	0.463614	0.103381	0.750292
ENO2_10339-48	-0.323553	-0.12147	0.151912	0.103448	0.750292
VIL1_24901-4	0.358958	0.218616	0.112467	0.103471	0.750292
PTTG1_17727-1	0.0560391	0.0196459	0.802771	0.103847	0.750292
ANXA10_13605-16	0.166618	0.0387263	0.458427	0.103848	0.750292
EDN1_6495-14	-0.67641	-0.0923356	0.00336592	0.104013	0.750292
TMEM9_8597-1	-0.105856	-0.0405442	0.637248	0.104228	0.750292
S100A12_5852-6	0.609224	0.586131	0.00794502	0.104555	0.750292
IL36B_14149-9	-0.0914452	-0.020068	0.683693	0.104561	0.750292
CKB_3800-71	0.0435136	0.0165116	0.846213	0.104629	0.750292
PNPT1_21378-7	0.0664713	0.0379466	0.767052	0.104663	0.750292
NLGN1_8052-115	0.176032	0.0867025	0.433527	0.104745	0.750292
ANOS1_6603-18	-0.384436	-0.203601	0.0895351	0.104748	0.750292
CYGB_11546-7	0.30436	0.16909	0.177389	0.104813	0.750292
PIANP_14114-18	0.0521705	0.0194709	0.816129	0.104992	0.750292
SENP1_21715-40	-0.678248	-0.162967	0.00328506	0.105006	0.750292
UBA1_21760-22	0.190524	0.0792696	0.396795	0.105019	0.750292
PIN1_15474-7	0.243523	0.0848549	0.279477	0.105087	0.750292
GOSR2_10426-21	0.228426	0.134148	0.310151	0.105094	0.750292
TNIP1_21282-21	0.271218	0.109141	0.228819	0.105177	0.750292
CHRDL1_3362-61	-0.154819	-0.0588276	0.490761	0.105308	0.750292
KLK11_2831-29	-0.365277	-0.13625	0.10638	0.10546	0.750292
PPM1M_22862-44	0.195139	0.216737	0.385511	0.105469	0.750292
MAPKAPK3_3822-54	0.165529	0.0650334	0.46136	0.105676	0.750292
SMAD2_10364-6	0.143618	0.083127	0.522574	0.10571	0.750292
DLGAP4_24436-23	0.288486	0.134333	0.20081	0.10574	0.750292
HAVCR2_5134-52	-0.0922538	-0.0326623	0.681052	0.106191	0.750436
RGMA_5483-1	-0.0482003	-0.013468	0.829895	0.106281	0.750436
PGLYRP2_5601-2	-0.254752	-0.055066	0.25807	0.10631	0.750436
ALKBH2_18400-52	-0.012778	-0.0128107	0.954576	0.10632	0.750436
ARF4_18408-26	0.317539	0.129851	0.15957	0.106491	0.750436
GFPT1_21126-27	0.0583344	0.0296206	0.794873	0.106586	0.750436
CD84_3642-4	0.239693	0.0619975	0.287052	0.1066	0.750436
IL18R1_14079-14	0.205108	0.104169	0.361828	0.106705	0.750436
LCE3C_23334-21	0.247853	0.077996	0.271082	0.106728	0.750436
ARHGAP45_13544-9	0.372313	0.122842	0.0999182	0.107101	0.750436
ZNRF3_10390-21	0.131391	0.0410401	0.558499	0.107163	0.750436
CD300E_10798-4	0.182147	0.0851035	0.417788	0.107278	0.750436
CLEC4D_7752-31	0.0655096	0.00991391	0.770325	0.107285	0.750436
ZNF410_12843-6	-0.284975	-0.274672	0.206289	0.107287	0.750436
GRB10_11358-15	0.126513	0.0887005	0.573165	0.107308	0.750436
EIF3G_11454-87	0.141503	0.050604	0.528701	0.107422	0.750512
N6AMT1_11096-57	0.0741135	0.039867	0.741197	0.107651	0.750756
DLX4_11910-27	0.110769	0.0660159	0.621727	0.107856	0.750756
IQCF1_7991-54	-0.129095	-0.0428423	0.565378	0.107911	0.750756
GIPC2_20921-1	-0.196107	-0.0894039	0.383171	0.108022	0.750756
RAB6B_14271-23	0.14567	0.0585173	0.516668	0.108056	0.750756
DAB2_21963-48	0.261003	0.0961616	0.246668	0.108077	0.750756
TSNARE1_7069-9	0.144247	0.0193228	0.52076	0.108334	0.751265
CREB3L1_11198-37	-0.0688132	-0.0419156	0.759099	0.108357	0.751265
F9_4876-32	0.243686	0.0587541	0.279159	0.10894	0.754222
NFU1_7770-25	0.161959	0.096428	0.471047	0.109197	0.754222
ARL6IP1_24699-20	0.150357	0.0654977	0.503306	0.109297	0.754222
UGT1A1_17702-53	0.0341873	0.0245087	0.87888	0.109363	0.754222
FHOD1_25115-21	0.338985	0.10099	0.133565	0.109424	0.754222
SDSL_17777-31	0.153193	0.0696204	0.495313	0.109466	0.754222
APLP2_7915-31	-0.204007	-0.0405715	0.364398	0.109605	0.754222
HEXIM1_22977-18	-0.00321918	-0.00132751	0.98855	0.109815	0.754222
CA6_13747-9	0.274382	0.182407	0.223487	0.109949	0.754222
CSNK2A1|CSNK2B_5225-50	0.0639765	0.0242628	0.775551	0.11003	0.754222
CGA|TSHB_3521-16	-0.268914	-0.428322	0.232761	0.110065	0.754222
SECTM1_13093-6	-0.658281	-0.204159	0.0042681	0.110193	0.754222
CTPS1_23705-42	0.272462	0.0993812	0.226712	0.110206	0.754222
ADSS2_12644-63	-0.61516	-0.194608	0.00738197	0.110235	0.754222
SNUPN_17765-3	0.0948982	0.0549743	0.672444	0.110555	0.755704
C1QL3_21707-15	0.201116	0.0828926	0.371199	0.110889	0.757272
CHEK1_2853-68	0.215007	0.68937	0.339251	0.11123	0.75769
SNX1_8807-13	0.240491	0.152427	0.285464	0.111612	0.75769
ECHDC1_20952-15	0.263087	0.12494	0.242949	0.111687	0.75769
ARL2BP_18407-36	-0.0313923	-0.0207085	0.888713	0.11174	0.75769
CFHR5_7885-17	0.175503	0.0901361	0.434904	0.112072	0.75769
CPD_7917-17	-0.0853283	-0.0127475	0.703796	0.112087	0.75769
CRABP2_11696-7	-0.234408	-0.135448	0.297736	0.11209	0.75769
USP11_21762-32	0.202968	0.135965	0.366833	0.112355	0.75769
DUSP23_17326-44	-0.225896	-0.114764	0.315504	0.112636	0.75769
CBLN2_21887-2	0.0573065	0.0249764	0.798407	0.112713	0.75769
PDE6D_13491-40	0.22476	0.449417	0.31793	0.112836	0.75769
RNF43_14120-2	0.484604	0.117456	0.0332697	0.11284	0.75769
YY2_21913-5	0.216066	0.424137	0.336893	0.112851	0.75769
SGSH_21766-50	-0.304235	-0.317643	0.177565	0.113023	0.75769
RNF215_9064-12	0.153857	0.0934556	0.49345	0.113106	0.75769
TREM2_5635-66	-0.245632	-0.139738	0.275367	0.113136	0.75769
CA6_3352-80	0.306667	0.215309	0.174165	0.11331	0.75769
OVCA2_17697-2	0.350016	0.169773	0.121557	0.113383	0.75769
PGK2_13936-24	0.0110988	0.00638621	0.96054	0.113401	0.75769
CCL21_2516-57	0.367268	0.181217	0.104518	0.113501	0.75769
METRNL_21705-33	-0.357677	-0.0888947	0.113735	0.113539	0.75769
SPOCK3_9906-21	0.129641	0.0535995	0.56374	0.113708	0.75769
MBNL1_24408-30	0.200998	0.0945056	0.371478	0.113745	0.75769
BPNT2_9231-23	0.28361	0.114606	0.208448	0.114217	0.75769
CA3_3799-11	-0.369979	-0.249888	0.102025	0.114255	0.75769
CSDC2_12754-14	-0.0991302	-0.0224568	0.658759	0.114464	0.75769
DCLK1_17156-72	0.168318	0.123791	0.453872	0.114522	0.75769
C1orf115_8366-19	0.0628833	0.012306	0.779284	0.114602	0.75769
AK4_17432-25	0.0208018	0.00392169	0.92612	0.114665	0.75769
ELK1_10006-25	0.170928	0.040134	0.446929	0.114701	0.75769
ZNF696_22841-16	0.111407	0.133698	0.619726	0.114836	0.75769
PEX5_5915-58	-0.0188243	-0.0973347	0.933125	0.114897	0.75769
COL13A1_6570-1	0.381041	0.102216	0.0923496	0.115068	0.75769
CIRBP_12724-81	0.256477	0.0977256	0.254889	0.115167	0.75769
DKK2_15678-71	0.324954	0.111831	0.150169	0.115232	0.75769
AMPH_24908-19	0.162309	0.0944615	0.470091	0.115685	0.75769
PNMA2_23411-108	-0.314908	-0.115128	0.163012	0.115945	0.75769
TP53I11_13022-20	-0.581004	-0.521261	0.0111964	0.116003	0.75769
RPS6KB1_8962-48	0.361947	0.0978907	0.109554	0.116032	0.75769
PIK3C3_25947-116	0.104705	0.124749	0.640907	0.116044	0.75769
KAAG1_19492-5	-0.067128	-0.0216129	0.764819	0.116066	0.75769
GLUL_19238-12	0.20708	0.0861872	0.357255	0.116099	0.75769
BTG2_11325-8	0.00989389	0.0024118	0.964821	0.116311	0.75769
PRKCQ_3817-18	0.12541	0.0767341	0.576507	0.11634	0.75769
SLBP_24648-8	0.177517	0.106193	0.429673	0.11636	0.75769
ZW10_25262-6	-0.605031	-0.29523	0.00836616	0.116505	0.75769
REG1A_13095-51	-0.456776	-0.272494	0.0444542	0.116631	0.75769
SPON2_8099-42	-0.158767	-0.0967298	0.479806	0.116753	0.75769
OAF_6414-8	-0.466429	-0.119781	0.0402535	0.116803	0.75769
TRIM55_23683-79	0.297398	0.233474	0.187392	0.11729	0.75769
DKK3_3607-71	-0.233422	-0.0929459	0.299758	0.117311	0.75769
TRAF1_17747-45	-0.0732508	-0.0187712	0.744101	0.117354	0.75769
MAP4K5_21989-12	0.0494794	0.0305624	0.825454	0.117637	0.75769
RBPMS2_23300-3	0.185154	0.100995	0.410177	0.11782	0.75769
C1orf162_6896-3	0.252379	0.192206	0.262494	0.117892	0.75769
PPP3CA|PPP3R1_4903-72	0.297013	0.101503	0.187958	0.117923	0.75769
TBX22_11146-4	0.070935	0.00820889	0.751916	0.118094	0.75769
TNFSF11_2917-3	0.386508	0.141715	0.0878525	0.118096	0.75769
EIF5A_5888-29	0.369808	0.108024	0.102181	0.118142	0.75769
JPH1_6940-18	0.0391326	0.00749115	0.861528	0.118157	0.75769
TP53_6123-69	-0.156075	-0.0694927	0.487261	0.118621	0.75769
NPPC_20430-8	0.0940872	0.0583493	0.67508	0.118645	0.75769
CNOT1_13482-14	0.0184474	0.0143365	0.934461	0.118743	0.75769
UBASH3A_21529-6	0.0202046	0.00877261	0.928234	0.118747	0.75769
POLR2M_23398-1	0.164579	0.096367	0.463926	0.118805	0.75769
PCK2_22405-61	-0.113867	-0.129529	0.61203	0.118849	0.75769
TCEAL1_20924-85	-0.181365	-0.0444963	0.419784	0.118855	0.75769
PNOC_15434-5	-0.0449991	-0.00964564	0.841033	0.119351	0.75769
ZDHHC14_11677-17	0.162062	0.0797369	0.470767	0.119415	0.75769
TIAM1_14035-13	0.163681	0.0398852	0.466359	0.119418	0.75769
SNRPD2_17823-40	0.0614843	0.0341344	0.784069	0.119505	0.75769
CDH11_16305-10	0.0613309	0.0519484	0.784595	0.119514	0.75769
AKIRIN2_23280-9	0.184591	0.0868427	0.411598	0.119695	0.75769
TENM4_11365-17	0.154377	0.101263	0.491995	0.119709	0.75769
SMAD5_21478-20	0.209389	0.0985554	0.351949	0.119782	0.75769
F9_5307-12	0.196765	0.0531852	0.381585	0.119848	0.75769
NCOA7_25299-11	0.2258	0.122177	0.315709	0.119933	0.75769
DBNDD2_21122-3	-0.0159006	-0.00307238	0.943492	0.120019	0.75769
USP2_21728-4	0.202886	0.460729	0.367026	0.120075	0.75769
CTDSP1_21166-1	0.1075	0.0483292	0.632037	0.120121	0.75769
CEACAM21_7204-1	-0.0930228	-0.0291914	0.678545	0.120131	0.75769
PPP1R9B_21991-79	0.0148432	0.00986969	0.947244	0.120193	0.75769
GPC2_3315-15	0.107607	0.0478657	0.631699	0.120307	0.75769
COG8_9543-131	-0.384451	-0.222514	0.0895228	0.120688	0.75769
BRF1_5384-67	-0.0740746	-0.0124455	0.741328	0.120711	0.75769
IFNA10_5733-61	0.205739	0.144208	0.360361	0.120718	0.75769
UNC5B_23038-63	-0.13528	-0.0742141	0.546942	0.120885	0.75769
UBE3A_11226-16	0.115109	0.0582468	0.608162	0.12098	0.75769
MDH2_15534-26	0.41427	0.127527	0.0677119	0.120996	0.75769
IL1RAPL2_5082-51	-0.477843	-0.0700696	0.0357337	0.121049	0.75769
C1QC_14100-63	-0.161662	-0.113044	0.471859	0.121168	0.75769
DUSP16_14631-22	-0.02098	-0.0117365	0.925488	0.121171	0.75769
TMEM59L_9959-60	0.1086	0.024689	0.62856	0.121243	0.75769
PLK1_3394-81	-0.380859	-0.0814454	0.0925026	0.121327	0.75769
NXPH2_9511-61	0.207161	0.28895	0.357068	0.121393	0.75769
GID8_20373-141	0.0598107	0.0163398	0.789804	0.121638	0.75769
SUMO3_14623-26	0.354686	0.116905	0.116739	0.121789	0.75769
GNG11_18282-1	0.205387	0.0461191	0.36118	0.122037	0.75769
CCNB2_18208-3	0.222376	0.0402373	0.323056	0.122063	0.75769
PDE5A_5256-86	0.302477	0.127131	0.180054	0.122156	0.75769
GSK3B_24050-26	0.153062	0.0828621	0.495678	0.122245	0.75769
NCK2_13615-60	0.447158	0.125885	0.049009	0.122321	0.75769
SHARPIN_24472-28	0.0851183	0.0527227	0.70449	0.122406	0.75769
THOC1_9875-107	-0.333432	-0.409681	0.139955	0.122491	0.75769
MMP19_6425-87	-0.326674	-0.130707	0.148052	0.122714	0.75769
CHRNA5_21231-3	-0.0730167	-0.0156518	0.74489	0.122738	0.75769
NCOA2_14045-12	0.176799	0.142065	0.431534	0.122954	0.75769
CASP3_3593-72	0.149546	0.0551284	0.505605	0.122981	0.75769
NBR1_7696-3	0.123298	0.0696978	0.582932	0.123065	0.75769
EPHA4_16288-17	0.0818152	0.0261152	0.715439	0.123197	0.75769
ACOT13_17675-17	0.221589	0.0863965	0.324761	0.123417	0.75769
PTPN9_12633-3	0.27068	0.163731	0.229735	0.123787	0.75769
CD59_11514-196	-0.0672334	-0.0311057	0.764461	0.123854	0.75769
IL6ST_2620-4	0.0930708	0.0242772	0.678388	0.124001	0.75769
OSTN_7265-32	0.248968	0.160712	0.268948	0.124099	0.75769
MFN1_11364-18	0.130251	0.0700393	0.561909	0.124162	0.75769
HAX1_21206-218	-0.0103887	-0.00515224	0.963063	0.124204	0.75769
G3BP2_9831-12	0.179649	0.0728024	0.424177	0.124308	0.75769
AMOT_25296-3	-0.105534	-0.0518747	0.638273	0.124318	0.75769
EIF2A_25105-87	0.20166	0.0870894	0.369913	0.124354	0.75769
DDI2_25446-34	-0.404048	-0.224817	0.0746254	0.124407	0.75769
EDIL3_9360-33	0.0779634	0.0352974	0.728282	0.124508	0.75769
CFDP1_24706-73	-0.439384	-0.90351	0.0529767	0.124884	0.75769
TFAM_9952-57	0.174787	0.0787078	0.436775	0.124948	0.75769
PLA2G12A_21563-3	0.230331	0.0775482	0.30616	0.124983	0.75769
KAT5_25879-6	0.298738	0.11133	0.185435	0.125156	0.75769
IFNL1_13734-22	-0.45023	-0.169856	0.0475125	0.125163	0.75769
TXNDC12_19334-62	0.295671	0.0970683	0.18994	0.125378	0.75769
MARS1_24425-8	0.319855	0.12404	0.156586	0.125544	0.75769
COL6A5_11155-16	-0.128016	-0.0831413	0.568627	0.125615	0.75769
HSPB3_23324-6	0.442954	0.131072	0.0511219	0.125641	0.75769
ACLY_12700-9	-0.00158901	-0.000388391	0.994348	0.125645	0.75769
CADM2_16907-3	0.0352274	0.0172077	0.875225	0.126015	0.75769
EEF2K_12332-7	0.133061	0.146664	0.553522	0.126229	0.75769
UNC5B_15394-79	-0.10156	-0.0564206	0.650952	0.126363	0.75769
EFNA2_22580-29	-0.0626738	-0.0239919	0.78	0.126374	0.75769
WFDC6_13412-5	-0.204928	-0.325524	0.362247	0.126511	0.75769
SCCPDH_25436-44	0.0406739	0.0168913	0.856134	0.126652	0.75769
UBQLN2_19121-3	0.1667	0.07251	0.458208	0.126697	0.75769
SULT1E1_9878-3	-0.262608	-0.570196	0.2438	0.126748	0.75769
NLGN1_23000-22	0.377355	0.191466	0.0954866	0.126792	0.75769
ARHGAP25_11333-82	0.0549519	0.0276856	0.806519	0.12693	0.75769
VBP1_19193-18	-0.0418887	-0.00934749	0.851887	0.127199	0.75769
ITGA5|ITGB1_21909-10	0.237693	0.0292755	0.291065	0.127221	0.75769
ZNF134_12787-47	0.199798	0.0731794	0.374324	0.127253	0.75769
ARHGAP1_11955-1	0.0689046	0.0203227	0.758789	0.127376	0.75769
NPLOC4_12993-21	0.244814	0.101413	0.276956	0.127459	0.75769
SMAP1_11649-3	0.271061	0.126249	0.229086	0.127473	0.75769
EREG_4956-2	0.197527	0.0822962	0.379753	0.127527	0.75769
C12orf65_24252-85	-0.554362	-0.24762	0.0153257	0.127554	0.75769
MMP1_4924-32	0.565595	0.34462	0.0134416	0.127667	0.75769
GLP1R_20581-42	0.125158	0.526591	0.577272	0.127718	0.75769
B3GAT1_21770-18	0.413491	0.282582	0.0682191	0.127854	0.75769
DHODH_21346-71	-0.468641	-0.0722385	0.0393408	0.127932	0.75769
PNLIPRP1_6627-25	-0.184094	-0.189211	0.412851	0.128237	0.75769
SDF2_15333-11	-0.350637	-0.356565	0.120907	0.128262	0.75769
SLC4A8_12798-46	-0.228256	-0.208254	0.31051	0.128275	0.75769
UTP6_24279-30	0.329737	0.0808372	0.144338	0.128411	0.75769
ANXA4_17164-15	0.143227	0.0649078	0.523704	0.128423	0.75769
LCE3B_25414-11	-0.390122	-0.181774	0.0849797	0.128466	0.75769
CCDC107_23390-6	0.225817	0.0927128	0.315673	0.128564	0.75769
MAPK3_2855-49	0.169388	0.072298	0.451017	0.12858	0.75769
GRK2_3347-9	0.175984	0.0751105	0.433651	0.128616	0.75769
C1orf210_8088-56	0.178349	0.137409	0.427525	0.128995	0.75769
AIP_3839-60	0.226405	0.120525	0.314424	0.129079	0.75769
UNC5D_16307-22	0.163285	0.0924478	0.467435	0.129142	0.75769
DSG2_20517-1	0.19836	0.0586421	0.377757	0.12916	0.75769
MXI1_9035-2	-0.115873	-0.424113	0.605785	0.129272	0.75769
CSTL1_6368-9	0.28732	0.147828	0.202617	0.129286	0.75769
DKK1_3535-84	0.24623	0.103444	0.274208	0.129309	0.75769
PACSIN1_12676-1	0.258035	0.13585	0.252037	0.12931	0.75769
MYL3_18376-19	-0.225056	-0.262671	0.317296	0.129363	0.75769
AGFG1_11681-8	0.119004	0.047086	0.5961	0.129364	0.75769
FZD8_20577-5	0.0618398	0.0345516	0.782853	0.129438	0.75769
NDP_21911-17	-0.046529	-0.0188354	0.835706	0.129485	0.75769
DOK2_14246-50	0.173342	0.106964	0.44056	0.129647	0.75769
DOK2_19578-19	0.250643	0.0841187	0.265766	0.12974	0.75769
SLIT1_15634-139	0.115712	0.0303567	0.606286	0.129966	0.75769
IGHA1|IGHA2_11089-7	0.350796	0.202083	0.120741	0.130112	0.75769
UBE2D3_23037-37	0.014248	0.0162782	0.949357	0.130186	0.75769
PLA2G2D_16298-84	0.544524	0.145987	0.017167	0.130282	0.75769
GATM_18188-12	0.438544	0.256402	0.0534213	0.130363	0.75769
NR1D1_5236-2	-0.324484	-0.0896642	0.150752	0.130366	0.75769
NIT2_17808-37	0.271399	0.150423	0.228512	0.130391	0.75769
HMGCR_5230-99	-0.388195	-0.127006	0.0865017	0.130428	0.75769
CTRB2_5648-28	-0.28017	-0.297428	0.213964	0.130479	0.75769
BMP6_3736-60	-0.181586	-0.0947796	0.41922	0.130848	0.75769
TOR1AIP2_10553-8	0.0953348	0.0402888	0.671027	0.130895	0.75769
NFE2L2_22510-6	0.0704937	0.0391045	0.753408	0.131055	0.75769
LRP11_8330-1	-0.0914072	-0.0470119	0.683817	0.131166	0.75769
PMM2_17794-6	0.340672	0.157782	0.131671	0.131348	0.75769
MET_2837-3	-0.355603	-0.0895668	0.115811	0.131472	0.75769
TNFSF4_14030-21	0.0622549	0.024164	0.781433	0.131488	0.75769
KLK7_3378-49	0.0404879	0.0222277	0.856784	0.131576	0.75769
MTSS2_25252-29	0.195495	0.123938	0.38465	0.131588	0.75769
AHSA1_11633-89	0.271853	0.0983825	0.227742	0.131643	0.75769
DTNBP1_23352-9	-0.22934	-1.24123	0.308231	0.131644	0.75769
XPO5_25963-2	-0.0729793	-0.0620508	0.745016	0.131791	0.75769
MPIG6B_7065-1	0.401761	0.136885	0.0762496	0.132024	0.75769
PRKAA2|PRKAB2|PRKAG1_5245-40	0.0813489	0.0490605	0.716989	0.132195	0.75769
SORCS2_4569-52	0.234822	1.5378	0.296889	0.132454	0.75769
HGF_2681-23	0.0815073	0.0317974	0.716462	0.132697	0.75769
ADAMTS15_4533-76	-0.412677	-0.0614654	0.0687528	0.132725	0.75769
MLYCD_11538-216	0.0804906	0.0408426	0.719846	0.132942	0.75769
PARVA_13434-172	-0.0843015	-0.0316815	0.707192	0.132949	0.75769
ITGA1|ITGB1_3503-4	0.0255294	0.0152474	0.909396	0.133118	0.75769
SBDS_3866-7	0.176902	0.0916603	0.431268	0.133184	0.75769
ARL6IP5_13503-19	0.285894	0.112438	0.204844	0.13336	0.75769
FLT3LG_14093-10	0.239584	0.0759497	0.28727	0.13356	0.75769
EDN3_15383-200	-0.376722	-0.140398	0.0960337	0.133947	0.75769
ADAMTS3_8845-2	-0.438945	-0.108229	0.0532086	0.134	0.75769
CINP_19383-131	-0.222549	-1.40539	0.322684	0.134068	0.75769
FAM20C_21547-6	0.387287	0.0876736	0.0872268	0.13417	0.75769
G3BP1_19266-35	0.129895	0.0457666	0.562976	0.134178	0.75769
ADSL_5023-23	-0.367666	-0.271066	0.104149	0.134197	0.75769
CAMK2D_3419-49	0.064521	0.0481042	0.773694	0.134356	0.75769
GOT2_18233-10	0.164779	0.0763676	0.463385	0.134388	0.75769
USO1_13639-101	0.0887942	0.0582038	0.692378	0.13445	0.75769
EBAG9_19323-1	0.338259	0.283285	0.134387	0.134577	0.75769
NCAM2_6507-16	0.251451	0.126423	0.264239	0.134667	0.75769
SCARF2_8956-96	-0.12292	-0.0397546	0.584085	0.134723	0.75769
CNTFR_2711-6	0.102759	0.0541387	0.647114	0.134765	0.75769
LTF_14755-4	-0.172824	-0.0595922	0.441922	0.134793	0.75769
RAET1L_20526-3	0.242594	0.518823	0.281301	0.134856	0.75769
IGHE_4135-84	0.267194	0.603977	0.235735	0.134857	0.75769
LAP3_13959-7	0.35372	0.102298	0.117723	0.135043	0.75769
SHANK3_13242-134	0.250263	0.18468	0.266485	0.13516	0.75769
TXNRD3NB_21361-8	-0.228778	-0.103499	0.309411	0.135174	0.75769
NISCH_12738-43	0.201622	0.0410961	0.370002	0.135197	0.75769
SGK1_21144-160	0.244282	0.0522675	0.277993	0.135292	0.75769
LYN_3453-87	0.107682	0.0594167	0.631461	0.135374	0.75769
SIGIRR_8326-63	-0.357929	-0.194403	0.113485	0.135393	0.75769
MEN1_24896-5	-0.259751	-0.0290012	0.248923	0.135554	0.75769
SFRP4_9284-25	-0.263455	-0.133595	0.242297	0.135855	0.75769
OSBP_25055-56	0.0372769	0.0283299	0.868032	0.135909	0.75769
PALM_18306-1	0.0924976	0.0389982	0.680257	0.135926	0.75769
EFNA4_2614-28	-0.216655	-0.0662616	0.335585	0.13598	0.75769
PSG8_6238-55	-0.206813	-0.0319798	0.357873	0.135999	0.75769
NMT1_5196-7	0.146946	0.0795744	0.51301	0.136097	0.75769
COX5A_18226-148	0.0983901	0.0504434	0.661144	0.136135	0.75769
BCL11A_24486-1	0.439809	0.273083	0.0527527	0.136318	0.75769
LRRTM1_19360-22	0.0377234	0.00475583	0.866466	0.136431	0.75769
UBE2W_21190-4	0.229327	0.511208	0.308259	0.136503	0.75769
BOLA2_8404-102	-0.317532	-0.33433	0.159579	0.136507	0.75769
MAP2K4_5242-37	0.0807993	0.0373772	0.718818	0.136541	0.75769
TMED10_6506-54	-0.344305	-0.148268	0.127662	0.136783	0.75769
HACL1_23645-49	0.324725	0.521566	0.150453	0.136783	0.75769
RAB3C_19586-89	0.478462	0.137852	0.0355016	0.136786	0.75769
FOXP4_24259-24	0.0282086	0.0200951	0.899936	0.137211	0.759467
EPOR_19575-4	-0.448128	-0.0927132	0.0485318	0.137559	0.760551
SEPTIN6_17693-2	-0.276063	-0.130685	0.220689	0.13767	0.760551
SFTPB_10672-75	0.337147	0.613737	0.135654	0.13785	0.760551
PECR_17776-15	-0.0551673	-0.019182	0.805776	0.137889	0.760551
C11orf68_8307-47	0.22907	0.0989074	0.308799	0.137936	0.760551
DDX25_13984-23	0.14038	0.0292333	0.531969	0.138035	0.760551
OSCAR_8702-42	-0.193981	-0.0222051	0.388324	0.13817	0.76072
TOM1L2_19356-20	0.252398	0.0571561	0.26246	0.138516	0.761562
LDHA_9761-89	-0.413557	-0.410774	0.0681764	0.138589	0.761562
RASA1_5481-16	-0.221678	-0.616922	0.324568	0.138637	0.761562
BAMBI_8811-24	-0.38471	-0.14714	0.0893111	0.138772	0.761726
SPAST_10870-32	0.131563	0.0550241	0.557985	0.138987	0.762331
FAM241B_8220-15	-0.0241867	-0.0099228	0.914142	0.139339	0.762791
ISLR2_13124-20	-0.0159928	-0.00860444	0.943166	0.139364	0.762791
CHD7_14005-2	0.0790051	0.00934179	0.7248	0.139385	0.762791
CLEC1B_4332-6	0.400402	0.161047	0.077229	0.139523	0.762877
WAS_22033-32	0.385866	0.12904	0.0883707	0.139737	0.762877
TGFBI_3283-21	-0.27911	-0.0835346	0.215685	0.139793	0.762877
IL17RB_5084-154	-0.208949	-0.176111	0.352956	0.139897	0.762877
DNAJC4_8653-132	0.302372	0.080846	0.180204	0.139925	0.762877
KLK3_13699-6	-0.201378	-0.617715	0.370579	0.140181	0.763642
DYRK3_21662-121	0.112674	0.0299826	0.615758	0.140611	0.763642
DDX6_12869-68	0.265139	0.081003	0.239326	0.140684	0.763642
SOX10_23678-132	-0.13498	-0.0496864	0.547829	0.141023	0.763642
NME4_16809-1	0.17157	0.108734	0.445228	0.141089	0.763642
KPNB1_3887-90	0.285531	0.0947951	0.205414	0.141575	0.763642
NRAC_13464-8	0.201822	0.299437	0.36953	0.141792	0.763642
RAD1_12670-15	0.00714756	0.00363045	0.974582	0.141941	0.763642
MPZ_10615-18	-0.187297	-0.0853571	0.404806	0.142135	0.763642
GLA_15588-17	0.227695	0.100429	0.311692	0.142182	0.763642
RCAN1_13465-5	0.467524	0.147319	0.0397994	0.142329	0.763642
VASN_5682-13	-0.0603931	-0.015148	0.787807	0.142504	0.763642
DNAJB6_11606-22	0.0422174	0.0171795	0.850738	0.14267	0.763642
TRUB1_23543-92	0.105927	0.0562525	0.637024	0.142772	0.763642
CEACAM4_10910-6	0.263402	0.349745	0.24239	0.142932	0.763642
HNRNPF_9764-79	0.0704681	0.0208197	0.753495	0.142936	0.763642
TNFRSF11A_5424-55	0.119533	0.0365013	0.59447	0.142938	0.763642
SCGN_10894-25	-0.206721	-0.146275	0.358086	0.143039	0.763642
C1QTNF3_7251-64	-0.0502401	-0.0122184	0.822815	0.143327	0.763642
HEXIM1_15596-7	0.134617	0.0766791	0.548902	0.14334	0.763642
AOC3_21491-7	0.207816	0.0697511	0.355558	0.143531	0.763642
IFNA8_6214-84	0.237758	0.0767451	0.290933	0.143721	0.763642
AMY2A_18917-53	0.12168	0.0674444	0.587877	0.143775	0.763642
NANS_17802-4	0.582366	0.157474	0.0110152	0.143795	0.763642
BMP5_21883-17	-0.154318	-0.0936796	0.49216	0.143849	0.763642
STAT1_12351-25	0.237594	0.0836541	0.291263	0.143898	0.763642
ARG2_17752-24	0.320946	0.129478	0.155196	0.143933	0.763642
CDH5_2819-23	-0.154556	-0.0440347	0.491494	0.144097	0.763642
IL9_5834-18	0.244538	0.0604374	0.277493	0.14424	0.763642
SEC61G_8872-1	0.187513	0.0408397	0.404266	0.144408	0.763642
CD300C_13406-161	0.34432	1.73107	0.127646	0.14462	0.763642
RTRAF_21272-100	0.548144	0.584576	0.0164676	0.144788	0.763642
TBX3_13978-122	0.0898741	0.0359856	0.688835	0.144821	0.763642
KCNAB2_10015-119	-0.137876	-0.0586605	0.539295	0.144867	0.763642
NTM_10907-116	0.208042	0.10047	0.355038	0.145084	0.763642
UBA6_25284-47	0.0905337	0.0346953	0.686675	0.145087	0.763642
EIF4A2_22984-10	0.438792	0.108564	0.0532897	0.145114	0.763642
JAK2_11816-84	0.263468	0.0860414	0.242274	0.145219	0.763642
ZNF415_12811-55	-0.525775	-0.107413	0.0212313	0.14533	0.763642
GABARAP_22966-20	0.235016	0.0631643	0.296493	0.145382	0.763642
POU2AF1_21839-3	-0.0263657	-0.0196247	0.906441	0.1454	0.763642
FER_4220-39	0.0492209	0.0362185	0.826351	0.145512	0.763642
ROBO3_5117-14	-0.368627	-0.0666375	0.103262	0.145667	0.763642
SMOC1_13118-5	-0.417537	-0.112819	0.0656192	0.145736	0.763642
RAB33A_23255-7	0.175067	0.119126	0.436043	0.145926	0.763642
PFKFB3_12456-5	0.0874269	0.0334103	0.696874	0.145992	0.763642
JUP_16768-3	0.060053	0.17295	0.788973	0.146008	0.763642
GOLPH3L_23542-8	0.215134	0.081389	0.338968	0.146087	0.763642
SETD3_24260-4	0.159483	0.101949	0.477832	0.146163	0.763642
STARD10_23569-53	0.181074	0.094905	0.420527	0.146176	0.763642
BMP8B_15668-19	0.466059	0.0972096	0.0404081	0.146257	0.763642
NDUFA2_20458-22	0.157434	0.0991076	0.483487	0.146382	0.763642
ERBB4_2618-10	0.249164	0.0298234	0.268574	0.146664	0.763642
L1CAM_4246-40	0.12887	0.0703011	0.566055	0.146672	0.763642
SCN3B_20516-11	0.0648245	0.0425952	0.772659	0.146736	0.763642
RAF1_10001-7	0.0498521	0.030988	0.824161	0.146782	0.763642
CD7_12008-3	-0.064254	-0.0298716	0.774604	0.146856	0.763642
SYT6_21539-139	0.0300063	0.0173939	0.893596	0.147058	0.763642
KIT_2475-1	0.0420044	0.0157879	0.851482	0.147125	0.763642
MYCBP_19250-50	0.318666	0.105665	0.158113	0.147158	0.763642
FGG_4989-7	-0.0770118	-0.022781	0.731467	0.147169	0.763642
AKT1_15627-83	0.341373	0.13703	0.130889	0.147172	0.763642
DLG2_19620-16	-0.0319092	-0.020092	0.886893	0.147251	0.763642
TCF21_22394-8	0.232519	0.363769	0.30162	0.14735	0.763642
PON2_22003-4	0.178628	0.0501093	0.426805	0.147384	0.763642
PIP4K2B_18232-42	0.201836	0.0736573	0.369497	0.147438	0.763642
ENDOU_5656-53	0.113374	0.165449	0.613569	0.147563	0.763642
ANGPT1_2811-27	0.192334	0.0699147	0.392346	0.147695	0.763642
CCDC50_12399-194	0.257749	0.170487	0.252559	0.147699	0.763642
FAM3B_9177-6	-0.172191	-0.107513	0.443589	0.147795	0.763642
HP_7905-30	0.175802	0.0926615	0.434126	0.147835	0.763642
ARFGAP2_11664-32	0.217537	0.0971242	0.333632	0.147953	0.763642
MSI2_21366-7	0.150454	0.0932814	0.50303	0.147976	0.763642
JPH4_9111-40	-0.193341	-0.0533543	0.389883	0.148042	0.763642
CLEC2A_10953-14	0.0762774	0.0188567	0.733928	0.148103	0.763642
CD6_20519-7	0.248225	0.116197	0.270368	0.148117	0.763642
SERPINA6_4785-30	-0.258742	-0.220858	0.25075	0.14815	0.763642
MDM2_13228-75	-0.0269047	-0.00908229	0.904538	0.148483	0.764113
IL4_13663-2	0.445073	0.0837915	0.0500473	0.148608	0.764113
KDM4C_25298-53	0.0048746	0.00339641	0.982663	0.148667	0.764113
GALNT13_10908-2	-0.253495	-0.0761439	0.260407	0.148682	0.764113
DPP7_8346-9	0.213111	0.130306	0.343504	0.148798	0.764113
CSNK1G1_20130-144	0.0996808	0.0582312	0.656987	0.149007	0.764113
VTI1A_7952-2	0.317121	0.403749	0.160113	0.149236	0.764113
PGP_18235-16	0.395599	0.137123	0.0807738	0.149555	0.764113
DARS1_12675-14	0.315237	0.0865504	0.162579	0.149574	0.764113
NAA50_20943-14	0.235831	0.0845538	0.294833	0.149627	0.764113
SPACA3_8076-4	0.278455	0.928694	0.216753	0.149662	0.764113
HYKK_21157-6	0.319199	0.309599	0.157427	0.149856	0.764113
RBM3_12747-89	0.271083	0.0969989	0.229049	0.149914	0.764113
C1orf198_8035-6	0.0708818	0.0320142	0.752096	0.149953	0.764113
DSG2_9484-75	0.134585	0.0483894	0.548997	0.150097	0.764113
ADAMDEC1_9115-78	0.0658641	0.0762923	0.769118	0.150172	0.764113
GFPT2_23669-20	0.0623441	0.0171192	0.781127	0.150249	0.764113
PELI2_12702-13	-0.120594	-0.0448153	0.591206	0.150363	0.764113
MYZAP_9964-10	0.215619	0.0716156	0.337888	0.150367	0.764113
MOCS3_14229-5	0.207036	0.0416083	0.357358	0.150458	0.764113
LRP11_6713-4	-0.154701	-0.0556455	0.491089	0.150476	0.764113
ENPEP_15558-63	-0.192771	-0.0993976	0.391277	0.15067	0.764113
TMEM234_8107-12	0.242291	0.0787472	0.281899	0.150766	0.764113
CABP2_24690-1	-0.315854	-0.0687859	0.161768	0.150872	0.764113
FMR1_7713-102	0.0827633	0.057027	0.71229	0.151323	0.764113
RAB27A_9504-19	-0.120996	-0.164257	0.589974	0.151354	0.764113
RPS25_23243-120	-0.110733	-0.0657041	0.621842	0.151415	0.764113
CD70_8762-38	-0.171578	-0.0219521	0.445207	0.151434	0.764113
TAPBPL_6364-7	0.102483	0.134442	0.648	0.151724	0.764113
TMEM9_9249-17	-0.260918	-0.0757247	0.246823	0.151804	0.764113
PLCB1_11354-21	0.284851	0.0942069	0.206484	0.151808	0.764113
IGHD_4916-2	0.1474	0.375594	0.511714	0.151843	0.764113
TMX1_24680-51	-0.0366552	-0.00890228	0.870213	0.151849	0.764113
HRC_6584-1	0.106698	0.163359	0.634578	0.152018	0.764113
VNN2_7012-35	-0.192233	-0.0988619	0.392594	0.152086	0.764113
PDZD7_12391-27	0.174824	0.0998298	0.436677	0.152132	0.764113
HOXA11_22375-15	0.0783443	0.0604347	0.727008	0.15217	0.764113
SYT1_21328-2	-0.394956	-0.293125	0.0812584	0.152389	0.764113
EPHB4_15530-33	-0.119336	-0.0663192	0.595077	0.152606	0.764113
NFKBIB_17387-27	-0.200668	-0.158373	0.372258	0.152621	0.764113
ASB9_19601-15	-0.462166	-0.389568	0.0420645	0.152758	0.764113
PDK1_5227-60	0.0699084	0.0787609	0.755389	0.152776	0.764113
RGS8_11666-72	0.26531	0.0643396	0.239026	0.152833	0.764113
EIF1AY_19224-5	0.417896	0.111772	0.0653925	0.152865	0.764113
ASTL_7993-23	0.0779561	0.090835	0.728306	0.153169	0.764329
PIH1D1_24670-1	0.0193798	0.0119513	0.931157	0.153186	0.764329
ZNF580_24430-11	-0.570643	-0.116374	0.012665	0.153398	0.764329
ST8SIA6_6930-95	-0.412947	-0.0702005	0.0685756	0.153426	0.764329
RAB27B_13596-3	0.10982	0.0260488	0.624714	0.153511	0.764329
CCL13_4144-13	-0.137702	-0.0589135	0.539806	0.153538	0.764329
UNC5B_7776-20	0.0415808	0.0226873	0.852963	0.154017	0.764604
IER2_22377-27	-0.315875	-0.307589	0.161741	0.154091	0.764604
IFNGR2_9180-6	0.260252	0.0428474	0.24802	0.154109	0.764604
DEFB127_20543-19	0.088931	0.0227459	0.691929	0.154302	0.764604
AHCYL1_12652-37	0.116016	0.055397	0.605341	0.154368	0.764604
ISLR2_8528-74	-0.0170884	-0.00786163	0.939279	0.154453	0.764604
MSMP_8080-24	-0.150804	-0.0791286	0.50204	0.154534	0.764604
SULT1A3_13944-3	0.363194	0.232208	0.108356	0.154732	0.764604
PIP4K2A_12697-30	0.181765	0.0757187	0.418763	0.154794	0.764604
PTP4A2_11699-16	0.172709	0.0801668	0.442224	0.154867	0.764604
BSG_3585-54	-0.35695	-0.1497	0.114459	0.154873	0.764604
GAB1_24268-21	0.090412	0.05182	0.687073	0.154959	0.764604
MTIF3_7852-9	0.067005	0.0410353	0.765237	0.154981	0.764604
TMEM132C_11128-29	-0.212799	-1.58095	0.344205	0.155407	0.764604
MRM1_21319-196	-0.131792	-0.0498435	0.557301	0.155426	0.764604
SNX27_24945-16	0.0622988	0.0348809	0.781282	0.155449	0.764604
FABP5_4985-11	0.200277	0.083171	0.373188	0.155508	0.764604
PRTFDC1_20950-159	0.348283	0.130092	0.123384	0.155562	0.764604
CAMK4_18904-23	-0.280527	-0.061876	0.213386	0.155591	0.764604
ALPG_6715-63	-0.421651	-0.13799	0.063061	0.155884	0.765524
NCBP2_21636-63	-0.0308646	-0.0083027	0.890572	0.156055	0.765809
NUDT12_13947-371	0.0652601	0.0289971	0.771175	0.156152	0.765809
HBQ1_7965-25	-0.580641	-0.302954	0.0112451	0.156412	0.766329
F3_4931-59	-0.237656	-0.070878	0.291139	0.156798	0.766329
LRRC3B_18947-3	0.236212	0.0616706	0.294059	0.156801	0.766329
CNTN4_3298-52	0.0619002	0.019278	0.782646	0.156832	0.766329
PABPC4_12603-87	0.146285	0.049022	0.514903	0.15719	0.766329
MSH2_9739-4	0.294459	0.290585	0.191741	0.157352	0.766329
PGLYRP3_10561-5	0.284499	0.0768473	0.20704	0.157392	0.766329
UBTD2_12875-28	-0.651667	-0.178662	0.0046495	0.157755	0.766329
MATN3_19361-78	-0.107014	-0.0637647	0.633576	0.157781	0.766329
CXCL12_3516-60	0.175198	0.055284	0.4357	0.157896	0.766329
EIF2S1_19259-176	0.371436	0.110514	0.100705	0.15791	0.766329
TMOD3_12861-13	0.345377	0.159276	0.126497	0.158002	0.766329
LRRC75A_24718-8	-0.353966	-0.467142	0.117471	0.158064	0.766329
ITGA3|ITGB1_21901-14	0.230868	0.0354206	0.305041	0.158073	0.766329
TFB2M_21193-1	0.0787135	0.049618	0.725774	0.158239	0.766329
PALMD_22059-56	-0.239433	-0.12511	0.287572	0.158276	0.766329
EPHA4_7190-50	0.136825	0.0646603	0.542382	0.158314	0.766329
HNRNPAB_8894-80	-0.0933451	-0.0591328	0.677495	0.158407	0.766329
TRIB2_12363-70	-0.283036	-0.191394	0.209362	0.158422	0.766329
KCNF1_12834-3	-0.397478	-0.174933	0.0793711	0.158584	0.766329
PSENEN_23624-34	-0.342541	-0.207293	0.129596	0.158618	0.766329
PEAR1_8892-14	0.150454	0.0777923	0.503031	0.158729	0.766329
JAG1_5092-51	-0.0602262	-0.0272903	0.788379	0.158997	0.766329
KLK5_3201-49	0.144942	0.074259	0.518759	0.15902	0.766329
GRK5_21510-24	0.0376031	0.0220759	0.866888	0.159065	0.766329
CD300C_5066-134	-0.108514	-0.0444614	0.628831	0.159115	0.766329
DLK1_6373-54	-0.326782	-0.239606	0.147919	0.159422	0.766329
SLC25A18_5280-68	-0.412045	-0.181514	0.0691692	0.159426	0.766329
TRIP10_17676-13	0.286646	0.0921795	0.203668	0.159441	0.766329
ANXA7_14203-3	0.324237	0.095706	0.151058	0.159709	0.766329
LRRN1_11293-14	-0.0205057	-0.0108161	0.927168	0.159817	0.766329
SERPINB3_21832-31	-0.322922	-0.24017	0.152701	0.159902	0.766329
EFCAB14_10830-5	-0.350351	-0.115899	0.121206	0.159989	0.766329
GPX1_15591-28	-0.388784	-0.196889	0.0860338	0.160021	0.766329
TARS1_18186-15	0.180237	0.0609263	0.422667	0.160058	0.766329
MID2_14249-68	0.129512	0.0350712	0.564126	0.160246	0.766329
DLK1_6496-60	-0.378772	-0.266679	0.0942707	0.16026	0.766329
SPINK6_5731-1	0.0374854	0.0244814	0.867301	0.160467	0.766329
CRYBB2_10000-28	0.279211	0.170973	0.215521	0.160502	0.766329
CFD_2946-52	-0.21785	-0.0612726	0.332941	0.160643	0.766329
UROS_11248-43	0.190844	0.0652272	0.396006	0.160741	0.766329
RNASE4_5644-60	-0.557354	-0.134274	0.014802	0.160917	0.766329
LTBP4_13133-73	-0.0899685	-0.0497717	0.688526	0.160992	0.766329
GOT2_23903-3	0.104459	0.0591206	0.641693	0.16107	0.766329
ZNF10_11567-23	0.0903589	0.0208017	0.687247	0.161174	0.766329
PLEKHF2_20994-37	0.195992	0.0897288	0.383449	0.161207	0.766329
CTBP1_11217-16	0.0547505	0.0288974	0.807214	0.16121	0.766329
SEMG1_7115-5	0.337567	0.0988489	0.135174	0.161423	0.76684
LRRC59_19163-26	0.266539	0.0873622	0.236876	0.161733	0.767537
C20orf173_7046-6	0.0648167	0.0124501	0.772686	0.161964	0.767537
CDH3_2643-57	-0.344955	-0.0883638	0.126955	0.161978	0.767537
UCN3_10756-34	0.102674	0.0394627	0.647389	0.161992	0.767537
FGF9_19584-33	0.30156	0.087224	0.181363	0.16236	0.768205
BAG6_21955-36	0.0937243	0.0369248	0.67626	0.16242	0.768205
ANGPTL1_9092-33	0.189155	0.15025	0.400182	0.16261	0.768205
DCP1B_12715-30	-0.250771	-0.210846	0.265524	0.162634	0.768205
IL1R2_14133-93	0.109982	0.0314869	0.624204	0.162728	0.768205
MAP2K2_3628-3	0.202878	0.115451	0.367043	0.162776	0.768205
NSMCE1_20453-9	0.278284	0.627188	0.217033	0.162873	0.768205
PRKN_13013-41	-0.0367753	-0.0101295	0.869791	0.163227	0.769379
BTG4_22089-13	-0.340674	-0.224597	0.131668	0.163448	0.769477
RNF148_9955-40	-0.110129	-0.0232693	0.623742	0.163511	0.769477
YAP1_25451-39	0.0775178	0.0492552	0.729773	0.163642	0.769477
CHST12_6626-81	0.216398	0.0613568	0.336154	0.163671	0.769477
PRSS1_3049-61	-0.0992773	-0.0637221	0.658285	0.163899	0.769929
GUCA2B_6223-5	-0.197894	-0.139975	0.378872	0.163986	0.769929
SCMH1_12604-16	0.226296	0.0616824	0.314655	0.164085	0.769929
COL28A1_10702-1	-0.467614	-0.192772	0.0397625	0.164653	0.772097
GGA1_13594-158	0.197325	0.0725766	0.380238	0.165067	0.77354
GCH1_11185-145	0.00504066	0.00214032	0.982073	0.165249	0.773891
SHD_23554-2	0.159417	0.0669056	0.478014	0.165422	0.774138
GALNS_21724-22	-0.411173	-0.200357	0.0697478	0.165771	0.774138
NANOG_2732-58	-0.1906	-0.0588641	0.396608	0.165894	0.774138
ROR1_2590-69	0.0996771	0.0540712	0.656999	0.166167	0.774138
SURF1_8009-121	-0.0491527	-0.030315	0.826587	0.166238	0.774138
TLNRD1_21172-11	-0.0543645	-0.0258954	0.808547	0.166295	0.774138
HOPX_19196-73	-0.164673	-0.035523	0.463671	0.16633	0.774138
MPO_2580-83	0.648047	0.306348	0.00487136	0.166622	0.774138
UFD1_17411-55	0.168534	0.0754205	0.453294	0.166638	0.774138
DEFB135_6411-58	0.146868	0.0937976	0.513235	0.166714	0.774138
FAM118B_23350-66	0.238544	0.159437	0.289353	0.166725	0.774138
MFNG_5605-77	0.363351	0.460797	0.108206	0.166742	0.774138
KPNA6_13969-24	0.0753614	0.0373709	0.737002	0.166913	0.774138
MAGI2_14066-49	0.281755	0.184009	0.21141	0.166989	0.774138
FGF19_2762-30	0.0789443	0.0990356	0.725004	0.167196	0.774138
DPT_4979-34	-0.234265	-0.083353	0.298029	0.167292	0.774138
WNT10A_10044-12	0.304525	0.126293	0.177157	0.167331	0.774138
MAGEA4_20075-130	-5.15284e-05	-3.44146e-05	0.999817	0.167335	0.774138
MARCKSL1_19175-18	-0.193319	-0.0508815	0.389937	0.167372	0.774138
RAB3D_19808-26	0.15071	0.0716638	0.502307	0.16755	0.774138
FAM171A1_5610-32	0.234216	0.649722	0.298128	0.167646	0.774138
GUCA1A_10008-43	0.321161	0.0779707	0.154923	0.167775	0.774138
FAM204A_22140-6	-0.301835	-0.281342	0.180969	0.167805	0.774138
CCNA2_15574-37	0.253474	0.0699785	0.260447	0.167856	0.774138
MTFR1_9095-5	0.193572	0.0249667	0.38932	0.168405	0.776179
IZUMO1_21526-88	-0.177675	-0.156398	0.429266	0.168529	0.776257
CST8_10572-65	0.0295507	0.011674	0.895202	0.168797	0.777
LAMA2|LAMB1|LAMC1_18347-15	-0.00640739	-0.00208119	0.977213	0.169251	0.777805
FUNDC1_22149-2	-0.287548	-0.266731	0.202263	0.169329	0.777805
QTRT2_21373-8	0.185064	0.0516567	0.410404	0.169463	0.777805
TYW5_21131-109	0.0892531	0.0417811	0.690872	0.169556	0.777805
IL7R_5089-11	-0.5092	-0.146967	0.0255137	0.169676	0.777805
CHAD_13460-4	-0.0600366	-0.0337124	0.789029	0.169772	0.777805
DAPK3_24261-202	0.118799	0.0697945	0.596732	0.169775	0.777805
CST3_2609-59	-0.517935	-0.203275	0.0231704	0.169827	0.777805
IDI1_17712-7	0.166065	0.0768153	0.459916	0.170029	0.77824
C1S_8840-61	0.388696	0.0630415	0.0861035	0.170174	0.778411
IL12A|IL12B_10367-62	0.267275	0.0815658	0.235595	0.170554	0.779411
TTC9B_9386-42	0.406567	0.260844	0.0728691	0.170629	0.779411
MAGEA3_12576-21	-0.362143	-0.1414	0.109365	0.170801	0.779411
COX19_23575-58	-0.00237944	-0.00152359	0.991537	0.170861	0.779411
FXN_15389-1	-0.0221168	-0.00501516	0.921464	0.171081	0.779411
EIF5_2612-5	-0.105713	-0.0578846	0.637703	0.171082	0.779411
NCMAP_14614-41	0.0956455	0.0446961	0.670019	0.171142	0.779411
GLB1_10554-23	0.443319	0.222634	0.0509352	0.171491	0.779577
IL3_4717-55	0.108946	0.0902327	0.627467	0.171574	0.779577
GM2A_15441-6	-0.214391	-0.111552	0.340628	0.171844	0.779577
FCN3_5462-62	-0.30644	-0.139084	0.17448	0.171852	0.779577
MRRF_12355-223	0.0843969	0.0316352	0.706876	0.171929	0.779577
AOC1_6209-2	0.236437	0.108874	0.293603	0.172145	0.779577
ARMC8_25247-12	0.205343	0.0332155	0.361281	0.172213	0.779577
AGR3_17342-13	-0.55429	-0.612386	0.0153385	0.172214	0.779577
CAMK2N2_21281-13	-0.0921375	-0.0266272	0.681432	0.172259	0.779577
RAB21_17514-48	0.416842	0.114085	0.0660598	0.172412	0.779577
UBE2C_12556-7	0.042088	0.0230874	0.85119	0.172516	0.779577
NT5C_12560-9	0.0613133	0.0292689	0.784655	0.172527	0.779577
PDP1_22005-8	0.157882	0.114783	0.482249	0.172572	0.779577
CBR1_12381-26	-0.169086	-0.0681442	0.451821	0.17298	0.780475
GRAMD1C_8842-16	-0.589691	-0.111443	0.0100858	0.173026	0.780475
THSD7A_9600-55	0.233691	0.0622704	0.299205	0.173093	0.780475
IL17RD_3376-49	0.12669	0.0284848	0.57263	0.173419	0.781157
ATP2A3_13510-7	-0.215411	-0.0669905	0.338351	0.173577	0.781157
ELAPOR1_9097-5	0.0986438	0.0315481	0.660326	0.173621	0.781157
QPCTL_8866-53	-0.179612	-0.0554052	0.424272	0.173674	0.781157
GJA8_12711-19	-0.030656	-0.0216522	0.891307	0.173922	0.781791
DPH7_25235-2	0.185501	0.0860567	0.409305	0.174087	0.781791
MARCO_9003-99	0.314127	0.0691917	0.164045	0.174137	0.781791
SOX6_24929-26	0.405537	0.104929	0.073583	0.174409	0.782529
GNPDA1_8909-77	-0.287363	-0.133118	0.202551	0.17452	0.782543
ERLIN1_8776-10	0.0662116	0.0088435	0.767935	0.174675	0.782757
UPB1_22091-14	-0.313794	-0.884381	0.164488	0.174885	0.783214
FXN_11833-83	0.209737	0.0955879	0.351155	0.175601	0.784894
IL17RE_20535-68	0.151348	0.133547	0.500503	0.175651	0.784894
CLPSL2_7767-1	0.145337	0.0407669	0.517624	0.175829	0.784894
PRSS27_15535-3	0.0817332	0.0356729	0.715711	0.176246	0.784894
FGF6_4130-71	-0.0845628	-0.0433994	0.706327	0.176257	0.784894
DPPA4_21589-80	-0.2583	-0.286612	0.251555	0.176264	0.784894
CMC4_21133-33	-0.0981895	-0.0259299	0.661791	0.176276	0.784894
NPS_6390-18	-0.208231	-0.0410569	0.354604	0.176385	0.784894
CSF2RA_10438-19	-0.536671	-0.162326	0.0187762	0.176581	0.784894
LEMD1_8040-9	-0.0690705	-0.0433883	0.758227	0.176659	0.784894
COMMD5_24704-38	-0.163301	-0.0574545	0.467392	0.17667	0.784894
HEXA_25917-12	-0.0617121	-0.0171981	0.783289	0.176728	0.784894
USP10_21746-13	-0.0400356	-0.0176114	0.858367	0.176907	0.784894
PGRMC2_10506-53	0.000802529	0.000318539	0.997146	0.176962	0.784894
USP15_19161-1	0.224265	0.0492105	0.31899	0.176988	0.784894
HOXD4_22476-115	0.230566	0.0955146	0.305669	0.177047	0.784894
DNAJC19_4545-53	0.0250709	0.0112844	0.911016	0.177231	0.784894
ST3GAL6_6947-4	0.112085	0.0382319	0.6176	0.177587	0.784894
MYO6_9894-13	0.166886	0.118697	0.457708	0.177648	0.784894
C22orf15_7073-69	0.284373	0.203948	0.207239	0.177698	0.784894
COL11A2_11278-4	-0.0148584	-0.0106864	0.947191	0.17773	0.784894
GHDC_9730-22	0.324184	0.789131	0.151125	0.177769	0.784894
NT5C3A_19615-213	0.212145	0.118171	0.345682	0.17797	0.784894
AGAP2_14291-53	0.135507	0.110914	0.54627	0.178107	0.784894
PRIM1_13591-31	0.162051	0.168056	0.470795	0.178214	0.784894
PSMD11_13572-43	0.0331663	0.0180932	0.88247	0.178261	0.784894
BEX5_22083-60	-0.340894	-0.611661	0.131422	0.178262	0.784894
GRB2_5464-52	0.337506	0.0991021	0.135244	0.178282	0.784894
GPNMB_5080-131	-0.0931075	-0.0413342	0.678269	0.178556	0.785624
PDHX_18319-7	-0.0304959	-0.021654	0.891871	0.178908	0.786226
COL9A3_20175-17	-0.231395	-0.0769898	0.303946	0.178909	0.786226
CDK2AP2_22952-28	-0.0759963	-0.124623	0.734871	0.179251	0.786821
PSD2_9118-7	-0.0914623	-0.0813917	0.683637	0.1794	0.786821
PRKCI_3379-29	0.0306083	0.016163	0.891475	0.179525	0.786821
PNPO_17804-102	-0.133405	-0.0979086	0.552497	0.179584	0.786821
EPHX2_21269-198	0.199472	0.10971	0.375101	0.179761	0.786821
BIN2_21540-73	0.557516	0.15049	0.014774	0.179795	0.786821
UNC13D_24942-22	-0.10255	-0.0661666	0.647785	0.179826	0.786821
LSM1_17795-176	0.164119	0.0673823	0.465171	0.17991	0.786821
NXPH3_6054-6	-0.415259	-0.109648	0.0670725	0.180087	0.786962
PTP4A3_19231-22	0.108811	0.0432299	0.627894	0.180344	0.786962
HMX2_22469-103	0.0807199	0.0913863	0.719083	0.180347	0.786962
USP25_9215-117	0.160498	0.0791091	0.475045	0.180416	0.786962
DNALI1_20437-9	-0.08961	-0.0845903	0.689701	0.180483	0.786962
SIAE_9263-57	0.102907	0.060467	0.646643	0.18077	0.787656
COPB2_24459-15	0.141319	0.0513742	0.529237	0.181001	0.787656
MRPL14_8021-59	0.0700872	0.0473688	0.754784	0.181078	0.787656
CTDSPL_20929-4	-0.0165252	-0.0105026	0.941277	0.181184	0.787656
NUMBL_24947-40	0.0195048	0.00988417	0.930714	0.181267	0.787656
ME2_25042-3	0.521759	0.150853	0.0222057	0.181417	0.787656
METAP2_3170-6	0.168129	0.0677692	0.454377	0.181453	0.787656
VEGFA_19437-61	0.0131804	0.00674985	0.953147	0.181509	0.787656
CIAO1_21178-8	0.185395	0.0852332	0.409571	0.181672	0.787896
CACNA2D3_8885-6	0.165808	0.0611996	0.460608	0.182373	0.790465
LIMD1_25280-2	0.103739	0.0515067	0.643986	0.182823	0.791325
IL10_13723-6	0.103521	0.0494955	0.644681	0.18296	0.791325
ERLEC1_8957-72	-0.048313	-0.0238002	0.829503	0.183151	0.791325
CTSH_8644-46	0.133042	0.0857109	0.553577	0.183153	0.791325
MED11_22500-9	-0.0673551	-0.0201007	0.764048	0.183257	0.791325
S100A7A_21574-106	0.492244	0.165665	0.0306653	0.183324	0.791325
TBPL1_18434-141	-0.10551	-0.0594912	0.638346	0.183333	0.791325
UCK1_23364-3	0.167223	0.101662	0.456803	0.183731	0.791803
HS6ST3_18896-23	0.250543	0.0512745	0.265954	0.183884	0.791803
TRDMT1_12635-9	0.180919	0.0825114	0.420921	0.183887	0.791803
TFF3_4721-54	-0.498743	-0.250765	0.0285918	0.183982	0.791803
FAM24B_8775-61	-0.252341	-0.22743	0.262567	0.183988	0.791803
TREML1_9329-28	-0.0471161	-0.0276063	0.833663	0.184141	0.79199
C1D_7821-6	0.31854	0.217134	0.158275	0.184993	0.793812
CD200_5112-73	-0.343484	-0.0791212	0.128558	0.185138	0.793812
PDE1B_21667-57	0.311872	0.418556	0.167055	0.18521	0.793812
LIPN_8097-77	-0.108945	-0.0472096	0.627472	0.18523	0.793812
LRRC24_9989-12	-0.201539	-0.0434355	0.370198	0.185237	0.793812
CAMK2B_3351-1	-0.0226169	-0.019961	0.919694	0.185329	0.793812
DTX3L_11643-73	0.0268021	0.0206485	0.9049	0.18535	0.793812
CDK16_16867-76	0.17142	0.0813306	0.445626	0.185437	0.793812
EFNA3_14153-8	0.371559	0.0735767	0.100595	0.185791	0.794858
ARHGAP6_25278-41	0.34199	0.102396	0.130205	0.186082	0.795636
OMD_5358-3	-0.430721	-0.255295	0.0577172	0.186648	0.796132
DYNLRB1_3845-51	0.221065	0.163584	0.3259	0.186943	0.796132
SPART_11161-5	0.118915	0.0615846	0.596374	0.187037	0.796132
ROR1_8474-6	0.0401037	0.0236109	0.858129	0.187065	0.796132
AKT1S1_23302-19	0.30904	0.166748	0.170895	0.187216	0.796132
HTRA1_15594-47	0.17099	0.0511081	0.446763	0.187247	0.796132
MYOM3_13966-30	0.0398248	0.0169	0.859105	0.187249	0.796132
SHISA2_10449-31	0.11423	0.025744	0.610898	0.187316	0.796132
PCSK1_13388-57	0.14077	0.0472288	0.530833	0.187373	0.796132
MTHFS_14107-1	0.321543	0.120521	0.154439	0.187498	0.796132
ISG15_14151-4	-0.177112	-0.106309	0.430722	0.187555	0.796132
TNFRSF21_5404-53	0.0438331	0.0174213	0.845098	0.187595	0.796132
SERPINA3_4153-11	0.320764	0.237107	0.155427	0.187621	0.796132
FGF8_14757-144	0.316285	0.330155	0.161203	0.187778	0.796333
NEFL_10082-251	-0.375343	-0.148078	0.097235	0.188052	0.796508
SERPINB13_18841-1	0.149253	0.0777534	0.506436	0.188123	0.796508
SNX12_24475-45	0.354901	0.116504	0.116521	0.188159	0.796508
CXorf38_24707-6	0.489444	0.363039	0.0315983	0.188403	0.796508
KAZALD1_7144-234	-0.199112	-0.0672517	0.375959	0.188425	0.796508
SKP2_22777-46	-0.484889	-0.292674	0.0331692	0.188679	0.796508
AGO1_11651-24	-0.110622	-0.0238584	0.622191	0.188789	0.796508
GPHA2_6395-58	0.121132	0.0300144	0.589556	0.188878	0.796508
SNRPG_19276-124	0.146612	0.070187	0.513966	0.18892	0.796508
NEGR1_13109-82	-0.117576	-0.0330107	0.600507	0.188926	0.796508
ADH1B_9834-62	-0.258549	-0.116012	0.251102	0.189024	0.796508
AMMECR1L_18402-1	0.265608	0.201559	0.238504	0.189159	0.796614
ZC3H12A_23680-1	0.0669134	0.0437418	0.765548	0.189397	0.79684
FCER1A_9254-18	0.326246	0.124883	0.148576	0.189432	0.79684
QPRT_17789-1	0.0156405	0.00365805	0.944415	0.189607	0.796859
CSTF1_24055-44	-0.0242746	-0.0130331	0.913831	0.189814	0.796859
RHPN2_11439-88	0.0286785	0.00531759	0.898278	0.189829	0.796859
KIAA0040_14603-51	0.099518	0.0304335	0.65751	0.19007	0.796859
DEFB121_5765-53	0.223631	0.0970748	0.320351	0.190156	0.796859
TPP2_25050-82	-0.191255	-0.132954	0.394995	0.190191	0.796859
SPG21_11122-97	0.124581	0.0757036	0.579024	0.190209	0.796859
C2CD2L_23704-11	0.0241039	0.0197607	0.914434	0.190313	0.796859
FAP_5029-3	-0.021824	-0.00674333	0.9225	0.190628	0.797721
EPHA6_22587-37	-0.119495	-0.0661295	0.594587	0.190913	0.798228
C22orf23_23273-42	0.485993	0.85995	0.0327824	0.191047	0.798228
LPCAT2_11175-45	-0.175538	-0.100186	0.434813	0.191177	0.798228
SCARB2_5100-53	-0.304638	-0.0747527	0.176999	0.191188	0.798228
KLK11_7775-15	-0.270295	-0.183979	0.230392	0.191332	0.798369
MUC1_9176-3	0.0616158	0.0102069	0.783619	0.191498	0.798603
NEDD8_21445-40	0.423097	0.11516	0.0621822	0.191645	0.798758
H2AC1_22402-12	-0.570129	-0.89889	0.012742	0.192097	0.798978
C4BPA_9449-150	0.063331	0.0164627	0.777755	0.192116	0.798978
MRPL1_20433-19	0.123156	0.0748303	0.583365	0.192165	0.798978
CARS1_14098-28	-0.028458	-0.0115419	0.899056	0.19224	0.798978
BTD_15644-1	0.033765	0.00813503	0.880364	0.192311	0.798978
C2orf73_22094-15	-0.152424	-0.184803	0.497472	0.19253	0.798978
EPS15L1_4212-5	0.0308323	0.0185879	0.890686	0.192546	0.798978
TTL_13973-62	0.133234	0.0736535	0.553008	0.192576	0.798978
KL_15384-15	0.0876663	0.0439136	0.696086	0.192708	0.799066
FXR1_13076-4	0.104479	0.0770982	0.641629	0.192915	0.799469
CCDC43_21595-8	0.292449	0.225084	0.194758	0.193038	0.799523
TACO1_9257-14	-0.0172874	-0.011831	0.938574	0.193297	0.800142
MAPKAPK2_3820-68	0.175847	0.09156	0.434009	0.193922	0.801492
ART3_7970-315	0.209233	0.110809	0.352307	0.193996	0.801492
ZFYVE27_13432-9	0.319297	0.55147	0.157301	0.194034	0.801492
HSPB6_19127-1	-0.210616	-0.142088	0.34915	0.194091	0.801492
MMP10_10479-18	-0.0441915	-0.0296654	0.843848	0.194222	0.801492
PDPK1_4460-8	0.0487131	0.0320139	0.828114	0.194379	0.801492
FCN1_22961-7	0.208055	0.110725	0.355009	0.194509	0.801492
CLEC3B_5701-81	0.0758325	0.0164406	0.735421	0.19454	0.801492
MASP1_8091-16	-0.302637	-0.304737	0.179827	0.194642	0.801492
TSSC4_18181-2	0.0726156	0.0383141	0.746242	0.194922	0.801492
CD226_5721-1	0.030867	0.0184572	0.890564	0.194939	0.801492
PSMB9_18942-11	-0.297181	-0.115286	0.187711	0.194946	0.801492
HTR6_13561-5	0.0777816	0.0155005	0.72889	0.195082	0.801599
MSRA_7137-8	-0.476777	-0.124451	0.0361364	0.195419	0.802312
SGTA_3868-8	0.102539	0.050023	0.647818	0.195476	0.802312
HS6ST2_13524-25	0.179298	0.0729405	0.425079	0.195654	0.802589
KRT5_11177-16	0.244165	0.128758	0.278222	0.196457	0.804832
USP22_21757-49	0.148086	0.0823886	0.509757	0.196462	0.804832
CFLAR_16837-20	0.178958	0.150206	0.425953	0.196533	0.804832
INPP5A_25444-29	0.235575	0.0850175	0.295354	0.1968	0.805473
SCP2_24293-39	0.410103	0.142248	0.0704628	0.197014	0.805897
MUL1_9315-16	-0.0499772	-0.161179	0.823727	0.197222	0.806294
SLC9A3R1_24694-158	0.491231	0.143872	0.031	0.197789	0.80791
CLPSL1_9526-3	0.189536	0.096983	0.399236	0.19784	0.80791
NREP_21359-17	-0.211034	-0.154098	0.3482	0.197951	0.80791
RAB3D_10780-10	0.151742	0.0746771	0.499394	0.198578	0.809199
LRFN5_6587-6	0.434541	0.134975	0.0555844	0.198699	0.809199
ARHGEF1_13976-9	0.0629508	0.0328751	0.779054	0.198769	0.809199
NEUROG1_23289-25	-0.286991	-0.282247	0.203131	0.19888	0.809199
APOB_2797-56	-0.397319	-0.123095	0.0794896	0.198969	0.809199
RER1_24677-106	0.10169	0.0503256	0.650537	0.199106	0.809199
PRKCA_2644-11	0.389788	0.135639	0.0852419	0.199118	0.809199
ABHD10_17370-186	0.119577	0.0761894	0.594335	0.199227	0.809199
SLIT3_18931-40	-0.234181	-1.0434	0.298201	0.199269	0.809199
CGB2_6213-10	-0.0322486	-0.0152306	0.885699	0.199387	0.809199
KIFBP_12956-40	0.101469	0.0495717	0.651246	0.19949	0.809199
NT5C1A_23362-26	0.0818125	0.0472621	0.715448	0.200009	0.809945
RPS10_13011-20	0.341835	0.153995	0.130376	0.20015	0.809945
WWP2_21670-52	0.114367	0.0461443	0.61047	0.200178	0.809945
SSRP1_5032-64	-0.537873	-0.14731	0.0185214	0.200402	0.809945
OSBPL1A_25266-14	0.0577555	0.0445094	0.796863	0.200414	0.809945
DPY30_13943-38	-0.0490345	-0.0206838	0.826998	0.200758	0.809945
TBL2_11227-31	0.0954155	0.0533355	0.670765	0.200874	0.809945
PYCR2_18328-36	0.139565	0.0365077	0.534349	0.200897	0.809945
CAMK2A_3350-53	-0.0266538	-0.0202628	0.905424	0.200989	0.809945
CAPN3_12385-4	-0.140499	-0.189164	0.531623	0.201229	0.809945
TFIP11_9043-7	0.0592737	0.0168021	0.791647	0.20128	0.809945
BTC_9242-11	0.0896699	0.0361567	0.689505	0.201373	0.809945
VPS28_17155-1	0.142019	0.0397976	0.527205	0.201374	0.809945
TCF24_23339-46	-0.312075	-0.89448	0.166782	0.201393	0.809945
IMPACT_20463-315	0.068464	0.0410077	0.760283	0.201425	0.809945
UBE2J1_6900-30	0.515283	0.377369	0.0238607	0.201585	0.809945
KCTD5_12473-48	0.266228	0.0374629	0.237418	0.201754	0.809945
RAB5A_17205-21	0.0768096	0.0346764	0.732144	0.202088	0.809945
POP7_20398-60	-0.512389	-0.398978	0.024635	0.202148	0.809945
HINT2_5612-16	0.0689609	0.0334583	0.758598	0.202271	0.809945
CDNF_4962-52	-0.0841751	-0.0203762	0.70761	0.202605	0.809945
SLC30A3_9081-39	0.483921	0.136828	0.0335119	0.20265	0.809945
PEX14_8300-82	-0.0821713	-0.0470713	0.714255	0.202751	0.809945
FZD5_20066-19	0.198646	0.163667	0.377072	0.20281	0.809945
EEF1AKMT1_23259-23	0.491248	0.307131	0.0309943	0.202818	0.809945
RNASE2_8394-56	-0.268489	-0.045479	0.233493	0.202881	0.809945
RBFOX2_11462-8	0.0080261	0.00379306	0.971459	0.20305	0.809945
HSPA6_13672-3	-0.0194259	-0.00311378	0.930993	0.203142	0.809945
LIFR_5837-49	0.0252589	0.0104591	0.910351	0.203143	0.809945
PXYLP1_6079-59	0.182883	0.364591	0.415919	0.203145	0.809945
RBKS_19467-3	-0.312183	-0.0503409	0.166638	0.203249	0.809945
ABCC6_8935-22	-0.132819	-0.021404	0.55424	0.203369	0.809945
CHIT1_3600-2	-0.543304	-0.474947	0.0174086	0.203442	0.809945
ST6GALNAC1_7867-154	0.0964406	0.0202161	0.667443	0.203504	0.809945
AKT2_5360-9	0.0756729	0.0398721	0.735956	0.203572	0.809945
NSL1_22518-54	0.306102	0.108824	0.17495	0.20386	0.810128
NRXN1_8971-9	-0.0636765	-0.0351692	0.776575	0.204066	0.810128
FGA|FGB|FGG_4907-56	-0.087247	-0.0292711	0.697467	0.204092	0.810128
OCRL_10011-65	-0.134989	-0.0530498	0.547802	0.204219	0.810128
BCL2L14_25238-6	0.202636	0.0782841	0.367613	0.204246	0.810128
KDM1A_22429-13	-0.362458	-0.322366	0.109062	0.204417	0.810128
NME1_5909-51	0.239071	0.167104	0.288297	0.204593	0.810128
FABP3_5437-63	-0.245929	-0.170349	0.274789	0.204971	0.810128
TSG101_13044-5	0.112837	0.0535936	0.615247	0.204982	0.810128
TIMM13_23621-326	-0.499505	-0.258756	0.028357	0.205171	0.810128
SMIM10_9379-248	-0.269458	-0.65397	0.231826	0.205172	0.810128
ECI1_19367-34	-0.0477246	-0.0291084	0.831548	0.205221	0.810128
LSM4_16854-17	0.200413	0.0415926	0.372864	0.205354	0.810128
ZG16B_8310-6	-0.230896	-0.138332	0.304983	0.205565	0.810128
ASB13_21234-7	0.336029	0.063927	0.136937	0.20587	0.810128
CXCL11_3038-9	0.274855	0.186157	0.222695	0.205941	0.810128
CYLD_21765-10	-0.0267726	-0.0182649	0.905004	0.206006	0.810128
CYB5R4_24959-20	0.0196507	0.0107543	0.930197	0.206124	0.810128
CKMT2_18197-97	-0.352506	-0.0605321	0.118969	0.206155	0.810128
PEF1_19272-9	-0.285334	-0.0752056	0.205724	0.206273	0.810128
GALNT4_21722-21	0.425511	0.159873	0.0607378	0.20634	0.810128
RAC3_16769-20	0.172494	0.0813414	0.442789	0.206366	0.810128
GREM1_18878-15	-0.330606	-0.106889	0.143297	0.206382	0.810128
TMED9_21236-12	-0.109133	-0.0560962	0.626879	0.206393	0.810128
FASN_8403-18	0.00164453	0.000967369	0.994151	0.206403	0.810128
IGFBP5_2685-21	-0.0086112	-0.0019191	0.969379	0.206529	0.810184
OASL_25941-4	-0.446767	-0.1887	0.0492023	0.206809	0.810783
MAGEA10_13610-9	0.0443155	0.0145855	0.843416	0.206904	0.810783
MPP7_12732-13	0.212242	0.0566362	0.345463	0.207372	0.81218
EGFLAM_12338-27	-0.12561	-0.0572764	0.5759	0.207521	0.812325
WIF1_16070-7	0.112479	0.11012	0.616367	0.208173	0.814189
EIF3B_24979-17	0.134904	0.0663849	0.548052	0.208221	0.814189
CREB1_20128-1	0.151587	0.0247541	0.499831	0.208518	0.814337
CSNK2B_11330-15	0.19992	0.0489033	0.374035	0.208562	0.814337
PDCD1LG2_3004-67	-0.215202	-0.323502	0.338816	0.208676	0.814337
NAE1|UBA3_21939-6	0.0868959	0.0318046	0.698623	0.20888	0.814337
PCOLCE_11237-49	-0.375308	-0.144855	0.0972656	0.208967	0.814337
IAPP_19639-53	0.146099	0.209555	0.515438	0.208993	0.814337
MMP20_6374-7	-0.321086	-0.115522	0.155018	0.209043	0.814337
LAG3_9950-229	0.143253	0.0922871	0.523629	0.209264	0.814566
MNX1_9576-58	-0.256933	-0.0389309	0.254052	0.209441	0.814566
NQO1_9837-60	0.179481	0.0970126	0.424608	0.209577	0.814566
NRXN3_16323-8	-0.0356048	-0.0222778	0.8739	0.209749	0.814566
GAS1_5463-22	-0.164502	-0.0787344	0.464134	0.209921	0.814566
SCARA3_9569-14	0.0969931	0.0447443	0.665655	0.209929	0.814566
TAPBP_12378-71	-0.0734134	-0.0361774	0.743553	0.209972	0.814566
PRPSAP2_19150-20	0.2547	0.0761796	0.258168	0.210056	0.814566
SNX5_18327-6	-0.00528119	-0.00265954	0.981217	0.210109	0.814566
HDLBP_13570-43	-0.0216486	-0.0126259	0.923121	0.210342	0.814639
CD209_22576-1	0.019705	0.0218615	0.930004	0.210352	0.814639
HTR2A_13556-28	-0.00233741	-0.00059359	0.991686	0.210567	0.815036
DKK3_10746-24	0.0272064	0.0144886	0.903473	0.210695	0.815098
KIRREL2_16609-106	0.392751	0.21013	0.0829387	0.211247	0.816377
TOMM20L_10817-26	0.277369	0.0717973	0.218534	0.2114	0.816377
APOL3_16823-75	0.494257	0.456406	0.0300093	0.211545	0.816377
AGGF1_8051-10	0.200886	0.0769515	0.371742	0.211579	0.816377
KLRC3_7795-14	0.0440913	0.0120184	0.844198	0.21161	0.816377
NTM_20550-38	0.283955	0.0930446	0.207901	0.211699	0.816377
PDE5A_16805-5	0.406824	0.112935	0.0726921	0.211897	0.816706
ZNF566_12795-2	0.189314	0.0466379	0.399787	0.212127	0.817162
IDI2_17832-12	-0.145221	-0.130438	0.517957	0.21241	0.817818
ZNF276_14692-3	0.337432	0.127298	0.135329	0.212539	0.817883
CHN1_22430-15	-0.215272	-0.429747	0.33866	0.212724	0.818161
TBCB_17686-27	0.438784	0.116781	0.0532938	0.212936	0.818241
ANXA5_14158-17	0.0337857	0.0955347	0.880291	0.213001	0.818241
SNRPE_21260-74	0.252333	0.112037	0.262582	0.213083	0.818241
H1-10_12709-63	-0.725807	-1.68913	0.00172617	0.213466	0.818248
APOA5_15363-32	0.2216	0.204508	0.324737	0.21355	0.818248
WARS2_22792-21	-0.246135	-0.0670542	0.27439	0.213655	0.818248
TMOD4_23530-3	-0.215023	-0.694688	0.339215	0.213663	0.818248
DTYMK_19504-22	0.225414	0.0730579	0.316531	0.213693	0.818248
UBE2D4_13475-10	0.465398	0.108621	0.0406853	0.213759	0.818248
AHSG_3581-53	-0.202005	-0.0346387	0.369097	0.214051	0.81855
POGLUT1_6467-65	0.028929	0.0138405	0.897394	0.214066	0.81855
EIF4A1_18829-4	0.0461746	0.0155569	0.836939	0.214279	0.81855
ELMO2_25061-8	0.138989	0.0715101	0.536032	0.214288	0.81855
CPLX1_18332-17	0.0273288	0.0118564	0.903041	0.214539	0.819079
SRFBP1_22431-164	-0.262776	-0.606933	0.243501	0.214749	0.819274
KBTBD11_25285-14	0.0436885	0.018075	0.845603	0.214905	0.819274
DKK2_6546-41	-0.0257476	-0.0090877	0.908625	0.214945	0.819274
BMF_21528-12	0.413431	0.327015	0.0682586	0.215052	0.819274
ADD2_24468-36	0.0310836	0.0196651	0.889801	0.215154	0.819274
EIF4E2_9745-20	0.130643	0.0722864	0.560735	0.215396	0.819723
SLITRK5_4568-17	0.127125	0.0623413	0.571315	0.215809	0.819723
RPS6KA6_12688-115	0.0687705	0.0342357	0.759244	0.216087	0.819723
HLF_21340-38	-0.34849	-0.132727	0.123164	0.216151	0.819723
CTSB_8007-19	-0.157917	-0.0788015	0.482152	0.216204	0.819723
SPATA31D4_9524-46	-0.0966479	-0.0211819	0.666772	0.216338	0.819723
GAP43_15325-14	0.433918	0.179931	0.0559276	0.21634	0.819723
CLUL1_21492-19	-0.01592	-0.00686905	0.943424	0.216423	0.819723
SERTAD3_22392-5	-0.22274	-0.796808	0.32227	0.216424	0.819723
JPT2_20110-25	0.256718	0.116661	0.254445	0.216429	0.819723
IL22RA2_9456-34	0.405116	0.183389	0.0738765	0.216511	0.819723
CCDC80_3234-23	-0.408374	-0.143153	0.071631	0.216948	0.820162
BIRC2_21464-2	0.23341	0.166227	0.299783	0.216975	0.820162
SNRNP25_20982-29	0.1287	0.0741724	0.566568	0.217109	0.820162
GZMA_3440-7	-0.334029	-0.152549	0.139256	0.2172	0.820162
NMU_8754-5	-0.406639	-0.0809767	0.0728195	0.217406	0.820162
PIK3CG_3391-10	0.257961	0.104771	0.252172	0.21745	0.820162
UFM1_3836-51	0.135893	0.0455362	0.545129	0.217515	0.820162
TLR3_16918-198	0.00612415	0.00197995	0.97822	0.217705	0.820162
ITPKA_13473-55	-0.0305503	-0.00831012	0.891679	0.217709	0.820162
AGAP3_13960-15	0.277515	0.455505	0.218294	0.217828	0.820162
OSTM1_19353-25	-0.454368	-0.107551	0.0455589	0.217868	0.820162
CA5B_17673-34	0.0190573	0.00751506	0.9323	0.218069	0.820496
CHP1_12458-79	0.0206633	0.0097091	0.92661	0.218211	0.820603
RRAS_17742-2	0.309273	0.0747594	0.170577	0.218424	0.820886
NENF_9219-70	0.563983	0.187588	0.0136985	0.218512	0.820886
H2BC21_14143-8	-0.553555	-0.761909	0.0154698	0.218793	0.821415
UBB_6641-60	-0.334296	-0.138704	0.138945	0.218878	0.821415
RAB3IL1_21375-34	0.0291301	0.0879264	0.896685	0.219287	0.822524
BLOC1S2_21184-1	0.325455	0.310665	0.14955	0.21948	0.822824
TAT_22078-4	-0.255316	-0.295523	0.257027	0.219732	0.823345
BICDL1_11158-40	0.243983	0.185216	0.278577	0.220117	0.823509
TSTA3_12657-2	0.359943	0.202725	0.1115	0.220311	0.823509
CREBZF_21134-9	0.356977	0.374004	0.114432	0.220735	0.823509
VAPB_7181-17	-0.134986	-0.0224107	0.547811	0.220848	0.823509
H2AZ1_4163-5	-0.679885	-0.381526	0.00321462	0.221158	0.823509
CYBC1_25259-7	0.233109	0.0502796	0.300404	0.221264	0.823509
FGFR1_5532-53	-0.0566989	-0.0194164	0.800499	0.221268	0.823509
VPS53_25103-45	0.0237673	0.0116328	0.915625	0.221368	0.823509
FZD2_22589-3	-0.0119632	-0.00677476	0.95747	0.221388	0.823509
ID2_9426-73	-0.167799	-0.0705997	0.45526	0.221404	0.823509
C4orf36_22099-1	-0.25823	-0.563233	0.251681	0.221405	0.823509
GPN1_16599-38	0.266003	0.15421	0.237812	0.221442	0.823509
APBB3_12784-10	0.415151	0.329795	0.0671425	0.221504	0.823509
ARID3C_25484-120	0.0456241	0.0299721	0.838856	0.221683	0.823509
CADM3_3630-27	-0.226386	-0.183262	0.314463	0.221979	0.823509
LRATD2_21141-9	0.3253	0.201704	0.149741	0.222057	0.823509
PDE11A_5252-33	0.141769	0.0655337	0.527928	0.22206	0.823509
CDKN2D_12376-85	0.27013	0.131073	0.230676	0.222149	0.823509
CNEP1R1_13532-25	0.00915668	0.00226876	0.96744	0.222237	0.823509
GGT5_21548-20	0.0495377	0.0133075	0.825251	0.222257	0.823509
BIRC2_10046-55	-0.400413	-0.163122	0.0772209	0.222328	0.823509
MACROD1_13653-335	-0.32335	-0.135169	0.152165	0.222343	0.823509
SH3GLB2_18222-34	-0.166406	-0.0695079	0.458999	0.222664	0.823509
GRIPAP1_24432-3	0.0288729	0.0159435	0.897592	0.222692	0.823509
SEMA4F_9932-49	0.122848	0.0345058	0.584306	0.222851	0.823509
POLR2E_20441-35	-0.0605095	-0.0378139	0.787408	0.223156	0.823509
OSM_14063-17	0.332313	0.564208	0.141271	0.223202	0.823509
SELPLG_11266-8	0.292277	0.148516	0.195018	0.223361	0.823509
FABP4_15386-7	-0.153719	-0.128617	0.493836	0.223377	0.823509
CAPNS2_22063-20	-0.116501	-0.126099	0.603835	0.223389	0.823509
NT5M_17856-23	0.105698	0.0705013	0.637749	0.2234	0.823509
FABP4_9851-9	-0.0411308	-0.0245376	0.854536	0.223478	0.823509
GRID2_12758-47	-0.073086	-0.0561625	0.744656	0.223513	0.823509
IFNA6_5714-88	-0.0586361	-0.0106546	0.793836	0.22373	0.823849
ITIH3_7145-1	0.032264	0.0127593	0.885644	0.223927	0.823849
RNF24_9583-17	0.483367	0.103475	0.0337091	0.223945	0.823849
RALB_18432-32	0.333776	0.258691	0.139551	0.224372	0.824889
CPLX3_21536-65	-0.0217709	-0.0210205	0.922688	0.224454	0.824889
B3GALT1_9541-15	-0.402841	-0.0639706	0.0754793	0.224628	0.825113
LIN7A_18910-45	0.213862	0.0909394	0.341814	0.225259	0.826045
MYDGF_9248-36	0.211554	0.0532375	0.347021	0.225303	0.826045
MEP1A_19786-26	-0.0909734	-0.0380864	0.685236	0.225376	0.826045
B3GNT8_9297-12	0.0715248	0.0343027	0.749923	0.225548	0.826045
DVL2_13575-40	0.431769	0.099963	0.0571252	0.225625	0.826045
SP6_23537-4	0.217373	0.100573	0.333994	0.225716	0.826045
NSFL1C_4250-23	-0.0831764	-0.0455645	0.710919	0.225729	0.826045
TSSK2_7873-32	0.370999	0.0965605	0.1011	0.225795	0.826045
KCNG4_13525-17	-0.0272287	-0.00704749	0.903394	0.225991	0.826045
CRK_4976-57	0.246779	0.076176	0.273146	0.226222	0.826045
C17orf67_9070-1	-0.228631	-1.6228	0.30972	0.22623	0.826045
FZD7_20576-71	0.0151065	0.00904379	0.94631	0.226245	0.826045
BPGM_12020-39	-0.294998	-0.238989	0.190938	0.226389	0.826156
CGA|FSHB_3032-11	0.146701	0.176445	0.513712	0.226638	0.826354
CDA_18336-31	-0.469585	-0.186381	0.038957	0.226671	0.826354
AMY1A_7918-114	0.20526	0.157905	0.361475	0.22682	0.826484
PSMB2_19252-67	-0.200935	-0.113236	0.371627	0.227099	0.826538
APOF_12370-30	0.0836946	0.0529413	0.709201	0.227166	0.826538
[truncated: 5,275 more rows]
