# Supplementary material for: Integrative multi-omic profiling in blood reveals distinct immune and metabolic signatures between ACPA-negative and ACPA-positive rheumatoid arthritis
Source: Front Immunol. 2025 Oct 29;16:1667662. doi: 10.3389/fimmu.2025.1667662 (PMC12605004; doi:10.3389/fimmu.2025.1667662)
Supplement: Supplementary file 1 [file DataSheet1.zip › Supplementary/Supplementary Table S13.xlsx]

## Sheet: Supplementary Table S13
Supplementary Table S13. Differentially abundant proteins between the treatment-naïve subcohort of ACPA+ RA (n = 12) and controls.
Protein (Gene symbol with Somalogic barcode)	Cohen's d (ACPA+ RA vs. controls)	log2(ACPA+ RA/controls)	P-value (from marginal model)	P-value (from model adjusting for confounding effects)	BH adjusted P-value (from model adjusting for confounding effects)
CFB_4129-72	1.35404	0.250939	0.000145071	9.88525e-05	0.311837
PZP_6580-29	0.939789	0.825919	0.00624495	0.000153105	0.311837
NOVA1_12557-18	1.13076	0.475502	0.00119853	0.0001584	0.311837
C9_13722-105	1.60826	0.466584	1.09962e-05	0.000172594	0.311837
NAMPT_5011-11	-1.06681	-0.421785	0.0021206	0.00021438	0.311837
CXCL13_3487-32	1.38622	0.712457	0.000105599	0.000387254	0.469417
C9_3060-43	1.4836	0.368379	3.97128e-05	0.000564118	0.586118
LRRC20_23288-28	1.39784	0.674315	9.40829e-05	0.000893676	0.723927
VSNL1_20197-14	1.14421	0.370998	0.00106074	0.000895826	0.723927
PGAM1_3896-5	1.23014	0.907089	0.000478338	0.0010419	0.757774
C22orf23_23273-42	1.20902	1.0193	0.000583246	0.00139564	0.850264
ALDH7A1_21498-3	1.10591	0.382239	0.00149909	0.0016515	0.850264
MAGED1_21392-15	1.09156	0.61382	0.00170376	0.0016903	0.850264
SPARC_14110-200	1.17916	0.391615	0.000769827	0.00183363	0.850264
ANKMY2_25437-18	1.10565	0.235843	0.00150259	0.00195254	0.850264
PGAM2_15524-30	1.13502	0.706143	0.00115312	0.00207016	0.850264
CFI_2567-5	1.2888	0.223792	0.000273574	0.00221869	0.850264
CHGB_8235-48	-0.870973	-0.311661	0.0108542	0.00234	0.850264
CFH_4159-130	0.829874	0.0996899	0.0149245	0.00243701	0.850264
RTRAF_21272-100	1.45434	0.496063	5.34089e-05	0.00250835	0.850264
SPINK9_8042-88	-0.697023	-0.291138	0.0391946	0.00266357	0.850264
SAA1_15515-2	1.24515	1.74374	0.000415054	0.00297064	0.850264
ERMN_23425-19	1.30283	0.270319	0.000238962	0.00312598	0.850264
CRP_4337-49	1.03565	0.808015	0.00278264	0.00335579	0.850264
CCL4L1_2781-63	0.86857	0.559118	0.0110609	0.00348703	0.850264
TERF1_10049-112	1.18999	0.179778	0.000696316	0.0035384	0.850264
TNIP1_21282-21	0.902398	0.24257	0.00845789	0.00361201	0.850264
FDCSP_17346-61	1.03489	0.278636	0.00280104	0.00398237	0.850264
MAPK6_22858-3	-0.608067	-0.142089	0.070604	0.00409805	0.850264
FGL1_5581-28	1.30124	0.644642	0.000242647	0.00427228	0.850264
PRDM1_14197-2	1.1307	0.210887	0.00119922	0.00427806	0.850264
C16orf71_23607-1	1.09287	0.345493	0.00168411	0.00442845	0.850264
TEPSIN_7947-19	0.820772	0.121218	0.0159956	0.00451784	0.850264
ATP5MF_11539-4	0.761483	0.321732	0.0248429	0.00461884	0.850264
CPNE1_11602-12	0.899546	0.242846	0.00865334	0.00467534	0.850264
DESI1_21204-70	1.17429	0.293495	0.000805209	0.00521527	0.850264
MTPAP_9028-5	0.809687	0.149078	0.0173936	0.005425	0.850264
RGS4_17855-28	0.808593	0.286909	0.0175374	0.00552714	0.850264
CXCL10_4141-79	0.578169	0.223327	0.0851084	0.00580531	0.850264
PI15_5745-64	0.986424	0.260047	0.00423718	0.00607125	0.850264
SAA2_18832-65	1.13988	1.58887	0.0011034	0.00609602	0.850264
TP53_6168-11	0.914633	0.163218	0.00766464	0.00656473	0.850264
CHST1_7803-4	0.909493	0.477321	0.00798909	0.00664477	0.850264
VEGFA_4867-15	0.977638	0.544627	0.00456202	0.00680969	0.850264
AQP4_11363-58	0.917227	0.85275	0.0075055	0.00703528	0.850264
CLIC3_24693-5	-1.06192	-0.511629	0.00221353	0.00704208	0.850264
BCAP29_11570-94	1.00524	0.445324	0.00361268	0.00712864	0.850264
VARS1_13083-18	1.014	0.153961	0.0033525	0.00714463	0.850264
B2M_10574-10	0.81954	1.97915	0.0161457	0.00735571	0.850264
NLGN1_23000-22	0.945381	0.193812	0.00596443	0.00736963	0.850264
CCDC126_6388-21	-0.596603	-0.228013	0.075898	0.00740056	0.850264
SIRT3_17495-141	1.18183	0.258355	0.000751052	0.00760558	0.850264
GPC4_18892-48	0.753923	0.118728	0.0262404	0.00765381	0.850264
HGFAC_3617-80	-0.740275	-0.311264	0.0289409	0.00769549	0.850264
SDHAF4_23627-3	0.918377	0.916119	0.00743596	0.00776538	0.850264
RBP4_7831-39	-0.952017	-0.333315	0.00564676	0.00781874	0.850264
PDGFC_13658-31	1.15819	0.521034	0.000933644	0.00788223	0.850264
NRL_22516-30	1.05512	0.301156	0.00234937	0.00796395	0.850264
TXNL4A_21651-9	0.862043	0.475027	0.0116406	0.00799823	0.850264
EGLN3_20986-58	0.95629	0.455445	0.00545056	0.00814111	0.850264
SRL_10940-25	-0.908505	-0.343459	0.00805292	0.00824098	0.850264
PCDHAC2_9361-7	-0.828573	-0.193021	0.0150735	0.00824695	0.850264
FGFBP3_11219-95	0.684741	0.296148	0.0426339	0.008364	0.850264
NELL2_6022-57	-0.901325	-0.215391	0.00853091	0.00842231	0.850264
LRRTM4_6572-10	0.998251	0.609543	0.00383391	0.00843429	0.850264
DHX58_14012-17	0.734626	0.27652	0.0301289	0.0087682	0.850264
RTN4R_5105-2	-1.09324	-0.434326	0.00167851	0.00919574	0.850264
CCL19_4922-13	0.793028	0.576877	0.0197028	0.00921892	0.850264
THSD7A_11174-8	0.836827	1.40578	0.0141506	0.0094773	0.850264
LYRM1_22496-21	0.846582	0.244605	0.0131264	0.00962725	0.850264
FGFR2_3808-76	0.855995	0.468581	0.0122025	0.00975872	0.850264
DLL3_9974-8	0.999851	0.245991	0.00378222	0.0100569	0.850264
C2orf66_5677-15	0.85285	0.483796	0.0125044	0.0102019	0.850264
ULBP2_22583-47	0.850865	0.773484	0.0126984	0.0103512	0.850264
IL19_3035-80	-0.265024	-0.118705	0.424517	0.010675	0.850264
APPL1_12825-18	0.912605	0.309535	0.00779116	0.010884	0.850264
MSRB1_20971-1	0.966392	0.176333	0.00501172	0.0108897	0.850264
PRPS1_11381-56	0.980489	0.34704	0.00445414	0.0109265	0.850264
ITIH2_9326-33	-0.43019	-0.084992	0.197188	0.0112286	0.850264
RNF114_9957-9	0.968686	0.210572	0.00491676	0.0120265	0.850264
CLEC9A_20575-82	0.848859	0.390216	0.0128973	0.012097	0.850264
CISD2_8094-20	0.855511	1.0662	0.0122485	0.0124202	0.850264
NCF4_14060-67	0.813161	0.681957	0.016944	0.0125398	0.850264
C5_2381-52	1.04899	0.199583	0.00247851	0.013599	0.850264
CRH_5614-44	0.954041	0.668214	0.005553	0.0137851	0.850264
PTPRJ_8250-2	-0.907627	-0.154116	0.00811002	0.0138786	0.850264
MAGEA8_18326-50	0.670087	0.397761	0.047079	0.0138864	0.850264
UNC93B1_13487-24	0.850443	0.853145	0.01274	0.0140821	0.850264
NSMCE2_22517-106	0.841614	0.390514	0.0136393	0.0143058	0.850264
PYCR1_18170-46	0.905724	0.359414	0.00823504	0.0145611	0.850264
FAM171B_8851-42	-0.760306	-0.0901457	0.0250561	0.0146103	0.850264
ANXA13_17835-28	0.824656	0.661258	0.0155303	0.0147436	0.850264
ID1_15402-2	0.419828	0.123694	0.208017	0.0148317	0.850264
FBXL4_9951-36	0.736119	0.218641	0.0298107	0.0148342	0.850264
IGF1_8406-17	0.955427	0.545769	0.00548968	0.0148734	0.850264
TNMD_6578-29	0.719555	0.579332	0.0335122	0.0148926	0.850264
APLP1_7210-25	-0.535721	-0.410709	0.109888	0.0150741	0.850264
GJD2_11678-105	1.0414	1.28476	0.00264738	0.0151448	0.850264
SERPINA4_3449-58	-0.792459	-0.190059	0.0197864	0.0152626	0.850264
C8G_14708-59	0.927813	0.161203	0.00688732	0.0152925	0.850264
TNFRSF14_11545-9	1.02438	0.228338	0.00306688	0.0155456	0.850264
LACRT_7163-26	1.03318	0.695872	0.0028428	0.0156793	0.850264
HYAL1_8309-12	-0.888234	-0.211456	0.0094703	0.015968	0.850264
ST3GAL5_10588-39	0.991543	0.326393	0.00405799	0.0162307	0.850264
IGFBP6_14088-38	-0.836258	-0.225098	0.0142126	0.0162745	0.850264
TPSG1_14103-12	0.669151	0.260403	0.047376	0.0164753	0.850264
SPARCL1_4467-49	-0.834524	-0.325589	0.0144028	0.0166512	0.850264
CLIC5_12475-48	-0.80303	-0.433324	0.0182854	0.0167029	0.850264
TNFSF11_14061-48	0.624768	0.119932	0.0634521	0.0167302	0.850264
CBLN4_5688-65	-0.437456	-0.182696	0.189853	0.0167645	0.850264
SHMT1_12334-25	0.899356	0.681887	0.00866654	0.0169838	0.850264
SAR1A_23024-25	0.776524	0.35935	0.0222589	0.0170819	0.850264
DEFB1_6629-3	-0.790541	-0.279382	0.0200704	0.017104	0.850264
RPS12_21829-8	0.928453	0.252278	0.00685151	0.017431	0.850264
RELT_14112-40	0.733728	0.944448	0.0303216	0.0175364	0.850264
NPPB_3723-1	0.828441	0.392051	0.0150887	0.0182512	0.850264
PSMD7_3898-5	-1.11673	-0.179296	0.00136033	0.0182772	0.850264
SERPINA5_3389-7	-0.658013	-0.223762	0.051038	0.0182877	0.850264
FAM3D_7919-278	0.801492	0.825342	0.0184972	0.0183033	0.850264
SLC3A1_9000-177	0.937473	0.569821	0.0063647	0.0183903	0.850264
UBE2L3|UBB_21931-27	0.907913	0.219943	0.00809136	0.0186879	0.850264
LBP_3074-6	0.591403	0.277537	0.0784071	0.0187482	0.850264
CCL7_22969-12	0.489153	0.116906	0.143517	0.018751	0.850264
PLXNB3_16922-53	0.694624	1.48736	0.0398469	0.0189968	0.850264
PLA2G2A_2692-74	0.682221	0.333047	0.0433712	0.0193364	0.850264
CSDC2_12754-14	-0.638686	-0.113718	0.057972	0.0193516	0.850264
VEGFA_14032-2	0.759144	0.602468	0.0252681	0.019379	0.850264
ZWINT_18286-3	0.805729	0.553236	0.017919	0.0198479	0.850264
ENTPD2_18887-7	0.891688	0.690695	0.00921366	0.020333	0.850264
PHB2_21217-20	0.724489	0.640885	0.0323695	0.0203679	0.850264
CCDC149_24702-31	0.788908	0.169502	0.0203149	0.0203867	0.850264
RELB_11464-9	0.888275	0.315138	0.00946718	0.0205236	0.850264
NFATC1_14286-2	-0.0827421	-0.147545	0.802544	0.0205848	0.850264
RAC2_18950-13	1.05647	0.253938	0.00232183	0.0207068	0.850264
COL15A1_8974-172	-1.04431	-0.321821	0.00258134	0.0210121	0.850264
S100Z_18928-10	0.865073	0.884723	0.0113682	0.0210647	0.850264
INSIG1_10663-42	0.870001	0.485925	0.0109373	0.0212132	0.850264
CRYBB2_10000-28	0.573989	0.251765	0.0873217	0.0213455	0.850264
RAB4A_16883-57	0.881933	0.674947	0.0099555	0.0213562	0.850264
ST6GALNAC6_7228-2	0.903338	0.18595	0.00839432	0.0213997	0.850264
GABBR2_9930-48	1.04785	1.17131	0.00250325	0.0214281	0.850264
B3GALT2_11638-42	0.773346	0.422826	0.0227839	0.0215664	0.850264
KRTDAP_5739-75	0.911726	0.251732	0.00784664	0.0215691	0.850264
THBS2_14111-15	0.720409	1.73578	0.0333119	0.021638	0.850264
EGFR_2677-1	-0.172615	-0.0400312	0.602288	0.0216653	0.850264
MRFAP1L1_21203-14	0.762396	0.350941	0.0246787	0.0218342	0.850264
IFNA1_18389-11	0.913809	0.418189	0.00771577	0.0218686	0.850264
CYGB_11546-7	0.558409	0.257096	0.0959964	0.0219172	0.850264
CD300C_13406-161	0.872277	1.64331	0.0107435	0.0219582	0.850264
COPE_19310-81	0.783166	0.848102	0.0211965	0.0221669	0.850264
PRMT1_23351-59	0.65094	0.211307	0.0534877	0.022273	0.850264
MESD_15299-102	0.783484	0.246262	0.0211468	0.0226492	0.850264
SERPINA4_14105-5	-0.984447	-0.220887	0.0043083	0.0229049	0.850264
FUT5_4549-78	0.897036	0.617422	0.00882883	0.0231771	0.850264
MYC_10362-35	0.774072	0.249917	0.0226631	0.0232106	0.850264
CD1B_20541-73	0.898407	0.274578	0.00873254	0.0232598	0.850264
MATN2_3325-2	-0.7344	-0.216929	0.0301772	0.0232846	0.850264
RNASEH1_8470-213	0.713797	0.267093	0.0348906	0.0234356	0.850264
LILRA1_21706-29	0.780668	0.363259	0.0215907	0.0236929	0.850264
PIP_6060-2	0.736187	0.527248	0.0297963	0.0239354	0.850264
INPP5E_11370-20	0.672248	0.355902	0.0463991	0.0239632	0.850264
CEL_9796-4	0.697559	0.636587	0.0390502	0.0240445	0.850264
STAT3_10346-5	0.826682	0.298455	0.0152925	0.0241492	0.850264
TMEM167A_11112-18	0.780708	0.769972	0.0215842	0.0241519	0.850264
HEPHL1_6354-13	0.692255	0.356354	0.0405	0.0242489	0.850264
DBNDD1_20970-14	0.864506	1.11796	0.0114187	0.0244013	0.850264
DDIT4_17817-22	0.768793	0.200849	0.0235554	0.0244233	0.850264
EVI2A_22560-1	1.07098	1.8512	0.00204428	0.0247417	0.850264
SCG3_7957-2	-0.549727	-0.215411	0.101131	0.0248307	0.850264
CSF2_4697-59	0.714652	1.62701	0.034683	0.0250641	0.850264
HSF2BP_19139-3	1.05299	0.406902	0.00239337	0.025094	0.850264
CRELD1_7628-40	-0.936752	-0.363275	0.00640238	0.0251782	0.850264
S100A12_5852-6	0.910587	0.61885	0.00791897	0.0252712	0.850264
RHOD_12442-4	0.767457	0.635555	0.0237862	0.0255216	0.850264
ABLIM3_13578-98	0.896568	0.822471	0.00886186	0.0256044	0.850264
HPSE_5604-30	0.904522	0.699309	0.00831493	0.0256986	0.850264
RGMB_3331-8	-0.907702	-0.24441	0.00810512	0.0258501	0.850264
DSC2_13126-52	-0.872286	-0.358866	0.0107427	0.0261488	0.850264
C1QL2_6423-66	-0.255098	-0.13077	0.441963	0.0262669	0.850264
TSTA3_12657-2	0.770434	0.24748	0.0232748	0.0263771	0.850264
UCHL5_17405-2	1.00508	0.690968	0.00361773	0.0263922	0.850264
IHH_19606-28	-0.791713	-0.381767	0.0198964	0.0265254	0.850264
MCF2L_13934-3	0.77129	0.424489	0.0231295	0.0266045	0.850264
RANBP3_14037-18	0.67687	0.34519	0.0449739	0.0267708	0.850264
ACAT2_17341-89	0.904905	0.506435	0.00828942	0.0268646	0.850264
CYTIP_13612-7	0.71365	0.954258	0.0349265	0.0273121	0.850264
ELL_11459-81	0.714155	0.149963	0.0348036	0.0273134	0.850264
ALB_18380-78	-0.775484	-0.156333	0.0224295	0.0274585	0.850264
SYTL2_24309-14	0.973437	0.309151	0.00472541	0.0275924	0.850264
BMF_21528-12	0.825097	0.392087	0.0154782	0.0279453	0.850264
IFIT3_13642-90	0.526797	0.247411	0.115783	0.0283448	0.850264
MERTK_20572-6	-0.569345	-0.321204	0.0898365	0.0286137	0.850264
IL10RA_9768-5	0.74905	0.154108	0.0271775	0.0287297	0.850264
CD55_5069-9	-0.977056	-0.339917	0.00458431	0.0288222	0.850264
EPHA10_5076-53	-0.754314	-0.110129	0.0261663	0.0288428	0.850264
NOTUM_8252-2	-0.757957	-0.474328	0.0254862	0.0288904	0.850264
OLFM1_5703-26	0.7009	1.10786	0.0381606	0.0288906	0.850264
KIF16B_11672-17	0.616628	0.161718	0.0668572	0.0291992	0.850264
SRM_21647-9	0.709684	0.239521	0.0359058	0.0293994	0.850264
TOLLIP_13963-7	0.752272	0.255207	0.0265546	0.029548	0.850264
SH3BGRL_12693-2	0.987715	0.334248	0.00419131	0.0298971	0.850264
PLSCR3_11407-57	0.684449	0.183668	0.0427189	0.030291	0.850264
PIK3C2A_14028-22	0.807574	0.282884	0.0176723	0.0304252	0.850264
IL13_14085-28	0.683966	2.13348	0.0428597	0.0304321	0.850264
RTP4_18315-38	0.679584	0.581002	0.0441548	0.0304603	0.850264
PGLYRP1_14064-21	0.903922	0.370918	0.00835509	0.0305882	0.850264
SPATA9_7809-22	0.780807	0.986764	0.0215686	0.03061	0.850264
SLITRK6_16916-19	-0.816112	-0.20766	0.0165704	0.0306218	0.850264
PID1_23291-18	0.822002	0.424944	0.0158468	0.0306741	0.850264
TBC1D25_24424-25	0.674633	0.325244	0.0456588	0.0307644	0.850264
TNS4_9927-96	0.773647	0.55852	0.0227337	0.0313588	0.850264
MTCP1_12916-3	1.03398	0.317797	0.00282314	0.0315854	0.850264
CRCP_17771-35	0.632639	0.128006	0.0603012	0.0316104	0.850264
IL5_11071-1	0.670579	0.978767	0.0469236	0.0317883	0.850264
TIMELESS_17699-43	0.766858	0.540378	0.0238904	0.0318713	0.850264
RGS16_21255-2	0.786077	0.37349	0.0207454	0.0320511	0.850264
UPRT_21354-92	0.880616	0.26914	0.0100598	0.0321085	0.850264
SERPINB5_15417-3	-0.745703	-0.185386	0.0278385	0.0321296	0.850264
HBQ1_18198-51	0.698579	0.113156	0.0387767	0.0322064	0.850264
SERPINF1_9211-19	-0.897451	-0.143603	0.00879956	0.0323842	0.850264
HP_3054-3	0.762078	0.448911	0.0247358	0.0324182	0.850264
ITGAL_11617-1	0.62204	0.446808	0.0645764	0.0325882	0.850264
OXCT1_25043-74	0.844135	0.393799	0.0133768	0.0326144	0.850264
TTC9B_9386-42	0.744012	0.326707	0.028178	0.0329254	0.850264
ATP1B1_13392-13	-0.557352	-0.244657	0.0966098	0.0330142	0.850264
GHDC_9730-22	0.687677	0.789215	0.0417887	0.0333141	0.850264
PF4V1_5663-18	0.673405	0.268832	0.0460389	0.0333612	0.850264
PCBP2_23363-41	0.965713	0.307762	0.00504015	0.0337039	0.850264
GYG2_25066-32	-0.254265	-0.172584	0.443448	0.0337367	0.850264
LEG1_7154-92	0.66541	0.448712	0.0485796	0.0338531	0.850264
IL31_10455-196	0.756625	0.837994	0.0257331	0.0339323	0.850264
GNAS_5757-45	0.663807	0.630824	0.0491035	0.0340068	0.850264
NMRK1_16853-5	0.929099	0.548697	0.00681552	0.0340525	0.850264
ST8SIA1_21508-7	-0.738617	-0.25377	0.0292851	0.0341373	0.850264
TPM4_9863-1	0.778447	0.46376	0.0219466	0.0341865	0.850264
TRIL_14104-1	0.603279	0.146082	0.0727761	0.0342007	0.850264
SULT1E1_16932-5	0.58931	0.131254	0.0794367	0.0342172	0.850264
BMP15_11129-66	0.569913	0.132221	0.0895255	0.0344343	0.850264
HSD17B4_23643-22	0.573399	0.252632	0.087638	0.0346998	0.850264
TPK1_12018-84	0.589761	0.171321	0.0792138	0.0347992	0.850264
ITSN1_14070-56	0.689254	0.257995	0.0413408	0.0348702	0.850264
RPAIN_21219-7	0.656136	0.440389	0.0516784	0.0350349	0.850264
MSR1_11282-16	0.676492	1.17947	0.0450889	0.0352679	0.850264
POLH_10022-207	0.652277	1.79986	0.0530172	0.0355777	0.850264
PPIC_18819-21	-1.05796	-0.314024	0.00229171	0.0357165	0.850264
GLT8D2_21509-29	0.527575	0.105373	0.115258	0.0357211	0.850264
YME1L1_11190-129	0.714284	1.39686	0.0347723	0.0358089	0.850264
IGFBP6_2686-67	-0.846655	-0.369034	0.013119	0.03597	0.850264
DKK4_3365-7	0.677068	0.244785	0.0449137	0.0359891	0.850264
RWDD1_21323-2	0.846461	0.251761	0.0131387	0.0362132	0.850264
C5|C6_4482-66	0.563569	0.152829	0.0930479	0.0362668	0.850264
CST6_14711-27	-0.480202	-0.231959	0.15083	0.0363697	0.850264
DDAH1_19392-6	0.697282	0.939017	0.0391249	0.0363745	0.850264
TLR4_11101-18	0.685631	0.723337	0.0423761	0.0366087	0.850264
SYT13_21132-9	0.755915	0.181663	0.0258656	0.0366227	0.850264
ACVRL1_2969-11	0.569853	0.139103	0.0895583	0.0367096	0.850264
HSPH1_17704-74	0.676772	1.13129	0.0450038	0.03674	0.850264
CD2AP_21961-14	0.767522	0.569043	0.0237749	0.0369679	0.850264
NAE1_18177-49	0.509041	0.138034	0.128272	0.0370592	0.850264
CYTH3_21365-5	0.769718	0.503342	0.0233969	0.0370706	0.850264
NRBF2_21367-63	0.798771	0.448908	0.0188774	0.0370834	0.850264
AGAP3_13960-15	0.584203	0.309096	0.0819957	0.0371952	0.850264
ALCAM_5451-1	-0.798319	-0.194858	0.0189411	0.0371995	0.850264
TTC36_24662-78	0.304029	0.25254	0.360076	0.0372562	0.850264
RAP1GAP_13735-1	0.740267	0.190192	0.0289426	0.0375605	0.850264
PPM1D_11315-148	0.560177	0.312313	0.0949777	0.0376507	0.850264
BTNL9_7950-142	0.663071	0.290548	0.0493456	0.0378575	0.850264
RAD23B_12522-6	0.660916	0.180595	0.0500607	0.0378873	0.850264
SEMA5A_13132-14	0.824792	0.578007	0.0155142	0.0379326	0.850264
TPD52L1_17710-40	0.659547	0.483423	0.0505195	0.0382385	0.850264
SULT1C2_17811-78	0.615736	0.195226	0.0672394	0.0382582	0.850264
SLC66A1L_7939-1	0.649764	1.98059	0.0539047	0.0384581	0.850264
SIT1_11194-6	0.734187	0.509207	0.030223	0.0385579	0.850264
SLC5A5_12826-5	0.692443	0.895614	0.0404479	0.0385801	0.850264
NPS_6390-18	-0.81415	-0.140053	0.0168179	0.0385955	0.850264
DNAI1_11396-39	0.68566	0.562286	0.042368	0.0386666	0.850264
ST6GALNAC4_21726-73	0.616594	0.539574	0.0668715	0.0387592	0.850264
TMED4_9319-59	0.683688	0.124927	0.0429408	0.0388777	0.850264
EIF1B_12701-1	0.897736	0.365694	0.00877952	0.0389504	0.850264
IMPA1_17796-15	0.654455	0.281877	0.0522579	0.03923	0.850264
PFDN4_20956-13	0.670977	0.388159	0.0467981	0.0393779	0.850264
MYZAP_13924-13	0.672454	0.356052	0.046335	0.0394371	0.850264
PAFAH1B2_2642-4	0.632681	0.225033	0.0602847	0.0394682	0.850264
NUDT16L1_12497-29	0.79939	0.318252	0.0187903	0.0394853	0.850264
SNX16_23408-1	0.68353	0.309752	0.0429869	0.0395218	0.850264
DEFB106A_5664-57	0.655851	0.998555	0.0517764	0.0395702	0.850264
TMPRSS11D_6547-83	0.980189	0.267918	0.00446536	0.0396297	0.850264
LCN1_11708-2	0.632057	0.531946	0.0605295	0.0396686	0.850264
FARS2_13941-82	0.617092	0.230487	0.0666587	0.0400393	0.850264
IFNB1_14127-240	0.529886	0.239347	0.113714	0.0401517	0.850264
CCDC24_23356-32	0.781998	1.30099	0.02138	0.0403801	0.850264
SPAG11A_5726-49	0.63983	0.301208	0.0575403	0.0404135	0.850264
PGRMC1_7863-50	0.886273	0.223918	0.0096189	0.0404184	0.850264
MSN_5009-11	0.722218	0.538172	0.0328912	0.0404199	0.850264
MBD4_3891-56	0.608696	0.421973	0.0703229	0.0405025	0.850264
BLK_11338-49	0.590001	0.71895	0.0790956	0.0405603	0.850264
UBE2A_17743-14	0.616834	0.379831	0.0667688	0.0406401	0.850264
NMT1_12448-246	0.828246	0.265445	0.0151112	0.0407337	0.850264
MFGE8_4455-89	-0.612987	-0.164319	0.0684296	0.0407834	0.850264
HSD17B10_4217-49	0.758345	0.430235	0.0254148	0.040864	0.850264
CD34_11285-8	0.613339	0.131729	0.068276	0.0409214	0.850264
PDYN_19638-9	0.561501	0.126533	0.0942203	0.0409235	0.850264
HMG20B_11551-16	0.523811	0.397839	0.117811	0.0409287	0.850264
CHEK2_3360-50	-0.244121	-0.185379	0.461744	0.04097	0.850264
DEFB103A_5679-16	0.624522	1.18501	0.0635528	0.0409834	0.850264
DIAPH1_25083-26	0.637847	0.304535	0.0582905	0.0411501	0.850264
NNMT_19376-74	0.569539	0.952913	0.0897301	0.0413575	0.850264
SPAG11B_5762-35	0.689258	3.08682	0.0413398	0.0419172	0.850264
ATF1_20926-31	0.521745	0.329259	0.119231	0.0420407	0.850264
HSPE1_17150-8	0.719143	0.255041	0.0336093	0.0420679	0.850264
CFD_13678-169	-0.831055	-0.349138	0.0147904	0.042075	0.850264
CROT_13929-27	0.76209	0.363856	0.0247338	0.0422931	0.850264
SLITRK1_15539-15	-0.421873	-0.255974	0.205845	0.0423778	0.850264
NGRN_7153-66	0.865129	0.215264	0.0113631	0.0425492	0.850264
DNAJB2_11438-6	0.562255	0.27608	0.0937916	0.042746	0.850264
PSG3_6444-15	-0.624331	-0.361185	0.0636312	0.0427594	0.850264
FREM2_7246-4	0.569909	0.115029	0.0895277	0.0428052	0.850264
RAB35_13514-121	0.688272	0.137604	0.0416192	0.0430374	0.850264
LGI3_8003-57	0.615543	0.256934	0.0673224	0.0436014	0.850264
PXDNL_11324-3	0.596909	0.303475	0.0757523	0.0436906	0.850264
HSD11B1_21967-20	-0.484825	-0.258172	0.147018	0.0441155	0.850264
CA10_13666-222	-0.380354	-0.191567	0.253338	0.0442266	0.850264
ANKRD40_23367-8	0.693768	0.34992	0.0400816	0.0443178	0.850264
MPDZ_14036-116	0.642159	0.944887	0.0566695	0.0443414	0.850264
UBASH3B_12558-3	0.748316	0.287941	0.0273214	0.0444334	0.850264
MYBPC3_21579-35	0.793475	0.248819	0.0196374	0.0444382	0.850264
KPNA5_21235-11	0.739311	0.381124	0.0291405	0.0444948	0.850264
VCAN_9561-21	0.66363	0.540211	0.0491618	0.0445846	0.850264
PRR27_9607-39	0.982542	0.19258	0.00437794	0.0446566	0.850264
RAB32_17778-19	0.787419	0.368322	0.0205404	0.044835	0.850264
RBP4_15633-6	-0.799462	-0.383506	0.0187801	0.0451582	0.850264
APBB3_12784-10	0.628533	0.400569	0.0619278	0.0452723	0.850264
BCL2L2_13097-11	0.687528	0.31428	0.0418312	0.0453209	0.850264
TDO2_9880-33	0.977157	0.896107	0.00458045	0.0453348	0.850264
IGSF9B_9060-27	0.60342	0.839823	0.0727111	0.0454536	0.850264
POU2F1_11715-1	0.629861	1.91778	0.0613977	0.0454796	0.850264
ACADL_17857-6	0.542385	0.206102	0.105648	0.0454877	0.850264
KLK9_5758-49	0.592638	0.353743	0.0778049	0.0455178	0.850264
SCGB2A1_9086-95	0.602617	0.726186	0.0730804	0.0455212	0.850264
TP53I13_6400-33	0.900442	0.541214	0.00859146	0.0457053	0.850264
SATB1_13511-29	0.589836	0.730784	0.079177	0.0458244	0.850264
CLC_11094-104	0.596701	0.412913	0.0758514	0.0459417	0.850264
AOC1_15486-126	0.762357	0.731222	0.0246859	0.0459979	0.850264
MAPK11_5004-69	0.716252	0.642491	0.034297	0.046443	0.850264
PDZD11_6219-14	-0.280403	-0.0381477	0.398318	0.0464507	0.850264
RAD23A_10058-1	0.690399	0.166123	0.0410182	0.0464527	0.850264
LZIC_19338-3	0.759829	0.25586	0.0251429	0.0464845	0.850264
EEF1A1_25256-23	0.831216	0.302754	0.0147722	0.0464966	0.850264
RCVRN_14334-3	0.893429	0.364934	0.00908667	0.0465778	0.850264
SEMA6C_7202-107	-0.655296	-0.205628	0.0519674	0.0466669	0.850264
TFR2_11537-12	0.649778	0.394714	0.0538997	0.0467841	0.850264
RGMA_5483-1	-0.525432	-0.152267	0.116707	0.0468252	0.850264
MRPL10_22554-101	0.721045	0.443971	0.0331633	0.0468814	0.850264
ZNF34_18265-18	0.571677	0.693947	0.0885662	0.0468914	0.850264
NUMB_25248-28	0.754636	0.246503	0.0261057	0.0470385	0.850264
DNPH1_17785-11	0.447415	0.179994	0.180137	0.0470822	0.850264
SPSB1_13942-140	0.585602	0.536856	0.081288	0.0473004	0.850264
MPZL2_9372-157	0.742809	0.305235	0.0284216	0.0473772	0.850264
WEE2_25038-5	0.581943	0.170337	0.0831501	0.0473973	0.850264
GSTT2B_11273-176	0.617638	0.139701	0.0664263	0.0477066	0.850264
CPA1_23981-172	0.77289	1.10198	0.0228601	0.0478943	0.850264
N4BP2L2_22504-3	0.602533	0.29178	0.0731194	0.0479398	0.850264
ASIP_5676-54	0.67166	0.652199	0.0465835	0.0479547	0.850264
SERPINF1_7735-17	-0.986882	-0.308279	0.00422082	0.047987	0.850264
IGSF8_6984-6	-0.621315	-0.165914	0.0648782	0.0480028	0.850264
RARRES1_8398-277	0.663822	0.624462	0.0490987	0.0481774	0.850264
DEFB108B_5611-56	0.85312	0.305237	0.0124783	0.0482167	0.850264
PENK_9076-25	-0.821262	-0.584046	0.0159361	0.0483199	0.850264
SMURF1_11557-3	0.57959	0.362464	0.0843665	0.0485822	0.850264
FAM172A_5615-62	0.606575	1.3082	0.0712747	0.04885	0.850264
RERG_17822-57	0.612349	0.690471	0.0687081	0.0488596	0.850264
CTNNB1_8418-30	0.686099	0.283838	0.0422412	0.0489903	0.850264
PODXL2_10616-67	0.765914	2.81222	0.0240553	0.0493274	0.850264
ITGB5_7755-37	0.901559	0.255432	0.00851494	0.0494641	0.850264
MUSK_11547-84	0.539947	0.973818	0.107183	0.0494732	0.850264
GAD1_11280-6	0.649852	0.271831	0.0538736	0.0495044	0.850264
DOCK9_14002-18	0.593579	1.02411	0.077349	0.0495165	0.850264
RBM24_11380-84	0.762106	0.23147	0.0247309	0.0495582	0.850264
KLK10_6227-1	-0.655496	-0.456663	0.0518984	0.049575	0.850264
LAT2_5613-75	0.610718	1.22686	0.0694253	0.04962	0.850264
CSF3_8952-65	0.596226	0.664461	0.0760777	0.04976	0.850264
CCDC134_5587-3	0.636954	0.168724	0.0586313	0.0498739	0.850264
LILRB5_7015-8	-0.715057	-0.428628	0.0345849	0.0499751	0.850264
OAZ1_9893-27	0.807727	0.368743	0.0176519	0.0500591	0.850264
BAP18_21153-5	0.702645	0.270858	0.037703	0.0501265	0.850264
LGALS9_9197-4	0.683454	0.388855	0.0430092	0.0502693	0.850264
INPP4B_24427-33	0.68204	0.278109	0.0434247	0.0503084	0.850264
BLOC1S6_21487-20	-0.0127808	-0.0416632	0.96918	0.0504472	0.850264
ITGAV|ITGB6_20189-4	0.695011	0.324157	0.0397409	0.0506024	0.850264
SLC5A8_13691-10	-0.530214	-0.204122	0.113496	0.0507699	0.850264
HHIP_10833-64	-0.495715	-0.138003	0.138336	0.0507899	0.850264
SBSN_5724-58	0.618749	1.18284	0.0659552	0.0508176	0.850264
TENM2_11164-7	0.55261	0.230376	0.0994013	0.0509008	0.850264
LTA_4703-87	0.57073	0.841256	0.0890799	0.0510046	0.850264
SNCA_8458-111	0.829634	0.226923	0.0149519	0.0510873	0.850264
EIF3J_13497-34	0.756405	0.347777	0.025774	0.0511676	0.850264
MZT2A_24928-20	0.713136	0.103011	0.0350521	0.0512678	0.850264
EIF5A2_11355-10	0.83937	0.510487	0.0138769	0.05137	0.850264
LGALS3_3066-12	-0.740217	-0.197325	0.0289528	0.0515712	0.850264
LDLR_13129-40	0.626997	0.762743	0.0625458	0.0516916	0.850264
ITGAV|ITGB3_20187-10	-0.643643	-0.473507	0.0561207	0.0518624	0.850264
SIGLEC1_4464-10	0.58137	0.709706	0.0834452	0.0519124	0.850264
MMP20_15419-15	0.702649	0.194272	0.037702	0.0519195	0.850264
SEMA3B_5667-3	0.583189	1.2606	0.0825121	0.0520845	0.850264
TMEM38B_9509-4	0.540554	0.246851	0.106799	0.0522367	0.850264
GNRH1_5627-53	0.627495	0.711068	0.0623449	0.0523173	0.850264
MYOC_16558-2	-0.838515	-0.456664	0.0139684	0.0523945	0.850264
CD300LF_5623-11	0.633324	0.629495	0.0600334	0.0524546	0.850264
FAM162B_11163-7	0.516417	0.233828	0.122958	0.0526835	0.850264
CMIP_25100-11	0.604957	0.35011	0.0720083	0.0527704	0.850264
WWOX_17724-3	0.615563	0.514743	0.0673139	0.0528392	0.850264
GBA3_21592-8	0.67034	0.38724	0.0469991	0.0529759	0.850264
APMAP_10605-22	0.77633	0.204543	0.0222907	0.0530381	0.850264
APOL1_11510-51	0.726753	0.278096	0.0318567	0.0531817	0.850264
NMI_17512-2	0.832003	0.341035	0.0146836	0.0531962	0.850264
CCL15_18289-16	-0.648407	-0.360393	0.0543896	0.0533309	0.850264
MXRA8_10521-10	-0.599828	-0.221562	0.074376	0.0535233	0.850264
LRP11_15472-16	-0.815847	-0.275964	0.0166036	0.0535623	0.850264
CCDC167_7797-11	0.672334	0.342777	0.0463725	0.0535702	0.850264
TRAPPC6A_24635-25	0.641031	0.756958	0.0570901	0.0536996	0.850264
HGFAC_8385-248	-0.570788	-0.323731	0.0890488	0.0537396	0.850264
ANXA6_5335-73	0.627254	0.234468	0.0624421	0.0537772	0.850264
SUSD3_5752-63	0.598766	0.797094	0.0748745	0.0538552	0.850264
SCT_3728-52	0.604471	0.944897	0.07223	0.0539486	0.850264
CTNNA3_25283-2	-0.503585	-0.0906222	0.132319	0.0542858	0.850264
BGLAP_5747-67	0.590795	0.793392	0.0787049	0.0544435	0.850264
SGTB_18837-9	0.907236	0.464254	0.00813554	0.0545298	0.850264
SHC2_14074-2	0.637659	0.526858	0.0583621	0.0545804	0.850264
ZNF593_23618-23	0.765736	0.597909	0.0240864	0.0546985	0.850264
EHMT2_5843-60	-0.485938	-0.302499	0.146111	0.0547184	0.850264
POLR2F_20448-7	0.159778	0.0382444	0.629484	0.0547317	0.850264
NUDT2_16583-8	0.825913	0.429024	0.0153824	0.0548576	0.850264
NPTX1_9256-78	-0.538728	-0.133443	0.107957	0.0549058	0.850264
PSMA4_14099-20	0.617318	1.07829	0.0665623	0.0549549	0.850264
CALY_8924-55	-0.357545	-0.0779343	0.282556	0.0551161	0.850264
ARG1_5867-60	0.37775	0.16039	0.256559	0.0553919	0.850264
GP1BB_21514-1	0.530359	0.256668	0.1134	0.0553935	0.850264
MAP2K5_22041-26	0.773413	0.268559	0.0227727	0.0555247	0.850264
CERT1_13950-9	0.551427	0.339076	0.100108	0.0555934	0.850264
VILL_24977-18	0.654408	0.147441	0.0522743	0.0555963	0.850264
DSG2_20517-1	-0.441864	-0.116116	0.185504	0.0556966	0.850264
C2_3186-2	0.424026	0.0814802	0.203578	0.0558199	0.850264
SEZ6L_19563-3	-0.483523	-0.146399	0.148084	0.0560822	0.850264
CCL16_4913-78	-0.719679	-0.293331	0.033483	0.0561351	0.850264
AGFG2_23597-11	0.688978	0.338712	0.041419	0.0563349	0.850264
KIRREL2_7958-15	0.634179	0.252465	0.0597004	0.0564177	0.850264
CERT1_13535-2	0.607014	0.39908	0.0710768	0.0564368	0.850264
HSPB3_23324-6	0.780242	0.20825	0.0216585	0.0567442	0.850264
MRPL12_23278-13	0.676537	0.302457	0.0450753	0.0568141	0.850264
DEFB112_5689-1	0.818803	4.10416	0.0162362	0.0568327	0.850264
ARMC5_9945-8	0.647223	0.1165	0.0548156	0.0568918	0.850264
GRAP2_16074-12	0.668459	0.626938	0.0475969	0.05711	0.850264
LRIG1_18831-6	0.604356	0.197492	0.0722825	0.0571174	0.850264
KCNE5_8908-14	-0.454947	-0.150028	0.173045	0.0572447	0.850264
B3GALT6_7981-230	0.432007	0.214099	0.195334	0.0573269	0.850264
CCL15_3509-1	-0.6617	-0.540206	0.0497994	0.057598	0.850264
MEMO1_19110-6	0.667247	0.537807	0.0479854	0.0576105	0.850264
C10orf105_11220-53	0.525028	0.447501	0.116981	0.0577993	0.850264
GSPT2_24253-5	0.618346	0.192773	0.0661259	0.0578527	0.850264
SATB2_10081-17	0.804545	0.176297	0.0180789	0.0580873	0.850264
CHL1_8958-51	-0.55333	-0.118809	0.0989736	0.058187	0.850264
CSF2RB_11137-43	0.669021	0.210528	0.0474175	0.0582963	0.850264
CDH11_16305-10	0.473847	0.386448	0.156199	0.0583589	0.850264
SPDEF_10012-5	0.615866	0.129103	0.0671835	0.0584358	0.850264
RAB5C_14287-6	0.684701	0.177311	0.0426456	0.0586641	0.850264
DSG2_9484-75	-0.438562	-0.142891	0.188754	0.0587575	0.850264
FBL_13994-1	0.510516	0.237584	0.127195	0.0588552	0.850264
TRIM27_22814-1	0.500508	0.177343	0.134646	0.0589481	0.850264
ADCYAP1R1_22566-53	0.593763	0.655604	0.0772601	0.0591293	0.850264
DNAJB4_18884-22	0.642285	0.274804	0.0566229	0.0592047	0.850264
STX17_21649-12	0.624635	0.299025	0.0635065	0.0592572	0.850264
DOC2B_7997-118	0.593575	1.09867	0.0773509	0.059314	0.850264
RIC3_11228-37	0.468039	0.0873991	0.161233	0.05936	0.850264
NARS1_21383-37	0.702593	0.235129	0.0377165	0.0594546	0.850264
ACADVL_19262-219	0.733691	0.363438	0.0303297	0.0596602	0.850264
PDCL3_20935-4	0.834836	0.31927	0.0143685	0.0599431	0.850264
HRK_8008-28	0.518621	0.285507	0.121406	0.0599885	0.850264
BMPR1A_4859-6	0.622436	0.841081	0.0644122	0.0600342	0.850264
HNRNPC_11429-80	0.581319	0.392093	0.0834715	0.060036	0.850264
PCDHA7_8758-2	0.640311	0.550195	0.0573597	0.0601614	0.850264
HMGN3_20390-4	0.623111	0.470153	0.0641329	0.0601713	0.850264
INPP5B_12641-3	0.594059	0.257817	0.0771171	0.0601776	0.850264
CCL15_14109-15	-0.666084	-0.313401	0.048361	0.0602084	0.850264
LGALS2_3033-57	-0.71634	-0.313907	0.0342759	0.0602575	0.850264
HIF1A_13089-6	0.537713	0.393978	0.108606	0.0604549	0.850264
CST6_3303-23	-0.46215	-0.243353	0.166466	0.060475	0.850264
GIPC2_20921-1	-0.684686	-0.322822	0.0426501	0.0606215	0.850264
GSTK1_13474-40	0.715766	0.34103	0.0344138	0.0609941	0.850264
ITGAV|ITGB8_20191-13	0.602255	0.306012	0.0732478	0.0611334	0.850264
SEL1L2_9082-25	0.740043	0.147516	0.0289888	0.0611916	0.850264
KIR3DL3_7944-1	0.617407	0.747681	0.0665247	0.0612837	0.850264
KLC1_12656-1	0.609739	0.44914	0.0698583	0.0613408	0.850264
TNKS_9907-216	0.518634	0.239463	0.121396	0.0613835	0.850264
BPIFB1_11246-3	0.861093	0.63185	0.0117273	0.0617083	0.850264
PPCS_17843-30	0.655276	0.213612	0.0519742	0.0619533	0.850264
LRRN1_11586-2	0.520041	0.411759	0.120413	0.0622102	0.850264
PTPN11_11830-48	0.79037	0.225057	0.0200958	0.062264	0.850264
CPLX2_15321-8	-0.316153	-0.489516	0.341405	0.0622678	0.850264
DLG4_8070-88	0.690729	0.447085	0.0409257	0.0623106	0.850264
FCRL2_7951-146	0.581768	0.421499	0.0832404	0.0623348	0.850264
TXNL4B_15316-262	0.890639	0.36086	0.00929092	0.062366	0.850264
ARFIP1_13488-3	0.659123	0.374707	0.0506622	0.0623733	0.850264
SEMA6D_20530-2	-0.289075	-0.132909	0.383997	0.0626501	0.850264
GDF11_14587-16	0.584608	1.20866	0.0817906	0.063184	0.850264
ADAM28_21681-10	0.617904	2.48796	0.0663131	0.0632719	0.850264
METAP1_3210-1	0.780064	0.48772	0.0216869	0.0633529	0.850264
EMC10_24664-3	-0.454781	-0.103237	0.173199	0.0633589	0.850264
CBL_12016-60	0.633835	0.264682	0.0598344	0.0634378	0.850264
DEFA1_9250-87	-0.664377	-0.714018	0.0489167	0.063507	0.850264
TCN2_15560-52	-0.48423	-0.642499	0.147504	0.0636047	0.850264
BCHE_8239-223	-0.348715	-0.10395	0.294476	0.0636705	0.850264
GRB7_11281-6	0.618516	0.180156	0.0660539	0.0637866	0.850264
CA5A_8791-151	0.590222	1.41903	0.0789867	0.0638516	0.850264
TTC1_9864-38	0.745578	0.230873	0.0278634	0.0638861	0.850264
CDC34_12532-28	0.56176	0.49082	0.0940727	0.0640645	0.850264
SEPTIN11_12620-3	0.7252	0.250516	0.0322075	0.0641022	0.850264
SYAP1_23409-83	0.570088	0.366482	0.0894301	0.0642082	0.850264
MSX2_23301-2	-0.380517	-0.161098	0.253137	0.0643828	0.850264
PPME1_17852-5	0.714944	0.150705	0.0346122	0.0645437	0.850264
MSR1_11207-3	0.721368	0.352947	0.0330883	0.0645864	0.850264
NEK7_12703-6	0.827716	0.339476	0.0151724	0.0646173	0.850264
STATH_17172-19	0.794766	1.05442	0.0194497	0.0648184	0.850264
CEP41_23560-154	0.918091	0.526536	0.0074532	0.0649207	0.850264
KLHL13_12463-7	0.658689	0.17421	0.0508087	0.064929	0.850264
CLINT1_11659-31	0.653089	0.422926	0.0527328	0.0650393	0.850264
A2M_3708-62	-0.679844	-0.32786	0.044077	0.0650397	0.850264
ART4_6576-1	-0.732192	-0.268708	0.0306539	0.0650749	0.850264
ROBO4_9232-1	0.546537	0.964393	0.103073	0.0651921	0.850264
COL13A1_6570-1	-0.194193	-0.0534292	0.557848	0.0652142	0.850264
SNX11_24685-12	0.621295	0.311596	0.0648863	0.0654152	0.850264
DNAJC12_21114-18	0.707478	0.215425	0.0364607	0.0655284	0.850264
ST8SIA2_7920-30	0.629224	0.419092	0.0616517	0.0655867	0.850264
CD5_14065-11	0.58862	1.11105	0.0797783	0.0656515	0.850264
MARK3_9747-48	0.556808	0.21955	0.0969269	0.0659625	0.850264
ERCC4_9895-77	0.499646	0.156783	0.135304	0.0660166	0.850264
BARD1_13977-28	0.329862	0.175928	0.321076	0.0662756	0.850264
LACC1_23595-6	0.523401	0.116519	0.118092	0.0665552	0.850264
C1D_7821-6	0.55115	0.13829	0.100274	0.0667428	0.850264
GSK3B_3236-12	0.714315	0.305497	0.0347647	0.0668835	0.850264
FSTL3_3438-10	-0.936569	-0.531154	0.00641199	0.0670288	0.850264
EPHB6_5078-82	-0.681202	-0.200193	0.0436727	0.067124	0.850264
HP_7905-30	0.629216	0.294259	0.0616548	0.0672086	0.850264
WFDC13_9345-436	0.574142	0.355848	0.0872398	0.0673322	0.850264
IL17RA_2992-59	-0.34895	-0.219879	0.294154	0.0674736	0.850264
NENF_9219-70	0.777389	0.234087	0.0221179	0.0675278	0.850264
OLFM3_11143-32	0.51995	0.221699	0.120477	0.0680991	0.850264
GAGE2A_18268-5	0.727801	0.382046	0.0316217	0.0682263	0.850264
CDC42EP4_23403-64	0.730593	0.457116	0.0310032	0.068592	0.850264
VTI1B_8963-8	0.664243	0.517855	0.0489605	0.0686777	0.850264
HAUS1_21306-7	-0.244205	-1.64067	0.46159	0.0688002	0.850264
MCL1_10396-6	0.598642	0.253941	0.0749326	0.0691077	0.850264
PC_13990-1	0.498432	0.279604	0.136234	0.0692614	0.850264
KLK7_3378-49	-0.458973	-0.139468	0.169344	0.0692941	0.850264
EIF4A2_18824-7	0.646324	0.482169	0.0551409	0.0694959	0.850264
EEF1AKMT1_23259-23	0.859118	0.344338	0.0119094	0.0695107	0.850264
NOTCH2_8407-84	-0.558586	-0.110498	0.0958942	0.0695384	0.850264
HADH_17739-1	0.641395	0.242965	0.0569542	0.0695683	0.850264
GPR142_12766-33	0.851079	1.55953	0.0126774	0.0697751	0.850264
LINGO1_6620-82	0.560583	1.30218	0.0947446	0.0698973	0.850264
CNTN3_20586-18	-0.652105	-0.20742	0.0530775	0.0703044	0.850264
CA11_8859-51	-0.36738	-0.187998	0.26968	0.0703383	0.850264
DDX23_13946-8	0.535602	0.40497	0.109965	0.0704208	0.850264
CFHR5_7885-17	0.768216	0.333184	0.0236548	0.0705693	0.850264
PKP2_14067-6	0.673422	0.58594	0.0460335	0.0709406	0.850264
STX8_10903-50	0.611851	0.467175	0.0689263	0.0709557	0.850264
PTH1R_13470-43	0.650415	0.369778	0.0536738	0.0710092	0.850264
SPHK1_4294-16	0.78632	0.389414	0.0207081	0.0714588	0.850264
SET_5364-7	-0.371265	-0.0863757	0.26471	0.0717319	0.850264
TGIF2LY_20447-11	0.55944	0.0744565	0.0954012	0.0717721	0.850264
SFRP2_7751-121	0.648318	0.123281	0.0544215	0.0721357	0.850264
NCR1_5104-57	0.585142	1.05412	0.0815202	0.0721858	0.850264
CARTPT_5743-82	0.574484	0.967656	0.0870569	0.07227	0.850264
RAG1_11311-79	0.526203	0.328673	0.116184	0.0723567	0.850264
NLGN4Y_21710-16	0.523189	0.222926	0.118238	0.0725901	0.850264
MAPK9_15604-18	0.766778	0.406123	0.0239042	0.0728561	0.850264
VEGFB_9453-12	0.601925	0.147609	0.0734003	0.0730549	0.850264
TEC_16079-2	0.77986	0.452451	0.0217194	0.0731347	0.850264
STX12_10418-36	0.652996	0.445981	0.0527655	0.0731957	0.850264
VRK1_12553-5	-0.332061	-0.227506	0.317893	0.0732557	0.850264
CXCL17_9495-10	0.811934	0.13654	0.0171016	0.0732651	0.850264
FAF2_9738-7	0.705372	0.382426	0.0369976	0.0733101	0.850264
ENO2_10339-48	-0.622786	-0.254173	0.0642672	0.0734177	0.850264
CXCL11_3038-9	0.338645	0.21322	0.308488	0.0734817	0.850264
SEPHS1_14083-25	0.618742	0.217437	0.0659582	0.0735042	0.850264
UBE2J1_6900-30	0.70643	0.381053	0.036727	0.0736019	0.850264
ITGA6_21979-12	0.659321	0.293976	0.0505955	0.0736412	0.850264
RNF31_23183-6	0.637929	0.32376	0.0582594	0.0737577	0.850264
PI3_4982-54	-0.718486	-0.475628	0.0337644	0.0738668	0.850264
TMUB1_25255-4	0.624769	0.256215	0.0634515	0.0738899	0.850264
PTGES2_18458-4	0.490577	0.247729	0.14238	0.0740725	0.850264
STX18_9037-1	0.603508	0.61668	0.0726708	0.0740787	0.850264
TJP1_12001-7	0.504894	1.39137	0.131339	0.0742666	0.850264
EXOSC1_7930-3	0.531431	0.548625	0.11269	0.0743962	0.850264
SCN4B_7911-29	0.664429	0.164939	0.0488999	0.0746458	0.850264
LDLRAP1_18183-3	0.846409	0.255904	0.013144	0.0747128	0.850264
CCL3_3040-59	0.353021	0.103535	0.288621	0.0749704	0.850264
CDH15_11215-6	0.684004	0.462267	0.0428484	0.0750301	0.850264
KLK8_2834-54	-0.692896	-0.340638	0.0403222	0.0752833	0.850264
CKM_2670-67	-0.723194	-0.513364	0.0326659	0.0754974	0.850264
SHH_2743-5	-0.619425	-0.400005	0.0656699	0.0755869	0.850264
GPR101_11670-18	0.624945	0.156782	0.0633799	0.0756018	0.850264
CD46_17682-1	-0.818405	-0.260268	0.0162852	0.0760001	0.850264
AMIGO2_14134-49	0.844538	0.294761	0.0133352	0.0760682	0.850264
CFL2_15339-32	-0.645945	-0.792196	0.0552782	0.0761339	0.850264
CASQ1_11263-57	0.594689	0.3648	0.0768135	0.0763387	0.850264
C7orf69_9544-24	0.627323	0.206341	0.0624143	0.076474	0.850264
SERPINA1_3580-25	0.712912	0.269064	0.035107	0.0764897	0.850264
ADAMTS5_3168-8	-0.691846	-0.160347	0.0406136	0.0765451	0.850264
PGRMC2_10631-9	0.712736	0.15983	0.03515	0.0767121	0.850264
LYG2_15416-54	0.584093	0.332523	0.0820516	0.0767202	0.850264
TPH1_21521-17	0.507068	0.270196	0.129724	0.0770695	0.850264
IFNA7_14129-1	0.731662	0.129221	0.0307694	0.0772324	0.850264
DCTN2_5879-51	0.61407	0.207405	0.0679583	0.0775053	0.850264
DFFA_21249-115	0.520572	0.107155	0.120044	0.0775201	0.850264
RNF146_11401-181	0.577205	0.308573	0.0856148	0.0775312	0.850264
TFCP2L1_25104-10	0.683612	0.30394	0.0429628	0.0776075	0.850264
MMP3_2788-55	0.601618	1.0202	0.0735423	0.0776506	0.850264
NDP_21911-17	0.517235	0.21084	0.12238	0.0777879	0.850264
FOXO3_11540-37	0.50917	0.216753	0.128177	0.0778126	0.850264
CXCL9_9188-119	-0.290472	-0.673669	0.381721	0.0779125	0.850264
OAT_20237-38	-0.574144	-0.326333	0.0872387	0.0780291	0.850264
GIP_5755-29	0.525486	0.818588	0.116669	0.0781703	0.850264
TGFBR1_22569-55	0.515122	0.323926	0.123878	0.0782552	0.850264
HES1_22465-43	0.774208	0.220035	0.0226404	0.0783001	0.850264
ANTXR1_10464-6	-0.384499	-0.186416	0.248269	0.0783787	0.850264
PAGR1_23967-8	0.706928	0.268288	0.0366002	0.0783847	0.850264
RIDA_14636-25	-0.664865	-0.44487	0.0487571	0.0785049	0.850264
DARS2_12395-86	0.636853	0.308889	0.05867	0.0785884	0.850264
ART5_23202-78	0.57441	0.278516	0.0870964	0.0787018	0.850264
EGFR_19567-1	0.817615	1.42162	0.016383	0.0787369	0.850264
OLFML1_8815-1	0.722275	0.141538	0.0328779	0.078856	0.850264
KRT1_9931-20	-0.663082	-0.33805	0.0493422	0.0788607	0.850264
XXYLT1_6375-75	-0.660598	-0.231402	0.0501668	0.0790106	0.850264
BRD2_10074-128	0.453244	0.191476	0.17463	0.0790556	0.850264
MLF1_17820-170	0.540584	0.928406	0.10678	0.0790621	0.850264
FBXO3_14628-72	0.682853	1.10325	0.0431853	0.0792044	0.850264
GSTM3_9748-31	-0.473558	-0.345537	0.156446	0.0796628	0.850264
REG3A_9277-16	-0.255932	-0.278926	0.440482	0.0799048	0.850264
HS6ST3_18896-23	-0.233225	-0.0470725	0.481871	0.0800003	0.850264
APCS_2474-54	0.785215	0.235122	0.020878	0.0800035	0.850264
RSPO2_4566-24	0.502709	0.327625	0.132978	0.0800881	0.850264
SERPINI2_7117-21	-0.350178	-0.100464	0.292478	0.0803201	0.850264
RNASE10_5602-62	0.354554	0.182716	0.286555	0.0806447	0.850264
DYNC1LI2_25053-1	0.580396	0.296855	0.0839482	0.0806776	0.850264
TERB2_22801-83	0.766246	0.906378	0.0239971	0.0807967	0.850264
TAX1BP3_12498-12	0.738522	0.279154	0.0293049	0.0810559	0.850264
VDR_10023-32	0.699774	0.136096	0.0384584	0.0810588	0.850264
NCOA2_14045-12	0.499704	0.38672	0.135259	0.0811283	0.850264
IL36B_14149-9	0.395391	0.0851849	0.2353	0.0811438	0.850264
PATE4_8065-245	0.568996	0.22775	0.090028	0.0811797	0.850264
UBE2H_21935-16	0.686753	0.342831	0.0420532	0.0811855	0.850264
PHEX_18921-30	-0.461863	-0.160477	0.166725	0.0813283	0.850264
MUTYH_10030-8	0.811492	0.271513	0.0171587	0.0815913	0.850264
VNN2_7012-35	-0.571476	-0.29554	0.0886749	0.081692	0.850264
NCALD_17816-58	0.554761	0.22984	0.0981271	0.0817449	0.850264
HAVCR2_5134-52	-0.841956	-0.286783	0.0136035	0.0817706	0.850264
POLR3F_11444-49	0.535573	0.378428	0.109984	0.0819942	0.850264
APOL1_11510-31	0.776007	0.206886	0.0223436	0.0820178	0.850264
SPINK7_10974-20	-0.656665	-0.367446	0.0514972	0.0820479	0.850264
MUL1_11159-14	0.580892	0.356894	0.0836921	0.0820911	0.850264
CHRNB3_20547-5	0.694095	0.112561	0.0399917	0.0821894	0.850264
UBE2Q1_21727-15	0.774484	0.422473	0.0225947	0.0822111	0.850264
BLOC1S2_21184-1	0.866747	0.31297	0.0112201	0.0823643	0.850264
RACK1_21857-26	0.506343	0.248938	0.13026	0.082615	0.850264
SIAE_9263-57	0.545923	0.276515	0.103451	0.0826424	0.850264
P4HA1_11645-9	0.496299	0.199489	0.137882	0.0827362	0.850264
UQCRB_12957-62	0.666581	1.05349	0.0482	0.0830916	0.850264
SST_5957-30	0.60411	0.10415	0.0723948	0.0832403	0.850264
GM2A_15441-6	-0.835968	-0.453244	0.0142443	0.0833083	0.850264
BICDL1_11158-40	0.311153	0.0872862	0.349026	0.0833582	0.850264
SP6_23537-4	0.67824	0.227696	0.0445588	0.0837255	0.850264
EPHA5_3806-55	-0.688719	-0.255015	0.0414922	0.084007	0.850264
AFAP1L2_24445-38	0.617081	0.454017	0.0666635	0.08403	0.850264
CLYBL_23541-61	0.534581	0.311586	0.110627	0.0842181	0.850264
POLI_13536-56	0.727963	0.139968	0.0315855	0.0844535	0.850264
FABP3_4696-2	0.368706	0.13227	0.267976	0.0844853	0.850264
EIF4H_5885-55	0.656037	0.275726	0.0517122	0.084606	0.850264
DSG3_11310-8	0.450657	0.263064	0.177058	0.0846381	0.850264
WASL_25082-3	0.432286	0.0708601	0.195051	0.0847263	0.850264
MYORG_8068-43	0.75541	0.702226	0.02596	0.084775	0.850264
ROS1_9032-30	0.59831	0.285199	0.075089	0.0849013	0.850264
CLMP_10440-26	-0.846928	-0.400488	0.0130913	0.0849104	0.850264
PIANP_9599-6	-0.457942	-0.235539	0.170286	0.0849174	0.850264
KPNA1_19587-12	0.571137	0.209415	0.0888587	0.0849678	0.850264
IL17B_14022-17	0.696951	0.206448	0.039214	0.0849787	0.850264
GGA3_11683-19	0.587535	0.313131	0.0803186	0.0851112	0.850264
PVR_8064-125	0.586927	0.567708	0.0806226	0.0852662	0.850264
IMMP2L_20389-36	0.549793	0.229719	0.101091	0.0852774	0.850264
SMAD3_10363-13	0.692986	0.272533	0.0402973	0.0853696	0.850264
KLK5_3201-49	0.357425	0.181694	0.282716	0.0854692	0.850264
BPIFB1_15367-38	0.815564	0.56108	0.0166392	0.0855002	0.850264
OSM_14063-17	0.559217	0.321837	0.0955299	0.0855278	0.850264
HORMAD2_23405-33	0.783015	0.195863	0.0212201	0.0855866	0.850264
STAT3_10354-57	0.494919	0.285957	0.138956	0.0857676	0.850264
LRRC25_9317-4	0.748982	0.166858	0.0271908	0.0860365	0.850264
MMP7_2789-26	-0.773969	-0.600495	0.0226801	0.0862863	0.850264
NMRK2_20998-19	0.63419	0.69681	0.0596962	0.0864464	0.850264
CREB3L4_11308-8	0.489852	0.6206	0.142958	0.0867489	0.850264
PDGFA_4499-21	0.539524	0.212137	0.107451	0.087035	0.850264
SMCO2_7925-18	0.497808	0.310626	0.136715	0.0871207	0.850264
IRAG2_10704-91	-0.241351	-0.144632	0.466813	0.0871463	0.850264
CCL21_2516-57	0.496987	0.221228	0.137349	0.0871737	0.850264
FSCN1_24226-30	-0.78055	-0.235933	0.0216093	0.0873334	0.850264
NRBP1_12616-45	0.841975	0.586744	0.0136014	0.0875804	0.850264
GMPS_18184-28	0.565426	0.320453	0.0920052	0.0877398	0.850264
SH3GL2_12499-108	0.591518	0.208296	0.0783509	0.0880751	0.850264
FAM3A_21555-17	0.423491	0.136295	0.204139	0.0883028	0.850264
LSM3_20976-19	0.583559	0.220193	0.0823233	0.0883115	0.850264
TIMM23_22809-32	0.731693	0.232448	0.0307625	0.0883484	0.850264
HBEGF_14094-29	0.340979	0.201619	0.305201	0.0883702	0.850264
ZNF560_12543-76	0.784158	2.28911	0.0210418	0.0883858	0.850264
CD84_8073-3	0.524946	0.26496	0.117037	0.0884108	0.850264
PSMC3_23665-35	0.443902	0.144918	0.18352	0.0884879	0.850264
DHRS4_21308-44	0.533579	0.276772	0.11128	0.0887924	0.850264
SEMG1_7115-5	0.708665	0.188506	0.0361612	0.0888339	0.850264
DEFB116_11144-10	0.522337	0.402316	0.118823	0.0888702	0.850264
PRSS3_3479-71	0.336686	0.317242	0.311267	0.0890057	0.850264
NEIL1_21802-53	0.481007	0.167894	0.150161	0.0890454	0.850264
PCDH10_9018-38	-0.499299	-0.231147	0.13557	0.0891582	0.850264
EREG_4956-2	0.542945	0.190713	0.105297	0.0891803	0.850264
IL10_2773-50	0.533835	0.112447	0.111113	0.0893895	0.850264
TMED10_6506-54	-0.778277	-0.335364	0.021974	0.0895217	0.850264
DPH5_23373-77	0.647498	0.306825	0.0547164	0.0897493	0.850264
C14orf93_6439-59	0.690287	0.194225	0.0410497	0.0897916	0.850264
PSG5_9314-9	-0.590658	-0.302841	0.0787723	0.0899966	0.850264
STX6_10945-11	0.652567	0.235841	0.0529153	0.0900801	0.850264
PSG9_9335-28	0.448042	0.259675	0.179538	0.090089	0.850264
POMGNT1_8253-2	0.467188	0.0988052	0.161981	0.0902329	0.850264
HMBS_11530-37	-0.461788	-0.347481	0.166793	0.090331	0.850264
CD86_5337-64	-0.274266	-0.139034	0.408649	0.0905139	0.850264
DNAJB11_7110-2	0.720531	0.257675	0.0332834	0.090735	0.850264
HEXIM1_22977-18	0.369844	0.148507	0.26652	0.090839	0.850264
KLK8_13708-56	-0.553584	-0.37852	0.0988226	0.090911	0.850264
PTTG1_17727-1	0.460838	0.157604	0.16765	0.0909583	0.850264
METTL1_12514-16	-0.669417	-0.131748	0.0472915	0.0910749	0.850264
NET1_14260-112	0.402008	0.183352	0.227666	0.0913662	0.850264
DNAJC10_8297-8	0.518396	0.217368	0.121564	0.0914688	0.850264
UBE2Q2_21717-44	0.662249	0.525348	0.0496174	0.0917079	0.850264
LILRB3_11334-7	0.554021	0.163549	0.0985639	0.0917448	0.850264
CALCB_17170-15	-0.285282	-0.14075	0.39022	0.0918187	0.850264
DHX38_13645-14	0.68833	0.10941	0.0416028	0.0919837	0.850264
CCL23_2913-1	-0.434798	-0.149485	0.192512	0.0919845	0.850264
BCL11A_24486-1	0.62848	0.32852	0.0619493	0.0921084	0.850264
DEFB129_8347-222	0.522029	0.326756	0.119036	0.0922244	0.850264
KCNIP3_10513-13	0.671154	0.978546	0.0467422	0.0925491	0.850264
EIF5A_5888-29	0.797951	0.211157	0.0189932	0.0930703	0.850264
MICU3_6912-6	0.746392	0.380679	0.0277014	0.0930749	0.850264
TCAP_22800-24	-0.639079	-0.128207	0.0578235	0.0932659	0.850264
PRDM4_12779-30	0.722096	0.268758	0.0329194	0.0932828	0.850264
PDGFRA_10366-11	0.484815	0.471093	0.147025	0.0934611	0.850264
ALPG_6706-18	-0.319566	-0.270367	0.336267	0.0936199	0.850264
C1GALT1C1_5735-54	0.58356	0.341941	0.0823228	0.0937334	0.850264
CEBPE_21208-163	0.392453	0.109987	0.238749	0.0937743	0.850264
TNR_11302-237	0.656313	0.36694	0.0516177	0.0939151	0.850264
BRD1_11607-15	0.386458	0.188234	0.2459	0.0939349	0.850264
ZNRF3_10390-21	0.589497	0.186977	0.0793444	0.0939865	0.850264
TCEAL7_20928-39	0.742769	0.161698	0.0284297	0.0940196	0.850264
FRS2_13025-4	0.401245	0.0751925	0.228538	0.0940199	0.850264
DKK2_15678-71	0.537797	0.177259	0.108552	0.0940931	0.850264
UBQLN3_21849-2	0.747226	0.288531	0.0275361	0.0942022	0.850264
MANSC1_9557-5	-0.556766	-0.237233	0.0969511	0.0944689	0.850264
BTG2_11325-8	0.480296	0.113031	0.150753	0.094533	0.850264
NTM_8428-102	-0.683514	-0.203931	0.0429917	0.0948702	0.850264
KDR_3651-50	-0.374116	-0.0955418	0.261105	0.0949783	0.850264
SSR1_8106-15	0.527638	0.143544	0.115216	0.0958388	0.850264
USP30_21764-99	0.799336	0.239076	0.0187978	0.0959789	0.850264
SOST_5729-27	0.511783	0.432842	0.126275	0.0960232	0.850264
CAV2_9457-3	0.649502	0.466218	0.0539981	0.0961426	0.850264
PSMA1_7880-9	0.603096	0.217317	0.0728599	0.096281	0.850264
NAB1_13933-276	0.465696	0.964433	0.1633	0.0962847	0.850264
MTRF1L_11134-30	0.505113	0.27037	0.131176	0.0963287	0.850264
CDKN1B_3719-2	0.712575	0.938933	0.0351896	0.0968222	0.850264
APOA5_15363-32	0.499611	0.451854	0.135331	0.0968413	0.850264
TKFC_23644-19	-0.651614	-0.570694	0.0532499	0.0969516	0.850264
USH1C_17725-37	0.628694	0.231737	0.0618633	0.0970524	0.850264
SH3GL3_18318-98	0.590526	0.243773	0.0788374	0.0971634	0.850264
TNXB_5698-60	-0.564431	-0.292947	0.0925624	0.0971683	0.850264
RAB3D_19379-154	0.504448	0.25452	0.131672	0.0972315	0.850264
TBC1D13_21163-21	0.722795	0.351049	0.0327579	0.0972546	0.850264
SIGLEC15_10847-1	-0.261431	-0.0893298	0.430784	0.0973795	0.850264
FZD8_20577-5	-0.72867	-0.354783	0.0314282	0.0975285	0.850264
CP_17453-34	0.692109	0.164717	0.0405405	0.0976037	0.850264
GNS_3616-3	-0.865122	-0.333963	0.0113638	0.097636	0.850264
CCL20_2468-62	-0.412631	-0.203128	0.215794	0.0976518	0.850264
UBA1_21760-22	0.67783	0.26352	0.0446827	0.0978007	0.850264
TLN2_14082-56	0.595283	0.337192	0.0765286	0.0978316	0.850264
SPOCK1_11487-4	-0.546413	-0.17836	0.10315	0.0978471	0.850264
RMI1_13926-1	0.379439	0.104653	0.254467	0.097938	0.850264
APOL3_16823-75	0.667996	0.289537	0.047745	0.0982042	0.850264
CHL1_3601-54	-0.320253	-0.127691	0.335238	0.098422	0.850264
SHC1_16043-30	0.588684	0.301422	0.0797466	0.0984222	0.850264
PIR_13634-209	0.594074	0.210907	0.0771099	0.0985697	0.850264
NOTCH1_5107-7	-0.346538	-0.0579149	0.297468	0.0986108	0.850264
CDSN_7085-81	0.447249	0.203948	0.180296	0.0988117	0.850264
MSRB2_16877-19	0.421475	0.16621	0.206267	0.0988315	0.850264
ASGR1_5452-71	-0.795107	-0.297724	0.0194003	0.0988467	0.850264
AKR1C2_21271-53	0.51832	0.573937	0.121617	0.098957	0.850264
KIR2DS4_17152-10	-0.441008	-0.0650923	0.186343	0.0990559	0.850264
NME1_5909-51	0.59227	0.315001	0.0779842	0.0993452	0.850264
PAK4_13719-19	0.5903	0.289891	0.0789482	0.0994161	0.850264
UNC5C_5139-32	-0.690521	-0.272374	0.0409839	0.099593	0.850264
VSIR_14123-34	0.557446	0.453951	0.0965552	0.0996215	0.850264
MMP19_6425-87	-0.765954	-0.340816	0.0240483	0.0998084	0.850264
MAGEA4_20075-130	-0.352209	-0.215425	0.289718	0.0998419	0.850264
ACBD7_13563-259	0.655892	0.239234	0.051762	0.0999848	0.850264
METRNL_21705-33	-0.798164	-0.186186	0.0189631	0.100035	0.850264
TPP2_25050-82	-0.700348	-0.453475	0.0383064	0.10013	0.850264
KLRC3_7795-14	-0.587608	-0.164128	0.0802822	0.100574	0.850264
TPPP3_20444-12	-0.458751	-0.603137	0.169546	0.100703	0.850264
C18orf32_8236-8	-0.231908	-0.208247	0.484336	0.100751	0.850264
BACH2_12756-3	0.694905	0.65262	0.0397698	0.100958	0.850264
ACP3_19317-114	0.355828	0.275353	0.284847	0.10139	0.850264
NAPG_17773-26	0.617017	0.315559	0.066691	0.101393	0.850264
MET_11814-29	-0.510569	-0.135402	0.127157	0.101517	0.850264
FAM174A_6597-24	-0.529314	-0.188131	0.114095	0.101594	0.850264
LIMA1_11543-84	0.610502	0.304653	0.0695204	0.101616	0.850264
CIB1_20423-40	-0.404641	-0.170704	0.224681	0.101641	0.850264
NAP1L1_13636-20	0.731936	0.207274	0.0307096	0.102297	0.850264
REG1A_13095-51	-0.705632	-0.490223	0.0369309	0.10235	0.850264
PARVA_13434-172	-0.787242	-0.277873	0.0205673	0.102556	0.850264
ARL8A_23281-29	0.664281	0.24267	0.0489481	0.102641	0.850264
STMN1_17367-5	0.738345	0.341521	0.029342	0.102825	0.850264
PILRA_8825-4	-0.415891	-0.146065	0.212245	0.102859	0.850264
HCK_3374-49	0.635376	2.57963	0.0592375	0.103036	0.850264
HAT1_2858-29	0.649079	0.448533	0.0541489	0.103099	0.850264
THY1_20564-53	-0.598307	-0.312184	0.0750904	0.103423	0.850264
PGLYRP1_3329-14	0.680751	3.07939	0.0438065	0.103544	0.850264
MPO_2580-83	0.424774	0.192059	0.202793	0.103545	0.850264
DNASE2B_6533-20	-0.387844	-0.238563	0.244233	0.103606	0.850264
GLUL_19238-12	0.405419	0.161617	0.223804	0.103625	0.850264
INHBA_2748-3	-0.674073	-0.461446	0.0458319	0.10365	0.850264
SLITRK4_7139-14	-0.611817	-0.343859	0.0689416	0.103856	0.850264
DNER_9769-48	-0.141123	-0.0652488	0.669938	0.103865	0.850264
MYB_11618-83	0.529019	0.232349	0.114292	0.103981	0.850264
PPIG_18449-33	0.750335	0.310984	0.0269276	0.104053	0.850264
TREM2_16300-4	-0.776112	-0.586438	0.0223263	0.104154	0.850264
MANSC4_9578-263	-0.486734	-0.292296	0.145465	0.10427	0.850264
GAP43_15325-14	0.782029	0.296584	0.0213751	0.104331	0.850264
DKK1_3535-84	0.511041	0.199374	0.126814	0.104355	0.850264
APOC3_6461-54	-0.57285	-0.656635	0.087933	0.104471	0.850264
SHC4_11692-21	0.383061	0.199728	0.25002	0.104495	0.850264
MAPKAPK3_3822-54	0.56146	0.214901	0.0942437	0.10459	0.850264
HK1_13131-5	0.546752	0.160965	0.102942	0.104675	0.850264
ZDHHC4_22834-21	0.75456	0.323664	0.0261199	0.104713	0.850264
A2ML1_15482-12	0.681508	0.305349	0.0435818	0.104825	0.850264
CRIM1_6502-50	0.769332	0.503807	0.0234629	0.105029	0.850264
EPHA4_16288-17	-0.444756	-0.132553	0.182693	0.105079	0.850264
NCKIPSD_23677-30	0.517478	0.278671	0.122209	0.105222	0.850264
MAP2K1_2864-2	0.44501	0.128101	0.182448	0.105267	0.850264
CADM2_16907-3	-0.534636	-0.267054	0.110591	0.105473	0.850264
RRM2B_8854-59	0.725353	0.37682	0.032173	0.105626	0.850264
BPNT1_17814-8	0.854755	0.355688	0.0123208	0.105906	0.850264
SNUPN_17765-3	0.557196	0.314773	0.0967006	0.105986	0.850264
SH3GL2_20139-57	0.491714	0.24799	0.141477	0.106238	0.850264
TGFBI_3283-21	-0.541354	-0.171788	0.106295	0.106292	0.850264
TSSK2_7873-32	0.528896	0.124153	0.114374	0.106332	0.850264
PIN1_15474-7	0.658823	0.215963	0.0507636	0.106425	0.850264
C1orf162_6896-3	0.45387	0.337972	0.174046	0.106507	0.850264
SCMH1_12604-16	0.198433	0.0550275	0.549312	0.106594	0.850264
KLC3_24245-2	-0.201817	-0.0902764	0.542547	0.106668	0.850264
ARG2_17752-24	0.664763	0.242866	0.0487905	0.10667	0.850264
SLAMF8_8994-65	-0.524925	-0.350094	0.117051	0.106702	0.850264
SCARF2_8956-96	-0.549802	-0.171666	0.101086	0.106893	0.850264
EDDM3A_9536-16	0.748058	0.282972	0.027372	0.106953	0.850264
ELK1_10006-25	0.381201	0.0931195	0.252296	0.107145	0.850264
PAPOLG_8343-224	0.64427	0.514352	0.0558904	0.107218	0.850264
SGK3_10042-8	0.679635	0.172944	0.0441394	0.107292	0.850264
WBP2_17698-15	0.512126	0.218595	0.126028	0.107417	0.850264
NME4_16809-1	0.556935	0.313148	0.0968528	0.107441	0.850264
NPTN_7194-36	-0.459921	-0.230276	0.168482	0.107478	0.850264
PRSS1_3049-61	-0.505944	-0.28393	0.130557	0.107581	0.850264
GPX3_21796-43	0.789403	0.231156	0.0202405	0.107618	0.850264
SPINK6_5731-1	0.372096	0.234406	0.263656	0.107656	0.850264
PDRG1_12593-33	0.531061	0.320259	0.112935	0.108099	0.850264
KIR3DL3_8045-3	0.413947	0.391021	0.214357	0.108154	0.850264
FOLR3_5624-66	0.551253	0.39094	0.100213	0.108211	0.850264
IFNA10_5733-61	0.52028	0.351654	0.120247	0.108224	0.850264
RAB2A_23008-4	0.624021	0.362578	0.0637582	0.108377	0.850264
EIF4B_14675-20	0.599003	0.182898	0.0747627	0.108382	0.850264
PIN4_12718-43	0.696796	0.235312	0.0392558	0.108401	0.850264
PCDH1_24967-4	0.571771	0.245136	0.0885153	0.108608	0.850264
IGHD_4916-2	0.532489	1.15191	0.111994	0.108892	0.850264
VTI1A_7952-2	0.479479	0.254458	0.151434	0.10893	0.850264
HEPACAM_8810-26	0.694106	0.230337	0.0399887	0.10917	0.850264
EHD4_11421-10	0.527713	0.701756	0.115166	0.109305	0.850264
WWP1_11307-33	0.554585	0.331087	0.0982309	0.109312	0.850264
GCNT1_7016-12	-0.455445	-0.14599	0.172585	0.109322	0.850264
CKB|CKM_3714-49	-0.745495	-0.826723	0.0278801	0.109529	0.850264
RIPK2_8970-9	0.609579	0.258777	0.0699296	0.109552	0.850264
HDGFL3_18899-82	-0.902541	-0.276922	0.0084482	0.109719	0.850264
SDCBP_17806-6	-0.222388	-0.0794075	0.502368	0.109839	0.850264
PTPRS_6049-64	-0.329057	-0.075905	0.322247	0.110015	0.850264
SPRED1_8318-13	0.41364	0.352278	0.214692	0.110063	0.850264
IL1B_3037-62	-0.421158	-0.142039	0.206602	0.110225	0.850264
NBL1_2944-66	-0.800919	-0.344547	0.0185767	0.110387	0.850264
PNKP_13657-2	0.589074	0.372335	0.0795534	0.110433	0.850264
NCK2_13615-60	0.711929	0.195337	0.0353485	0.110542	0.850264
UNC5D_5140-56	-0.472674	-0.254601	0.157205	0.110563	0.850264
CLEC4A_8853-2	0.617473	0.0843741	0.0664964	0.110604	0.850264
HEPACAM2_9116-28	0.550051	0.0753929	0.100935	0.110633	0.850264
FAM3B_5618-50	0.430824	0.701287	0.19654	0.110657	0.850264
PHYHIPL_23528-199	-0.589728	-0.348649	0.0792299	0.110688	0.850264
IGKV1-5_6561-77	-0.557078	-0.204745	0.0967695	0.110887	0.850264
CILP2_8841-65	-0.266163	-0.13349	0.422541	0.110966	0.850264
HACL1_23645-49	0.686508	0.960696	0.0421235	0.111055	0.850264
GUCA1A_10008-43	0.748413	0.155418	0.0273022	0.111101	0.850264
DUSP28_9940-35	0.76325	0.459955	0.0245261	0.111139	0.850264
CD33_3166-92	-0.553991	-0.47256	0.0985817	0.111158	0.850264
TRIM55_23683-79	0.502012	0.391196	0.133505	0.111285	0.850264
ADAM7_10753-31	0.618566	3.3141	0.0660326	0.111474	0.850264
PIK3R1_8863-3	0.524734	0.344072	0.117181	0.111621	0.850264
TRIM5_21438-45	0.636508	1.09459	0.0588021	0.111644	0.850264
RAB4B_23329-52	0.802612	0.25616	0.0183427	0.111811	0.850264
DHODH_21346-71	-0.673895	-0.114039	0.045887	0.111828	0.850264
TMPRSS5_8002-27	0.477615	0.159746	0.152998	0.111949	0.850264
PTPMT1_21167-33	-0.194522	-0.844111	0.557182	0.112043	0.850264
VIT_6234-74	-0.740002	-0.439568	0.0289973	0.11217	0.850264
IGHA1|IGHA2_11089-7	0.504536	0.266623	0.131606	0.112253	0.850264
IL22RA2_9456-34	0.523074	0.243552	0.118316	0.112386	0.850264
ART3_7970-315	-0.395837	-0.189522	0.23478	0.112532	0.850264
RBM3_12747-89	0.629421	0.218472	0.0615729	0.112567	0.850264
SHISAL1_10432-3	0.728256	0.15294	0.0315201	0.112617	0.850264
KCNE3_8067-21	0.280619	0.257859	0.397957	0.112649	0.850264
ST6GALNAC3_10626-116	-0.594957	-0.100665	0.0766846	0.112765	0.850264
PPFIA1_13975-56	0.510631	0.4042	0.127111	0.112788	0.850264
DLGAP4_24436-23	0.569708	0.262887	0.0896379	0.113031	0.850264
EXOSC5_20968-22	0.498876	0.139111	0.135894	0.113125	0.850264
MICU2_6226-69	0.513435	0.383582	0.125085	0.113195	0.850264
TTN_11352-42	0.395417	0.404835	0.23527	0.113224	0.850264
SLBP_24648-8	0.443826	0.256998	0.183593	0.113243	0.850264
C11orf87_11116-16	0.529583	0.0952133	0.113916	0.113597	0.850264
LTB4R_13477-65	0.613836	0.498184	0.0680601	0.11397	0.850264
AS3MT_18417-3	0.69006	0.144618	0.0411136	0.114041	0.850264
NLRP10_12821-6	0.240823	0.300376	0.467783	0.114355	0.850264
UBA3_21121-31	0.499929	0.170757	0.135088	0.114592	0.850264
S100A3_15297-3	-0.118703	-0.1375	0.719884	0.114617	0.850264
LCP1_17231-1	0.822669	0.151569	0.0157668	0.114704	0.850264
C4BPA_9449-150	0.527216	0.126799	0.1155	0.114978	0.850264
SMTN_12546-1	0.502819	0.424417	0.132895	0.115027	0.850264
SDSL_17777-31	0.619588	0.262033	0.0656015	0.115099	0.850264
HDHD3_19482-11	0.532296	0.297955	0.112121	0.115311	0.850264
SEC22A_13713-164	0.566943	0.474694	0.0911606	0.115428	0.850264
MGA_11587-5	0.632572	0.386696	0.0603275	0.11543	0.850264
USP8_13450-49	0.477531	0.249828	0.153068	0.115524	0.850264
CLK2_11327-56	0.561793	0.264983	0.0940539	0.115722	0.850264
DUSP3_3480-7	0.472836	0.2278	0.157066	0.115782	0.850264
RGN_23224-11	0.588829	2.84561	0.0796749	0.11592	0.850264
BMP3_16748-1	0.679997	0.304996	0.0440312	0.11597	0.850264
AOC3_21491-7	-0.355019	-0.110771	0.285931	0.11647	0.850264
TMEM234_8107-12	0.587646	0.198773	0.0802632	0.116482	0.850264
PEX5_5915-58	-0.180038	-1.28113	0.586816	0.116724	0.850264
BLVRB_17148-7	-0.317241	-0.167134	0.339762	0.116737	0.850264
NFU1_7770-25	0.567989	0.325878	0.0905819	0.116839	0.850264
TNFAIP6_5036-50	-0.356323	-0.198773	0.284185	0.116852	0.850264
TMPRSS11B_10895-28	0.600049	0.658066	0.0742727	0.11693	0.850264
ACOX1_21552-9	0.621689	0.200281	0.0647221	0.117004	0.850264
SNAI2_10014-31	-0.403972	-0.258638	0.225437	0.117208	0.850264
AMMECR1L_18402-1	0.569857	0.26847	0.0895564	0.117213	0.850264
CADM1_3326-58	-0.495973	-0.247915	0.138135	0.117347	0.850264
COQ7_21499-17	0.560039	0.162865	0.0950569	0.117348	0.850264
CD300LB_10713-151	-0.17381	-0.928819	0.599785	0.11736	0.850264
CSNK2A1|CSNK2B_5225-50	0.440718	0.159058	0.186627	0.117383	0.850264
NDUFB8_9800-20	0.593677	1.17588	0.0773015	0.117427	0.850264
SSMEM1_8298-8	0.540015	0.288919	0.10714	0.117503	0.850264
SFN_4829-43	-0.59046	-0.262516	0.0788695	0.117558	0.850264
ULBP2_3082-9	0.564584	0.487824	0.0924769	0.117602	0.850264
TXNDC12_19334-62	0.600535	0.183664	0.074046	0.117659	0.850264
TAPBPL_6364-7	0.435627	0.47111	0.19168	0.117693	0.850264
C1orf43_6937-251	0.615063	1.81266	0.0675291	0.117823	0.850264
CSN2_16587-1	0.675619	1.63236	0.0453557	0.117835	0.850264
LRP11_8330-1	-0.518576	-0.287838	0.121437	0.118095	0.850264
C1S_20203-45	0.902752	0.14613	0.0084339	0.118105	0.850264
PCP4L1_20434-23	0.612059	3.72576	0.068835	0.118278	0.850264
JPT1_19335-2	-0.491372	-0.510961	0.141748	0.118359	0.850264
GIMAP4_24684-7	-0.74118	-0.290269	0.0287544	0.11854	0.850264
MAP3K3_12990-39	-0.171992	-0.460206	0.603596	0.118608	0.850264
EPHX2_21269-198	0.418673	0.126567	0.20925	0.11861	0.850264
PFDN1_19242-21	0.533231	0.402974	0.111508	0.11873	0.850264
FLII_12677-164	0.480533	0.368676	0.150555	0.118765	0.850264
COL10A1_15653-9	0.618043	0.24266	0.0662544	0.118778	0.850264
CSF2RB_10512-13	0.617318	2.01428	0.0665625	0.118787	0.850264
CD93_14136-234	-0.549941	-0.221812	0.101002	0.118957	0.850264
REG1B_5693-6	0.398392	0.266148	0.231815	0.119026	0.850264
TRIL_6527-1	-0.174189	-0.349477	0.598992	0.119047	0.850264
NRXN1_5110-84	0.549948	0.264965	0.100998	0.119166	0.850264
ZADH2_17345-12	0.546452	0.30493	0.103126	0.119278	0.850264
DAB2_21963-48	0.652802	0.243756	0.0528331	0.119308	0.850264
CNTN5_3299-29	-0.690846	-0.234811	0.0408929	0.119315	0.850264
SMAP1_11649-3	0.620927	0.264456	0.0650398	0.119408	0.850264
CCDC25_18264-12	0.648639	0.364576	0.0543065	0.119423	0.850264
CLPSL1_9526-3	0.525099	0.235082	0.116933	0.119534	0.850264
CHRDL1_3362-61	-0.576453	-0.209058	0.0860111	0.119588	0.850264
LGR4_16304-6	-0.305716	-0.470965	0.357439	0.119683	0.850264
MGAT4C_7208-60	-0.217992	-0.429835	0.510816	0.119786	0.850264
CXCL13_13701-2	0.486127	0.45367	0.145958	0.120094	0.850264
RTF2_23534-27	0.601856	2.82004	0.073432	0.12023	0.850264
C1QL3_21707-15	-0.229833	-0.106426	0.488236	0.120255	0.850264
KLK11_2831-29	-0.782329	-0.303734	0.0213278	0.120284	0.850264
EIF2A_25105-87	0.610762	0.249473	0.0694058	0.120546	0.850264
OVCA2_17697-2	0.711347	0.334779	0.0354923	0.120583	0.850264
CCL8_13748-4	0.3501	0.117653	0.292583	0.120641	0.850264
CCM2_12347-29	0.591052	0.286502	0.078579	0.120644	0.850264
NMRAL1_13988-67	0.574458	0.356709	0.0870707	0.12074	0.850264
USP4_21763-46	0.469281	0.278295	0.160146	0.120745	0.850264
G3BP2_9831-12	0.524221	0.211402	0.117531	0.120775	0.850264
UBL4A_11490-42	0.480237	0.277337	0.150801	0.120807	0.850264
PAX3_22525-9	0.551385	0.0933128	0.100133	0.121003	0.850264
ETS2_12350-86	0.506047	0.140166	0.130481	0.121068	0.850264
ANKRD27_12445-50	0.602266	0.219827	0.0732424	0.121149	0.850264
IQCD_22481-15	0.594115	0.489601	0.0770899	0.12133	0.850264
RASSF5_23406-3	-0.165824	-0.353368	0.616608	0.121374	0.850264
NCOA7_25299-11	0.480776	0.265653	0.150353	0.121459	0.850264
SHMT2_12691-44	0.564516	0.19109	0.0925147	0.121576	0.850264
MLX_23294-19	0.508004	0.306893	0.129033	0.121581	0.850264
TPPP2_12800-5	-0.326175	-0.443033	0.326462	0.121598	0.850264
PLPBP_20439-14	0.611179	0.188741	0.0692219	0.121843	0.850264
SSBP1_18253-8	-0.845005	-1.06071	0.0132873	0.121888	0.850264
SORT1_11300-32	-0.164323	-1.64384	0.619794	0.122083	0.850264
NTRK3_2658-27	-0.347563	-0.15851	0.296056	0.122221	0.850264
CA1_4969-2	-0.42119	-0.279191	0.206569	0.122265	0.850264
USP25_9215-117	0.522759	0.239631	0.118533	0.122389	0.850264
PLA2G12A_21563-3	0.657539	0.217954	0.0511988	0.12259	0.850264
SEMA4B_9805-51	-0.495999	-0.155517	0.138115	0.122652	0.850264
TRAPPC2_20402-11	0.584953	0.276738	0.0816159	0.122785	0.850264
THAP2_22806-1	0.460736	0.395038	0.167742	0.122816	0.850264
VCPIP1_23187-9	0.506273	0.304582	0.130313	0.12294	0.850264
CACYBP_12432-23	0.629513	0.262299	0.0615363	0.123337	0.850264
F9_4876-32	0.517903	0.130651	0.12191	0.123733	0.850264
SGSH_21766-50	-0.654848	-0.732166	0.0521218	0.123758	0.850264
B4GALT3_6921-24	-0.504136	-0.171425	0.131906	0.12384	0.850264
UNC5B_15394-79	-0.690712	-0.362847	0.0409305	0.123911	0.850264
FOXJ2_14204-55	0.62501	1.3263	0.063353	0.123918	0.850264
DKK3_3607-71	-0.561084	-0.251871	0.0944581	0.123983	0.850264
GLTP_12513-8	0.360183	0.0495553	0.279061	0.124019	0.850264
HCN1_12774-12	0.832817	0.445435	0.0145924	0.124042	0.850264
KAAG1_19492-5	-0.335417	-0.127074	0.313076	0.124049	0.850264
QTRT2_21373-8	0.465558	0.116401	0.163422	0.124333	0.850264
UTP6_24279-30	0.597694	0.137181	0.0753802	0.124342	0.850264
TIA1_21885-196	0.600035	0.298986	0.0742793	0.124364	0.850264
VTA1_4209-60	0.640047	0.230468	0.0574589	0.124372	0.850264
CDH3_2643-57	-0.505117	-0.147799	0.131173	0.124495	0.850264
GCA_12594-5	0.640345	0.267414	0.0573469	0.124847	0.850264
SOCS7_11657-86	0.355694	0.119209	0.285026	0.124968	0.850264
FABP4_15386-7	-0.952932	-0.769532	0.00560419	0.125056	0.850264
CD300C_5066-134	-0.677449	-0.259001	0.044798	0.125179	0.850264
SLPI_4413-3	-0.608876	-0.14937	0.0702424	0.125475	0.850264
CNTN1_2974-61	-0.0182247	-0.00622728	0.956064	0.125517	0.850264
PROK1_2247-20	0.34791	0.0628558	0.295581	0.125543	0.850264
PPP1R27_23589-21	0.484632	0.518021	0.147176	0.125594	0.850264
APEX2_25123-198	0.521013	0.10581	0.119738	0.125773	0.850264
CIRBP_12724-81	0.602401	0.223229	0.0731804	0.126097	0.850264
NEO1_8900-28	-0.597434	-0.22614	0.0755034	0.126098	0.850264
HTN1_10608-9	-0.3836	-0.480345	0.249362	0.126341	0.850264
CD68_18922-27	0.354854	0.178086	0.286153	0.126576	0.850264
VPS4B_12668-7	0.532708	0.176052	0.11185	0.126677	0.850264
SPANXN3_22787-39	0.604672	1.15105	0.0721382	0.126888	0.850264
ARL6IP1_24699-20	0.489752	0.205562	0.143038	0.12693	0.850264
DCLK3_7826-1	0.495865	0.179358	0.13822	0.127054	0.850264
THSD7A_9600-55	0.621944	0.168137	0.0646161	0.127131	0.850264
COA3_7888-58	0.444351	0.102537	0.183085	0.127404	0.850264
CNOT9_8975-26	0.474537	0.370827	0.155608	0.12754	0.850264
RABEP1_24417-22	0.478902	0.252638	0.151917	0.127574	0.850264
CD38_11513-92	0.574238	0.057844	0.0871882	0.127584	0.850264
MBL2_3000-66	-0.31367	-0.297965	0.345175	0.127642	0.850264
HSPA13_17515-6	-0.215157	-0.416497	0.516305	0.127773	0.850264
SECTM1_13093-6	-0.54548	-0.195092	0.103724	0.127839	0.850264
TREM2_11851-21	-0.827983	-0.415019	0.0151415	0.127991	0.850264
MXI1_9035-2	-0.184998	-0.909443	0.576583	0.128628	0.850264
PMM2_17794-6	0.734026	0.324783	0.0302576	0.128684	0.850264
LYVE1_3206-4	-0.35886	-0.134754	0.280809	0.128821	0.850264
MAPK3_2855-49	0.602521	0.239697	0.0731248	0.128966	0.850264
EEA1_14043-12	0.634074	0.177837	0.0597415	0.129092	0.850264
TSNARE1_7069-9	0.500795	0.0732323	0.134428	0.129193	0.850264
KIRREL2_16609-106	0.543771	0.282066	0.104783	0.129213	0.850264
MBNL1_24408-30	0.533018	0.238508	0.111647	0.129237	0.850264
RBPMS2_23300-3	0.533925	0.273767	0.111054	0.129357	0.850264
NR4A1_8089-173	0.469241	0.161322	0.160181	0.129451	0.850264
PDE1B_21667-57	0.539855	0.200526	0.107241	0.12954	0.850264
TNFSF11_2917-3	0.622648	0.222136	0.0643243	0.129925	0.850264
AP2A2_13621-31	0.515591	0.175354	0.123544	0.129957	0.850264
PACSIN2_25048-30	0.706994	0.181998	0.0365836	0.130117	0.850264
DKK2_6546-41	-0.807317	-0.219519	0.0177065	0.13049	0.850264
CAT_3488-64	-0.44769	-0.248022	0.179875	0.130554	0.850264
WNK3_5493-17	0.430422	0.214701	0.196951	0.13064	0.850264
COLGALT2_7234-12	-0.478527	-0.102348	0.152231	0.130695	0.850264
F9_5307-12	0.473597	0.134182	0.156412	0.130843	0.850264
CFP_2960-66	-0.720498	-0.177221	0.033291	0.130875	0.850264
EIF3G_11454-87	0.50252	0.179162	0.133121	0.130932	0.850264
KLK13_11152-46	-0.464596	-0.366593	0.164277	0.131152	0.850264
LYSMD4_9106-87	0.602199	0.767238	0.0732736	0.131188	0.850264
TMEM132C_7173-141	-0.271983	-0.154298	0.412535	0.131197	0.850264
SMAD2_10364-6	0.579596	0.319817	0.0843633	0.131237	0.850264
CLEC4D_7752-31	0.458925	0.0717104	0.169388	0.131326	0.850264
TIMM8A_19148-58	0.460156	0.275032	0.168268	0.131326	0.850264
CST3_2609-59	-0.846894	-0.34789	0.0130947	0.131505	0.850264
BIK_23153-14	0.70201	0.657124	0.0378688	0.131584	0.850264
VIT_9627-15	-0.780067	-0.339337	0.0216864	0.13163	0.850264
VIL1_24901-4	0.711031	0.409379	0.0355705	0.131694	0.850264
ZC4H2_21117-18	0.507113	1.04093	0.129691	0.131795	0.850264
VAV1_5275-28	0.536921	0.346827	0.109114	0.132108	0.850264
AIM2_25889-108	-0.245582	-0.150845	0.459081	0.132116	0.850264
ACOT13_17675-17	0.526692	0.201571	0.115854	0.13217	0.850264
NRXN1_8971-9	-0.0900466	-0.0495871	0.785533	0.132199	0.850264
TMCC3_11294-7	0.535117	0.232222	0.110279	0.132333	0.850264
CD6_20519-7	0.504339	0.251637	0.131754	0.132366	0.850264
NAGS_11247-20	0.519703	0.136307	0.120649	0.132406	0.850264
UGT2A1_8907-11	0.532039	0.231239	0.11229	0.132528	0.850264
CCNA1_15319-226	0.2798	0.0998938	0.399325	0.132549	0.850264
AMY2B_15556-49	-0.0691562	-0.0412244	0.834434	0.13271	0.850264
BGN_13690-26	-0.297522	-0.153004	0.370363	0.132763	0.850264
RABL3_23312-16	0.480876	0.245664	0.15027	0.132993	0.850264
TARS1_18186-15	0.543387	0.171008	0.105022	0.133016	0.850264
PRSS8_6225-3	-0.652163	-0.12433	0.0530572	0.133213	0.850264
GABARAP_22966-20	0.393535	0.100294	0.237475	0.133223	0.850264
FHOD1_25115-21	0.625879	0.191912	0.062999	0.133375	0.850264
PNPT1_21378-7	0.484611	0.271077	0.147193	0.133387	0.850264
CGA|TSHB_3521-16	-0.433255	-0.974544	0.194068	0.133552	0.850264
SMOC1_13118-5	-0.672276	-0.181548	0.0463904	0.133559	0.850264
N6AMT1_11096-57	0.436974	0.245314	0.190333	0.13374	0.850264
EDN1_6495-14	-0.735977	-0.10891	0.0298409	0.133906	0.850264
MFN1_11364-18	0.470066	0.280699	0.159462	0.134006	0.850264
LYN_3381-24	0.549985	0.202586	0.100975	0.134049	0.850264
MPL_3473-78	0.521154	0.27153	0.119641	0.134073	0.850264
AK4_17432-25	0.301865	0.0604834	0.363476	0.134136	0.850264
GID8_20373-141	0.484912	0.140285	0.146947	0.134331	0.850264
SPR_9287-6	0.391496	0.13803	0.23988	0.134571	0.850264
TP53_6123-69	0.145442	0.0695058	0.660479	0.134602	0.850264
FCN1_22961-7	0.333258	0.161628	0.316169	0.134668	0.850264
HNF1A_11193-27	0.485364	0.155832	0.146578	0.134723	0.850264
CCNB2_18208-3	0.534749	0.0976075	0.110518	0.134863	0.850264
SPON2_8099-42	-0.63683	-0.425673	0.0586786	0.135226	0.850264
SMOC2_15635-4	-0.624474	-0.320548	0.0635726	0.135816	0.850264
CBLN2_21887-2	-0.239352	-0.117808	0.470493	0.135924	0.850264
CCDC43_21595-8	0.710537	0.352292	0.035693	0.135992	0.850264
CD84_3642-4	0.429271	0.117084	0.198131	0.136032	0.850264
ZNF696_22841-16	0.454746	0.526143	0.173232	0.136042	0.850264
TRIP10_17676-13	0.599333	0.184742	0.0746077	0.136161	0.850264
MPIG6B_7065-1	0.601826	0.198146	0.0734459	0.136298	0.850264
ECHDC1_20952-15	0.457465	0.232726	0.170724	0.136347	0.850264
ZNF75D_11596-47	0.24941	0.161854	0.45215	0.136368	0.850264
FABP3_5437-63	-0.954294	-0.628835	0.00554142	0.136435	0.850264
CAMK2N2_21281-13	0.12504	0.036069	0.70563	0.136813	0.850264
KIAA0040_14603-51	0.4698	0.138892	0.159694	0.136865	0.850264
HGF_2681-23	0.271234	0.112494	0.413814	0.137007	0.850264
BEND6_20993-13	0.603457	0.228975	0.0726943	0.137018	0.850264
POLE2_11562-9	0.530138	0.229605	0.113546	0.137033	0.850264
PDE5A_5256-86	0.532317	0.21999	0.112107	0.137099	0.850264
FAM3B_9177-6	-0.597411	-0.43774	0.0755142	0.137235	0.850264
RGS5_16850-5	-0.187911	-0.436053	0.570615	0.137254	0.850264
AKT3_3392-68	0.692035	0.180548	0.040561	0.137539	0.850264
TNFRSF25_20518-11	0.640409	0.986787	0.0573228	0.1376	0.850264
AIP_3839-60	0.686476	0.349307	0.0421327	0.13769	0.850264
CD300E_10798-4	0.578877	0.289483	0.0847383	0.137831	0.850264
DLX4_11910-27	0.566462	0.324894	0.0914277	0.137912	0.850264
GRB10_11358-15	0.474028	0.321526	0.156043	0.137941	0.850264
CST7_14038-130	0.387678	0.31035	0.244433	0.137968	0.850264
CSRP3_9171-11	0.375937	0.173004	0.258821	0.13802	0.850264
EFHD1_19616-100	-0.37756	-0.138736	0.256795	0.138129	0.850264
LCE3C_23334-21	0.39695	0.105538	0.233485	0.138134	0.850264
SUMO3_14623-26	0.708268	0.224429	0.0362611	0.138319	0.850264
KLRB1_10809-14	0.713352	1.47475	0.0349992	0.13848	0.850264
PCDHB7_8071-114	0.459575	0.201266	0.168796	0.138858	0.850264
MAP1LC3B_11608-5	0.770927	0.221749	0.0231909	0.138892	0.850264
CLN5_8874-53	-0.455112	-0.0714895	0.172893	0.138935	0.850264
PDE1A_5253-1	-0.213436	-0.298656	0.519651	0.139001	0.850264
MLEC_6285-71	0.745779	0.253421	0.0278234	0.139018	0.850264
FLNA_11245-43	0.391945	0.201506	0.23935	0.139058	0.850264
UNC5B_23038-63	-0.682862	-0.368599	0.0431826	0.139071	0.850264
ZNF415_12811-55	-0.457076	-0.102529	0.171081	0.139442	0.850264
TP53I11_13022-20	-0.568121	-0.568775	0.0905093	0.139471	0.850264
GALNS_21724-22	-0.59613	-0.295675	0.0761235	0.139484	0.850264
PPP3CA|PPP3R1_4903-72	0.52255	0.180211	0.118677	0.139644	0.850264
CFHR5_16055-3	0.805388	0.267434	0.0179649	0.140018	0.850264
S100A11_14011-17	0.554802	0.229261	0.0981032	0.140136	0.850264
RNF43_14120-2	0.641702	0.138141	0.0568395	0.140228	0.850264
FHIT_9826-135	0.535167	0.274441	0.110247	0.140365	0.850264
UBE3A_11226-16	0.492404	0.245416	0.140931	0.14048	0.850264
CA3_3799-11	-0.786267	-0.580599	0.0207163	0.140664	0.850264
CARD17_18267-74	0.623888	0.266095	0.0638131	0.140668	0.850264
IQCF1_7991-54	0.223864	0.0774899	0.499548	0.140727	0.850264
NFE2L2_22510-6	0.463828	0.252416	0.164962	0.140808	0.850264
ZDHHC14_11677-17	0.445571	0.236375	0.181907	0.141226	0.850264
MARS1_24425-8	0.560205	0.21538	0.0949613	0.141232	0.850264
OSBP_25055-56	0.442501	0.318361	0.184883	0.141292	0.850264
SCN3B_20516-11	-0.364559	-0.271724	0.273331	0.141431	0.850264
SH3GLB1_16859-100	-0.506372	-0.144437	0.130239	0.141436	0.850264
DUSP18_20959-12	0.727107	0.602595	0.031777	0.141479	0.850264
MLYCD_11538-216	0.502939	0.248326	0.132805	0.141541	0.850264
POLR2M_23398-1	0.515017	0.296208	0.123953	0.14194	0.850264
TFAM_9952-57	0.513948	0.225088	0.124717	0.142108	0.850264
UBQLN2_19121-3	0.539912	0.229049	0.107205	0.142124	0.850264
DOHH_24420-57	0.581853	1.69077	0.0831966	0.142142	0.850264
AP4M1_10076-1	0.489559	0.305021	0.143193	0.142152	0.850264
MEIG1_24286-48	0.627781	4.02676	0.0622299	0.142334	0.850264
GZMM_5704-74	0.250063	0.136432	0.450974	0.142469	0.850264
PTN_3045-72	-0.720605	-0.382123	0.033266	0.142512	0.850264
ITGA1|ITGB1_3503-4	0.354424	0.205727	0.28673	0.142572	0.850264
TMEM59L_9959-60	0.445251	0.108141	0.182215	0.142715	0.850264
GFPT1_21126-27	0.433112	0.218686	0.194213	0.142717	0.850264
ARL6IP5_13503-19	0.565895	0.229017	0.0917435	0.142734	0.850264
SYK_10722-13	0.561762	0.212758	0.0940719	0.142745	0.850264
PRKCQ_3817-18	0.529103	0.310535	0.114235	0.142996	0.850264
EIF5_2612-5	0.266057	0.143708	0.422725	0.143084	0.850264
SPOCK3_9906-21	0.487824	0.195747	0.144585	0.143296	0.850264
CDH5_2819-23	-0.548622	-0.145332	0.1018	0.143325	0.850264
DNAJB6_11606-22	0.583362	0.227313	0.0824239	0.143356	0.850264
NTRK2_4866-59	-0.466163	-0.250946	0.162887	0.143387	0.850264
IL1R2_14133-93	-0.414587	-0.12617	0.213659	0.143565	0.850264
SUOX_18324-61	0.280292	0.0495697	0.398503	0.14366	0.850264
PGP_18235-16	0.60106	0.219654	0.0738016	0.143944	0.850264
CREBL2_22115-2	-0.112871	-0.0404563	0.733092	0.144144	0.850264
GIPC1_22970-8	0.484305	0.301121	0.147442	0.144187	0.850264
PIANP_14114-18	-0.325027	-0.135674	0.328151	0.144309	0.850264
GPC2_3315-15	0.40794	0.205788	0.220979	0.144536	0.850264
F7_3184-25	-0.335014	-0.114604	0.313651	0.144854	0.850264
KAT5_25879-6	0.57473	0.207218	0.0869258	0.145019	0.850264
CLSTN1_15521-4	-0.611677	-0.27358	0.0690027	0.145206	0.850264
FMR1_7713-102	0.492653	0.307776	0.140735	0.145267	0.850264
CHST2_18863-176	0.616211	2.104	0.0670356	0.145384	0.850264
FAM189A2_5719-66	0.370097	0.251117	0.266198	0.145557	0.850264
CEBPB_22953-85	-0.352595	-0.304671	0.289196	0.145608	0.850264
SYT6_21539-139	0.530734	0.295168	0.113151	0.145644	0.850264
MAX_12411-60	0.480776	0.285363	0.150353	0.14591	0.850264
CCDC107_23390-6	0.600599	0.230699	0.0740161	0.146146	0.850264
HGS_13644-30	0.552034	0.305447	0.0997453	0.146154	0.850264
DCLK1_17156-72	0.538136	0.410152	0.108335	0.146156	0.850264
UNC5D_16307-22	-0.347109	-0.223875	0.296681	0.146201	0.850264
PDGFB_4149-8	0.489243	0.198851	0.143445	0.146288	0.850264
ADSL_5023-23	-0.447769	-0.359937	0.179799	0.146413	0.850264
ALK_8249-124	0.643857	0.39178	0.0560419	0.146592	0.850264
FOXM1_10056-5	0.437996	0.248104	0.189316	0.146722	0.850264
ARHGAP25_11333-82	0.327944	0.167627	0.32387	0.146793	0.850264
HS6ST2_13524-25	0.573598	0.240964	0.0875313	0.146812	0.850264
MMP10_10479-18	-0.382084	-0.239711	0.251214	0.146864	0.850264
SH3BP2_7769-29	0.648986	0.451481	0.0541823	0.146965	0.850264
ZNF174_11486-26	0.759914	0.587866	0.0251275	0.146978	0.850264
ARHGAP45_13544-9	0.550079	0.193926	0.100919	0.147109	0.850264
YAP1_25451-39	0.376348	0.242632	0.258306	0.147153	0.850264
SBDS_3866-7	0.568983	0.292647	0.0900348	0.147192	0.850264
SEMA4F_9932-49	0.540676	0.140554	0.106722	0.147341	0.850264
ZNF18_11372-2	0.0624023	0.0173481	0.850397	0.14738	0.850264
S100A2_11969-5	-0.484853	-0.15192	0.146995	0.147458	0.850264
CLUAP1_23307-7	0.65666	0.96009	0.0514989	0.147527	0.850264
DLAT_20185-44	0.485312	0.30886	0.14662	0.147547	0.850264
DSTN_18883-4	0.585487	0.19554	0.0813459	0.147872	0.850264
PSG7_5651-50	0.620508	4.27956	0.0652151	0.148058	0.850264
KRT20_12975-11	-0.639859	-0.443621	0.0575293	0.148129	0.850264
IL17RC_5468-67	-0.484533	-0.201502	0.147256	0.148149	0.850264
PNLIP_15613-16	-0.367723	-0.31494	0.269238	0.148386	0.850264
PSAP_6207-10	0.521647	0.199409	0.119299	0.148462	0.850264
LGMN_7840-64	0.556779	0.355992	0.0969434	0.148548	0.850264
FAM20C_21661-82	0.727576	0.153569	0.031672	0.148553	0.850264
EBAG9_19323-1	0.541392	0.324678	0.10627	0.148606	0.850264
EFNA1_20091-138	-0.87677	-0.394836	0.01037	0.148655	0.850264
NIT2_17808-37	0.668138	0.363435	0.0476994	0.148901	0.850264
IFNA4_15405-23	0.348139	0.0811159	0.295265	0.149018	0.850264
REG4_11102-22	-0.562534	-0.316256	0.0936331	0.149102	0.850264
GJA8_12711-19	-0.333798	-0.227686	0.315394	0.149329	0.850264
USO1_13639-101	0.506698	0.317833	0.129998	0.149454	0.850264
SNRPD2_17823-40	0.473283	0.25815	0.156682	0.149743	0.850264
EPN1_24255-38	0.541859	0.296226	0.105977	0.149802	0.850264
EHF_13387-55	-0.326856	-0.0997992	0.325463	0.149848	0.850264
ARHGEF2_12848-9	0.571566	0.177201	0.0886261	0.150174	0.850264
ASAP3_24455-2	0.473406	0.192041	0.156576	0.150297	0.850264
FGG_4989-7	0.342932	0.110974	0.302469	0.150329	0.850264
EPOR_19575-4	-0.580478	-0.107931	0.0839059	0.150351	0.850264
PDE7A_5178-5	0.464276	0.109288	0.164563	0.15038	0.850264
VASN_5682-13	-0.709673	-0.181706	0.0359084	0.150386	0.850264
LRRN1_11293-14	0.270055	0.159305	0.415833	0.150447	0.850264
CRAT_12637-7	0.429098	0.274583	0.198309	0.150457	0.850264
MFNG_5605-77	0.495691	0.267295	0.138355	0.150571	0.850264
CKB_3800-71	0.35656	0.141553	0.283868	0.150637	0.850264
BMP8B_15668-19	0.671715	0.123737	0.046566	0.150823	0.850264
HS2ST1_21736-60	0.538438	0.243787	0.108143	0.150839	0.850264
CD7_12008-3	-0.411761	-0.202397	0.21675	0.151032	0.850264
STAT1_12351-25	0.558304	0.192417	0.0960573	0.151088	0.850264
CSTL1_6368-9	0.577296	0.298109	0.0855667	0.151102	0.850264
LDHA_9761-89	-0.505198	-0.52623	0.131112	0.151239	0.850264
APBB3_13589-10	0.616622	2.8759	0.0668597	0.151261	0.850264
C11orf68_8307-47	0.569274	0.236429	0.0898752	0.151331	0.850264
APOA4_17685-9	-0.545172	-0.252105	0.103914	0.151388	0.850264
PLCB1_11354-21	0.525744	0.172398	0.116495	0.151414	0.850264
MARCO_9003-99	0.388283	0.0782347	0.243707	0.15156	0.850264
RNF215_9064-12	0.519365	0.312178	0.120885	0.151899	0.850264
CTPS1_23705-42	0.605842	0.228326	0.0716064	0.151907	0.850264
XPO5_25963-2	-0.680129	-0.502367	0.0439917	0.151961	0.850264
WAS_22033-32	0.58851	0.191851	0.0798329	0.152286	0.850264
MTHFD2_18321-38	0.500661	0.386913	0.13453	0.152371	0.850264
BMP6_3736-60	-0.556722	-0.304534	0.096977	0.152599	0.850264
BORCS5_23327-1	-0.464427	-0.172063	0.164428	0.152668	0.850264
ADSS2_12644-63	-0.812441	-0.280669	0.0170363	0.152722	0.850264
MYL3_18376-19	-0.774109	-1.01912	0.0226569	0.152833	0.850264
OLR1_3636-37	0.627052	0.347007	0.0625237	0.153009	0.850264
ACHE_10980-11	0.571428	1.21968	0.088701	0.153088	0.850264
COA4_20457-13	0.63649	2.25475	0.058809	0.153269	0.850264
ROBO3_5117-14	-0.692677	-0.139599	0.0403828	0.153284	0.850264
RAB27B_13596-3	0.504467	0.087228	0.131658	0.153302	0.850264
EDA_14024-196	0.605014	0.110188	0.0719824	0.153378	0.850264
EIF4A2_22984-10	0.703575	0.173696	0.0374612	0.153402	0.850264
SHC1_5272-55	0.499045	0.283964	0.135764	0.153406	0.850264
G3BP1_19266-35	0.40022	0.145077	0.229712	0.153612	0.850264
WFDC11_7969-163	0.616006	0.549819	0.0671237	0.153756	0.850264
ARFGAP2_11664-32	0.590639	0.255882	0.0787817	0.15402	0.850264
VPS26A_19293-6	0.613856	0.224502	0.0680514	0.154169	0.850264
PLEKHF2_20994-37	0.647494	0.281431	0.0547175	0.154385	0.850264
HAX1_21206-218	0.487737	0.246068	0.144655	0.154586	0.850264
UGT1A1_17702-53	0.424472	0.325598	0.203109	0.154709	0.850264
THPO_8059-1	-0.201659	-0.238738	0.542862	0.154839	0.850264
PNOC_15434-5	0.545022	0.122977	0.104006	0.155068	0.850264
P4HA2_11348-132	0.464203	0.207392	0.164627	0.155159	0.850264
ATP23_22077-46	-0.377921	-0.67864	0.256348	0.155228	0.850264
FSTL4_9350-3	-0.476886	-0.0858268	0.153613	0.155354	0.850264
ADAMTS15_4533-76	-0.720358	-0.109836	0.033324	0.155613	0.850264
PIP4K2A_12697-30	0.454435	0.183049	0.173521	0.155646	0.850264
EID3_8079-39	0.447351	0.704686	0.180198	0.155752	0.850264
DGKB_12895-28	0.518176	0.455206	0.121718	0.155765	0.850264
HSPA1A_14237-1	-0.480256	-0.108575	0.150786	0.155888	0.850264
F3_4931-59	-0.736623	-0.216992	0.0297041	0.155895	0.850264
FAS_9218-7	0.416383	0.22686	0.211713	0.155948	0.850264
KCNAB2_10015-119	0.344584	0.153249	0.300171	0.15607	0.850264
KPNA6_13969-24	0.471963	0.221705	0.157818	0.156087	0.850264
NR1D1_5236-2	-0.301354	-0.0982681	0.364282	0.156256	0.850264
CCNA2_15574-37	0.361962	0.101639	0.276721	0.156401	0.850264
VEGFA_19437-61	0.483489	0.246249	0.148112	0.156441	0.850264
ZHX3_10036-201	0.505344	0.377503	0.131003	0.15658	0.850264
C1QC_14100-63	0.410325	0.284815	0.218332	0.156642	0.850264
MMP1_4924-32	0.479894	0.30571	0.151087	0.156662	0.850264
GSK3B_24050-26	0.553692	0.290242	0.0987589	0.156709	0.850264
GIMD1_23522-1	-0.567616	-0.217199	0.0907878	0.157225	0.850264
CXCL14_5730-60	0.281628	0.292516	0.396275	0.157243	0.850264
DYTN_22124-94	0.363362	0.107826	0.27489	0.157428	0.850264
ZNF580_24430-11	-0.564843	-0.118013	0.0923315	0.15749	0.850264
CRIP2_9053-16	-0.805435	-0.265201	0.0179586	0.157643	0.850264
HEXIM1_15596-7	0.433129	0.247063	0.194196	0.157744	0.850264
HCAR2_13495-48	0.530306	0.335576	0.113435	0.157783	0.850264
HEXA_25917-12	0.303258	0.0927042	0.361284	0.157853	0.850264
EMILIN3_9991-112	-0.195262	-0.36064	0.55569	0.158013	0.850264
PDK1_5227-60	0.544067	0.580319	0.104598	0.158147	0.850264
TRAF1_17747-45	0.359541	0.0883582	0.279908	0.158249	0.850264
UCN3_10756-34	0.351393	0.132809	0.290825	0.158362	0.850264
DCP1B_12715-30	-0.222783	-0.216696	0.501611	0.158362	0.850264
CNOT1_13482-14	0.458876	0.337788	0.169433	0.158377	0.850264
PRSS37_5653-23	0.517201	0.502331	0.122404	0.158657	0.850264
CHMP3_12508-9	0.484941	0.206021	0.146923	0.158809	0.850264
AK5_13613-23	0.78268	0.281239	0.0212727	0.158877	0.850264
OLFM4_4769-10	-0.374057	-0.20736	0.261179	0.15899	0.850264
CNRIP1_18218-48	-0.29619	-0.174128	0.372493	0.159029	0.850264
IL32_9051-13	-0.390706	-0.106244	0.240817	0.159048	0.850264
SETD3_24260-4	0.540435	0.334778	0.106874	0.159242	0.850264
EFNA4_2614-28	-0.731303	-0.229843	0.0308477	0.159395	0.850264
APLP2_7915-31	-0.787172	-0.135717	0.0205779	0.159466	0.850264
GALNT2_5764-4	-0.15423	-1.14773	0.641404	0.159568	0.850264
CD28_20521-83	0.580667	1.07189	0.0838079	0.159625	0.850264
TMOD2_12853-112	0.517751	0.51843	0.122017	0.159846	0.850264
ANXA4_17164-15	0.405045	0.181247	0.224225	0.160054	0.850264
CHST12_6626-81	0.311399	0.0945712	0.348648	0.160129	0.850264
NMT1_5196-7	0.532859	0.282811	0.111751	0.160182	0.850264
EIF4A1_18829-4	0.268202	0.0864884	0.419019	0.160375	0.850264
LRP11_6713-4	-0.578334	-0.21735	0.0850222	0.160527	0.850264
ZW10_25262-6	-0.518879	-0.286524	0.121225	0.160643	0.850264
COL28A1_10702-1	-0.754848	-0.298641	0.0260656	0.160674	0.850264
AHSA1_11633-89	0.600149	0.222438	0.0742259	0.160913	0.850264
PLOD2_6923-1	0.361365	0.164525	0.277505	0.161229	0.850264
NXPH2_9511-61	0.468387	0.682808	0.160928	0.16128	0.850264
DHX8_11601-26	0.558227	0.882768	0.0961016	0.16138	0.850264
UBE2W_21190-4	0.590433	1.15645	0.0788831	0.161397	0.850264
DUSP23_17326-44	-0.184103	-0.113611	0.578424	0.161625	0.850264
PIK3C3_25947-116	0.469536	0.57022	0.159923	0.161743	0.850264
CHRNA5_21231-3	0.276871	0.0681977	0.404244	0.161787	0.850264
LYN_3453-87	0.452114	0.243967	0.175688	0.16184	0.850264
ATP5F1B_4965-27	0.470511	0.17468	0.159075	0.161996	0.850264
CD59_11514-196	-0.566804	-0.292149	0.0912379	0.162104	0.850264
VBP1_19193-18	-0.255914	-0.0644931	0.440514	0.162108	0.850264
EDIL3_9360-33	-0.443456	-0.218921	0.183952	0.16232	0.850264
CSNK1A1L_22484-17	0.619423	0.194004	0.065671	0.162329	0.850264
ASPRV1_10902-53	0.475757	0.39571	0.154569	0.162481	0.850264
NLGN1_8052-115	0.480513	0.252927	0.150572	0.162758	0.850264
UBASH3A_21529-6	0.504639	0.22535	0.13153	0.162819	0.850264
AGFG1_11681-8	0.529128	0.206438	0.114219	0.16287	0.850264
CEACAM21_7204-1	-0.289913	-0.0942492	0.38263	0.162931	0.850264
RAB6B_14271-23	0.466048	0.185472	0.162988	0.163086	0.850264
UNC5B_7776-20	-0.551215	-0.307585	0.100235	0.163148	0.850264
SOX10_23678-132	0.284408	0.118842	0.391662	0.163216	0.850264
SDF2_15333-11	-0.442744	-0.535349	0.184645	0.163487	0.850264
MAP4K5_21989-12	0.483565	0.287166	0.148049	0.163495	0.850264
WNT5A_13268-45	-0.560728	-0.360054	0.0946616	0.1635	0.850264
NUP210L_9606-4	0.600773	0.542361	0.0739347	0.1638	0.850264
LIN7B_4238-4	0.61128	0.137416	0.0691776	0.163924	0.850264
DYRK3_21662-121	0.551677	0.151745	0.0999587	0.163978	0.850264
ITGA6_21979-8	0.30956	0.0942624	0.351478	0.164026	0.850264
ACP7_8011-96	0.383673	0.206483	0.249273	0.164145	0.850264
LCE3B_25414-11	-0.347716	-0.184258	0.295846	0.164177	0.850264
PXDN_13463-1	-0.747318	-0.692435	0.0275179	0.164226	0.850264
DLST_23699-61	0.571997	0.210137	0.0883932	0.164443	0.850264
DDX6_12869-68	0.610875	0.185762	0.0693558	0.164872	0.850264
RCN3_23017-17	0.545744	2.33676	0.103561	0.164961	0.850264
JPH1_6940-18	0.459051	0.0962882	0.169273	0.165015	0.850264
ANGPT1_2811-27	0.476736	0.172815	0.15374	0.165176	0.850264
TBX22_11146-4	0.407988	0.0514071	0.220926	0.165503	0.850264
SERPINA3_4153-11	0.467457	0.351444	0.161745	0.165658	0.850264
ARL2BP_18407-36	0.378758	0.246291	0.255309	0.16609	0.850264
MTIF3_7852-9	0.357157	0.214837	0.283073	0.166117	0.850264
PPP1R9B_21991-79	0.41483	0.265824	0.213395	0.166318	0.850264
IGHE_4135-84	0.424836	0.850856	0.202729	0.166465	0.850264
CSNK1G1_20130-144	0.459951	0.261019	0.168454	0.16649	0.850264
VAPA_7167-102	0.467875	0.24213	0.161377	0.166589	0.850264
CTDSP1_21166-1	0.484831	0.217999	0.147013	0.166877	0.850264
FBXL5_12846-3	0.494582	0.123395	0.13922	0.1671	0.850264
HNRNPF_9764-79	0.418668	0.124404	0.209256	0.167102	0.850264
CTRB2_5648-28	-0.564262	-0.544382	0.0926574	0.167171	0.850264
TRIO_11126-102	0.622151	3.73756	0.0645305	0.167194	0.850264
TRDMT1_12635-9	0.682108	0.317195	0.0434046	0.16736	0.850264
C1orf210_8088-56	0.552225	0.446118	0.0996314	0.167411	0.850264
LRIT3_11534-6	0.446505	0.172923	0.181008	0.167545	0.850264
PACSIN1_12676-1	0.627058	0.327093	0.0625211	0.167693	0.850264
CDHR1_8372-29	-0.425509	-0.163077	0.202026	0.167908	0.850264
MTSS2_25252-29	0.478285	0.306589	0.152435	0.167935	0.850264
DIXDC1_13441-30	-0.307986	-0.187493	0.35391	0.167939	0.850264
LRRC59_19163-26	0.513638	0.169421	0.124939	0.168274	0.850264
HMGCR_5230-99	-0.533655	-0.207019	0.11123	0.168361	0.850264
ERBB2_2616-23	-0.377763	-0.213939	0.256544	0.168373	0.850264
COX19_23575-58	0.455231	0.28153	0.172782	0.168466	0.850264
RPS25_23243-120	0.270222	0.16741	0.415548	0.168494	0.850264
DPH7_25235-2	0.494238	0.200264	0.13949	0.168575	0.850264
CTSB_8007-19	-0.341999	-0.158018	0.303772	0.168593	0.850264
DLL1_5349-69	-0.650973	-0.148785	0.0534762	0.168619	0.850264
SPAST_10870-32	0.536089	0.21474	0.10965	0.168647	0.850264
SPTLC1_7886-26	0.297454	0.138389	0.370473	0.168705	0.850264
GOSR2_10426-21	0.637413	0.360499	0.0584561	0.168717	0.850264
EIF2S1_19259-176	0.622699	0.183222	0.0643033	0.168742	0.850264
MSI2_21366-7	0.54591	0.3267	0.103459	0.168873	0.850264
LRP1_8601-167	0.515894	0.0996449	0.123329	0.168875	0.850264
PRKAA2|PRKAB2|PRKAG1_5245-40	0.47794	0.278891	0.152725	0.168896	0.850264
SLAMF9_20531-5	0.471572	0.19125	0.158156	0.168902	0.850264
THBS4_3340-53	-0.670968	-0.36792	0.0468007	0.168912	0.850264
NAPB_12655-30	0.467028	0.126179	0.162123	0.169145	0.850264
CD300LG_20585-9	0.612895	2.26018	0.0684698	0.169436	0.850264
RCAN1_13465-5	0.946996	0.290927	0.00588564	0.1695	0.850264
HTR6_13561-5	0.368692	0.0741125	0.267994	0.169541	0.850264
LACTB2_22381-1	0.503301	0.175355	0.132533	0.169613	0.850264
DBNDD2_21122-3	0.501342	0.102026	0.134013	0.169975	0.850264
UFD1_17411-55	0.534534	0.228362	0.110658	0.169994	0.850264
UBA6_25284-47	0.479416	0.181452	0.151487	0.170009	0.850264
PIH1D1_24670-1	0.447622	0.266487	0.179939	0.170282	0.850264
PABPC4_12603-87	0.450464	0.153883	0.17724	0.17039	0.850264
DES_12030-82	0.628302	0.128858	0.0620204	0.170408	0.850264
SCGN_10894-25	-0.23074	-0.203585	0.486528	0.170553	0.850264
DLG2_19620-16	0.380282	0.235228	0.253427	0.170689	0.850264
SYT5_9099-19	0.719392	0.269336	0.0335507	0.170817	0.850264
ST8SIA6_6930-95	-0.477248	-0.0814259	0.153307	0.170838	0.850264
DNAJB3_23252-4	0.503439	1.00635	0.132429	0.170854	0.850264
AMPH_24908-19	0.539479	0.347224	0.10748	0.170929	0.850264
GCHFR_21118-48	-0.580823	-0.488861	0.0837277	0.170963	0.850264
WNT10A_10044-12	0.588278	0.220172	0.0799485	0.170997	0.850264
CD209_22576-1	-0.309961	-0.366238	0.350859	0.171111	0.850264
PIP4K2B_18232-42	0.492403	0.179672	0.140932	0.171141	0.850264
YY2_21913-5	0.605393	1.10823	0.0718099	0.171188	0.850264
SFTPB_10672-75	0.608837	1.09379	0.0702596	0.171189	0.850264
PCOLCE_11237-49	-0.781353	-0.288389	0.0214819	0.171407	0.850264
ALKBH2_18400-52	0.397525	0.412418	0.232819	0.171407	0.850264
HMX2_22469-103	0.3816	0.4372	0.251806	0.171526	0.850264
BTC_13088-397	0.122799	0.140334	0.710658	0.171665	0.850264
UBE2D3_23037-37	0.525617	0.579399	0.116581	0.171677	0.850264
COX5A_18226-148	0.439276	0.228845	0.188048	0.171734	0.850264
CASP3_3593-72	0.460494	0.166412	0.167962	0.171787	0.850264
LAP3_13959-7	0.664066	0.193946	0.0490185	0.171922	0.850264
MDH2_15534-26	0.542744	0.172859	0.105423	0.172246	0.850264
SLC16A3_9049-2	0.517474	0.0842727	0.122212	0.172759	0.850264
ALAD_15523-9	-0.586954	-0.1704	0.0806087	0.172997	0.850264
BTNL3_10848-137	-0.645929	-0.0914457	0.0552844	0.173	0.850264
IL18R1_14079-14	0.406715	0.227022	0.222348	0.173052	0.850264
NAA50_20943-14	0.619218	0.216698	0.0657574	0.173083	0.850264
TEAD3_12854-3	-0.285039	-0.122771	0.390621	0.173298	0.850264
IDI1_17712-7	0.503941	0.227142	0.132052	0.173302	0.850264
NPLOC4_12993-21	0.587359	0.238224	0.0804062	0.173322	0.850264
REG3A_15304-1	-0.590086	-0.451788	0.0790537	0.173376	0.850264
GRK2_3347-9	0.55606	0.236712	0.0973642	0.17344	0.850264
PRTFDC1_20950-159	0.614009	0.2223	0.0679851	0.173478	0.850264
BMP5_21883-17	-0.461282	-0.313175	0.167249	0.173494	0.850264
SPN_12873-11	0.641243	0.521663	0.0570107	0.173703	0.850264
SRP14_17510-7	0.439733	0.110536	0.187597	0.173912	0.850264
GOT2_18233-10	0.544468	0.253617	0.10435	0.173957	0.850264
IL12A|IL12B_10367-62	0.429146	0.0910675	0.198259	0.174134	0.850264
RAB3C_19586-89	0.70279	0.201686	0.0376651	0.174198	0.850264
ASMTL_10089-7	0.495012	0.275802	0.138884	0.174208	0.850264
GATM_18188-12	0.544129	0.306275	0.10456	0.174267	0.850264
TMEM9_8597-1	-0.0734084	-0.0316919	0.82442	0.174458	0.850264
ADAMTS3_8845-2	-0.329886	-0.0982421	0.321041	0.174568	0.850264
SMAD5_21478-20	0.585196	0.277982	0.081493	0.174647	0.850264
GCSH_10956-82	0.544552	0.32263	0.104297	0.174764	0.850264
C12orf65_24252-85	-0.37222	-0.196442	0.263498	0.174902	0.850264
AKIRIN2_23280-9	0.434309	0.208549	0.193004	0.175031	0.850264
NDUFAF1_21107-5	0.628459	2.14857	0.0619575	0.175128	0.850264
FAM209B_7066-199	-0.30105	-0.381492	0.364763	0.175332	0.850264
C16orf54_12394-53	0.544759	0.409524	0.10417	0.175432	0.850264
C1orf198_8035-6	0.50343	0.231831	0.132435	0.175475	0.850264
BPNT2_9231-23	-0.345945	-0.150469	0.298287	0.175582	0.850264
STAU1_12471-47	0.352434	0.198299	0.289414	0.175726	0.850264
IL1RAPL2_5082-51	-0.534937	-0.0878314	0.110396	0.176081	0.850264
SUN5_11260-47	0.42429	0.0934067	0.2033	0.176135	0.850264
HS3ST3A1_8268-98	0.3741	0.154164	0.261125	0.17618	0.850264
SGK1_21144-160	0.803072	0.172587	0.0182797	0.176448	0.850264
ACLY_12700-9	0.459436	0.115477	0.168923	0.176507	0.850264
ADAM19_8948-13	0.571439	1.48507	0.0886953	0.176548	0.850264
SLC4A8_12798-46	-0.194068	-0.220445	0.5581	0.176586	0.850264
AHCYL1_12652-37	0.436634	0.203759	0.190672	0.176616	0.850264
TREML1_9329-28	0.434357	0.253283	0.192956	0.176791	0.850264
UNC13D_24942-22	0.308353	0.190274	0.353342	0.176936	0.850264
SNX1_8807-13	0.66108	0.442599	0.050006	0.176949	0.850264
MYO6_9894-13	0.521037	0.356608	0.119722	0.177281	0.850264
ITGA11|ITGB1_21698-11	-0.401117	-0.286764	0.228684	0.177404	0.850264
SFTPD_19590-46	-0.420763	-0.441586	0.207022	0.177468	0.850264
GFPT2_23669-20	0.349694	0.105807	0.293138	0.177546	0.850264
KDM4C_25298-53	0.419105	0.279426	0.208789	0.177627	0.850264
SHARPIN_24472-28	0.447755	0.273211	0.179812	0.178052	0.850264
BTD_15644-1	-0.377296	-0.092802	0.257124	0.178234	0.850264
ARF4_18408-26	0.470784	0.198087	0.158838	0.178263	0.850264
PLXNA4_19560-23	0.586876	0.996159	0.0806479	0.178344	0.850264
FZD10_11647-6	0.330038	0.149081	0.320821	0.178496	0.850264
NT5C3A_19615-213	0.341492	0.174865	0.304483	0.178801	0.850264
TFF3_4721-54	-0.704837	-0.368713	0.0371351	0.179362	0.850264
FCRLB_15583-18	0.527675	0.204077	0.115192	0.179394	0.850264
XYLT2_21572-91	0.459873	0.244207	0.168525	0.179537	0.850264
SPINK8_7962-11	0.436187	0.128431	0.191119	0.179595	0.850264
IDS_3198-4	-0.119256	-0.0335385	0.718636	0.179628	0.850264
ZNF134_12787-47	0.543242	0.210153	0.105112	0.179819	0.850264
MTFR1_9095-5	0.404212	0.0486386	0.225166	0.179834	0.850264
OSTN_7265-32	0.605959	0.274314	0.0715534	0.17985	0.850264
SCCPDH_25436-44	0.2885	0.121621	0.384936	0.179897	0.850264
PTPN9_12633-3	0.671454	0.417242	0.0466479	0.180119	0.850264
MICALL2_12891-1	0.53221	0.114909	0.112178	0.180128	0.850264
VAMP4_7732-45	0.617505	1.08996	0.066483	0.180258	0.850264
PEF1_19272-9	-0.18816	-0.0539757	0.570105	0.180324	0.850264
MCCD1_8032-23	0.434558	0.400214	0.192753	0.180361	0.850264
HYKK_21157-6	0.619634	0.528904	0.0655821	0.180466	0.850264
POU2AF1_21839-3	0.394622	0.300056	0.236199	0.180471	0.850264
SERF2_18274-2	0.409725	0.0871618	0.218996	0.180799	0.850264
RLN2_6621-10	-0.41539	-0.0827249	0.212788	0.181056	0.850264
CNTFR_2711-6	-0.411626	-0.238978	0.216898	0.181277	0.850264
CCDC50_12399-194	0.521412	0.348758	0.119462	0.181298	0.850264
AMOT_25296-3	0.192514	0.0997281	0.561246	0.181575	0.850264
EEF2K_12332-7	0.751514	0.765338	0.0267	0.181636	0.850264
PFKFB3_12456-5	0.28114	0.116864	0.397087	0.181716	0.850264
DOK2_19578-19	0.556365	0.186926	0.0971855	0.181747	0.850264
KPNB1_3887-90	0.532825	0.175247	0.111773	0.181809	0.850264
PGA4_22572-19	0.437284	0.546201	0.190024	0.182019	0.850264
USP15_19161-1	0.5563	0.123312	0.0972235	0.182064	0.850264
TRUB1_23543-92	0.42834	0.23028	0.19909	0.182129	0.850264
SURF1_8009-121	-0.210379	-0.14843	0.525626	0.182153	0.850264
SEPTIN6_17693-2	0.0669291	0.033747	0.839691	0.182215	0.850264
SENP1_21715-40	-0.339517	-0.0946364	0.307258	0.182815	0.850264
DOK2_14246-50	0.483698	0.294754	0.14794	0.182959	0.850264
ANTXR2_15559-5	-0.281607	-0.127854	0.396309	0.182986	0.850264
PNLIPRP1_6627-25	-0.470688	-0.567842	0.158922	0.182994	0.850264
PSG8_6238-55	-0.368479	-0.0614975	0.268268	0.183165	0.850264
IFNGR2_9180-6	0.592565	0.105944	0.0778404	0.183173	0.850264
FER_4220-39	0.44238	0.310703	0.185	0.183285	0.850264
PIM2_20081-14	-0.104352	-0.0458737	0.75253	0.183334	0.850264
EPHA4_7190-50	-0.399068	-0.192844	0.231036	0.183344	0.850264
ROR1_2590-69	-0.506721	-0.2909	0.12998	0.183357	0.850264
PCK2_22405-61	0.546779	0.54441	0.102925	0.183582	0.850264
RAB3D_10780-10	0.390527	0.197277	0.24103	0.183624	0.850264
GNG11_18282-1	0.672859	0.156039	0.0462085	0.183763	0.850264
EHBP1_12813-18	0.493062	0.211296	0.140413	0.183791	0.850264
TNFSF4_14030-21	0.380854	0.164236	0.252723	0.184013	0.850264
MEN1_24896-5	-0.373659	-0.0445211	0.26168	0.184426	0.850264
PLA2G2D_16298-84	0.731085	0.206901	0.0308954	0.184625	0.850264
CFD_2946-52	-0.639382	-0.190139	0.0577091	0.184801	0.850264
AARS1_12340-17	0.438546	0.14518	0.188771	0.184894	0.850264
LTF_14755-4	0.304879	0.114111	0.358745	0.184905	0.850264
ITGA3|ITGB1_21901-14	0.616167	0.088335	0.0670545	0.184944	0.850264
AGAP2_14291-53	0.610892	0.472988	0.0693482	0.184962	0.850264
BCL6_13111-79	0.356444	0.133576	0.284024	0.185183	0.850264
CLEC2A_10953-14	-0.207881	-0.0548963	0.530533	0.185259	0.850264
UROS_11248-43	0.565949	0.195893	0.0917131	0.185379	0.850264
TLNRD1_21172-11	-0.350475	-0.200746	0.292073	0.185501	0.850264
IL3_4717-55	0.437209	0.366752	0.190099	0.185845	0.850264
SAA1_4336-2	0.506341	1.2526	0.130262	0.18592	0.850264
CST8_10572-65	-0.437962	-0.194005	0.189349	0.18597	0.850264
CXorf38_24707-6	0.560481	0.380431	0.0948033	0.186129	0.850264
USP22_21757-49	0.40516	0.21727	0.224096	0.186173	0.850264
TMED9_21236-12	-0.562403	-0.28987	0.0937072	0.18618	0.850264
PTP4A2_11699-16	0.431528	0.199296	0.195822	0.186289	0.850264
ARMC8_25247-12	0.462175	0.0765514	0.166444	0.186335	0.850264
PON2_22003-4	0.38827	0.120958	0.243723	0.18667	0.850264
NPPC_20430-8	0.532431	0.357444	0.112032	0.18676	0.850264
XG_8044-90	0.441804	0.349275	0.185563	0.186841	0.850264
METAP2_3170-6	0.587508	0.231628	0.080332	0.186862	0.850264
ZNF10_11567-23	0.219474	0.0430363	0.50796	0.186991	0.850264
CLEC1B_4332-6	0.579216	0.235445	0.0845615	0.187003	0.850264
PCSK1_13388-57	-0.439223	-0.138792	0.188101	0.187239	0.850264
FOXP4_24259-24	0.393401	0.282855	0.237632	0.187286	0.850264
GAB1_24268-21	0.500246	0.284364	0.134846	0.187315	0.850264
ERLIN1_8776-10	0.4454	0.0592562	0.182072	0.187361	0.850264
RAF1_10001-7	0.490146	0.290784	0.142724	0.187362	0.850264
GDF11|MSTN_2765-4	-0.332584	-0.109958	0.317138	0.187545	0.850264
LAG3_9950-229	0.24902	0.13946	0.452854	0.187594	0.850264
ABHD14B_19325-21	-0.272233	-0.525042	0.412109	0.187793	0.850264
PELI2_12702-13	0.411719	0.157995	0.216795	0.187816	0.850264
LAMA2|LAMB1|LAMC1_18347-15	-0.20885	-0.0789958	0.528627	0.187817	0.850264
ROR1_8474-6	-0.522211	-0.321368	0.11891	0.187905	0.850264
ZNF410_12843-6	-0.194826	-0.230433	0.556569	0.188164	0.850264
TFB2M_21193-1	0.372512	0.23381	0.263129	0.188432	0.850264
RFESD_13603-7	-0.431497	-0.193593	0.195853	0.188434	0.850264
HOPX_19196-73	-0.379015	-0.0909247	0.254991	0.18862	0.850264
FAM241B_8220-15	0.552874	0.23144	0.0992447	0.188936	0.850264
PRKCI_3379-29	0.41831	0.211275	0.20964	0.189016	0.850264
B3GALT1_9541-15	-0.283691	-0.05194	0.392849	0.189212	0.850264
S100A7A_21574-106	0.642391	0.20138	0.0565836	0.189223	0.850264
BRF1_5384-67	0.310419	0.0506468	0.350154	0.189279	0.850264
AKT1_15627-83	0.60704	0.239727	0.0710653	0.189482	0.850264
BAGE3_6442-6	-0.51258	-0.100519	0.1257	0.189627	0.850264
CREB3L1_11198-37	0.2171	0.151231	0.51254	0.189661	0.850264
UBL3_20941-7	-0.418897	-0.13974	0.209011	0.1898	0.850264
EVA1B_8062-15	0.649848	0.112174	0.0538751	0.18983	0.850264
PGK2_13936-24	0.416936	0.262691	0.211116	0.189924	0.850264
SPACA3_8076-4	0.430432	1.35436	0.19694	0.189986	0.850264
SPATA31D4_9524-46	0.317911	0.0669259	0.338751	0.190033	0.850264
FAM151B_23518-7	0.57868	0.210581	0.0848412	0.190088	0.850264
ANXA10_13605-16	0.320079	0.0785502	0.335499	0.190284	0.850264
ST3GAL6_6947-4	0.593638	0.209329	0.0773205	0.190301	0.850264
NTM_10907-116	-0.39077	-0.208143	0.240741	0.190529	0.850264
GOLPH3L_23542-8	0.601428	0.218067	0.0736303	0.190564	0.850264
TMX1_24680-51	0.386431	0.099513	0.245933	0.190565	0.850264
GALNT10_7003-4	-0.358582	-0.0979798	0.281179	0.190681	0.850264
ABCC6_8935-22	-0.426747	-0.0725326	0.200738	0.190767	0.850264
FAM20C_21547-6	0.598371	0.143788	0.0750602	0.190768	0.850264
TXNRD3NB_21361-8	-0.159262	-0.088333	0.630588	0.190806	0.850264
ITIH1_7955-195	0.520139	0.111004	0.120345	0.190809	0.850264
PDE6H_20393-10	0.581479	0.156998	0.083389	0.191057	0.850264
IL4_13663-2	0.660704	0.126308	0.0501313	0.191077	0.850264
LTBP4_13133-73	-0.474761	-0.300295	0.155417	0.191323	0.850264
SNX27_24945-16	0.49637	0.277475	0.137827	0.191577	0.850264
FZD2_22589-3	-0.612179	-0.335882	0.0687828	0.19177	0.850264
TENM4_11365-17	0.404669	0.283552	0.224649	0.191921	0.850264
HEXB_6075-61	-0.57165	-0.111798	0.0885808	0.191931	0.850264
NFKBIB_17387-27	-0.0898886	-0.0846927	0.7859	0.191946	0.850264
LRRC3B_18947-3	0.352765	0.0993512	0.288966	0.192261	0.850264
EHD2_23640-10	0.137896	0.0478826	0.677042	0.192508	0.850264
TTL_13973-62	0.566568	0.304476	0.0913685	0.192577	0.850264
FGA|FGB|FGG_4907-56	0.252538	0.0949748	0.446531	0.192714	0.850264
MDM2_13228-75	0.37186	0.140322	0.263954	0.192865	0.850264
CIAO1_21178-8	0.479057	0.215158	0.151787	0.192913	0.850264
CTSZ_4971-1	-0.697249	-0.236953	0.0391336	0.192931	0.850264
NCMAP_14614-41	-0.111632	-0.059597	0.735908	0.192987	0.850264
CGB2_6213-10	0.0514678	0.0241962	0.876371	0.193016	0.850264
TYW5_21131-109	0.505981	0.237889	0.13053	0.193209	0.850264
C2CD2L_23704-11	0.294354	0.234771	0.37544	0.193218	0.850264
C1S_8840-61	0.776081	0.121887	0.0223315	0.193375	0.850264
CINP_19383-131	-0.118002	-0.765974	0.721468	0.193399	0.850264
LCP1_9749-190	0.5316	0.121578	0.112579	0.193705	0.850264
TCEAL1_20924-85	0.314775	0.0837443	0.343494	0.193738	0.850264
CFHR5_3666-17	0.699024	0.221365	0.0386578	0.19382	0.850264
IGFBP5_2685-21	-0.141767	-0.0337156	0.668524	0.193913	0.850264
MAP2K2_3628-3	0.321966	0.205195	0.332683	0.193917	0.850264
NRG3_10981-56	-0.451622	-0.209116	0.176149	0.19394	0.850264
RBL2_13565-2	0.32827	0.128567	0.323395	0.194072	0.850264
TMEM132C_11128-29	-0.206282	-2.27695	0.533687	0.194131	0.850264
DOT1L_12692-56	0.642391	0.357867	0.0565837	0.194201	0.850264
B3GAT1_21770-18	0.73156	0.48721	0.0307917	0.194291	0.850264
DUSP16_14631-22	0.181741	0.112593	0.583293	0.194302	0.850264
DEFA3_20539-4	-0.455483	-0.586074	0.172549	0.194376	0.850264
EDN3_15383-200	-0.29536	-0.135018	0.373824	0.194457	0.850264
APOF_12370-30	0.619441	0.355179	0.0656634	0.194533	0.850264
CD200_5112-73	-0.616383	-0.162449	0.0669617	0.195002	0.851098
ANXA7_14203-3	0.62904	0.181342	0.0617251	0.195187	0.851098
NBR1_7696-3	0.450682	0.257623	0.177035	0.195251	0.851098
EIF1AY_19224-5	0.697833	0.189427	0.0389767	0.195297	0.851098
MAGI2_14066-49	0.701397	0.464983	0.0380297	0.195547	0.851098
MATN3_19361-78	-0.409139	-0.284448	0.219645	0.195725	0.851098
PDE6D_13491-40	0.604401	1.11357	0.0722621	0.195956	0.851098
NUP98_12772-8	-0.425451	-0.226025	0.202086	0.196005	0.851098
CAMK2D_3419-49	0.399795	0.291671	0.2302	0.196105	0.851098
THOC1_9875-107	-0.236214	-0.355455	0.476301	0.196227	0.851098
MYCBP_19250-50	0.53965	0.17416	0.107371	0.196382	0.851098
GGA1_13594-158	0.525736	0.190564	0.1165	0.196459	0.851098
PLK1_3394-81	-0.510172	-0.128743	0.127446	0.19647	0.851098
NCAM2_6507-16	-0.100274	-0.0559287	0.761895	0.19665	0.851098
EFNA2_22580-29	0.459438	0.192236	0.16892	0.196676	0.851098
MRPL1_20433-19	0.416527	0.248236	0.211558	0.196743	0.851098
WFDC10A_13429-3	-0.265389	-0.163813	0.423883	0.19678	0.851098
SCGB1D1_21562-3	0.492501	0.257012	0.140855	0.19683	0.851098
ADAM11_6586-19	-0.107445	-0.0296369	0.745453	0.197133	0.851902
PECR_17776-15	0.381706	0.137864	0.251676	0.197362	0.85196
GPX1_15591-28	-0.570199	-0.324737	0.0893694	0.197381	0.85196
PPM1M_22862-44	0.600523	0.677298	0.0740515	0.197645	0.85243
DIRAS1_17793-4	0.430501	0.206787	0.19687	0.197724	0.85243
GIPC1_19260-4	-0.301045	-0.211936	0.36477	0.198395	0.854471
MYDGF_9248-36	0.445278	0.110694	0.182189	0.198493	0.854471
SLIT1_15634-139	0.370117	0.113126	0.266172	0.198702	0.854471
DSC3_4981-6	-0.496859	-0.0878728	0.137448	0.198797	0.854471
COL6A5_11155-16	0.257735	0.185453	0.437287	0.198971	0.854471
RAD1_12670-15	0.349062	0.186862	0.294001	0.199	0.854471
KRT5_11177-16	-0.317951	-0.158483	0.338692	0.19908	0.854471
TOM1L2_19356-20	0.558564	0.126001	0.0959068	0.199251	0.854471
ERLEC1_8957-72	0.362374	0.18345	0.276182	0.199255	0.854471
NEGR1_13109-82	-0.481009	-0.140139	0.150159	0.199984	0.857066
ITIH4_4811-33	0.660303	0.174085	0.0502657	0.200096	0.857066
DKK3_10746-24	-0.454381	-0.268918	0.173571	0.200477	0.857254
FLT3LG_14093-10	0.408394	0.121532	0.220474	0.20061	0.857254
RNASE2_8394-56	-0.484462	-0.0874358	0.147314	0.200613	0.857254
KLK3_13699-6	-0.20311	-0.816797	0.539973	0.200657	0.857254
GSTA3_4993-16	-0.456518	-0.437407	0.171594	0.200812	0.857254
NISCH_12738-43	0.451146	0.0984099	0.176597	0.200847	0.857254
ADAM10_8654-13	-0.3042	-0.0342208	0.359808	0.201371	0.857585
GGT5_21548-20	-0.250854	-0.0734629	0.449551	0.201485	0.857585
CTHRC1_15467-10	-0.62389	-0.188868	0.0638122	0.201677	0.857585
GCNT4_10854-15	0.587631	0.156668	0.0802707	0.201775	0.857585
SEC61G_8872-1	0.343687	0.0875382	0.301417	0.202065	0.857585
L1CAM_4246-40	-0.434099	-0.247404	0.193216	0.20211	0.857585
NDUFA2_20458-22	0.449278	0.28708	0.178363	0.202214	0.857585
H3C1_14146-92	-0.75242	-0.45653	0.0265262	0.202275	0.857585
TNFRSF11A_5424-55	0.558023	0.18781	0.0962201	0.202315	0.857585
MAP2K4_5242-37	-0.304929	-0.151235	0.358667	0.202443	0.857585
PRKN_13013-41	0.288757	0.0828401	0.384516	0.202536	0.857585
DTNBP1_23352-9	-0.186394	-1.27114	0.57372	0.202599	0.857585
IL17RB_5084-154	-0.263545	-0.279749	0.427089	0.202608	0.857585
MAGEA6_18205-123	0.332677	0.0730077	0.317004	0.202758	0.857585
HOMER1_19229-92	0.166245	0.136821	0.615716	0.203111	0.857585
TNFRSF21_5404-53	-0.547493	-0.222359	0.102488	0.203324	0.857585
QPCTL_8866-53	-0.3258	-0.108193	0.327013	0.203555	0.857585
OLR1_7893-19	0.489176	0.205791	0.143499	0.203702	0.857585
VSX1_24456-3	-0.618867	-0.117342	0.0659052	0.203864	0.857585
LMAN1_15688-30	0.473929	0.0972054	0.156128	0.203903	0.857585
PDHX_18319-7	0.446568	0.298248	0.180948	0.204112	0.857585
PGLYRP3_10561-5	0.705694	0.176322	0.0369152	0.204244	0.857585
PAPPA_4148-49	0.392977	0.208356	0.238132	0.204248	0.857585
ECRG4_6362-6	0.517994	0.223734	0.121846	0.20438	0.857585
C1QTNF3_7251-64	-0.531181	-0.129118	0.112856	0.204449	0.857585
SERPINB13_18841-1	-0.20759	-0.109225	0.531106	0.204671	0.857585
SULT1E1_9878-3	-0.208788	-0.565179	0.528748	0.204674	0.857585
LRRTM1_19360-22	0.463676	0.0646858	0.165098	0.204854	0.857585
NSMCE1_20453-9	0.614077	1.27919	0.0679556	0.204955	0.857585
SNRPG_19276-124	0.404933	0.195957	0.224352	0.205101	0.857585
HBQ1_7965-25	-0.515359	-0.293548	0.12371	0.205189	0.857585
FGA|FGB|FGG_2796-62	0.332735	0.046014	0.316921	0.205267	0.857585
JPH4_9111-40	-0.325964	-0.0916225	0.326772	0.205417	0.857585
KARS1_19249-18	0.493384	0.154724	0.140159	0.205439	0.857585
CTBP1_11217-16	0.510408	0.27486	0.127273	0.205446	0.857585
GBP6_7818-101	0.666242	0.580263	0.0483098	0.205459	0.857585
RORC_11827-7	0.46748	0.186852	0.161724	0.205573	0.857585
CHEK1_2853-68	0.613731	1.6395	0.0681056	0.205767	0.857585
CEACAM4_10910-6	0.609242	0.807488	0.0700792	0.205772	0.857585
PMEL_6472-40	-0.479785	-0.283163	0.151178	0.205825	0.857585
ZC3H12A_23680-1	0.424218	0.263011	0.203376	0.205875	0.857585
MOCS3_14229-5	0.475103	0.0985121	0.155126	0.205877	0.857585
APOB_2797-56	-0.304623	-0.0996016	0.359146	0.206059	0.857629
INPP5A_25444-29	0.448195	0.159314	0.179393	0.20645	0.857629
IL6ST_2620-4	-0.491297	-0.132116	0.141808	0.20648	0.857629
TXNDC11_10470-34	0.603281	0.34235	0.0727749	0.20657	0.857629
EPHB4_15530-33	-0.554698	-0.330664	0.0981641	0.206737	0.857629
CDH4_20589-5	0.374822	0.152473	0.260217	0.206831	0.857629
RPS10_13011-20	0.58712	0.248645	0.0805259	0.206866	0.857629
NOMO2_25121-7	0.213142	0.0555586	0.520224	0.207556	0.857629
USP11_21762-32	0.601016	0.43489	0.0738219	0.207649	0.857629
NMB_9321-400	-0.559214	-0.164818	0.0955314	0.207794	0.857629
AOC1_6209-2	0.528589	0.256181	0.114579	0.208042	0.857629
DEFB135_6411-58	0.527668	0.35946	0.115196	0.208131	0.857629
WWP2_21670-52	0.507495	0.214068	0.129409	0.208142	0.857629
GOT2_23903-3	0.46261	0.263667	0.166053	0.208239	0.857629
FTHL17_25225-14	0.584061	0.361271	0.082068	0.208312	0.857629
CD70_8762-38	0.277867	0.0395578	0.402567	0.20835	0.857629
SOD2_5008-51	0.513872	0.150475	0.124771	0.208373	0.857629
POLR1C_12939-1	0.622899	0.130602	0.0642207	0.208541	0.857629
REG1B_16770-3	-0.536415	-0.290019	0.10944	0.208636	0.857629
TBX5_11202-70	0.143958	0.0553325	0.663723	0.208667	0.857629
NAE1|UBA3_21939-6	0.481384	0.168789	0.149848	0.208685	0.857629
CBS_10086-39	0.401163	0.13966	0.228631	0.208751	0.857629
RAP1GDS1_14106-46	0.569024	0.244337	0.0900126	0.208793	0.857629
ARHGAP1_11955-1	0.187084	0.0587376	0.572306	0.208973	0.857629
PDZD7_12391-27	0.548215	0.337822	0.102048	0.209031	0.857629
RHPN2_11439-88	-0.0599393	-0.0114803	0.856234	0.209061	0.857629
AMY2A_18917-53	0.0151674	0.00885215	0.963429	0.209253	0.857629
BCAR3_12634-79	0.473143	0.256767	0.156802	0.2095	0.857629
NEFL_10082-251	-0.365339	-0.15865	0.272318	0.209502	0.857629
C20orf173_7046-6	0.473282	0.0942647	0.156683	0.20966	0.857629
ERBB4_2618-10	0.562362	0.07255	0.0937308	0.209714	0.857629
ITPKA_13473-55	0.354869	0.0962737	0.286132	0.209836	0.857629
BAMBI_8811-24	-0.499933	-0.233864	0.135085	0.209853	0.857629
NANS_17802-4	0.655084	0.185477	0.0520406	0.209897	0.857629
MAPKAPK2_3820-68	0.508099	0.249626	0.128964	0.210403	0.859213
LRRC24_9989-12	-0.228253	-0.0564749	0.491216	0.210761	0.860194
RAB21_17514-48	0.520105	0.137685	0.120369	0.211126	0.860716
GLB1_10554-23	0.624901	0.313174	0.0633976	0.211292	0.860716
GALNT13_10908-2	-0.333768	-0.122163	0.315437	0.211333	0.860716
GSTA1_17138-8	-0.494188	-0.284867	0.139528	0.211405	0.860716
ENO3_16616-137	-0.505887	-0.541463	0.130599	0.211635	0.860716
TOMM20L_10817-26	0.588709	0.144373	0.0797344	0.211874	0.860716
DEFB115_8391-12	0.542984	0.0977516	0.105273	0.212003	0.860716
USP2_21728-4	0.576758	1.19823	0.0858501	0.212137	0.860716
CTSV_3364-76	-0.210226	-0.3057	0.525926	0.212174	0.860716
SH3GLB2_18222-34	0.268627	0.107725	0.418288	0.212176	0.860716
SCP2_24293-39	0.621373	0.215631	0.0648538	0.212191	0.860716
SNRPE_21260-74	0.456179	0.201057	0.171907	0.212761	0.861735
SULT1A3_13944-3	0.48655	0.289607	0.145614	0.212844	0.861735
WFDC1_9316-67	-0.57497	-0.205437	0.086798	0.212854	0.861735
NCK1_5014-49	0.213837	0.0975714	0.51887	0.212916	0.861735
GDF15_4374-45	-0.611249	-0.607368	0.0691911	0.213282	0.861773
RAB33A_23255-7	0.509236	0.344796	0.128129	0.213311	0.861773
LIFR_5837-49	-0.346198	-0.162212	0.297937	0.213475	0.861773
RBP5_19241-31	-0.545573	-0.254257	0.103666	0.213599	0.861773
CDK2AP2_22952-28	0.195359	0.335438	0.555493	0.214094	0.861773
GRID2_12758-47	-0.188069	-0.145004	0.570291	0.214166	0.861773
KCTD5_12473-48	0.530889	0.0772904	0.113049	0.214236	0.861773
CYB5R4_24959-20	0.411818	0.222016	0.216687	0.214289	0.861773
CAPN3_12385-4	-0.324862	-0.488149	0.328394	0.214315	0.861773
CPLX1_18332-17	-0.274639	-0.140391	0.408017	0.214396	0.861773
RAB27A_9504-19	-0.0623362	-0.102714	0.850553	0.214411	0.861773
MRM1_21319-196	0.467596	0.176455	0.161623	0.214413	0.861773
CNN1_15566-10	-0.0474705	-0.0279111	0.885902	0.214729	0.861773
OAF_6414-8	-0.662885	-0.193809	0.049407	0.214763	0.861773
PDE11A_5252-33	0.417747	0.187098	0.210244	0.214873	0.861773
RASA1_5481-16	-0.198197	-0.70647	0.549784	0.215242	0.861773
IFNA8_6214-84	0.538889	0.192689	0.107855	0.215514	0.861773
HNRNPAB_8894-80	0.351699	0.238966	0.290409	0.21563	0.861773
SPART_11161-5	0.48719	0.247037	0.145097	0.215661	0.861773
DNAJC19_4545-53	0.399902	0.184563	0.230077	0.215785	0.861773
RPA2_19264-6	-0.445785	-0.0943173	0.181701	0.215895	0.861773
H2BC21_14143-8	-0.779209	-1.32579	0.0218238	0.215911	0.861773
CNTN4_3298-52	-0.201134	-0.0705284	0.543909	0.216026	0.861773
PNMA2_23411-108	-0.343809	-0.156259	0.301248	0.21605	0.861773
ECI1_19367-34	0.329594	0.199994	0.321466	0.216671	0.861773
UXS1_8258-22	0.0667848	0.0182258	0.840031	0.216727	0.861773
SHD_23554-2	0.374164	0.173288	0.261044	0.216898	0.861773
RAET1L_20526-3	0.604193	1.20469	0.0723571	0.216902	0.861773
DEFB121_5765-53	0.58122	0.254149	0.0835224	0.217261	0.861773
FCER1A_9254-18	0.610427	0.231304	0.0695537	0.217284	0.861773
HOGA1_10024-44	0.55599	0.355698	0.0974049	0.217391	0.861773
EPS8L1_24899-13	0.663338	0.340924	0.0492579	0.217658	0.861773
USP10_21746-13	0.340183	0.14989	0.30632	0.217808	0.861773
VPS53_25103-45	0.367785	0.177406	0.269159	0.217969	0.861773
DTX3L_11643-73	0.477628	0.348699	0.152987	0.218151	0.861773
TBL2_11227-31	0.417047	0.232167	0.210997	0.218197	0.861773
SHISA2_10449-31	0.434134	0.0986388	0.19318	0.21823	0.861773
HSPA1A_7219-152	0.340247	0.239929	0.306229	0.218384	0.861773
LIMD1_25280-2	0.360485	0.17817	0.278662	0.218432	0.861773
IL17RE_20535-68	0.494041	0.456502	0.139644	0.218486	0.861773
NCAM1_20161-41	-0.120733	-0.0414231	0.715307	0.21849	0.861773
GATAD1_22154-37	-0.0802763	-0.0222222	0.808309	0.218502	0.861773
DNAJC4_8653-132	0.587836	0.149694	0.0801684	0.218756	0.861773
ZNRF3_14122-132	-0.419815	-0.16423	0.20803	0.218761	0.861773
PSENEN_23624-34	-0.333397	-0.253525	0.31597	0.218941	0.861773
CFDP1_24706-73	-0.346329	-0.883662	0.297757	0.21896	0.861773
GRB2_5464-52	0.59342	0.17629	0.077426	0.219011	0.861773
FGF9_19584-33	-0.0682078	-0.0191851	0.836672	0.219065	0.861773
FXR1_13076-4	0.359848	0.211314	0.279503	0.219086	0.861773
NXPH3_6054-6	-0.569118	-0.17309	0.0899609	0.21924	0.861773
AMY1A_7918-114	-0.143192	-0.107164	0.6654	0.219263	0.861773
CACNB4_11130-158	0.338502	0.140401	0.308691	0.219316	0.861773
TREM2_5635-66	-0.75089	-0.474247	0.0268202	0.219603	0.861773
NXPH1_23002-27	-0.565889	-0.102909	0.0917466	0.219672	0.861773
DYNLRB1_3845-51	0.34839	0.254097	0.294922	0.219767	0.861773
FGFRL1_6237-11	-0.341207	-0.0641661	0.304881	0.219893	0.861773
FXN_11833-83	0.445072	0.188719	0.182387	0.219897	0.861773
KIFBP_12956-40	0.417592	0.206754	0.21041	0.219936	0.861773
FGF19_2762-30	-0.3601	-0.404631	0.279171	0.219939	0.861773
TOR1AIP2_10553-8	0.30258	0.130506	0.362351	0.220091	0.861773
LIPN_8097-77	-0.391362	-0.188376	0.240039	0.220153	0.861773
NANOG_2732-58	-0.488382	-0.132758	0.144136	0.220389	0.862233
CSNK2B_11330-15	0.408012	0.100758	0.220899	0.220752	0.863127
CHRDL2_6086-15	-0.403739	-0.322425	0.2257	0.220855	0.863127
ANGPTL1_9092-33	0.506347	0.435293	0.130258	0.221283	0.864335
HRC_6584-1	0.491382	0.740287	0.141741	0.221407	0.864356
CREBBP_13614-6	0.164469	0.106823	0.619484	0.221958	0.865659
BAG6_21955-36	0.357766	0.144602	0.282263	0.221979	0.865659
MYOM3_13966-30	0.309613	0.142412	0.351396	0.222446	0.866849
LSM1_17795-176	0.3968	0.163239	0.23366	0.222523	0.866849
DAPK3_24261-202	0.461287	0.259929	0.167245	0.2229	0.867169
NGFR_8374-5	-0.191166	-0.96511	0.563982	0.223313	0.867169
RPS4X_9758-17	0.236547	0.174192	0.475683	0.223373	0.867169
TNFRSF1B_3152-57	-0.624413	-0.340296	0.0635973	0.223389	0.867169
IL17RD_3376-49	-0.232364	-0.0496858	0.483482	0.223533	0.867169
BTD_9269-7	-0.0690688	-0.0225227	0.834641	0.223646	0.867169
SLC30A3_9081-39	0.649831	0.186185	0.0538811	0.223842	0.867169
JAK2_11816-84	0.463748	0.157087	0.165033	0.223869	0.867169
PALMD_22059-56	-0.724655	-0.386999	0.0323317	0.2239	0.867169
UFM1_3836-51	0.47876	0.152963	0.152036	0.224055	0.867169
TACO1_9257-14	0.408737	0.277204	0.220093	0.22428	0.867169
UCK1_23364-3	0.504065	0.302506	0.131959	0.224289	0.867169
DYNLT3_12867-40	-0.241478	-0.115118	0.466581	0.224313	0.867169
COMMD5_24704-38	-0.0427454	-0.0179125	0.897191	0.224352	0.867169
FZD7_20576-71	-0.558	-0.331049	0.0962332	0.224595	0.867169
DEFB127_20543-19	0.489253	0.140461	0.143438	0.224627	0.867169
BSG_3585-54	-0.533861	-0.272842	0.111096	0.22464	0.867169
POGLUT1_6467-65	0.329824	0.155401	0.321131	0.22477	0.867169
SNX12_24475-45	0.583595	0.190918	0.0823052	0.225028	0.867169
BOLA2_8404-102	-0.241391	-0.314642	0.46674	0.22527	0.867169
BOLA3_5980-55	0.516323	0.321485	0.123025	0.225371	0.867169
NQO2_9754-33	-0.304498	-0.658097	0.359341	0.225371	0.867169
IL9_5834-18	0.49693	0.127477	0.137393	0.225661	0.867169
CD226_5721-1	0.394605	0.239891	0.236219	0.225713	0.867169
ABHD10_17370-186	0.454616	0.284177	0.173353	0.225902	0.867169
RAB5A_17205-21	0.46315	0.206577	0.165569	0.226043	0.867169
IFIT2_9853-3	-0.308479	-0.0918111	0.353148	0.226093	0.867169
CRYAA_10087-10	0.549955	0.0679884	0.100993	0.226107	0.867169
JAG1_5092-51	-0.427708	-0.22238	0.199742	0.226113	0.867169
CBR1_12381-26	-0.654033	-0.240663	0.0524044	0.226182	0.867169
PDPK1_4460-8	0.400633	0.259071	0.229238	0.22659	0.8682
BCAT2_19365-11	0.407227	0.248606	0.221776	0.226689	0.8682
UBTD2_12875-28	-0.60024	-0.199671	0.0741832	0.226866	0.868275
MRRF_12355-223	0.371064	0.139844	0.264965	0.226948	0.868275
CD1D_8749-194	-0.552246	-0.0900311	0.0996184	0.227257	0.868385
ARHGEF1_13976-9	0.401372	0.208932	0.228392	0.227257	0.868385
NUDT12_13947-371	0.30049	0.136328	0.365647	0.227404	0.868385
EFNB2_14131-37	-0.535297	-0.331462	0.110162	0.227454	0.868385
BIRC7_15504-39	0.485365	0.157499	0.146578	0.227965	0.868589
MRPL14_8021-59	0.357286	0.236869	0.282901	0.227978	0.868589
MYNN_12455-48	0.371756	0.0689346	0.264087	0.228096	0.868589
NT5C1A_23362-26	0.451446	0.257378	0.176315	0.228231	0.868589
MSH2_9739-4	0.593163	0.616289	0.0775502	0.228231	0.868589
PYCR2_18328-36	0.432913	0.124286	0.194415	0.22825	0.868589
ARHGAP6_25278-41	0.558244	0.170522	0.0960917	0.228389	0.868589
STARD10_23569-53	0.346663	0.175925	0.297295	0.228465	0.868589
EBI3_10851-77	-0.279729	-0.209157	0.399445	0.228582	0.868589
ITIH3_7145-1	0.387716	0.143999	0.244386	0.229015	0.868976
HSPB6_19127-1	-0.687044	-0.51894	0.0419698	0.229037	0.868976
PDP1_22005-8	0.53234	0.413741	0.112092	0.229043	0.868976
SGTA_3868-8	0.555551	0.260294	0.0976623	0.229451	0.869826
PALM_18306-1	0.511589	0.238359	0.126416	0.229707	0.869826
GGH_9370-69	0.504367	0.142962	0.131733	0.229709	0.869826
PEAR1_8892-14	0.396885	0.193626	0.233561	0.229776	0.869826
ASB9_19601-15	-0.529199	-0.563222	0.114171	0.229993	0.869826
MMP8_2954-56	0.4835	0.181677	0.148103	0.230064	0.869826
MOCOS_24419-3	-0.207728	-0.112513	0.530836	0.230164	0.869826
GLA_15588-17	0.427882	0.196899	0.199563	0.230326	0.869826
PDGFRB_3459-49	-0.195217	-0.0880635	0.55578	0.230424	0.869826
GPN1_16599-38	0.478814	0.285367	0.15199	0.230507	0.869826
OSCAR_8702-42	-0.541692	-0.0667127	0.106082	0.230582	0.869826
TRIB2_12363-70	-0.216749	-0.181823	0.513218	0.230775	0.870025
HINT2_5612-16	0.330133	0.158941	0.320683	0.231048	0.870025
COG8_9543-131	-0.259729	-0.184554	0.433771	0.231263	0.870025
HOXA11_22375-15	0.471825	0.350433	0.157937	0.231277	0.870025
RAB3B_16847-39	0.3767	0.167628	0.257867	0.23134	0.870025
EIF3B_24979-17	0.388252	0.195074	0.243744	0.231353	0.870025
PDAP1_19240-265	0.344846	0.161208	0.299808	0.231614	0.870556
RWDD4_21188-38	0.485921	0.212241	0.146125	0.232044	0.870809
ISG15_14151-4	0.29202	0.178821	0.379208	0.232077	0.870809
WFDC6_13412-5	-0.16251	-0.298449	0.62365	0.232149	0.870809
CHD7_14005-2	0.288549	0.0388617	0.384856	0.232264	0.870809
CTLA4_3022-4	-0.291537	-0.282634	0.379991	0.23228	0.870809
PSMD11_13572-43	0.350924	0.192732	0.291463	0.232562	0.871418
INHBA_19622-7	-0.441993	-0.322682	0.185378	0.233234	0.873175
CLEC3B_5701-81	-0.281194	-0.0621876	0.396999	0.23349	0.873175
IER2_22377-27	-0.230454	-0.276582	0.487067	0.233748	0.873175
POLR2E_20441-35	0.287742	0.184554	0.386176	0.233754	0.873175
CRABP2_11696-7	-0.640506	-0.419221	0.0572863	0.233907	0.873175
ARID3C_25484-120	0.356986	0.226175	0.2833	0.233964	0.873175
ANOS1_6603-18	-0.355777	-0.221828	0.284915	0.234037	0.873175
DLK2_9359-9	-0.389206	-0.233692	0.242604	0.234168	0.873175
CD1A_10814-7	0.468723	0.0774809	0.160634	0.234206	0.873175
ELAPOR1_9097-5	0.419087	0.141254	0.208808	0.234622	0.873175
ATP2A3_13510-7	-0.326798	-0.123058	0.325547	0.234653	0.873175
UBE2C_12556-7	0.494767	0.285465	0.139076	0.234691	0.873175
RAC3_16769-20	0.459051	0.214581	0.169273	0.234723	0.873175
KL_15384-15	-0.309483	-0.175761	0.351597	0.234833	0.873175
HTRA1_15594-47	0.122022	0.0368974	0.712405	0.235105	0.873175
TGM3_4471-50	-0.0914693	-0.29512	0.782232	0.235147	0.873175
CMC4_21133-33	0.339179	0.0940605	0.307735	0.235398	0.873175
CDX1_22104-39	-0.196452	-0.249641	0.553292	0.235403	0.873175
CNEP1R1_13532-25	0.212851	0.056795	0.520792	0.235444	0.873175
GUCA2B_6223-5	-0.243453	-0.213675	0.462963	0.235559	0.873175
FAM234B_9981-18	-0.453919	-0.196494	0.174	0.235624	0.873175
ADPRS_17332-3	0.421972	0.155269	0.20574	0.235754	0.873175
CA8_11390-24	0.550095	0.228697	0.100909	0.235797	0.873175
SHANK3_13242-134	0.492978	0.36521	0.140479	0.235912	0.873175
FUNDC1_22149-2	-0.235308	-0.270029	0.477986	0.236425	0.874565
GLIPR1_9265-10	-0.13684	-0.0219124	0.679372	0.236567	0.874565
NMS_9503-1	0.395228	0.0821795	0.235491	0.236648	0.874565
ELMO2_25061-8	0.426154	0.219845	0.201354	0.236811	0.874721
SYCE1L_24412-1	-0.289147	-0.474594	0.38388	0.237567	0.875437
ADAMTS13_3175-51	-0.168119	-0.0627672	0.611751	0.237633	0.875437
CARS1_14098-28	0.317016	0.126013	0.3401	0.237705	0.875437
CA6_3352-80	-0.134075	-0.091164	0.685491	0.237755	0.875437
TBCC_21326-28	0.571872	0.269017	0.0884604	0.23806	0.875437
COL9A3_20175-17	-0.35741	-0.134448	0.282735	0.238114	0.875437
CDH11_7763-25	0.474021	0.0890434	0.156049	0.238124	0.875437
OCRL_10011-65	-0.166813	-0.0800799	0.614512	0.238226	0.875437
CREB1_20128-1	0.368471	0.067351	0.268279	0.238547	0.875437
DPPA4_21589-80	-0.0833912	-0.108355	0.801028	0.238614	0.875437
MTHFS_14107-1	0.600645	0.223557	0.0739943	0.238701	0.875437
TNFRSF1A_2654-19	-0.643815	-0.354582	0.0560573	0.238752	0.875437
DMKN_8535-102	-0.268496	-0.0497804	0.418513	0.238905	0.875437
PRKACA_3466-8	0.207504	0.0715661	0.531276	0.23897	0.875437
CXCL8_3447-64	-0.495645	-0.11491	0.138391	0.239084	0.875437
ISLR2_13124-20	-0.115661	-0.0727569	0.726763	0.239224	0.875437
AKT1S1_23302-19	0.455591	0.206099	0.17245	0.239384	0.875437
CERS5_13494-6	-0.448973	-0.106697	0.178652	0.239403	0.875437
CD207_3361-26	-0.414451	-0.0435035	0.213808	0.239549	0.875437
PRPSAP2_19150-20	0.530991	0.161565	0.112981	0.239568	0.875437
RGS8_11666-72	0.509768	0.13237	0.12774	0.239706	0.875437
FGF6_4130-71	0.361264	0.190948	0.277637	0.239852	0.875437
MPZ_10615-18	-0.275536	-0.149866	0.406498	0.239862	0.875437
FAM118B_23350-66	0.565641	0.383287	0.091885	0.239957	0.875437
SCARB1_20534-6	0.276566	0.132711	0.404758	0.24002	0.875437
RHOB_18166-4	0.188249	0.0632326	0.569925	0.240527	0.875437
FGF8_14757-144	0.695455	0.711253	0.0396197	0.240592	0.875437
CDK16_16867-76	0.536914	0.259569	0.109119	0.240991	0.875437
NCBP2_21636-63	0.435619	0.127241	0.191687	0.241055	0.875437
[truncated: 5,275 more rows]
