# Supplementary material for: Integrative multi-omic profiling in blood reveals distinct immune and metabolic signatures between ACPA-negative and ACPA-positive rheumatoid arthritis
Source: Front Immunol. 2025 Oct 29;16:1667662. doi: 10.3389/fimmu.2025.1667662 (PMC12605004; doi:10.3389/fimmu.2025.1667662)
Supplement: Supplementary file 1 [file DataSheet1.zip › Supplementary/Supplementary Table S5.xlsx]

## Sheet: Supplementary Table S5
Supplementary Table S5. Spearman’s rank correlation coefficients (ρ) between metabolites and ESR.
Rank in ACPA-negative (Ordered by rho)	Rho (ρ) in ACPA-negative	P-value in ACPA-negative	BH-adjusted P-value (ACPA-negative)	Rho (ρ) in ACPA-positive	P-value in ACPA-positive	BH-adjusted P-value (ACPA-positive)	Metabolite
1	0.520293	0.000578754	0.144657	-0.061181	0.715195	0.860342	1-palmitoyl-2-stearoyl-GPC (16:0/18:0)
2	0.479807	0.00173059	0.183615	-0.320378	0.0498787	0.357576	5-(galactosylhydroxy)-lysine
3	0.457211	0.00301696	0.228642	0.381011	0.0182728	0.236432	mannose
4	0.443558	0.00414703	0.293333	0.216107	0.192529	0.515842	N-stearoyl-sphingosine (d18:1/18:0)*
5	0.414747	0.00779216	0.43513	-0.0983501	0.556905	0.799562	4-hydroxyphenylpyruvate
6	0.407591	0.00903987	0.456729	-0.0480238	0.774637	0.892389	quinolinate
7	0.3994	0.0106747	0.47191	-0.0622774	0.71031	0.85893	C-glycosyltryptophan
8	0.393845	0.0119215	0.50595	0.185955	0.263654	0.591229	N-palmitoyl-heptadecasphingosine (d17:1/16:0)*
9	0.389985	0.0128592	0.513943	-0.0822325	0.623558	0.823082	hydantoin-5-propionate
10	0.38808	0.0133444	0.513943	0.054712	0.744239	0.875429	X-12104
11	0.387241	0.0135631	0.513943	0.188903	0.256024	0.589243	valylglycine
12	0.383394	0.0146048	0.534335	-0.0300423	0.857901	0.937014	X-12117
13	0.379157	0.0158297	0.541784	0.0411163	0.806383	0.905726	1-stearoyl-2-docosahexaenoyl-GPC (18:0/22:6)
14	0.373239	0.0176847	0.546149	-0.0778638	0.642177	0.825878	X-12096
15	0.373118	0.0177246	0.546149	-0.0956299	0.567917	0.802344	X-18887
16	0.372001	0.018095	0.546149	0.170934	0.304852	0.635954	hypoxanthine
17	0.367764	0.0195605	0.546149	-0.043967	0.793242	0.899748	X-25422
18	0.358413	0.0231496	0.629787	0.0912432	0.585884	0.807416	X-12718
19	0.346297	0.0286	0.630354	0.120066	0.472747	0.746406	N1-methylinosine
20	0.345278	0.0291034	0.630354	-0.0791625	0.636619	0.824728	6-oxopiperidine-2-carboxylate
21	0.340147	0.031749	0.630354	0.27038	0.100631	0.453959	ceramide (d18:1/17:0, d17:1/18:0)*
22	0.338012	0.0329068	0.630354	0.0709392	0.672131	0.838978	sphingadienine
23	0.333587	0.0354168	0.630354	0.294173	0.0730161	0.421873	sphingomyelin (d18:1/17:0, d17:1/18:0, d19:1/16:0)
24	0.333398	0.035527	0.630354	0.261828	0.112299	0.455615	N-stearoyl-sphinganine (d18:0/18:0)*
25	0.331986	0.0363625	0.630354	0.084101	0.615663	0.819597	ceramide (d16:1/24:1, d18:1/22:1)*
26	0.331421	0.0367011	0.630354	-0.210186	0.205299	0.53519	pro-hydroxy-pro
27	0.331139	0.0368714	0.630354	-0.114468	0.49378	0.762592	1-linoleoylglycerol (18:2)
28	0.330291	0.0373862	0.630354	-0.197687	0.234164	0.569835	1-oleoylglycerol (18:1)
29	0.329256	0.0380232	0.630354	-0.361494	0.0257491	0.278774	erythritol
30	0.319652	0.0443629	0.692192	-0.162491	0.329708	0.656445	glutamate
31	0.317298	0.0460407	0.697845	0.211283	0.202891	0.530776	ceramide (d18:1/14:0, d16:1/16:0)*
32	0.311084	0.0507174	0.739691	0.39954	0.0129503	0.195681	N-acetylglucosamine/N-acetylgalactosamine
33	0.30647	0.0544307	0.756296	-0.368073	0.022988	0.259471	2-stearoyl-GPE (18:0)*
34	0.304927	0.0557204	0.756296	0.0220625	0.8954	0.950287	isoleucylglycine
35	0.303834	0.0566484	0.756296	-0.254482	0.123113	0.459514	hydroxyasparagine**
36	0.303175	0.0572139	0.756296	-0.239571	0.147429	0.470759	X-12127
37	0.299974	0.0600253	0.756296	-0.117867	0.480954	0.751251	dimethylglycine
38	0.298656	0.0612144	0.756296	-0.346912	0.0328564	0.298623	1-methyl-4-imidazoleacetate
39	0.298559	0.0613021	0.756296	-0.166722	0.3171	0.644904	1-palmitoyl-2-stearoyl-GPE (16:0/18:0)*
40	0.294701	0.0648943	0.782419	-0.0756539	0.651679	0.827071	arabitol/xylitol
41	0.292956	0.0665735	0.793645	0.196481	0.237088	0.571669	anthranilate
42	0.291123	0.0683727	0.800454	-0.22751	0.169532	0.493297	5,6-dihydrouridine
43	0.289805	0.0696907	0.803715	-0.00361823	0.9828	0.992151	gluconate
44	0.2861	0.0735032	0.829648	0.0304808	0.855848	0.937014	acisoga
45	0.277672	0.0827827	0.870096	0.216984	0.190686	0.512814	X-13729
46	0.272104	0.0893974	0.870096	-0.0663342	0.692335	0.849416	X-12026
47	0.271728	0.0898591	0.870096	-0.0100872	0.952071	0.976932	X-15503
48	0.27041	0.0914897	0.870096	-0.378927	0.018972	0.238011	N-acetylvaline
49	0.27041	0.0914897	0.870096	0.22433	0.175736	0.494579	1,2-dipalmitoyl-GPC (16:0/16:0)
50	0.270033	0.0919597	0.870096	0.106464	0.524662	0.781561	N-acetylneuraminate
51	0.269091	0.093143	0.870096	-0.0182008	0.913632	0.960717	mannonate*
52	0.269091	0.093143	0.870096	0.272683	0.0976538	0.453507	sphingomyelin (d18:2/21:0, d16:2/23:0)*
53	0.268997	0.093262	0.870096	-0.112713	0.500468	0.765125	arachidoylcarnitine (C20)*
54	0.267773	0.0948192	0.870096	0.0555892	0.740279	0.873677	cystine
55	0.266965	0.095859	0.870096	0.0409194	0.807293	0.905726	X-17325
56	0.261289	0.103405	0.870096	-0.0490213	0.770081	0.89101	X-11979
57	0.258829	0.106813	0.870096	-0.0665535	0.691368	0.849416	X-24337
58	0.257605	0.108541	0.870096	-0.0382655	0.819578	0.915514	X-12100
59	0.256475	0.110154	0.870096	-0.124774	0.455432	0.72993	pseudouridine
60	0.254874	0.11247	0.870096	-0.0917715	0.583707	0.807416	N-palmitoyl-sphinganine (d18:0/16:0)
61	0.252614	0.115802	0.870096	-0.0468177	0.780156	0.895804	3,4-dihydroxybutyrate
62	0.25252	0.115943	0.870096	-0.316321	0.0530146	0.368358	oleoyl-arachidonoyl-glycerol (18:1/20:4) [2]*
63	0.251485	0.117496	0.870096	-0.0462695	0.782668	0.895804	1-stearoyl-2-docosahexaenoyl-GPE (18:0/22:6)*
64	0.25092	0.11835	0.870096	-0.186723	0.261653	0.590668	isoleucine
65	0.247342	0.123867	0.870096	0.211941	0.201455	0.530383	hydroxypalmitoyl sphingomyelin (d18:1/16:0(OH))**
66	0.247154	0.124163	0.870096	-0.0337701	0.840482	0.930847	palmitoylcarnitine (C16)
67	0.247128	0.124203	0.870096	-0.102054	0.542071	0.785706	glucuronide of piperine metabolite C17H21NO3 (5)*
68	0.245863	0.126203	0.870096	0.200887	0.226525	0.562864	1-arachidonylglycerol (20:4)
69	0.2448	0.127903	0.870096	0.0946222	0.572022	0.802365	X-12112
70	0.244141	0.128965	0.870096	-0.340223	0.0366159	0.316962	palmitoyl-oleoyl-glycerol (16:0/18:1) [2]*
71	0.243527	0.129959	0.870096	0.135801	0.41625	0.708279	leucylglycine
72	0.24256	0.131539	0.870096	-0.284477	0.0834479	0.434256	indoleacetylglutamine
73	0.24028	0.135318	0.870096	-0.259197	0.116087	0.456375	1-stearoyl-GPC (18:0)
74	0.239527	0.136584	0.870096	0.297791	0.0693962	0.421395	sphingomyelin (d18:1/19:0, d19:1/18:0)*
75	0.239162	0.137202	0.870096	-0.178256	0.284286	0.61182	gulonate*
76	0.23915	0.137221	0.870096	0.314457	0.0545073	0.368358	glutamine conjugate of C6H10O2 (2)*
77	0.238244	0.138761	0.870096	-0.0957138	0.567576	0.802344	5-acetylamino-6-formylamino-3-methyluracil
78	0.237456	0.140112	0.870096	0.202402	0.22297	0.55852	glutamine conjugate of C6H10O2 (1)*
79	0.237079	0.14076	0.870096	0.192205	0.247653	0.582616	N-palmitoyl-sphingosine (d18:1/16:0)
80	0.234725	0.144864	0.870096	-0.0815746	0.626347	0.823082	sulfate*
81	0.234254	0.145695	0.870096	-0.314019	0.0548634	0.368418	3-(3-amino-3-carboxypropyl)uridine*
82	0.2303	0.152815	0.890863	-0.265227	0.107545	0.455615	4-hydroxyphenylacetylglutamine
83	0.229264	0.154721	0.892144	0.195713	0.238961	0.571669	sphingomyelin (d17:1/16:0, d18:1/15:0, d16:1/17:0)*
84	0.229264	0.154721	0.892144	-0.194398	0.242196	0.574878	X-15461
85	0.227664	0.157701	0.892144	-0.170934	0.304852	0.635954	X-11787
86	0.224462	0.163786	0.892144	-0.377612	0.0194251	0.238011	gamma-glutamylvaline
87	0.224274	0.164149	0.892144	0.0646896	0.699603	0.854175	dimethyl sulfone
88	0.223144	0.16634	0.892144	0.220273	0.183885	0.502158	stearoyl sphingomyelin (d18:1/18:0)
89	0.222862	0.166891	0.892144	-0.0304808	0.855848	0.937014	1-palmitoyl-2-docosahexaenoyl-GPE (16:0/22:6)*
90	0.222439	0.167719	0.892144	0.341467	0.0358913	0.316962	trans-2-hexenoylglycine
91	0.220131	0.172286	0.892144	-0.199661	0.229433	0.566111	N4-acetylcytidine
92	0.219137	0.174281	0.892144	-0.109314	0.513556	0.771788	5-acetylamino-6-amino-3-methyluracil
93	0.218154	0.17627	0.892144	-0.0764214	0.648373	0.827071	1-stearoyl-2-arachidonoyl-GPI (18:0/20:4)
94	0.217682	0.177231	0.892144	0.416786	0.0092395	0.181539	1H-indole-7-acetic acid
95	0.217589	0.17742	0.892144	0.278823	0.0900437	0.434256	X-21286
96	0.216177	0.180319	0.898208	-0.430131	0.00703057	0.169533	gamma-glutamylisoleucine*
97	0.215706	0.181293	0.898839	-0.268736	0.1028	0.455615	2-O-methylascorbic acid
98	0.21261	0.18779	0.911119	0.152063	0.362094	0.668847	N-stearoyl-sphingadienine (d18:2/18:0)*
99	0.208551	0.196559	0.911119	0.0685271	0.682687	0.847971	X-23680
100	0.208456	0.196765	0.911119	0.0164465	0.92193	0.961954	nervonate (24:1n9)*
101	0.208419	0.196847	0.911119	-0.178542	0.2835	0.611623	3-methoxytyramine sulfate
102	0.207421	0.199049	0.911119	0.408312	0.0109301	0.188658	3-bromo-5-chloro-2,6-dihydroxybenzoic acid*
103	0.207044	0.199884	0.911119	0.0809168	0.629142	0.823082	N-acetylmethionine
104	0.206008	0.202193	0.911119	-0.0292211	0.861747	0.939533	stearoyl-arachidonoyl-glycerol (18:0/20:4) [2]*
105	0.205443	0.203461	0.911119	0.253605	0.124454	0.459514	margaroylcarnitine (C17)*
106	0.205443	0.203461	0.911119	-0.0639221	0.703003	0.855375	2-hydroxynervonate*
107	0.20469	0.205159	0.911119	-0.102845	0.538927	0.784746	oleoyl-oleoyl-glycerol (18:1/18:1) [2]*
108	0.204556	0.205464	0.911119	-0.133875	0.422954	0.710054	1,2-dipalmitoyl-GPE (16:0/16:0)*
109	0.204314	0.206012	0.911119	0.136506	0.413811	0.707011	X-25790
110	0.203664	0.207489	0.911119	0.0819081	0.624933	0.823082	glycosyl ceramide (d18:1/23:1, d17:1/24:1)*
111	0.202525	0.210097	0.911119	-0.278933	0.0899121	0.434256	2-palmitoyl-GPC (16:0)*
112	0.201771	0.211834	0.911119	0.0280687	0.86715	0.941705	beta-citrylglutamate
113	0.199888	0.21622	0.911119	0.255359	0.121782	0.459514	sphingomyelin (d18:2/23:1)*
114	0.199606	0.216883	0.911119	0.0736803	0.660211	0.830942	glycosyl-N-palmitoyl-sphingosine (d18:1/16:0)
115	0.198438	0.219639	0.911119	0.376954	0.019655	0.238011	glutamine conjugate of C7H12O2*
116	0.198288	0.219996	0.911119	0.349104	0.031695	0.294986	sphingomyelin (d17:2/16:0, d18:2/15:0)*
117	0.198178	0.220257	0.911119	-0.282647	0.0855407	0.434256	1-palmitoyl-GPG (16:0)*
118	0.198005	0.220667	0.911119	0.0478045	0.77564	0.892575	sphingosine
119	0.197346	0.222239	0.911119	0.0752153	0.653571	0.827105	N-palmitoyl-sphingadienine (d18:2/16:0)*
120	0.195557	0.226543	0.911119	0.072255	0.666399	0.836745	N,N,N-trimethyl-5-aminovalerate
121	0.192544	0.233921	0.911119	-0.0486816	0.771632	0.891831	1-(1-enyl-stearoyl)-GPE (P-18:0)*
122	0.192083	0.235066	0.911119	-0.193456	0.244529	0.579119	X-17690
123	0.191791	0.23579	0.911119	0.0929826	0.57873	0.805845	hexanoylglutamine
124	0.190096	0.240034	0.911119	0.312922	0.0557617	0.370369	palmitoyl sphingomyelin (d18:1/16:0)
125	0.189626	0.241222	0.911119	-0.0811361	0.62821	0.823082	N-acetylalanine
126	0.188872	0.243131	0.911119	-0.166987	0.316321	0.644904	isobutyrylcarnitine (C4)
127	0.188025	0.245291	0.911119	-0.142317	0.394022	0.695611	piperine
128	0.187966	0.245441	0.911119	-0.109649	0.512262	0.771605	X-17346
129	0.187648	0.246255	0.911119	0.125871	0.451449	0.728296	X-24522
130	0.186424	0.249405	0.911119	-0.234637	0.156201	0.482783	propionylcarnitine (C3)
131	0.1852	0.252583	0.91527	0.397019	0.0135865	0.19747	3,5-dichloro-2,6-dihydroxybenzoic acid
132	0.184764	0.253721	0.91527	-0.296551	0.0706212	0.421395	2-methoxyhydroquinone sulfate (1)
133	0.184071	0.25554	0.91527	-0.130037	0.436488	0.718348	X-26054
134	0.183882	0.256035	0.91527	0.0717067	0.668785	0.838564	arginine
135	0.183788	0.256282	0.91527	0.144729	0.385972	0.689421	1-palmitoyl-2-arachidonoyl-GPI (16:0/20:4)*
136	0.18349	0.257069	0.91527	0.0310146	0.853351	0.937014	glycine conjugate of C10H12O2*
137	0.182431	0.25987	0.915816	0.0710489	0.671653	0.838978	X-24425
138	0.181562	0.262186	0.915816	-0.138994	0.40527	0.706061	hydroquinone sulfate
139	0.181039	0.263587	0.915816	-0.316777	0.0526541	0.368358	N-acetyl-cadaverine
140	0.180399	0.265309	0.915816	-0.143413	0.390351	0.694904	N2,N2-dimethylguanosine
141	0.180304	0.265563	0.915816	0.260403	0.114339	0.455615	phosphate
142	0.179645	0.267343	0.915816	-0.122362	0.46426	0.73961	cytidine
143	0.179551	0.267598	0.915816	-0.247026	0.134866	0.461589	N6-carbamoylthreonyladenosine
144	0.178306	0.270985	0.915816	0.0842653	0.614971	0.819597	1-stearoyl-GPS (18:0)*
145	0.177771	0.27245	0.915816	-0.222795	0.178789	0.49682	X-11483
146	0.177668	0.272731	0.915816	0.0137054	0.934911	0.967747	phenol sulfate
147	0.176821	0.275062	0.915816	0.145826	0.382345	0.687573	inosine 5'-monophosphate (IMP)
148	0.175503	0.278714	0.916389	-0.22444	0.17552	0.494579	oleoyl-arachidonoyl-glycerol (18:1/20:4) [1]*
149	0.174311	0.282041	0.923598	0.00701717	0.966648	0.98522	X-26108
150	0.173149	0.285313	0.926449	-0.108657	0.516108	0.773434	kynurenine
151	0.172113	0.288249	0.926449	0.0624967	0.709334	0.85893	ceramide (d18:2/24:1, d18:1/24:2)*
152	0.171534	0.289897	0.926449	0.116551	0.485898	0.75261	linoleoyl-docosahexaenoyl-glycerol (18:2/22:6) [1]*
153	0.171171	0.290935	0.926972	-0.167425	0.315033	0.644904	dimethylarginine (SDMA + ADMA)
154	0.170773	0.292075	0.927227	-0.149806	0.369348	0.676626	N-carbamoylvaline
155	0.17023	0.293636	0.927227	-0.266543	0.105747	0.455615	1-arachidonoyl-GPI (20:4)*
156	0.16885	0.297626	0.93011	-0.209868	0.206002	0.535707	glucuronide of piperine metabolite C17H21NO3 (4)*
157	0.168159	0.299637	0.93011	0.204375	0.218394	0.55701	sphingomyelin (d18:1/14:0, d16:1/16:0)*
158	0.168159	0.299637	0.93011	-0.359082	0.026828	0.27921	X-23659
159	0.167688	0.301011	0.93011	-0.100982	0.546347	0.788673	N1-methyl-2-pyridone-5-carboxamide
160	0.167123	0.302666	0.930521	0.260951	0.113551	0.455615	1-stearoyl-GPI (18:0)
161	0.166652	0.30405	0.930521	-0.15795	0.343585	0.662429	glucuronide of piperine metabolite C17H21NO3 (3)*
162	0.166181	0.305437	0.931232	-0.280906	0.0875683	0.434256	1-palmitoyl-2-linoleoyl-GPE (16:0/18:2)
163	0.165051	0.308784	0.933686	-0.116551	0.485898	0.75261	N-formylphenylalanine
164	0.164769	0.309624	0.933686	0.250864	0.128717	0.459514	3-hydroxybutyroylglycine**
165	0.163263	0.31413	0.933686	0.106902	0.522946	0.781473	suberoylcarnitine (C8-DC)
166	0.163248	0.314173	0.933686	-0.329989	0.0430415	0.333299	1,2-dilinoleoyl-GPE (18:2/18:2)*
167	0.161379	0.319819	0.933686	0.208761	0.208459	0.540084	homostachydrine*
168	0.160532	0.322401	0.933686	0.00197358	0.990617	0.997197	fructosyllysine
169	0.159026	0.327022	0.933686	-0.312812	0.0558521	0.370369	palmitoyl-linoleoyl-glycerol (16:0/18:2) [2]*
170	0.156954	0.333444	0.933686	0.0510938	0.76064	0.886797	serotonin
171	0.15573	0.337275	0.933686	-0.154816	0.353364	0.664764	leucine
172	0.154296	0.341797	0.933686	-0.0290618	0.862493	0.939533	X-22776
173	0.153753	0.34352	0.933686	0.026753	0.873326	0.943735	aspartate
174	0.152152	0.348628	0.933686	-0.463024	0.00341881	0.125081	2,3-dihydroxy-5-methylthio-4-pentenoate (DMTPA)*
175	0.15161	0.35037	0.933686	-0.0220741	0.895345	0.950287	homovanillate (HVA)
176	0.151312	0.351327	0.933686	-0.122691	0.463051	0.73961	X-24241
177	0.151305	0.35135	0.933686	-0.0558085	0.73929	0.873482	docosapentaenoate (n3 DPA; 22:5n3)
178	0.151305	0.35135	0.933686	-0.1876	0.259379	0.590668	1-stearoyl-2-oleoyl-GPC (18:0/18:1)
179	0.151211	0.351654	0.933686	-0.15997	0.33737	0.656445	oleoyl-linoleoyl-glycerol (18:1/18:2) [1]
180	0.151023	0.352261	0.933686	-0.15986	0.337705	0.656445	2-aminoadipate
181	0.15074	0.353172	0.933686	-0.295177	0.0719968	0.421873	palmitoyl-oleoyl-glycerol (16:0/18:1) [1]*
182	0.15074	0.353172	0.933686	-0.414146	0.00974045	0.184547	palmitoyl-arachidonoyl-glycerol (16:0/20:4) [2]*
183	0.150175	0.355	0.933686	-0.0176526	0.916224	0.961954	carnitine
184	0.148629	0.360034	0.933686	-0.292419	0.0748236	0.421873	X-25520
185	0.14848	0.360519	0.933686	-0.179705	0.280324	0.606987	oleoyl-linoleoyl-glycerol (18:1/18:2) [2]
186	0.14844	0.36065	0.933686	0.289995	0.0773781	0.421873	cinnamoylglycine
187	0.14801	0.362061	0.933686	0.1876	0.259379	0.590668	cis-3,4-methyleneheptanoylcarnitine
188	0.147467	0.363843	0.933686	-0.057027	0.733802	0.870556	indoleacetoylcarnitine*
189	0.146692	0.366399	0.933686	0.137054	0.411921	0.706702	hippurate
190	0.145427	0.370589	0.933686	0.0616229	0.713224	0.858945	heptenedioate (C7:1-DC)*
191	0.144096	0.375031	0.933686	-0.129669	0.437797	0.718348	propionylglycine
192	0.14349	0.377064	0.933686	-0.214791	0.195317	0.520683	uracil
193	0.14349	0.377064	0.933686	-0.0674307	0.687505	0.848784	(N(1) + N(8))-acetylspermidine
194	0.143396	0.377381	0.933686	-0.0926486	0.5801	0.806666	X-24728
195	0.142925	0.378965	0.933686	-0.243847	0.140123	0.463529	beta-hydroxyisovaleroylcarnitine
196	0.142831	0.379283	0.933686	-0.225768	0.172911	0.494579	linoleoyl-linolenoyl-glycerol (18:2/18:3) [1]*
197	0.142455	0.380554	0.934233	-0.0253276	0.880024	0.945046	gamma-tocopherol/beta-tocopherol
198	0.141984	0.382146	0.934233	-0.325164	0.0463726	0.33932	flavin adenine dinucleotide (FAD)
199	0.141607	0.383423	0.935199	-0.306343	0.0614004	0.390095	X-11299
200	0.140101	0.388555	0.936783	0.18738	0.259946	0.590668	glycerol
201	0.139536	0.390489	0.936783	0.26117	0.113237	0.455615	adipoylcarnitine (C6-DC)
202	0.138648	0.393542	0.93831	0.0781637	0.640892	0.82567	docosahexaenoylcarnitine (C22:6)*
203	0.137559	0.397305	0.942054	-0.33496	0.0398148	0.32247	carboxyethyl-GABA
204	0.137276	0.398284	0.942054	0.0234637	0.888797	0.950213	sphinganine
205	0.136146	0.402216	0.942054	-0.147251	0.37766	0.681457	pantothenate
206	0.135299	0.405178	0.942751	-0.41818	0.00898399	0.181539	myo-inositol
207	0.134006	0.409723	0.9473	-0.00383752	0.981757	0.992042	X-12729
208	0.133981	0.409812	0.9473	0.230032	0.164725	0.48956	sphingomyelin (d18:0/18:0, d19:0/17:0)*
209	0.132474	0.415145	0.947922	-0.0606328	0.717641	0.861742	maltose
210	0.132004	0.416819	0.947922	0.134971	0.419131	0.708279	inosine
211	0.131627	0.418161	0.947922	-0.214353	0.196253	0.521866	N-methylpipecolate
212	0.131062	0.420179	0.947922	-0.260622	0.114023	0.455615	palmitoyl-linoleoyl-glycerol (16:0/18:2) [1]*
213	0.130968	0.420516	0.947922	-0.439889	0.00571794	0.151668	erythronate*
214	0.130026	0.423893	0.947922	-0.125761	0.451847	0.728296	2-hydroxy-4-(methylthio)butanoic acid
215	0.129556	0.425588	0.947922	-0.145935	0.381983	0.687573	undecanedioate (C11-DC)
216	0.129367	0.426266	0.947922	-0.152185	0.361705	0.668847	1-palmitoyl-2-oleoyl-GPE (16:0/18:1)
217	0.128991	0.427626	0.947922	-0.0766407	0.647429	0.827071	N-acetylthreonine
218	0.12852	0.429328	0.947922	0.00570145	0.972899	0.988324	1-(1-enyl-oleoyl)-GPE (P-18:1)*
219	0.12852	0.429328	0.947922	-0.13519	0.418369	0.708279	oleoyl-oleoyl-glycerol (18:1/18:1) [1]*
220	0.127767	0.43206	0.947922	-0.376077	0.0199651	0.238011	N-acetylglucosaminylasparagine
221	0.126919	0.435145	0.947922	-0.318514	0.0513005	0.362866	N1-methyladenosine
222	0.126543	0.43652	0.947922	-0.0190779	0.909487	0.957307	1-stearoyl-2-arachidonoyl-GPE (18:0/20:4)
223	0.125884	0.438932	0.947922	0.00471466	0.977588	0.990243	1-palmitoyl-2-arachidonoyl-GPE (16:0/20:4)*
224	0.125507	0.440314	0.947922	-0.0793818	0.635682	0.824522	butyrylcarnitine (C4)
225	0.12513	0.441698	0.947922	-0.231676	0.161643	0.483108	cysteine s-sulfate
226	0.124565	0.443778	0.947922	-0.19681	0.236288	0.571669	X-24422
227	0.124515	0.443964	0.947922	-0.337393	0.0383093	0.318759	2,3-dihydroxy-2-methylbutyrate
228	0.124283	0.44482	0.947922	0.0162272	0.922968	0.961954	behenoyl sphingomyelin (d18:1/22:0)*
229	0.123812	0.44656	0.947922	-0.252947	0.125468	0.459514	1-stearoyl-GPE (18:0)
230	0.123718	0.446909	0.947922	-0.310949	0.0574081	0.375988	palmitoyl-arachidonoyl-glycerol (16:0/20:4) [1]*
231	0.123341	0.448304	0.947922	-0.233211	0.158804	0.482783	adenine
232	0.122965	0.449702	0.948167	-0.0939643	0.574709	0.804441	glucuronate
233	0.1224	0.451803	0.948355	0.283757	0.0842665	0.434256	4-hydroxychlorothalonil
234	0.121741	0.454261	0.948355	0.444464	0.00517931	0.14852	N-acetyltheanine
235	0.121647	0.454612	0.948355	-0.248233	0.13291	0.461589	2-methylbutyrylcarnitine (C5)
236	0.121647	0.454612	0.948355	0.229264	0.166177	0.491605	sphingomyelin (d18:1/18:1, d18:2/18:0)
237	0.121364	0.455668	0.948355	-0.332439	0.0414261	0.328008	linoleoyl-linoleoyl-glycerol (18:2/18:2) [2]*
238	0.120799	0.457784	0.948355	-0.0216045	0.89756	0.95041	1-stearoyl-2-arachidonoyl-GPS (18:0/20:4)
239	0.120046	0.460614	0.948355	-0.249	0.131677	0.461086	N6,N6,N6-trimethyllysine
240	0.120046	0.460614	0.948355	-0.129598	0.43805	0.718348	3-ureidopropionate
241	0.119764	0.461677	0.948355	-0.112055	0.502988	0.767409	O-sulfo-tyrosine
242	0.119481	0.462742	0.948355	-0.0965958	0.563996	0.801476	X-25371
243	0.119033	0.464435	0.948355	-0.285181	0.082654	0.434138	4-hydroxyphenylacetoylcarnitine
244	0.118828	0.46521	0.948355	-0.102407	0.540669	0.784746	palmitoleoyl-arachidonoyl-glycerol (16:1/20:4) [2]*
245	0.118728	0.465588	0.948355	0.0348666	0.835373	0.927124	creatine
246	0.118445	0.466657	0.948355	0.223015	0.17835	0.49682	cholesterol
247	0.118168	0.467707	0.948355	-0.0681982	0.684131	0.847971	adipate (C6-DC)
248	0.117808	0.469074	0.948355	-0.123458	0.460236	0.736517	1,7-dimethylurate
249	0.117332	0.470888	0.948355	-0.140204	0.401155	0.702352	2-oleoylglycerol (18:1)
250	0.117316	0.470949	0.948355	0.0945126	0.57247	0.802365	10-heptadecenoate (17:1n7)
251	0.116492	0.47409	0.948355	-0.197465	0.234701	0.569836	carnitine of C10H14O2 (5)*
252	0.11624	0.475052	0.948355	0.0818836	0.625037	0.823082	X-21733
253	0.115997	0.475982	0.948355	-0.169509	0.308962	0.639004	linoleoyl-linoleoyl-glycerol (18:2/18:2) [1]*
254	0.115621	0.477425	0.948355	0.11381	0.496283	0.764232	arachidonate (20:4n6)
255	0.115621	0.477425	0.948355	-0.257443	0.118665	0.459514	1-stearoyl-2-oleoyl-GPE (18:0/18:1)
256	0.114114	0.483221	0.948355	-0.075325	0.653098	0.827105	glycosyl-N-behenoyl-sphingadienine (d18:2/22:0)*
257	0.113926	0.483948	0.948355	-0.134861	0.419512	0.708279	5-hydroxylysine
258	0.113455	0.485768	0.948355	0.0163369	0.922449	0.961954	palmitate (16:0)
259	0.113079	0.487226	0.948355	0.0964861	0.56444	0.801476	linolenate [alpha or gamma; (18:3n3 or 6)]
260	0.112064	0.491167	0.948355	0.327425	0.0447869	0.337013	acetoacetate
261	0.111666	0.492716	0.948355	-0.0551506	0.742258	0.874651	ximenoylcarnitine (C26:1)*
262	0.11129	0.494185	0.948355	-0.328601	0.0439792	0.333299	N,N-dimethyl-pro-pro
263	0.11119	0.494575	0.948355	0.190597	0.251706	0.585659	4-hydroxycoumarin
264	0.11088	0.495787	0.948355	-0.16522	0.32154	0.644904	sucrose
265	0.110819	0.496025	0.948355	-0.0674307	0.687505	0.848784	glucose
266	0.110348	0.497869	0.948355	0.227291	0.169955	0.493297	5-dodecenoylcarnitine (C12:1)
267	0.108842	0.503791	0.948355	0.0460502	0.783673	0.895989	oleate/vaccenate (18:1)
268	0.108748	0.504162	0.948355	-0.000877147	0.99583	0.999277	undecenoylcarnitine (C11:1)
269	0.108371	0.505648	0.948355	0.0168851	0.919855	0.961954	eicosapentaenoate (EPA; 20:5n3)
270	0.107806	0.507883	0.948355	0.294063	0.0731281	0.421873	4-ethylphenylsulfate
271	0.107806	0.507883	0.948355	-0.0862893	0.606472	0.817988	hydroxy-N6,N6,N6-trimethyllysine*
272	0.107712	0.508255	0.948355	0.0563567	0.73682	0.872506	vanillylmandelate (VMA)
273	0.107524	0.509001	0.948355	0.185845	0.263941	0.591229	(16 or 17)-methylstearate (a19:0 or i19:0)
274	0.107524	0.509001	0.948355	0.062716	0.708359	0.85893	phenylacetylcarnitine
275	0.107053	0.510869	0.948355	0.202621	0.222458	0.55852	phosphoethanolamine
276	0.106864	0.511617	0.948355	-0.30744	0.0604305	0.386245	1-stearoyl-2-linoleoyl-GPE (18:0/18:2)*
277	0.106864	0.511617	0.948355	0.0585495	0.726964	0.865311	lactosyl-N-behenoyl-sphingosine (d18:1/22:0)*
278	0.106582	0.51274	0.948355	0.103394	0.536754	0.784746	palmitoleate (16:1n7)
279	0.106394	0.513489	0.948355	0.228277	0.168059	0.493297	sphingomyelin (d18:2/16:0, d18:1/16:1)*
280	0.10587	0.515576	0.948355	-0.134342	0.42132	0.709556	1-palmitoyl-2-gamma-linolenoyl-GPC (16:0/18:3n6)*
281	0.104892	0.519487	0.951024	0.0305905	0.855335	0.937014	N,N-dimethylalanine
282	0.104793	0.519881	0.951024	0.126309	0.449862	0.728296	3-phosphoglycerate
283	0.103946	0.523281	0.951844	-0.0901268	0.590496	0.8105	arachidate (20:0)
284	0.102911	0.527446	0.951844	-0.0382316	0.819735	0.915514	N-carbamoylalanine
285	0.102657	0.528473	0.951844	-0.280556	0.0879813	0.434256	N-stearoylserine*
286	0.101121	0.534691	0.951844	-0.202402	0.22297	0.55852	N,N,N-trimethyl-alanylproline betaine (TMAP)
287	0.100933	0.535456	0.951844	-0.407873	0.0110243	0.188658	1-ribosyl-imidazoleacetate*
288	0.100744	0.536222	0.951844	-0.346254	0.0332116	0.298623	thymol sulfate
289	0.100368	0.537754	0.951844	-0.0450634	0.788202	0.896909	stearoyl-arachidonoyl-glycerol (18:0/20:4) [1]*
290	0.10018	0.538521	0.951844	-0.103832	0.535018	0.784746	glycerophosphoethanolamine
291	0.0986731	0.544677	0.951844	-0.291103	0.0762021	0.421873	1-oleoyl-GPC (18:1)
292	0.098579	0.545063	0.951844	0.106135	0.525951	0.781561	spermidine
293	0.098579	0.545063	0.951844	-0.0831096	0.619847	0.822072	urate
294	0.098579	0.545063	0.951844	0.00559181	0.97342	0.988324	1-palmitoyl-2-oleoyl-GPI (16:0/18:1)*
295	0.0969783	0.551642	0.95322	0.140343	0.400681	0.702352	docosadienoate (22:2n6)
296	0.0964134	0.553973	0.95322	0.0163369	0.922449	0.961954	glycosyl ceramide (d18:2/24:1, d18:1/24:2)*
297	0.0950011	0.55982	0.95322	-0.160079	0.337035	0.656445	linoleoyl-arachidonoyl-glycerol (18:2/20:4) [1]*
298	0.0938713	0.564519	0.95322	0.0878243	0.600059	0.815586	nicotinamide
299	0.0933063	0.566875	0.95322	0.224878	0.174655	0.494579	(S)-3-hydroxybutyrylcarnitine
300	0.0932122	0.567268	0.95322	-0.0316869	0.850208	0.937014	1-palmitoyl-2-linoleoyl-GPI (16:0/18:2)
301	0.0932122	0.567268	0.95322	-0.322242	0.0484887	0.352374	X-26111
302	0.0930239	0.568055	0.95322	-0.0811361	0.62821	0.823082	ribonate
303	0.0922308	0.571373	0.95322	-0.295264	0.0719096	0.421873	delta-tocopherol
304	0.0917057	0.573575	0.95322	0.0561374	0.737807	0.872702	xanthine
305	0.0915174	0.574366	0.95322	0.0584399	0.727456	0.865311	1-(1-enyl-palmitoyl)-GPE (P-16:0)*
306	0.09067	0.577929	0.95322	0.182008	0.274105	0.599953	palmitoyl-sphingosine-phosphoethanolamine (d18:1/16:0)
307	0.0901993	0.579914	0.95322	0.0787239	0.638494	0.824809	10-nonadecenoate (19:1n9)
308	0.0892054	0.584112	0.95322	-0.269792	0.101403	0.453959	X-24462
309	0.0888811	0.585486	0.95322	-0.204814	0.217386	0.555776	cerotoylcarnitine (C26)*
310	0.0885045	0.587082	0.95322	-0.0594267	0.723034	0.865311	N-acetyltaurine
311	0.0878454	0.58988	0.95322	-0.0481334	0.774136	0.892389	X-11381
312	0.0877196	0.590415	0.95322	0.165989	0.319262	0.644904	X-11843
313	0.0873747	0.591883	0.95322	0.282441	0.0857782	0.434256	2-piperidinone
314	0.0873747	0.591883	0.95322	-0.00964861	0.954153	0.977178	X-25419
315	0.0871904	0.592667	0.95322	0.300642	0.0666448	0.41351	dihomo-linolenoyl-choline
316	0.0868097	0.594289	0.95322	0.253605	0.124454	0.459514	sphingomyelin (d18:2/23:0, d18:1/23:1, d17:1/24:1)*
317	0.0862448	0.596701	0.95322	-0.181131	0.276463	0.602315	1-palmitoyl-GPE (16:0)
318	0.0860565	0.597505	0.95322	-0.228935	0.166803	0.491605	X-23593
319	0.0854916	0.599922	0.95322	-0.286059	0.0816707	0.433263	beta-hydroxyisovalerate
320	0.0853974	0.600325	0.95322	-0.117654	0.481752	0.751251	2-linoleoylglycerol (18:2)
321	0.0853033	0.600729	0.95322	-0.337153	0.0384554	0.318759	linoleoyl-arachidonoyl-glycerol (18:2/20:4) [2]*
322	0.085115	0.601536	0.95322	0.279042	0.0897806	0.434256	docosahexaenoylcholine
323	0.084441	0.604428	0.953431	-0.171921	0.302026	0.6333	X-12544
324	0.0843617	0.604768	0.953431	0.166439	0.317935	0.644904	alpha-tocopherol
325	0.083891	0.606792	0.953788	-0.154597	0.354054	0.664764	1-arachidonoyl-GPE (20:4n6)*
326	0.0832319	0.609631	0.954106	0.0786143	0.638963	0.824809	eicosenoate (20:1)
327	0.0827611	0.611662	0.954106	-0.340443	0.0364873	0.316962	N-acetylisoleucine
328	0.0825728	0.612476	0.954106	-0.385396	0.0168711	0.22099	1-oleoyl-GPE (18:1)
329	0.0820079	0.614918	0.954836	-0.471686	0.00279408	0.123521	X-17146
330	0.0812547	0.618181	0.955531	-0.0786025	0.639013	0.824809	X-23276
331	0.0805014	0.621452	0.955531	-0.0835482	0.617994	0.820641	succinate
332	0.0803131	0.622271	0.955531	0.0100872	0.952071	0.976932	trimethylamine N-oxide
333	0.0800815	0.623278	0.955531	-0.156571	0.347868	0.664764	X-24812
334	0.0793716	0.626371	0.955531	0.0984597	0.556463	0.799562	sphingomyelin (d18:1/21:0, d17:1/22:0, d16:1/23:0)*
335	0.0790891	0.627603	0.955531	-0.326755	0.0452518	0.338114	X-12015
336	0.0780681	0.632066	0.955531	-0.0780831	0.641237	0.82567	X-26058
337	0.078043	0.632176	0.955531	-0.236897	0.152136	0.478556	14-HDoHE/17-HDoHE
338	0.077771	0.633367	0.955531	-0.0416645	0.803852	0.9054	X-25810
339	0.0771119	0.636257	0.955531	-0.0283976	0.865607	0.940993	X-12798
340	0.077101	0.636305	0.955531	-0.212293	0.20069	0.529682	isovalerate (i5:0)
341	0.0769236	0.637083	0.955531	0.252728	0.125807	0.459514	linoleoylcholine*
342	0.0763587	0.639566	0.955531	-0.187312	0.260124	0.590668	sulfate of piperine metabolite C16H19NO3 (3)*
343	0.0762645	0.63998	0.955531	0.113152	0.498792	0.764766	X-23665
344	0.0759821	0.641223	0.955531	0.160737	0.335027	0.656445	5,6-dihydrothymine
345	0.0744756	0.647869	0.961384	-0.631326	2.1377e-05	0.00733612	gamma-glutamyltyrosine
346	0.0726867	0.655797	0.963436	-0.0315773	0.85072	0.937014	oleoylcarnitine (C18:1)
347	0.0717014	0.660179	0.963436	0.000548217	0.997394	0.999277	behenoylcarnitine (C22)*
348	0.0710861	0.662921	0.963436	0.0569049	0.734352	0.870556	1-palmitoyl-GPI (16:0)
349	0.0710861	0.662921	0.963436	0.24582	0.136842	0.462388	stearoylcholine*
350	0.0705211	0.665443	0.963436	-0.137383	0.410789	0.706702	betaine
351	0.0701577	0.667067	0.963436	-0.0063166	0.969977	0.986716	X-12847
352	0.0693913	0.670497	0.963436	-0.40875	0.0108365	0.188658	1-linoleoyl-GPE (18:2)*
353	0.0688264	0.673029	0.963436	-0.0874954	0.601431	0.815586	2'-O-methyluridine
354	0.0686381	0.673874	0.963436	-0.376515	0.0198095	0.238011	N-acetyl-aspartyl-glutamate (NAAG)
355	0.0686381	0.673874	0.963436	-0.125432	0.45304	0.728296	X-24334
356	0.0676024	0.678529	0.963436	-0.0425416	0.799806	0.903721	N1-methyl-4-pyridone-3-carboxamide
357	0.0675082	0.678952	0.963436	0.064251	0.701545	0.855375	3-methoxytyrosine
358	0.0675082	0.678952	0.963436	-0.141001	0.398454	0.699933	stearoylcarnitine (C18)
359	0.0672421	0.68015	0.963436	0.155183	0.352211	0.664764	3-phenylpropionate (hydrocinnamate)
360	0.0671316	0.680648	0.963436	0.00032893	0.998436	0.999378	linoleate (18:2n6)
361	0.0670375	0.681072	0.963436	-0.160627	0.335361	0.656445	3-hydroxyisobutyrate
362	0.0662842	0.684469	0.963436	0.175758	0.291198	0.61981	palmitoleoylcarnitine (C16:1)*
363	0.0660959	0.685319	0.963436	-0.174881	0.29365	0.620644	glycosyl-N-stearoyl-sphingosine (d18:1/18:0)
364	0.065531	0.687872	0.963436	0.0168851	0.919855	0.961954	1-oleoyl-2-arachidonoyl-GPE (18:1/20:4)*
365	0.065531	0.687872	0.963436	-0.233211	0.158804	0.482783	lyxonate
366	0.0647778	0.691281	0.963436	-0.133107	0.425642	0.711191	urea
367	0.0635538	0.696834	0.963436	-0.0104161	0.95051	0.976932	margarate (17:0)
368	0.0628005	0.700259	0.963436	-0.231179	0.162571	0.484516	3-methylcytidine
369	0.0628005	0.700259	0.963436	-0.151089	0.365215	0.671565	1-stearoyl-2-oleoyl-GPI (18:0/18:1)*
370	0.0627064	0.700687	0.963436	-0.242202	0.142901	0.4663	ectoine
371	0.0620031	0.703891	0.963436	-0.27038	0.100631	0.453959	3-hydroxyhippurate
372	0.0615765	0.705837	0.963436	-0.0191876	0.908969	0.957307	stearate (18:0)
373	0.0614824	0.706266	0.963436	-0.153754	0.356718	0.66601	X-23780
374	0.0613882	0.706696	0.963436	-0.305576	0.0620867	0.392107	1-linolenoyl-GPC (18:3)*
375	0.061347	0.706884	0.963436	0.12546	0.45294	0.728296	X-11850
376	0.0612941	0.707126	0.963436	-0.412149	0.0101344	0.188643	1-oleoyl-2-linoleoyl-GPE (18:1/18:2)*
377	0.0609175	0.708846	0.963436	-0.0590978	0.724507	0.865311	mannitol/sorbitol
378	0.0600701	0.712722	0.963436	-0.250096	0.12993	0.459518	X-07765
379	0.0598438	0.713759	0.963436	-0.0144888	0.9312	0.967747	methyl indole-3-acetate
380	0.0591285	0.717038	0.963436	-0.134752	0.419894	0.708279	imidazole propionate
381	0.0590344	0.71747	0.963436	0.267968	0.103824	0.455615	sphingomyelin (d18:0/20:0, d16:0/22:0)*
382	0.0588461	0.718334	0.963436	0.0888111	0.595953	0.813778	myristoylcarnitine (C14)
383	0.0586605	0.719186	0.963436	-0.0761091	0.649717	0.827071	tyramine O-sulfate
384	0.0583753	0.720496	0.963436	-0.255688	0.121286	0.459514	X-12411
385	0.0575279	0.724393	0.963436	-0.198564	0.232053	0.568272	formiminoglutamate
386	0.0570572	0.726561	0.963436	-0.188915	0.255992	0.589243	orotidine
387	0.056589	0.728719	0.963436	-0.296695	0.0704779	0.421395	S-adenosylhomocysteine (SAH)
388	0.0565864	0.728732	0.963436	-0.363577	0.0248465	0.276161	diacylglycerol (16:1/18:2 [2], 16:0/18:3 [1])*
389	0.0565864	0.728732	0.963436	0.159531	0.338713	0.656445	3-hydroxyoleoylcarnitine
390	0.0559599	0.731623	0.963436	-0.590355	9.56274e-05	0.0122506	N,N-dimethyl-5-aminovalerate
391	0.0559273	0.731773	0.963436	-0.255469	0.121617	0.459514	cysteinylglycine disulfide*
392	0.055739	0.732643	0.963436	0.281893	0.0864142	0.434256	palmitoylcholine
393	0.0555507	0.733513	0.963436	0.244285	0.139389	0.463529	oleoylcholine
394	0.0552682	0.734819	0.963436	-0.242092	0.143087	0.4663	2-aminoheptanoate
395	0.0547975	0.736997	0.963436	-0.021819	0.896548	0.950287	2-hydroxyglutarate
396	0.0544209	0.738741	0.963436	-0.113481	0.497536	0.764766	lignoceroylcarnitine (C24)*
397	0.0541384	0.74005	0.963436	0.0663342	0.692335	0.849416	1-palmitoyl-2-docosahexaenoyl-GPC (16:0/22:6)
398	0.0535735	0.74267	0.963436	-0.161176	0.333692	0.656445	N-acetylputrescine
399	0.0523495	0.748356	0.963436	-0.0276301	0.869208	0.942975	1-oleoyl-2-docosahexaenoyl-GPE (18:1/22:6)*
400	0.0516904	0.751423	0.963436	0.0339894	0.83946	0.930687	myristate (14:0)
401	0.0509372	0.754933	0.96504	-0.2642	0.108965	0.455615	X-13507
402	0.0503722	0.757568	0.966286	-0.46423	0.00332512	0.125081	azelate (C9-DC)
403	0.0501934	0.758403	0.966286	0.0166658	0.920892	0.961954	p-cresol glucuronide*
404	0.0498541	0.759988	0.966286	0.0235785	0.888256	0.950213	X-24531
405	0.049619	0.761086	0.966286	-0.438025	0.0059509	0.153998	1-methylhistidine
406	0.0490541	0.763728	0.966286	-0.119621	0.474402	0.746796	octadecanedioate (C18-DC)
407	0.0487739	0.76504	0.966286	0.195165	0.240306	0.571669	palmitoloelycholine
408	0.048559	0.766046	0.966286	-0.11063	0.508469	0.769595	paraxanthine
409	0.0479242	0.76902	0.966286	-0.181898	0.274399	0.599953	1-methyl-5-imidazolelactate
410	0.0474535	0.771228	0.966286	-0.0732417	0.662113	0.832348	adenosine 5'-diphosphate (ADP)
411	0.0474535	0.771228	0.966286	-0.0913329	0.585514	0.807416	N-acetylserine
412	0.047171	0.772554	0.966286	-0.527713	0.00066212	0.0501792	gamma-glutamylphenylalanine
413	0.0463236	0.776534	0.966286	0.0671017	0.688953	0.848988	X-16580
414	0.0460412	0.777862	0.966286	0.0258758	0.877447	0.94419	X-11315
415	0.0456646	0.779634	0.966286	-0.220383	0.183661	0.502158	N6-methyladenosine
416	0.0456646	0.779634	0.966286	-0.0105258	0.94999	0.976932	phytanate
417	0.0455704	0.780077	0.966286	-0.152843	0.359609	0.668847	2-hydroxystearate
418	0.0453821	0.780964	0.966286	-0.310071	0.0581522	0.377427	trans-urocanate
419	0.0448172	0.783625	0.966286	0.0308098	0.854309	0.937014	ribitol
420	0.0444823	0.785203	0.966286	0.125994	0.451001	0.728296	X-12126
421	0.0444633	0.785293	0.966286	0.0947296	0.571584	0.802365	chenodeoxycholic acid sulfate (1)
422	0.0443547	0.785805	0.966286	0.0449538	0.788705	0.896909	16alpha-hydroxy DHEA 3-sulfate
423	0.0437815	0.78851	0.966286	0.0952801	0.569341	0.802365	myristoleate (14:1n5)
424	0.0434049	0.790288	0.966286	-0.175868	0.290892	0.61981	1-methyl-5-imidazoleacetate
425	0.0433107	0.790733	0.966286	0.155145	0.352329	0.664764	3-hydroxyhexanoylcarnitine (1)
426	0.0429341	0.792512	0.966286	-0.0770793	0.645544	0.827071	thyroxine
427	0.0421809	0.796074	0.966286	0.137712	0.409658	0.706702	sphingomyelin (d18:1/20:0, d16:1/22:0)*
428	0.0419926	0.796966	0.966286	-0.389892	0.0155292	0.208563	X-24588
429	0.0414734	0.799424	0.966286	0.288849	0.0786097	0.421873	11beta-hydroxyetiocholanolone glucuronide*
430	0.0414	0.799772	0.966286	-0.0506032	0.762872	0.887508	quinate
431	0.0413335	0.800087	0.966286	-0.376625	0.0197708	0.238011	2-aminophenol sulfate
432	0.0409569	0.801872	0.966716	-0.281251	0.0871642	0.434256	3-hydroxy-3-methylglutarate
433	0.0402978	0.804998	0.966716	-0.252289	0.126487	0.459514	N6,N6-dimethyllysine
434	0.0402036	0.805445	0.966716	0.042103	0.801828	0.90408	glycerophosphorylcholine (GPC)
435	0.0402036	0.805445	0.966716	0.158106	0.343103	0.662429	1-stearoyl-2-oleoyl-GPS (18:0/18:1)
436	0.0387992	0.812117	0.96796	-0.142316	0.394027	0.695611	1,3-dimethylurate
437	0.0385722	0.813196	0.96796	-0.246577	0.1356	0.461676	4-imidazoleacetate
438	0.0385089	0.813498	0.96796	-0.149178	0.37138	0.676653	X-24411
439	0.037944	0.816187	0.96796	0.289897	0.077483	0.421873	sphingomyelin (d18:1/20:1, d18:2/20:0)*
440	0.0375673	0.81798	0.96796	0.0904558	0.589136	0.8105	erucate (22:1n9)
441	0.0364075	0.823509	0.96796	-0.0810055	0.628765	0.823082	sulfate of piperine metabolite C18H21NO3 (1)*
442	0.0363433	0.823816	0.96796	0.0262048	0.875901	0.94419	uridine
443	0.0363433	0.823816	0.96796	-0.126419	0.449465	0.728296	stearidonate (18:4n3)
444	0.0360616	0.82516	0.968468	-0.225038	0.174342	0.494579	X-11852
445	0.0354018	0.828311	0.969375	-0.256305	0.120359	0.459514	X-24748
446	0.0353076	0.828761	0.969375	0.0429802	0.797785	0.902398	N-acetyl-2-aminoadipate
447	0.034931	0.83056	0.969375	0.208213	0.209684	0.5413	X-23782
448	0.0346486	0.831911	0.969375	-0.142756	0.392551	0.695611	glycosyl ceramide (d18:1/20:0, d16:1/22:0)*
449	0.033707	0.836416	0.970384	0.0855218	0.609689	0.817988	N-acetylglycine
450	0.0335127	0.837346	0.970384	-0.0902365	0.590043	0.8105	X-24328
451	0.0331421	0.839121	0.970842	-0.443069	0.0053387	0.149062	succinylcarnitine (C4-DC)
452	0.03296	0.839993	0.970842	-0.121594	0.467088	0.741887	theophylline
453	0.0323889	0.842731	0.972946	0.00460502	0.97811	0.990243	1-palmitoyl-2-oleoyl-GPC (16:0/18:1)
454	0.031824	0.84544	0.973955	0.252509	0.126146	0.459514	sphingomyelin (d18:1/22:1, d18:2/22:0, d16:1/24:1)*
455	0.0314473	0.847248	0.974978	-0.182885	0.271759	0.599452	X-23654
456	0.0306	0.851317	0.976059	-0.23414	0.157105	0.482783	sulfate of piperine metabolite C16H19NO3 (2)*
457	0.0290935	0.858561	0.976059	0.189902	0.253471	0.587189	hexanoylcarnitine (C6)
458	0.0290935	0.858561	0.976059	0.218848	0.186811	0.506586	myristoleoylcarnitine (C14:1)*
459	0.0288124	0.859914	0.976059	0.240571	0.145696	0.470335	eicosapentaenoylcholine
460	0.0277753	0.864909	0.976104	0.262048	0.111987	0.455615	10-undecenoate (11:1n1)
461	0.0271163	0.868086	0.976104	-0.250864	0.128717	0.459514	5-methylthioadenosine (MTA)
462	0.026928	0.868994	0.976104	-0.299875	0.067377	0.415622	glycochenodeoxycholate 3-sulfate
463	0.0262689	0.872173	0.976104	0.249548	0.130801	0.461063	sphingomyelin (d17:1/14:0, d16:1/15:0)*
464	0.0259864	0.873537	0.976104	0.145387	0.383793	0.688342	X-13866
465	0.0258923	0.873991	0.976104	0.165233	0.321504	0.644904	1-arachidonoyl-GPC (20:4n6)*
466	0.025704	0.8749	0.976104	-0.430898	0.0069187	0.169533	citramalate
467	0.025704	0.8749	0.976104	0.208651	0.208704	0.540084	sphingomyelin (d18:1/25:0, d19:0/24:1, d20:1/23:0, d19:1/24:0)*
468	0.0253219	0.876746	0.976104	-0.0605563	0.717983	0.861742	phenylacetylglutamate
469	0.0248566	0.878994	0.976557	-0.280812	0.0876792	0.434256	N-delta-acetylornithine
470	0.023915	0.883545	0.978291	-0.446577	0.00494564	0.147165	X-12462
471	0.023256	0.886733	0.978291	0.0411163	0.806383	0.905726	dihomo-linolenate (20:3n3 or n6)
472	0.0225969	0.889923	0.978291	-0.152185	0.361705	0.668847	3-amino-2-piperidone
473	0.0219419	0.893095	0.978291	-0.234047	0.157275	0.482783	vanillic acid glycine
474	0.0215967	0.894768	0.978291	-0.000548217	0.997394	0.999277	X-24947
475	0.0215612	0.89494	0.978291	0.185407	0.26509	0.591229	eicosenoylcarnitine (C20:1)*
476	0.021467	0.895396	0.978291	0.0444056	0.791225	0.898811	taurine
477	0.0211846	0.896765	0.978291	0.105367	0.528965	0.784746	adenosine 5'-monophosphate (AMP)
478	0.0204352	0.900398	0.978291	0.0677596	0.686058	0.848784	X-24949
479	0.0204314	0.900417	0.978291	-0.0514227	0.759144	0.886086	bilirubin degradation product, C17H18N2O4 (3)**
480	0.0199606	0.9027	0.978291	-0.102626	0.539797	0.784746	1-methylurate
481	0.019584	0.904528	0.978291	-0.331671	0.0419269	0.329514	alpha-ketoglutaramate*
482	0.019584	0.904528	0.978291	-0.250165	0.129821	0.459518	palmitoleoyl-linoleoyl-glycerol (16:1/18:2) [1]*
483	0.0191132	0.906813	0.979764	-0.272135	0.0983565	0.453723	4-acetamidobutanoate
484	0.0182658	0.910927	0.981212	0.311058	0.0573156	0.375988	arachidonoylcholine
485	0.0177951	0.913214	0.981682	-0.192205	0.247653	0.582616	3-hydroxy-2-ethylpropionate
486	0.0165711	0.919163	0.982107	0.198783	0.231527	0.568272	behenoyl dihydrosphingomyelin (d18:0/22:0)*
487	0.0162886	0.920537	0.982585	0.133326	0.424873	0.711191	sphingomyelin (d18:1/22:2, d18:2/22:1, d16:1/24:2)*
488	0.0153471	0.925116	0.983348	-0.108985	0.514831	0.772611	octadecenedioylcarnitine (C18:1-DC)*
489	0.0149711	0.926946	0.983348	-0.045502	0.786188	0.896909	glycosyl-N-tricosanoyl-sphingadienine (d18:2/23:0)*
490	0.0149704	0.926949	0.983348	0.0972536	0.561332	0.800501	guanosine
491	0.0143114	0.930157	0.983348	-0.446139	0.00499336	0.147165	kynurenate
492	0.0137464	0.932908	0.983348	-0.253605	0.124454	0.459514	isoursodeoxycholate
493	0.0135646	0.933793	0.983348	0.0120634	0.942696	0.972012	lithocholate sulfate (1)
494	0.013464	0.934283	0.983348	-0.278823	0.0900437	0.434256	cyclo(leu-pro)
495	0.0133698	0.934742	0.983348	0.409847	0.0106057	0.188658	tricosanoyl sphingomyelin (d18:1/23:0)*
496	0.0125224	0.93887	0.983348	-0.0826711	0.621701	0.822475	guaiacol sulfate
497	0.0120052	0.941391	0.984055	-0.126638	0.448673	0.728296	adrenoylcarnitine (C22:4)*
498	0.0116751	0.942999	0.984755	-0.160847	0.334693	0.656445	1-palmitoyl-GPC (16:0)
499	0.0114868	0.943917	0.984755	0.149554	0.370163	0.676626	X-15486
500	0.0104511	0.948967	0.987062	-0.00120608	0.994266	0.999277	linolenoylcarnitine (C18:3)*
501	0.0103147	0.949632	0.987062	-0.296476	0.0706958	0.421395	gentisate
502	0.0099803	0.951263	0.987062	-0.240229	0.146287	0.470335	X-25519
503	0.00866214	0.957694	0.989399	-0.431775	0.00679272	0.169533	tyrosine
504	0.00790891	0.96137	0.990777	-0.117647	0.481776	0.751251	adenosine 3',5'-cyclic monophosphate (cAMP)
505	0.00781476	0.961829	0.990777	-0.354915	0.0287793	0.28273	N-formylmethionine
506	0.00781476	0.961829	0.990777	-0.174223	0.295499	0.621488	X-22162
507	0.00724984	0.964587	0.99166	-0.0617292	0.712751	0.858945	1-palmitoyl-2-dihomo-linolenoyl-GPC (16:0/20:3n3 or 6)*
508	0.00706484	0.96549	0.99166	-0.165488	0.320747	0.644904	1,3,7-trimethylurate
509	0.00606004	0.970396	0.995283	0.102429	0.540579	0.784746	docosapentaenoylcarnitine (C22:5n3)*
510	0.00555533	0.97286	0.995283	-0.128941	0.440399	0.721085	2-palmitoylglycerol (16:0)
511	0.00555507	0.972862	0.995283	-0.22455	0.175303	0.494579	X-18913
512	0.00536676	0.973781	0.995283	-0.23672	0.152452	0.478556	N-acetylglutamine
513	0.00423692	0.9793	0.996104	-0.0858507	0.608309	0.817988	theobromine
514	0.0038603	0.981139	0.996104	-0.0646896	0.699603	0.854175	lactosyl-N-palmitoyl-sphingosine (d18:1/16:0)
515	0.00348369	0.982979	0.996104	0.212598	0.200027	0.529249	sphingomyelin (d18:2/18:1)*
516	0.00282461	0.986199	0.997379	0.170642	0.30569	0.635954	perfluorohexanesulfonate (PFHxS)
517	0.00225969	0.988959	0.997379	0.142646	0.392919	0.695611	adenosine
518	0.00216554	0.989419	0.997379	-0.243956	0.139939	0.463529	1-linoleoyl-2-linolenoyl-GPC (18:2/18:3)*
519	0.00188307	0.990799	0.997379	-0.402062	0.0123395	0.195406	3-(4-hydroxyphenyl)lactate
520	0.00188307	0.990799	0.997379	0.000109643	0.999479	0.999479	catechol sulfate
521	0.00160061	0.992179	0.997822	0.25196	0.126999	0.459514	sphingomyelin (d18:2/24:1, d18:1/24:2)*
522	0.000941537	0.995399	0.999101	0.0881532	0.598689	0.815416	X-16397
523	0.000376615	0.99816	0.999101	0.046272	0.782656	0.895804	campesterol
524	0	1	1	-0.138151	0.408154	0.706702	methionine sulfone
525	-0.000376615	0.99816	0.999101	-0.23354	0.158201	0.482783	1-palmitoleoyl-GPC (16:1)*
526	-0.000564922	0.99724	0.999101	-0.0335509	0.841505	0.931008	docosahexaenoate (DHA; 22:6n3)
527	-0.00122423	0.994018	0.998725	-0.472095	0.00276718	0.123521	gamma-glutamylalanine
528	-0.00197723	0.990339	0.997379	-0.0848639	0.612452	0.817988	X-13728
529	-0.00329538	0.983899	0.996104	-0.0173236	0.91778	0.961954	alpha-hydroxyisovalerate
530	-0.00353093	0.982748	0.996104	-0.0265337	0.874356	0.943735	N2,N5-diacetylornithine
531	-0.00357784	0.982519	0.996104	-0.0742285	0.657837	0.829922	2-hydroxypalmitate
532	-0.00461353	0.97746	0.995283	-0.495999	0.00154104	0.0817521	ethyl beta-glucopyranoside
533	-0.00480184	0.97654	0.995283	-0.289129	0.0783069	0.421873	allantoin
534	-0.00489599	0.97608	0.995283	-0.240338	0.146098	0.470335	oxalate (ethanedioate)
535	-0.0050843	0.975161	0.995283	0.138041	0.40853	0.706702	tryptophan betaine
536	-0.00593168	0.971022	0.995283	-0.289787	0.0776003	0.421873	X-17653
537	-0.00734399	0.964127	0.99166	-0.515433	0.000927282	0.0655897	gamma-glutamylleucine
538	-0.00877939	0.957122	0.989399	0.161505	0.332693	0.656445	pimeloylcarnitine/3-methyladipoylcarnitine (C7-DC)
539	-0.00913291	0.955397	0.988952	0.0700621	0.675963	0.84178	acetylcarnitine (C2)
540	-0.00969783	0.952641	0.987062	-0.0975826	0.560002	0.800501	3-aminoisobutyrate
541	-0.00979199	0.952181	0.987062	0.050107	0.765131	0.889161	lactosyl-N-nervonoyl-sphingosine (d18:1/24:1)*
542	-0.0100839	0.950758	0.987062	-0.264693	0.108282	0.455615	X-19299
543	-0.0108277	0.947131	0.987062	0.0433091	0.796269	0.901646	phenylacetylglutamine
544	-0.0123341	0.939787	0.983348	-0.138226	0.407895	0.706702	X-24475
545	-0.0124283	0.939329	0.983348	0.199989	0.22865	0.566111	nervonoylcarnitine (C24:1)*
546	-0.0125224	0.93887	0.983348	0.283976	0.0840165	0.434256	sphingomyelin (d18:1/24:1, d18:2/24:0)*
547	-0.0129957	0.936564	0.983348	-0.246478	0.135762	0.461676	N-acetyl-1-methylhistidine*
548	-0.013184	0.935647	0.983348	-0.165461	0.320826	0.644904	X-12193
549	-0.013464	0.934283	0.983348	-0.0304875	0.855817	0.937014	3-decenoylcarnitine
550	-0.0143114	0.930157	0.983348	-0.0265337	0.874356	0.943735	N-acetyl-beta-alanine
551	-0.0146007	0.928749	0.983348	-0.359051	0.0268421	0.27921	myristoyl-linoleoyl-glycerol (14:0/18:2) [2]*
552	-0.0149304	0.927144	0.983348	0.314692	0.0543174	0.368358	(R)-3-hydroxybutyrylcarnitine
553	-0.0158178	0.922826	0.983051	-0.400089	0.0128154	0.195681	N-acetyltyrosine
554	-0.0159598	0.922136	0.983051	-0.217642	0.189312	0.511094	glycoursodeoxycholic acid sulfate (1)
555	-0.0165711	0.919163	0.982107	-0.263802	0.10952	0.455615	X-25420
556	-0.0166496	0.918781	0.982107	-0.198399	0.23245	0.568272	X-24418
557	-0.0167594	0.918247	0.982107	-0.138151	0.408154	0.706702	N6-methyllysine
558	-0.0167594	0.918247	0.982107	-0.0389234	0.816528	0.913857	bilirubin degradation product, C17H18N2O4 (2)**
559	-0.0174184	0.915044	0.982107	-0.275643	0.0939254	0.444888	X-26097
560	-0.0178892	0.912757	0.981682	-0.265556	0.107093	0.455615	argininate*
561	-0.0184541	0.910013	0.981212	-0.150211	0.368038	0.675585	malate
562	-0.0188307	0.908184	0.980247	-0.111069	0.50678	0.769413	1-stearoyl-2-linoleoyl-GPI (18:0/18:2)
563	-0.0201498	0.901782	0.978291	0.010745	0.948949	0.976932	11beta-hydroxyandrosterone glucuronide
564	-0.0203372	0.900874	0.978291	-0.142709	0.392709	0.695611	X-12410
565	-0.0207148	0.899043	0.978291	-0.256512	0.12005	0.459514	4-vinylcatechol sulfate
566	-0.0209261	0.898018	0.978291	0.278909	0.0899403	0.434256	indolin-2-one
567	-0.0210904	0.897221	0.978291	0.103723	0.535452	0.784746	X-21736
568	-0.0216564	0.894479	0.978291	-0.103613	0.535886	0.784746	3-methylglutarylcarnitine (2)
569	-0.0218437	0.893571	0.978291	-0.22455	0.175303	0.494579	1-oleoyl-GPI (18:1)
570	-0.0219378	0.893115	0.978291	-0.127625	0.445116	0.726567	oleoyl ethanolamide
571	-0.0229642	0.888146	0.978291	-0.211185	0.203105	0.530776	X-23666
572	-0.0230677	0.887645	0.978291	0.0929775	0.57875	0.805845	caproate (6:0)
573	-0.0236326	0.884911	0.978291	-0.271148	0.0996311	0.453959	X-11632
574	-0.0238601	0.883811	0.978291	-0.0713777	0.670219	0.838564	N6-succinyladenosine
575	-0.0242917	0.881724	0.978291	0.021819	0.896548	0.950287	valine
576	-0.0249507	0.878539	0.976557	0.139466	0.403661	0.705575	X-12101
577	-0.0253941	0.876397	0.976104	-0.399408	0.0129829	0.195681	glycodeoxycholate 3-sulfate
578	-0.0256146	0.875332	0.976104	0.0767503	0.646958	0.827071	X-21364
579	-0.0258923	0.873991	0.976104	-0.41796	0.00902378	0.181539	trans-4-hydroxyproline
580	-0.0262689	0.872173	0.976104	-0.259197	0.116087	0.456375	1-stearoyl-2-linoleoyl-GPC (18:0/18:2)*
581	-0.0274471	0.866491	0.976104	-0.201963	0.223995	0.55852	X-25271
582	-0.0277556	0.865004	0.976104	-0.273522	0.0965855	0.451441	X-26162
583	-0.028152	0.863094	0.976104	-0.0867279	0.604636	0.817222	X-26119
584	-0.0283403	0.862187	0.976104	-0.178499	0.283618	0.611623	4-hydroxyglutamate
585	-0.0285286	0.86128	0.976104	0.261609	0.112611	0.455615	3-hydroxybutyrate (BHBA)
586	-0.0287641	0.860146	0.976059	-0.32549	0.0461411	0.33932	X-12726
587	-0.028811	0.85992	0.976059	-0.155365	0.351641	0.664764	trigonelline (N'-methylnicotinate)
588	-0.028811	0.85992	0.976059	-0.0364016	0.828231	0.922092	1-stearoyl-2-arachidonoyl-GPC (18:0/20:4)
589	-0.029376	0.857202	0.976059	0.119402	0.475219	0.746973	2-hydroxybutyrate/2-hydroxyisobutyrate
590	-0.0297526	0.85539	0.976059	0.0802633	0.631923	0.824522	alpha-ketobutyrate
591	-0.0299902	0.854248	0.976059	-0.13567	0.416705	0.708279	3-methoxycatechol sulfate (2)
592	-0.0303175	0.852675	0.976059	-0.340004	0.0367449	0.316962	2R,3R-dihydroxybutyrate
593	-0.0306975	0.850849	0.976059	-0.20771	0.210811	0.542889	deoxycholic acid 12-sulfate*
594	-0.0307883	0.850413	0.976059	-0.0492299	0.76913	0.89101	X-21339
595	-0.0319181	0.844989	0.973955	-0.247355	0.13433	0.461589	ascorbic acid 3-sulfate*
596	-0.0334246	0.837768	0.970384	-0.258868	0.116567	0.456375	N-acetylcarnosine
597	-0.0339895	0.835064	0.970384	-0.202402	0.22297	0.55852	N-acetylleucine
598	-0.034272	0.833712	0.969922	-0.337153	0.0384554	0.318759	N6-acetyllysine
599	-0.0345612	0.832329	0.969375	0.0761287	0.649633	0.827071	andro steroid monosulfate C19H28O6S (1)*
600	-0.0347492	0.831429	0.969375	-0.145107	0.384719	0.688342	2-methylserine
601	-0.0356843	0.826962	0.969375	-0.122362	0.46426	0.73961	X-25265
602	-0.0365496	0.822831	0.96796	-0.202117	0.223635	0.55852	3-(3-hydroxyphenyl)propionate
603	-0.0368655	0.821325	0.96796	-0.243541	0.140636	0.463529	glyco-beta-muricholate**
604	-0.0372849	0.819326	0.96796	-0.263692	0.109673	0.455615	3-indoleglyoxylic acid
605	-0.037379	0.818877	0.96796	-0.151856	0.362756	0.668847	2-hydroxy-3-methylvalerate
606	-0.037379	0.818877	0.96796	-0.107122	0.522089	0.781292	X-12680
607	-0.0374732	0.818429	0.96796	-0.224001	0.176387	0.495097	threonate
608	-0.0376763	0.817461	0.96796	-0.220834	0.182744	0.502158	glycolithocholate sulfate*
609	-0.0387044	0.812568	0.96796	-0.183324	0.270591	0.598764	isovalerylglycine
610	-0.0390738	0.810811	0.96796	-0.0537252	0.748701	0.877309	6-hydroxyindole sulfate
611	-0.0393563	0.809469	0.96796	0.0974729	0.560445	0.800501	laurate (12:0)
612	-0.0399212	0.806786	0.967231	-0.143962	0.388523	0.692812	S-carboxyethylcysteine
613	-0.0402978	0.804998	0.966716	-0.213366	0.19837	0.526176	indoleacetate
614	-0.0412393	0.800533	0.966286	-0.315882	0.0533628	0.368358	X-24456
615	-0.0413335	0.800087	0.966286	-0.175649	0.291504	0.61981	sebacate (C10-DC)
616	-0.0415413	0.799103	0.966286	-0.160189	0.336699	0.656445	X-21441
617	-0.0419926	0.796966	0.966286	-0.290774	0.0765498	0.421873	glutamine
618	-0.042275	0.795629	0.966286	-0.225975	0.172507	0.494579	heme
619	-0.0426516	0.793848	0.966286	-0.551067	0.000336478	0.0274617	methionine
620	-0.043499	0.789843	0.966286	-0.391098	0.0151849	0.207399	cholesterol sulfate
621	-0.0439698	0.787621	0.966286	-0.291542	0.0757404	0.421873	2'-O-methylcytidine
622	-0.0441788	0.786635	0.966286	-0.188597	0.256809	0.589772	1-methylxanthine
623	-0.0444406	0.7854	0.966286	-0.204814	0.217386	0.555776	X-13553
624	-0.0449113	0.783181	0.966286	0.155145	0.352329	0.664764	5-dodecenoate (12:1n7)
625	-0.0452879	0.781407	0.966286	-0.233321	0.158603	0.482783	hexadecenedioate (C16:1-DC)*
626	-0.0460412	0.777862	0.966286	0.0742285	0.657837	0.829922	X-21829
627	-0.0462729	0.776773	0.966286	-0.0407873	0.807903	0.905726	N-formylanthranilic acid
628	-0.0479242	0.76902	0.966286	0.1569	0.346844	0.664764	palmitoyl dihydrosphingomyelin (d18:0/16:0)*
629	-0.0486775	0.765491	0.966286	0.148457	0.373722	0.676653	sphingomyelin (d18:2/24:2)*
630	-0.0487716	0.76505	0.966286	-0.103832	0.535018	0.784746	phenylpyruvate
631	-0.0488658	0.76461	0.966286	-0.0899075	0.591404	0.810697	octadecanedioylcarnitine (C18-DC)*
632	-0.0491482	0.763288	0.966286	-0.260899	0.113626	0.455615	taurochenodeoxycholic acid 3-sulfate
633	-0.0512908	0.753284	0.964095	0.0213363	0.898825	0.9508	4-methylnonanoylcarnitine
634	-0.0515962	0.751861	0.963436	0.0143633	0.931794	0.967747	X-26107
635	-0.0517399	0.751192	0.963436	-0.00723646	0.965607	0.98522	X-13684
636	-0.0521612	0.749231	0.963436	0.07379	0.659736	0.830942	X-11308
637	-0.0525378	0.74748	0.963436	-0.195384	0.239767	0.571669	pyrraline
638	-0.0526344	0.747031	0.963436	-0.141111	0.398084	0.699933	7-methylxanthine
639	-0.0527261	0.746605	0.963436	-0.262486	0.111367	0.455615	2,3-dihydroxyisovalerate
640	-0.0528202	0.746167	0.963436	0.154378	0.354746	0.664764	X-18886
641	-0.0529144	0.74573	0.963436	-0.359849	0.0264807	0.27921	gamma-glutamylglutamate
642	-0.053301	0.743934	0.963436	-0.227669	0.169225	0.493297	X-23587
643	-0.0537618	0.741796	0.963436	-0.37202	0.0214528	0.247407	cystathionine
644	-0.0538496	0.741389	0.963436	-0.0509211	0.761425	0.886797	dopamine 4-sulfate
645	-0.0538559	0.741359	0.963436	-0.232115	0.160828	0.483108	N-acetyl-isoputreanine
646	-0.0541409	0.740038	0.963436	-0.053408	0.750137	0.877503	1,2,3-benzenetriol sulfate (2)
647	-0.0547033	0.737433	0.963436	-0.232444	0.160219	0.483108	N-acetylglutamate
648	-0.0547033	0.737433	0.963436	-0.0760738	0.649869	0.827071	ethyl alpha-glucopyranoside
649	-0.0550619	0.735774	0.963436	-0.255938	0.12091	0.459514	deoxycholate
650	-0.0550799	0.73569	0.963436	-0.27367	0.0963987	0.451441	4-chlorobenzoic acid
651	-0.0556763	0.732933	0.963436	-0.0584963	0.727203	0.865311	1,6-anhydroglucose
652	-0.0562098	0.730469	0.963436	-0.185078	0.265953	0.591229	oxindolylalanine
653	-0.056963	0.726995	0.963436	-0.167864	0.313749	0.644904	octadecenedioate (C18:1-DC)
654	-0.0575279	0.724393	0.963436	-0.00712682	0.966128	0.98522	dihomo-linoleate (20:2n6)
655	-0.0579045	0.72266	0.963436	-0.398334	0.0132514	0.195681	1-linoleoyl-GPI (18:2)*
656	-0.0579045	0.72266	0.963436	-0.0885918	0.596864	0.813975	pregnenetriol disulfate*
657	-0.0590013	0.717622	0.963436	-0.0951334	0.569938	0.802365	X-15674
658	-0.0591285	0.717038	0.963436	-0.184924	0.266359	0.591229	3-methylxanthine
659	-0.0594616	0.71551	0.963436	-0.205916	0.214867	0.551994	X-23641
660	-0.0599759	0.713154	0.963436	-0.103942	0.534585	0.784746	3-carboxy-4-methyl-5-propyl-2-furanpropanoate (CMPF)
661	-0.060458	0.710947	0.963436	-0.335547	0.0394474	0.321951	glycerophosphoglycerol
662	-0.0609674	0.708618	0.963436	-0.239263	0.147965	0.470759	5-hydroxyindoleacetate
663	-0.0612941	0.707126	0.963436	-0.309413	0.0587152	0.377557	1-linoleoyl-GPC (18:2)
664	-0.0612941	0.707126	0.963436	-0.23354	0.158201	0.482783	thioproline
665	-0.0617648	0.704978	0.963436	-0.0300423	0.857901	0.937014	ascorbic acid 2-sulfate
666	-0.0624239	0.701973	0.963436	-0.321365	0.0491389	0.354669	1,2-dilinoleoyl-GPC (18:2/18:2)
667	-0.0630605	0.699076	0.963436	-0.195546	0.239372	0.571669	X-12221
668	-0.063333	0.697837	0.963436	-0.338181	0.0378312	0.318759	X-22143
669	-0.0638362	0.695551	0.963436	-0.17521	0.292729	0.620644	3-hydroxypyridine sulfate
670	-0.0638662	0.695415	0.963436	-0.203498	0.22042	0.55852	N-(2-furoyl)glycine
671	-0.0639304	0.695124	0.963436	-0.120717	0.470332	0.744984	3-methylglutaconate
672	-0.0646836	0.691708	0.963436	0.258978	0.116407	0.456375	sphingomyelin (d18:2/14:0, d18:1/14:1)*
673	-0.0648719	0.690855	0.963436	-0.0683228	0.683584	0.847971	3-methoxycatechol sulfate (1)
674	-0.0653427	0.688724	0.963436	-0.228935	0.166803	0.491605	2-aminooctanoate
675	-0.0674141	0.679376	0.963436	0.242641	0.142156	0.4663	choline phosphate
676	-0.0686381	0.673874	0.963436	-0.262157	0.111832	0.455615	alpha-ketoglutarate
677	-0.0690147	0.672185	0.963436	-0.188367	0.257399	0.58985	X-24306
678	-0.0693913	0.670497	0.963436	-0.0526288	0.753669	0.880663	pregnenediol disulfate (C21H34O8S2)*
679	-0.069677	0.669217	0.963436	0.0919012	0.583173	0.807416	phenylacetate
680	-0.0697679	0.668811	0.963436	0.133984	0.422571	0.710054	laurylcarnitine (C12)
681	-0.0699693	0.667909	0.963436	0.106176	0.525789	0.781561	X-16087
682	-0.0707094	0.664602	0.963436	-0.110959	0.507202	0.769413	1-(1-enyl-stearoyl)-2-oleoyl-GPE (P-18:0/18:1)
683	-0.0709919	0.663341	0.963436	-0.1046	0.531988	0.784746	hydroxy-CMPF*
684	-0.0711365	0.662696	0.963436	-0.0586592	0.726473	0.865311	X-12707
685	-0.0713685	0.661662	0.963436	-0.390878	0.015247	0.207399	cys-gly, oxidized
686	-0.0714627	0.661242	0.963436	0.0696235	0.677881	0.84318	tridecenedioate (C13:1-DC)*
687	-0.0717586	0.659924	0.963436	-0.219527	0.185413	0.504419	linoleoyl ethanolamide
688	-0.0722159	0.657889	0.963436	-0.421579	0.00838619	0.181539	4-methylbenzenesulfonate
689	-0.0726867	0.655797	0.963436	-0.404255	0.0118283	0.19015	isovalerylcarnitine (C5)
690	-0.0737224	0.651203	0.963436	0.0494491	0.768129	0.89101	1-oleoyl-2-docosahexaenoyl-GPC (18:1/22:6)*
691	-0.0740048	0.649952	0.963127	-0.326189	0.045648	0.338689	arabonate/xylonate
692	-0.0748522	0.646205	0.960258	-0.379147	0.0188974	0.238011	beta-alanine
693	-0.0751612	0.644841	0.959575	-0.234217	0.156965	0.482783	furaneol sulfate
694	-0.0759821	0.641223	0.955531	-0.0237926	0.887248	0.950213	X-12844
695	-0.0764887	0.638994	0.955531	0.058417	0.727558	0.865311	indolebutyrate
696	-0.0765081	0.638909	0.955531	-0.199769	0.229174	0.566111	3-hydroxy-2-methylpyridine sulfate
697	-0.0773002	0.635431	0.955531	-0.0847543	0.612913	0.817988	hypotaurine
698	-0.0780571	0.632114	0.955531	-0.266433	0.105896	0.455615	X-12007
699	-0.0782417	0.631306	0.955531	-0.333645	0.040649	0.326732	citrulline
700	-0.0784301	0.630482	0.955531	0.0406777	0.80841	0.905726	S-methylcysteine sulfoxide
701	-0.0791833	0.627192	0.955531	0.131353	0.431821	0.717809	sphingomyelin (d18:1/20:2, d18:2/20:1, d16:1/22:2)*
702	-0.0793716	0.626371	0.955531	-0.0639221	0.703003	0.855375	4-ethylcatechol sulfate
703	-0.0797482	0.624729	0.955531	0.0810264	0.628676	0.823082	adrenate (22:4n6)
704	-0.0804111	0.621845	0.955531	0.174558	0.294558	0.621324	X-23678
705	-0.0806897	0.620634	0.955531	0.0138151	0.934392	0.967747	3-hydroxyoctanoate
706	-0.0808781	0.619816	0.955531	-0.0305905	0.855335	0.937014	hexadecadienoate (16:2n6)
707	-0.0818599	0.615559	0.954836	-0.164584	0.323434	0.646966	branched chain 14:0 dicarboxylic acid**
708	-0.0823845	0.613289	0.954106	-0.165452	0.320853	0.644904	alpha-hydroxyisocaproate
709	-0.0824787	0.612883	0.954106	-0.156351	0.348552	0.664764	X-21310
710	-0.082667	0.612069	0.954106	-0.297243	0.0699354	0.421395	phenylalanine
711	-0.082667	0.612069	0.954106	-0.0299326	0.858414	0.937014	p-cresol sulfate
712	-0.0839851	0.606387	0.953788	-0.454362	0.00416193	0.143204	guanidinoacetate
713	-0.0846482	0.603538	0.953431	-0.232225	0.160625	0.483108	salicylate
714	-0.0850208	0.601939	0.95322	-0.235882	0.153953	0.48184	8-methoxykynurenate
715	-0.0851078	0.601566	0.95322	-0.0849234	0.612202	0.817988	X-12456
716	-0.0859624	0.597908	0.95322	-0.315115	0.0539767	0.368358	X-23636
717	-0.0862448	0.596701	0.95322	-0.266762	0.105449	0.455615	X-11444
718	-0.0863778	0.596132	0.95322	0.354167	0.0291418	0.283665	(14 or 15)-methylpalmitate (a17:0 or i17:0)
719	-0.0868291	0.594207	0.95322	0.0120979	0.942532	0.972012	X-21821
720	-0.0869039	0.593888	0.95322	-0.00526288	0.974983	0.988965	1-(1-enyl-palmitoyl)-2-palmitoyl-GPC (P-16:0/16:0)*
721	-0.0872744	0.59231	0.95322	-0.0623871	0.709822	0.85893	tetrahydrocortisol glucuronide
722	-0.0885987	0.586683	0.95322	-0.00394716	0.981236	0.992042	X-25267
723	-0.0886873	0.586307	0.95322	0.00668824	0.968211	0.985865	N-palmitoylglycine
724	-0.0890694	0.584688	0.95322	-0.106683	0.523804	0.781561	3-indoxyl sulfate
725	-0.0899168	0.581106	0.95322	0.169509	0.308962	0.639004	cis-4-decenoylcarnitine (C10:1)
726	-0.0900152	0.58069	0.95322	0.189395	0.254763	0.588897	X-24243
727	-0.0900279	0.580637	0.95322	-0.417257	0.00915247	0.181539	2-naphthol sulfate
728	-0.090486	0.578705	0.95322	-0.35181	0.0303087	0.291207	4-acetylcatechol sulfate (1)
729	-0.0905095	0.578606	0.95322	-0.406015	0.0114312	0.189508	X-12906
730	-0.0907642	0.577533	0.95322	-0.0949511	0.570681	0.802365	3-methylhistidine
731	-0.0914233	0.574761	0.95322	0.216875	0.190916	0.512814	cis-4-decenoate (10:1n6)*
732	-0.0919019	0.572752	0.95322	0.154564	0.354157	0.664764	androstenediol (3alpha, 17alpha) monosulfate (2)
733	-0.0921938	0.571528	0.95322	0.0349762	0.834863	0.927124	pregnenetriol sulfate*
734	-0.0924553	0.570433	0.95322	-0.0621712	0.710782	0.85893	cysteine sulfinic acid
735	-0.093118	0.567661	0.95322	0.0871665	0.602804	0.815784	glycine conjugate of C10H14O2 (1)*
736	-0.0932122	0.567268	0.95322	-0.348337	0.0320976	0.296135	deoxycholic acid glucuronide
737	-0.0933239	0.566802	0.95322	-0.130366	0.435319	0.718348	X-23997
738	-0.0937344	0.565089	0.95322	-0.453375	0.00425488	0.143204	picolinoylglycine
739	-0.094342	0.562559	0.95322	-0.155036	0.352674	0.664764	2-hydroxyoctanoate
740	-0.094907	0.560211	0.95322	0.0714875	0.669741	0.838564	3-hydroxyhexanoate
741	-0.0950189	0.559746	0.95322	-0.300798	0.0664972	0.41351	S-allylcysteine
742	-0.0954719	0.557868	0.95322	-0.370121	0.0221802	0.253045	2-hydroxysebacate
743	-0.0969358	0.551817	0.95322	-0.203827	0.219659	0.55852	X-17438
744	-0.0969783	0.551642	0.95322	-0.0617292	0.712751	0.858945	O-acetylhomoserine
745	-0.0969965	0.551567	0.95322	-0.271148	0.0996311	0.453959	tartronate (hydroxymalonate)
746	-0.0974491	0.549703	0.95322	-0.355025	0.0287265	0.28273	N-methylproline
747	-0.0975433	0.549316	0.95322	0.293625	0.0735772	0.421873	cis-3,4-methyleneheptanoylglycine
748	-0.0984848	0.545449	0.951844	-0.215011	0.194851	0.520683	vanillactate
749	-0.0991439	0.54275	0.951844	0.239132	0.148194	0.470759	X-12216
750	-0.0994263	0.541595	0.951844	0.155365	0.351641	0.664764	cis-3,4-methyleneheptanoate
751	-0.0994997	0.541295	0.951844	-0.0243461	0.884642	0.949044	X-12283
752	-0.0996146	0.540826	0.951844	-0.246149	0.136301	0.46203	N6-carboxymethyllysine
753	-0.0997073	0.540447	0.951844	0.0591558	0.724247	0.865311	X-21470
754	-0.0997088	0.540441	0.951844	-0.180363	0.278538	0.605591	16-hydroxypalmitate
755	-0.100462	0.53737	0.951844	-0.0545226	0.745095	0.875466	3-hydroxysebacate
756	-0.101686	0.5324	0.951844	-0.419276	0.0087873	0.181539	X-14056
757	-0.101758	0.532107	0.951844	-0.169107	0.310127	0.640164	2'-deoxyuridine
758	-0.102157	0.530493	0.951844	-0.332877	0.0411421	0.328008	2-oxoarginine*
759	-0.102868	0.527621	0.951844	-0.169838	0.308011	0.639004	1-lignoceroyl-GPC (24:0)
760	-0.103056	0.526861	0.951844	-0.318843	0.0510473	0.362866	tiglylcarnitine (C5:1-DC)
761	-0.103621	0.524586	0.951844	-0.148567	0.373365	0.676653	caffeine
762	-0.104134	0.522524	0.951844	-0.195823	0.238693	0.571669	2-hydroxyhippurate (salicylurate)
763	-0.104416	0.521391	0.951844	-0.00964861	0.954153	0.977178	arachidonoylcarnitine (C20:4)
764	-0.105076	0.51875	0.951024	-0.190012	0.253192	0.587189	3-methyl-2-oxovalerate
765	-0.105829	0.515741	0.948355	-0.251851	0.12717	0.459514	X-21383
766	-0.105923	0.515365	0.948355	-0.159641	0.338377	0.656445	fumarate
767	-0.105923	0.515365	0.948355	0.0491202	0.76963	0.89101	X-21353
768	-0.106488	0.513115	0.948355	-0.137383	0.410789	0.706702	N2-acetyl,N6,N6-dimethyllysine
769	-0.106494	0.513092	0.948355	0.0764256	0.648355	0.827071	androstenediol (3alpha, 17alpha) monosulfate (3)
770	-0.106582	0.51274	0.948355	-0.1569	0.346844	0.664764	1-myristoyl-2-palmitoyl-GPC (14:0/16:0)
771	-0.107795	0.507927	0.948355	-0.0582525	0.728297	0.865311	X-17351
772	-0.108088	0.506765	0.948355	-0.357876	0.0273812	0.282053	ornithine
773	-0.108088	0.506765	0.948355	0.0364016	0.828231	0.922092	1-(1-enyl-stearoyl)-2-arachidonoyl-GPE (P-18:0/20:4)*
774	-0.108842	0.503791	0.948355	-0.101201	0.545472	0.788673	1-(1-enyl-palmitoyl)-GPC (P-16:0)*
775	-0.110348	0.497869	0.948355	0.244505	0.139023	0.463529	lignoceroyl sphingomyelin (d18:1/24:0)
776	-0.110353	0.49785	0.948355	-0.226304	0.171867	0.494579	X-12714
777	-0.110725	0.496394	0.948355	-0.233431	0.158402	0.482783	palmitoyl ethanolamide
778	-0.111007	0.495289	0.948355	0.239132	0.148194	0.470759	X-18921
779	-0.111196	0.494553	0.948355	-0.185297	0.265377	0.591229	4-methylcatechol sulfate
780	-0.111855	0.491982	0.948355	-0.243518	0.140675	0.463529	2-ketocaprylate
781	-0.11242	0.489784	0.948355	-0.0653474	0.696692	0.852584	1-linoleoyl-2-arachidonoyl-GPC (18:2/20:4n6)*
782	-0.112796	0.488322	0.948355	-0.0465984	0.78116	0.895804	delta-CEHC
783	-0.113926	0.483948	0.948355	-0.117318	0.483011	0.751251	ethylmalonate
784	-0.115056	0.479594	0.948355	-0.190779	0.251244	0.585659	glycine
785	-0.115244	0.47887	0.948355	0.0201744	0.904308	0.954697	pipecolate
786	-0.11752	0.470171	0.948355	-0.015907	0.924484	0.962588	beta-sitosterol
787	-0.118634	0.465944	0.948355	0.126857	0.447881	0.728296	N-acetylaspartate (NAA)
788	-0.119311	0.463385	0.948355	-0.330278	0.042848	0.333299	X-24309
789	-0.120234	0.459905	0.948355	-0.119731	0.473994	0.746796	tetradecadienedioate (C14:2-DC)*
790	-0.122776	0.450402	0.948167	-0.133217	0.425257	0.711191	3-hydroxyoctanoylcarnitine (2)
791	-0.123289	0.448498	0.947922	-0.375295	0.0202447	0.238663	taurodeoxycholic acid 3-sulfate
792	-0.123473	0.447815	0.947922	0.109689	0.512105	0.771605	5-hydroxyindole sulfate
793	-0.124189	0.445168	0.947922	-0.0438573	0.793746	0.899748	dihomo-linolenoylcarnitine (C20:3n3 or 6)*
794	-0.124848	0.442737	0.947922	-0.0794914	0.635214	0.824522	hexadecanedioate (C16-DC)
795	-0.124988	0.44222	0.947922	-0.288739	0.0787283	0.421873	taurolithocholate 3-sulfate
796	-0.125776	0.439327	0.947922	0.154218	0.355251	0.664764	5alpha-androstan-3beta,17alpha-diol disulfate
797	-0.125932	0.438753	0.947922	-0.441508	0.00552207	0.150229	glucuronide of C10H18O2 (7)*
798	-0.126448	0.436864	0.947922	-0.226742	0.171015	0.494406	glutamine_degradant*
799	-0.126825	0.435489	0.947922	-0.427578	0.007414	0.170709	2-pyrrolidinone
800	-0.128143	0.430693	0.947922	-0.103832	0.535018	0.784746	X-12822
801	-0.128855	0.428114	0.947922	-0.164465	0.323788	0.646966	gamma-CEHC glucuronide*
802	-0.129367	0.426266	0.947922	0.0377173	0.822121	0.917214	carotene diol (1)
803	-0.130215	0.423217	0.947922	0.0912233	0.585966	0.807416	3-hydroxydecanoate
804	-0.130591	0.421865	0.947922	-0.141659	0.396235	0.698347	stearoyl ethanolamide
805	-0.131156	0.419843	0.947922	-0.149444	0.370518	0.676626	sphinganine-1-phosphate
806	-0.131806	0.417523	0.947922	-0.170743	0.305401	0.635954	N2-acetyllysine
807	-0.132163	0.416252	0.947922	-0.181744	0.274813	0.599953	4-methylguaiacol sulfate
808	-0.132663	0.414476	0.947922	0.101091	0.545909	0.788673	X-24970
809	-0.133133	0.412807	0.947922	-0.0451731	0.787698	0.896909	3-hydroxyoctanoylcarnitine (1)
810	-0.133698	0.410809	0.94754	-0.167974	0.313428	0.644904	1-palmitoyl-2-palmitoleoyl-GPC (16:0/16:1)*
811	-0.13464	0.407491	0.946058	-0.00931968	0.955714	0.977833	X-18922
812	-0.135487	0.404519	0.942751	-0.113262	0.498373	0.764766	N2-acetyl,N6-methyllysine
813	-0.13577	0.403531	0.942751	0.255196	0.122029	0.459514	branched-chain, straight-chain, or cyclopropyl 10:1 fatty acid (2)*
814	-0.136317	0.401622	0.942054	-0.407018	0.01121	0.18879	N-acetylkynurenine (2)
815	-0.136335	0.401559	0.942054	0.0853025	0.610609	0.817988	X-18901
816	-0.136523	0.400903	0.942054	-0.247575	0.133974	0.461589	4-vinylphenol sulfate
817	-0.136617	0.400575	0.942054	-0.177403	0.286634	0.615626	taurocholenate sulfate*
818	-0.13737	0.397958	0.942054	-0.0258758	0.877447	0.94419	X-26106
819	-0.138688	0.393402	0.93831	-0.342416	0.0353465	0.315148	stachydrine
820	-0.139348	0.391136	0.936783	0.174881	0.29365	0.620644	(2 or 3)-decenoate (10:1n7 or n8)
821	-0.139348	0.391136	0.936783	0.0757801	0.651135	0.827071	menthol glucuronide
822	-0.139818	0.389521	0.936783	-0.409956	0.0105828	0.188658	gamma-glutamyl-epsilon-lysine
823	-0.139912	0.389199	0.936783	-0.469383	0.00294954	0.124512	N-methylhydroxyproline**
824	-0.140289	0.387911	0.936783	-0.120498	0.471144	0.744984	succinoyltaurine
825	-0.140477	0.387268	0.936783	-0.00317966	0.984884	0.99331	branched-chain, straight-chain, or cyclopropyl 10:1 fatty acid (1)*
826	-0.142222	0.381341	0.934233	0.265447	0.107244	0.455615	etiocholanolone glucuronide
827	-0.142831	0.379283	0.933686	-0.174114	0.295807	0.621488	glycocholenate sulfate*
828	-0.143208	0.378014	0.933686	0.0271915	0.871266	0.943735	butyrate/isobutyrate (4:0)
829	-0.143679	0.376432	0.933686	-0.022148	0.894997	0.950287	dihomo-linoleoylcarnitine (C20:2)*
830	-0.143773	0.376116	0.933686	-0.186832	0.261368	0.590668	deoxycarnitine
831	-0.143961	0.375484	0.933686	-0.126857	0.447881	0.728296	pyridoxal
832	-0.144526	0.373594	0.933686	-0.270052	0.101062	0.453959	glycerate
833	-0.145185	0.371395	0.933686	-0.251303	0.128028	0.459514	N-acetylasparagine
834	-0.145279	0.371082	0.933686	-0.247136	0.134687	0.461589	octadecadienedioate (C18:2-DC)*
835	-0.145427	0.370589	0.933686	-0.0873857	0.601888	0.815586	1-palmitoleoyl-2-linoleoyl-GPC (16:1/18:2)*
836	-0.145844	0.369204	0.933686	-0.183214	0.270883	0.598764	fructose
837	-0.146658	0.366508	0.933686	0.110088	0.510562	0.771605	X-24544
838	-0.147539	0.363606	0.933686	-0.264131	0.109062	0.455615	2-keto-3-deoxy-gluconate
839	-0.148763	0.359595	0.933686	-0.351407	0.030512	0.291207	N-acetylphenylalanine
840	-0.148857	0.359288	0.933686	-0.15361	0.357172	0.66601	lactate
841	-0.148857	0.359288	0.933686	-0.291322	0.075971	0.421873	gamma-glutamylglycine
842	-0.149987	0.355611	0.933686	-0.250645	0.129063	0.459514	S-1-pyrroline-5-carboxylate
843	-0.150787	0.353019	0.933686	-0.272504	0.0978823	0.453507	4-vinylguaiacol sulfate
844	-0.151548	0.35057	0.933686	-0.350585	0.0309302	0.291207	methyl glucopyranoside (alpha + beta)
845	-0.151776	0.349836	0.933686	-0.267639	0.104265	0.455615	X-25948
846	-0.153	0.345918	0.933686	-0.28277	0.0853983	0.434256	4-hydroxy-2-oxoglutaric acid
847	-0.153	0.345918	0.933686	-0.337811	0.038055	0.318759	eicosanedioate (C20-DC)
848	-0.153	0.345918	0.933686	-0.176855	0.28815	0.617631	linoleoylcarnitine (C18:2)*
849	-0.153094	0.345618	0.933686	0.221589	0.181213	0.500696	1-palmitoyl-2-arachidonoyl-GPC (16:0/20:4n6)
850	-0.153123	0.345526	0.933686	-0.356341	0.028099	0.28273	4-guanidinobutanoate
851	-0.153659	0.343819	0.933686	-0.130585	0.43454	0.718348	pyridoxate
852	-0.154224	0.342027	0.933686	-0.114139	0.495031	0.763412	1-palmitoyl-2-linoleoyl-GPC (16:0/18:2)
853	-0.154441	0.341339	0.933686	-0.27371	0.0963479	0.451441	X-24473
854	-0.1546	0.340835	0.933686	0.0266433	0.873841	0.943735	methylsuccinoylcarnitine
855	-0.154789	0.34024	0.933686	-0.290664	0.076666	0.421873	retinal
856	-0.155165	0.339052	0.933686	-0.023354	0.889313	0.950213	caprate (10:0)
857	-0.155542	0.337866	0.933686	-0.290351	0.0769984	0.421873	taurochenodeoxycholate
858	-0.155542	0.337866	0.933686	0.186942	0.261083	0.590668	glycosyl-N-(2-hydroxynervonoyl)-sphingosine (d18:1/24:1(2OH))*
859	-0.155636	0.33757	0.933686	-0.280139	0.0884741	0.434256	phenyllactate (PLA)
860	-0.157009	0.333274	0.933686	0.131024	0.432985	0.717809	nonanoylcarnitine (C9)
861	-0.157237	0.332563	0.933686	-0.110849	0.507624	0.769413	decadienedioic acid (C10:2-DC)**
862	-0.158272	0.329348	0.933686	0.0356341	0.831801	0.925095	X-13431
863	-0.158272	0.329348	0.933686	0.102539	0.540144	0.784746	X-21607
864	-0.158367	0.329057	0.933686	0.160189	0.336699	0.656445	sarcosine
865	-0.158483	0.328698	0.933686	0.0795349	0.635028	0.824522	5alpha-androstan-3alpha,17beta-diol monosulfate (1)
866	-0.15912	0.326732	0.933686	-0.405132	0.011629	0.189821	gamma-glutamyl-alpha-lysine
867	-0.160344	0.322976	0.933686	-0.240886	0.145152	0.470335	X-18899
868	-0.161191	0.320392	0.933686	-0.182118	0.273811	0.599953	sphingosine 1-phosphate
869	-0.161443	0.319625	0.933686	0.0630587	0.706835	0.85893	pregnenolone sulfate
870	-0.162915	0.315174	0.933686	-0.201854	0.22425	0.55852	1-palmitoleoyl-2-linolenoyl-GPC (16:1/18:3)*
871	-0.163357	0.313847	0.933686	0.0874954	0.601431	0.815586	dodecadienoate (12:2)*
872	-0.163733	0.312717	0.933686	0.0453923	0.786692	0.896909	decanoylcarnitine (C10)
873	-0.163764	0.312625	0.933686	0.285182	0.0826522	0.434138	androstenediol (3beta,17beta) monosulfate (1)
874	-0.164016	0.311872	0.933686	-0.251631	0.127513	0.459514	glycoursodeoxycholate
875	-0.165522	0.307386	0.933686	-0.117867	0.480954	0.751251	choline
876	-0.166558	0.304327	0.930521	-0.00241215	0.988533	0.996043	3-methyl-2-oxobutyrate
877	-0.167499	0.301562	0.93011	0.118086	0.480132	0.751251	tetradecadienoate (14:2)*
878	-0.167625	0.301195	0.93011	-0.225147	0.174127	0.494579	N-acetylcitrulline
879	-0.168253	0.299362	0.93011	-0.450415	0.00454465	0.143204	cysteine
880	-0.169853	0.294722	0.927892	-0.263034	0.110594	0.455615	X-23639
881	-0.170324	0.293365	0.927227	-0.387589	0.0162048	0.214916	2-hydroxydecanoate
882	-0.171812	0.289107	0.926449	-0.166036	0.319122	0.644904	cortolone glucuronide (1)
883	-0.171831	0.289053	0.926449	-0.314567	0.0544186	0.368358	retinol (vitamin A)
884	-0.17199	0.288599	0.926449	-0.19061	0.251674	0.585659	X-21834
885	-0.172113	0.288249	0.926449	-0.277398	0.0917682	0.438586	X-17676
886	-0.172301	0.287714	0.926449	-0.16611	0.318906	0.644904	13-HODE + 9-HODE
887	-0.175408	0.278976	0.916389	0.111069	0.50678	0.769413	3-hydroxylaurate
888	-0.175464	0.278822	0.916389	0.112713	0.500468	0.765125	androstenediol (3beta,17beta) disulfate (1)
889	-0.176404	0.276212	0.915816	-0.0285088	0.865086	0.940993	tetrahydrocortisone glucuronide (5)
890	-0.176527	0.275873	0.915816	0.000877147	0.99583	0.999277	pregnenediol sulfate (C21H34O5S)*
891	-0.176538	0.275842	0.915816	-0.363248	0.0249873	0.276161	lysine
892	-0.176783	0.275167	0.915816	-0.0826711	0.621701	0.822475	X-17357
893	-0.176893	0.274864	0.915816	-0.0536273	0.749144	0.877309	perfluorooctanoate (PFOA)
894	-0.17861	0.270157	0.915816	-0.199332	0.230217	0.566728	tetradecanedioate (C14-DC)
895	-0.179183	0.268597	0.915816	-0.265447	0.107244	0.455615	dodecenedioate (C12:1-DC)*
896	-0.180022	0.266325	0.915816	-0.232882	0.15941	0.483108	2,6-dihydroxybenzoic acid
897	-0.181152	0.263285	0.915816	-0.0794914	0.635214	0.824522	3beta,7alpha-dihydroxy-5-cholestenoate
898	-0.181623	0.262025	0.915816	0.0464888	0.781663	0.895804	2-aminobutyrate
899	-0.181724	0.261755	0.915816	-0.335728	0.0393346	0.321951	X-11470
900	-0.184447	0.254551	0.91527	-0.148019	0.375151	0.678084	dodecanedioate (C12-DC)
901	-0.186236	0.249892	0.911119	-0.0129379	0.938549	0.970566	X-16576
902	-0.186424	0.249405	0.911119	0.195275	0.240037	0.571669	myristoyl dihydrosphingomyelin (d18:0/14:0)*
903	-0.186459	0.249315	0.911119	0.145277	0.384156	0.688342	androstenediol (3beta,17beta) disulfate (2)
904	-0.186895	0.24819	0.911119	-0.122033	0.465471	0.740427	X-11372
905	-0.18746	0.246738	0.911119	0.0996658	0.551614	0.794115	1-(1-enyl-palmitoyl)-2-oleoyl-GPC (P-16:0/18:1)*
906	-0.188975	0.242869	0.911119	-0.269284	0.102073	0.45504	1-linoleoyl-GPA (18:2)*
907	-0.189249	0.242175	0.911119	-0.175868	0.290892	0.61981	dopamine 3-O-sulfate
908	-0.189661	0.241132	0.911119	-0.148928	0.37219	0.676653	X-13007
909	-0.189952	0.240398	0.911119	-0.0207888	0.901408	0.952583	androsterone glucuronide
910	-0.190096	0.240034	0.911119	-0.227181	0.170167	0.493297	glutamate, gamma-methyl ester
911	-0.190379	0.239323	0.911119	-0.0254373	0.879509	0.945046	1,5-anhydroglucitol (1,5-AG)
912	-0.190755	0.238378	0.911119	0.247465	0.134152	0.461589	octanoylcarnitine (C8)
913	-0.190755	0.238378	0.911119	0.0139247	0.933872	0.967747	X-24951
914	-0.191038	0.23767	0.911119	0.111946	0.503408	0.767409	histidine betaine (hercynine)*
915	-0.191415	0.236729	0.911119	-0.11716	0.483604	0.751251	4-allylphenol sulfate
916	-0.192074	0.235088	0.911119	0.131133	0.432597	0.717809	5alpha-pregnan-3beta,20alpha-diol disulfate
917	-0.192168	0.234854	0.911119	-0.613893	4.14861e-05	0.00733612	gamma-glutamyltryptophan
918	-0.192921	0.23299	0.911119	-0.451511	0.0044354	0.143204	methionine sulfoxide
919	-0.194531	0.229039	0.911119	-0.218677	0.187165	0.506586	4-allylcatechol sulfate
920	-0.195087	0.227685	0.911119	-0.251631	0.127513	0.459514	X-23644
921	-0.195237	0.22732	0.911119	-0.252235	0.126572	0.459514	X-14904
922	-0.195461	0.226777	0.911119	-0.103174	0.537623	0.784746	X-18345
923	-0.195602	0.226435	0.911119	-0.195724	0.238935	0.571669	4-acetylphenol sulfate
924	-0.195934	0.225632	0.911119	-0.356341	0.028099	0.28273	N-acetylproline
925	-0.196122	0.225178	0.911119	-0.100762	0.547223	0.788864	X-24556
926	-0.197252	0.222464	0.911119	0.0893593	0.593676	0.812337	X-14939
927	-0.198815	0.218747	0.911119	-0.0662246	0.692819	0.849416	X-22771
928	-0.199983	0.215999	0.911119	-0.277946	0.0911019	0.437372	N-acetylarginine
929	-0.200924	0.2138	0.911119	-0.211502	0.202412	0.530776	homocitrulline
930	-0.201112	0.213362	0.911119	-0.466313	0.00316855	0.124512	glycochenodeoxycholate glucuronide (1)
931	-0.201584	0.212268	0.911119	0.0756539	0.651679	0.827071	21-hydroxypregnenolone disulfate
932	-0.203184	0.208586	0.911119	-0.0219287	0.896031	0.950287	3-hydroxydecanoylcarnitine
933	-0.203327	0.208257	0.911119	0.019977	0.90524	0.954732	X-11847
934	-0.203749	0.207296	0.911119	-0.127734	0.444722	0.726567	X-16964
935	-0.204784	0.204946	0.911119	0.0892497	0.594131	0.812337	carotene diol (2)
936	-0.205914	0.202404	0.911119	0.159421	0.33905	0.656445	X-21319
937	-0.208645	0.196352	0.911119	-0.0835482	0.617994	0.820641	2S,3R-dihydroxybutyrate
938	-0.209021	0.195527	0.911119	-0.395922	0.0138713	0.198884	tryptophan
939	-0.209492	0.1945	0.911119	-0.055041	0.742753	0.874651	gamma-CEHC
940	-0.211177	0.190853	0.911119	-0.227415	0.169715	0.493297	ferulic acid 4-sulfate
941	-0.211244	0.19071	0.911119	0.329149	0.0436068	0.333299	dehydroepiandrosterone sulfate (DHEA-S)
942	-0.211846	0.18942	0.911119	0.0226962	0.892412	0.950287	ergothioneine
943	-0.214011	0.18483	0.90789	0.151966	0.362405	0.668847	X-16935
944	-0.215141	0.182466	0.90045	0.241983	0.143274	0.4663	X-25172
945	-0.216836	0.178962	0.895653	-0.279152	0.0896493	0.434256	X-19438
946	-0.218813	0.174934	0.892144	-0.472234	0.00275813	0.123521	proline
947	-0.218813	0.174934	0.892144	-0.182008	0.274105	0.599953	4-methyl-2-oxopentanoate
948	-0.219483	0.173586	0.892144	0.120498	0.471144	0.744984	androsterone sulfate
949	-0.219849	0.172851	0.892144	0.0222576	0.89448	0.950287	caprylate (8:0)
950	-0.219943	0.172662	0.892144	0.129708	0.437659	0.718348	X-11478
951	-0.220131	0.172286	0.892144	-0.13519	0.418369	0.708279	1-(1-enyl-palmitoyl)-2-arachidonoyl-GPE (P-16:0/20:4)*
952	-0.22032	0.17191	0.892144	-0.247684	0.133796	0.461589	N-acetylhistidine
953	-0.220885	0.170785	0.892144	-0.328711	0.0439045	0.333299	indolelactate
954	-0.220885	0.170785	0.892144	0.0423223	0.800817	0.903901	branched-chain, straight-chain, or cyclopropyl 12:1 fatty acid*
955	-0.22145	0.169666	0.892144	-0.109534	0.512706	0.771605	creatinine
956	-0.222014	0.168552	0.892144	-0.0541638	0.746717	0.876401	1-(1-enyl-palmitoyl)-2-palmitoleoyl-GPC (P-16:0/16:1)*
957	-0.223333	0.165973	0.892144	-0.449976	0.004589	0.143204	picolinate
958	-0.225592	0.161619	0.892144	0.160079	0.337035	0.656445	cortisol
959	-0.225686	0.16144	0.892144	0.031358	0.851745	0.937014	3-carboxy-4-methyl-5-pentyl-2-furanpropionate (3-CMPFP)**
960	-0.225781	0.16126	0.892144	-0.253495	0.124623	0.459514	aconitate [cis or trans]
961	-0.226722	0.159474	0.892144	-0.249	0.131677	0.461086	pyruvate
962	-0.232394	0.149013	0.873497	-0.0961528	0.565793	0.801476	X-25433
963	-0.232842	0.148209	0.873497	0.19067	0.251521	0.585659	X-17335
964	-0.233595	0.146864	0.87052	-0.137054	0.411921	0.706702	1-(1-enyl-stearoyl)-2-linoleoyl-GPE (P-18:0/18:2)*
965	-0.234098	0.145973	0.870096	-0.0974166	0.560673	0.800501	X-15245
966	-0.234819	0.144698	0.870096	-0.197906	0.233635	0.569835	X-21467
967	-0.234852	0.144641	0.870096	-0.191268	0.25001	0.585659	X-15728
968	-0.23642	0.141901	0.870096	-0.186185	0.263055	0.591229	glycerol 3-phosphate
969	-0.236856	0.141145	0.870096	0.148694	0.372951	0.676653	X-24953
970	-0.238397	0.1385	0.870096	-0.0751057	0.654045	0.827105	X-21258
971	-0.238491	0.13834	0.870096	-0.157811	0.344014	0.662429	methyl-4-hydroxybenzoate sulfate
972	-0.238586	0.13818	0.870096	-0.222466	0.179448	0.497112	glycocholate
973	-0.2406	0.134783	0.870096	-0.276038	0.0934371	0.44456	taurocholate
974	-0.241738	0.132892	0.870096	0.139168	0.404677	0.706061	trans-3,4-methyleneheptanoate
975	-0.242446	0.131726	0.870096	-0.354915	0.0287793	0.28273	6-bromotryptophan
976	-0.242822	0.131109	0.870096	0.0969247	0.562663	0.801323	S-methylcysteine
977	-0.243293	0.13034	0.870096	-0.360178	0.026333	0.27921	5-methyluridine (ribothymidine)
978	-0.24367	0.129728	0.870096	-0.394826	0.0141611	0.199011	orotate
979	-0.244046	0.129117	0.870096	-0.136945	0.412298	0.706702	X-10458
980	-0.2448	0.127903	0.870096	-0.415329	0.00951311	0.183516	N-acetyltryptophan
981	-0.24527	0.127148	0.870096	-0.0481334	0.774136	0.892389	1-(1-enyl-palmitoyl)-2-arachidonoyl-GPC (P-16:0/20:4)*
982	-0.245835	0.126247	0.870096	-0.115235	0.490869	0.7592	iminodiacetate (IDA)
983	-0.247248	0.124015	0.870096	-0.262377	0.111522	0.455615	7-methylguanine
984	-0.249507	0.120505	0.870096	-0.0851929	0.61107	0.817988	imidazole lactate
985	-0.251767	0.117071	0.870096	-0.570145	0.000186317	0.0197683	gamma-glutamylthreonine
986	-0.253274	0.114823	0.870096	-0.136725	0.413054	0.706856	X-24295
987	-0.253462	0.114544	0.870096	-0.650404	9.8619e-06	0.00523174	gamma-glutamylmethionine
988	-0.253744	0.114127	0.870096	-0.426622	0.00756202	0.170709	X-19141
989	-0.253888	0.113915	0.870096	-0.0915522	0.58461	0.807416	indolepropionate
990	-0.254121	0.113573	0.870096	-0.237597	0.150893	0.476482	X-11880
991	-0.254874	0.11247	0.870096	-0.373774	0.0207985	0.242497	glycochenodeoxycholate
992	-0.255627	0.111375	0.870096	0.192753	0.246281	0.58197	X-17010
993	-0.256663	0.109884	0.870096	-0.244724	0.138658	0.463529	eicosenedioate (C20:1-DC)*
994	-0.256757	0.109749	0.870096	0.0929775	0.57875	0.805845	1-myristoyl-2-arachidonoyl-GPC (14:0/20:4)*
995	-0.259111	0.106418	0.870096	-0.394473	0.0142553	0.199011	pentose acid*
996	-0.25977	0.105499	0.870096	-0.244066	0.139756	0.463529	EDTA
997	-0.260147	0.104977	0.870096	-0.29823	0.0689672	0.421395	serine
998	-0.260196	0.104909	0.870096	0.179815	0.280026	0.606987	epiandrosterone sulfate
999	-0.260196	0.104909	0.870096	-0.0801493	0.632409	0.824522	5alpha-androstan-3beta,17beta-diol disulfate
1000	-0.261182	0.103551	0.870096	-0.499316	0.00141604	0.0790744	gamma-glutamylcitrulline*
1001	-0.262124	0.102267	0.870096	-0.398225	0.013279	0.195681	4-hydroxyhippurate
1002	-0.264349	0.0992821	0.870096	-0.070391	0.674525	0.840977	metabolonic lactone sulfate
1003	-0.270127	0.0918421	0.870096	0.0933065	0.577402	0.805845	2-hydroxyphytanate*
1004	-0.271609	0.090005	0.870096	-0.0138181	0.934377	0.967747	cortisone
1005	-0.272481	0.0889375	0.870096	-0.50425	0.00124664	0.0734824	5-oxoproline
1006	-0.275776	0.084991	0.870096	-0.2706	0.100345	0.453959	dihydroorotate
1007	-0.276153	0.0845488	0.870096	-0.557865	0.000273694	0.0241992	alanine
1008	-0.276277	0.0844031	0.870096	-0.0124135	0.941036	0.972012	X-11849
1009	-0.278601	0.0817177	0.870096	0.309852	0.0583394	0.377427	perfluorooctanesulfonate (PFOS)
1010	-0.280672	0.0793803	0.870096	-0.618498	3.49553e-05	0.00733612	cysteinylglycine
1011	-0.283934	0.075806	0.846633	-0.0856314	0.609229	0.817988	X-21471
1012	-0.287828	0.0717051	0.818054	-0.361494	0.0257491	0.278774	7alpha-hydroxy-3-oxo-4-cholestenoate (7-Hoca)
1013	-0.290841	0.0686534	0.800454	-0.62409	2.8287e-05	0.00733612	gamma-glutamylhistidine
1014	-0.295468	0.0641671	0.782419	-0.0661149	0.693303	0.849416	prolylglycine
1015	-0.299409	0.0605326	0.756296	-0.117318	0.483011	0.751251	homoarginine
1016	-0.300444	0.0596053	0.756296	0.151746	0.363106	0.668847	androstenediol (3beta,17beta) monosulfate (2)
1017	-0.30148	0.0586889	0.756296	-0.303822	0.0636782	0.399778	3-formylindole
1018	-0.301574	0.0586062	0.756296	-0.067321	0.687987	0.848784	1-(1-enyl-palmitoyl)-2-oleoyl-GPE (P-16:0/18:1)*
1019	-0.303514	0.0569221	0.756296	-0.426646	0.00755838	0.170709	xanthurenate
1020	-0.305717	0.0550571	0.756296	-0.0917715	0.583707	0.807416	X-11378
1021	-0.31086	0.050893	0.739691	-0.250754	0.12889	0.459514	1-methylguanidine
1022	-0.316357	0.046726	0.698257	-0.672114	3.82104e-06	0.00405412	gamma-glutamylglutamine
1023	-0.317863	0.0456334	0.697845	-0.35042	0.0310145	0.291207	X-25957
1024	-0.320688	0.0436406	0.691084	-0.0797107	0.634278	0.824522	glutarylcarnitine (C5-DC)
1025	-0.325489	0.040415	0.649702	-0.131462	0.431434	0.717809	N-acetyl-2-aminooctanoate*
1026	-0.327864	0.0388931	0.634855	-0.166621	0.317397	0.644904	o-cresol sulfate
1027	-0.329459	0.0378972	0.630354	-0.104929	0.530691	0.784746	cholate
1028	-0.33087	0.0370339	0.630354	-0.506005	0.00119084	0.0734824	X-12812
1029	-0.331986	0.0363625	0.630354	-0.508526	0.00111458	0.0734824	histidine
1030	-0.339837	0.0319149	0.630354	-0.0973855	0.560798	0.800501	gamma-glutamyl-2-aminobutyrate
1031	-0.341307	0.0311341	0.630354	-0.131682	0.430659	0.717809	X-18779
1032	-0.341496	0.0310352	0.630354	-0.125103	0.454235	0.729113	bilirubin (E,E)*
1033	-0.343755	0.0298688	0.630354	0.00778468	0.963003	0.984341	carotene diol (3)
1034	-0.34771	0.0279146	0.630354	-0.587908	0.000103917	0.0122506	X-23739
1035	-0.348557	0.02751	0.630354	-0.466971	0.00312046	0.124512	threonine
1036	-0.349319	0.0271501	0.630354	-0.155998	0.349656	0.664764	1-cerotoyl-GPC (26:0)*
1037	-0.349608	0.027015	0.630354	-0.346563	0.0330442	0.298623	eugenol sulfate
1038	-0.349969	0.0268463	0.630354	-0.0856314	0.609229	0.817988	X-24307
1039	-0.350723	0.0264978	0.630354	-0.223234	0.177913	0.49682	3beta-hydroxy-5-cholestenoate
1040	-0.354865	0.0246475	0.630354	-0.222753	0.178874	0.49682	3-methyl catechol sulfate (1)
1041	-0.3688	0.0191934	0.546149	-0.260184	0.114655	0.455615	X-11795
1042	-0.369995	0.0187771	0.546149	-0.159719	0.338139	0.656445	3-ethylcatechol sulfate (1)
1043	-0.372755	0.0178444	0.546149	-0.231676	0.161643	0.483108	1-(1-enyl-palmitoyl)-2-linoleoyl-GPE (P-16:0/18:2)*
1044	-0.379523	0.0157205	0.541784	-0.420952	0.00849368	0.181539	N-succinyl-phenylalanine
1045	-0.401001	0.0103368	0.47191	-0.566417	0.000209724	0.0202288	asparagine
1046	-0.404484	0.00963276	0.464562	-0.220164	0.184109	0.502158	cysteine-glutathione disulfide
1047	-0.412205	0.00821731	0.435928	-0.104709	0.531555	0.784746	1-(1-enyl-palmitoyl)-2-linoleoyl-GPC (P-16:0/18:2)*
1048	-0.425292	0.00622425	0.366885	-0.160737	0.335027	0.656445	beta-cryptoxanthin
1049	-0.436873	0.00482373	0.301057	-0.135519	0.417227	0.708279	bilirubin (E,Z or Z,E)*
1050	-0.438097	0.0046931	0.301057	-0.220712	0.182991	0.502158	citrate
1051	-0.458435	0.00293026	0.228642	-0.20295	0.221692	0.55852	bilirubin degradation product, C16H18N2O5 (4)**
1052	-0.460788	0.00276965	0.228642	-0.0962669	0.56533	0.801476	1-methylnicotinamide
1053	-0.470298	0.00219663	0.211875	-0.487694	0.00189763	0.0958754	X-21796
1054	-0.479902	0.00172645	0.183615	-0.129927	0.436879	0.718348	bilirubin (Z,Z)
1055	-0.480466	0.00170179	0.183615	-0.237816	0.150506	0.476482	bilirubin degradation product, C16H18N2O5 (2)**
1056	-0.499108	0.00104398	0.158237	-0.185307	0.265351	0.591229	bilirubin degradation product, C16H18N2O5 (1)**
1057	-0.501369	0.000982045	0.158237	-0.29505	0.0721252	0.421873	bilirubin degradation product, C16H18N2O5 (3)**
1058	-0.51455	0.0006817	0.144657	-0.290007	0.0773659	0.421873	bilirubin degradation product, C17H20N2O5 (1)**
1059	-0.521706	0.000555671	0.144657	-0.263144	0.11044	0.455615	bilirubin degradation product, C17H20N2O5 (2)**
1060	-0.524248	0.000516186	0.144657	-0.595363	8.04971e-05	0.0122011	X-25343
1061	-0.524625	0.000510555	0.144657	-0.286827	0.0808194	0.430902	biliverdin
