# Supplementary material for: Integrative multi-omic profiling in blood reveals distinct immune and metabolic signatures between ACPA-negative and ACPA-positive rheumatoid arthritis
Source: Front Immunol. 2025 Oct 29;16:1667662. doi: 10.3389/fimmu.2025.1667662 (PMC12605004; doi:10.3389/fimmu.2025.1667662)
Supplement: Supplementary file 1 [file DataSheet1.zip › Supplementary/Supplementary Table S18.xlsx]

## Sheet: Supplementary Table S18
Supplementary Table S18. Machine learning classification performance by omic data type, subnetwork size, and random forest seed.
Seed	Omics type	Classification task	Subnetwork size	Accuracy (mean)	Accuracy (SD)	PPV (mean)	PPV (SD)	Sensitivity (mean)	Sensitivity (SD)	Specificity (mean)	Specificity (SD)	FPR (mean)	FPR (SD)	FNR (mean)	FNR (SD)	NPV (mean)	NPV (SD)	MCC (mean)	MCC (SD)	F1 (mean)	F1 (SD)	AUC (mean)	AUC (SD)	Total true negatives	Total false positives	Total false negatives	Total true positives
225	Multi-omics	ACPA-negative vs. control	top90	0.9125	0.071261	0.920455	0.120797	0.925	0.0684653	0.9	0.16298	0.1	0.16298	0.075	0.0684653	0.930556	0.0636469	0.837607	0.127157	0.916754	0.0608183	0.917188	0.07526	36	4	3	37
108	Multi-omics	ACPA-negative vs. control	top100	0.9	0.0947859	0.933333	0.149071	0.9	0.104583	0.9	0.223607	0.1	0.223607	0.1	0.104583	0.915556	0.0852013	0.823156	0.158869	0.904762	0.0773718	0.93125	0.075422	36	4	4	36
151	Multi-omics	ACPA-negative vs. control	top90	0.9	0.0342327	0.935	0.0928709	0.875	0.0883883	0.925	0.111803	0.075	0.111803	0.125	0.0883883	0.890556	0.0714596	0.812606	0.0640644	0.89754	0.0345585	0.923438	0.0649895	37	3	5	35
182	Multi-omics	ACPA-negative vs. control	top50	0.9	0.0559017	0.95	0.0684653	0.85	0.104583	0.95	0.0684653	0.05	0.0684653	0.15	0.104583	0.87	0.0817771	0.809839	0.107012	0.892857	0.0605565	0.909375	0.0831582	38	2	6	34
228	Multi-omics	ACPA-negative vs. control	top50	0.9	0.0947859	0.902778	0.103935	0.9	0.104583	0.9	0.104583	0.1	0.104583	0.1	0.104583	0.902778	0.103935	0.802767	0.190973	0.899902	0.0947781	0.926562	0.0725764	36	4	4	36
247	Multi-omics	ACPA-negative vs. control	top70	0.9	0.0342327	0.91	0.0876784	0.9	0.0559017	0.9	0.104583	0.1	0.104583	0.1	0.0559017	0.905556	0.0532508	0.807686	0.0685032	0.901111	0.0299562	0.94375	0.0463512	36	4	4	36
249	Multi-omics	ACPA-negative vs. control	top_1_percent	0.9	0.0838525	0.916883	0.122726	0.9	0.104583	0.9	0.16298	0.1	0.16298	0.1	0.104583	0.911111	0.0929622	0.813595	0.155919	0.901754	0.0799353	0.935937	0.0575161	36	4	4	36
275	Multi-omics	ACPA-negative vs. control	top100	0.9	0.0342327	0.887778	0.0718097	0.925	0.0684653	0.875	0.0883883	0.125	0.0883883	0.075	0.0684653	0.927778	0.0661729	0.807686	0.0685032	0.90268	0.0321876	0.940625	0.0626463	35	5	3	37
294	Multi-omics	ACPA-negative vs. control	top70	0.9	0.071261	0.931429	0.0960442	0.875	0.125	0.925	0.111803	0.075	0.111803	0.125	0.125	0.893333	0.105877	0.81221	0.138	0.895873	0.0758059	0.91875	0.0750569	37	3	5	35
16	Multi-omics	ACPA-negative vs. control	top90	0.8875	0.08149	0.886984	0.107154	0.9	0.104583	0.875	0.125	0.125	0.125	0.1	0.104583	0.904762	0.0958972	0.783279	0.161089	0.88915	0.0813845	0.917188	0.0776548	35	5	4	36
16	Multi-omics	ACPA-negative vs. control	top_1_percent	0.8875	0.111803	0.879762	0.136801	0.925	0.111803	0.85	0.205396	0.15	0.205396	0.075	0.111803	0.930556	0.101113	0.791458	0.200392	0.895	0.100623	0.94375	0.0567147	34	6	3	37
18	Multi-omics	ACPA-positive vs. control	top70	0.8875	0.0522913	0.933333	0.0993808	0.85	0.104583	0.925	0.111803	0.075	0.111803	0.15	0.104583	0.869206	0.0824908	0.788594	0.103659	0.882465	0.0519385	0.926562	0.0567684	37	3	6	34
29	Multi-omics	ACPA-negative vs. control	top_1_percent	0.8875	0.0522913	0.906429	0.0897985	0.875	0.0883883	0.9	0.104583	0.1	0.104583	0.125	0.0883883	0.886111	0.0788126	0.783674	0.105064	0.886111	0.0547863	0.945312	0.0427908	36	4	5	35
46	Multi-omics	ACPA-negative vs. control	top90	0.8875	0.0522913	0.931429	0.0960442	0.85	0.104583	0.925	0.111803	0.075	0.111803	0.15	0.104583	0.871111	0.0880516	0.788594	0.103659	0.88254	0.0562541	0.940625	0.0486638	37	3	6	34
48	Multi-omics	ACPA-negative vs. control	top80	0.8875	0.0927025	0.908333	0.145535	0.9	0.104583	0.875	0.216506	0.125	0.216506	0.1	0.104583	0.912778	0.0865045	0.796773	0.15762	0.893095	0.0763781	0.925	0.0636131	35	5	4	36
52	Multi-omics	ACPA-negative vs. control	top70	0.8875	0.08149	0.891883	0.113981	0.9	0.104583	0.875	0.153093	0.125	0.153093	0.1	0.104583	0.908333	0.093994	0.787212	0.152593	0.890088	0.0784166	0.932813	0.0661991	35	5	4	36
57	Multi-omics	ACPA-negative vs. control	top70	0.8875	0.0927025	0.887778	0.113882	0.9	0.136931	0.875	0.125	0.125	0.125	0.1	0.136931	0.91	0.124499	0.786222	0.185103	0.887442	0.0940308	0.953125	0.0452181	35	5	4	36
58	Multi-omics	ACPA-negative vs. control	top90	0.8875	0.08149	0.869661	0.0972337	0.925	0.111803	0.85	0.136931	0.15	0.136931	0.075	0.111803	0.930556	0.101113	0.787212	0.152593	0.891656	0.0795679	0.929688	0.0685544	34	6	3	37
61	Multi-omics	ACPA-negative vs. control	top70	0.8875	0.0279508	0.91	0.0876784	0.875	0.0883883	0.9	0.104583	0.1	0.104583	0.125	0.0883883	0.887778	0.0718097	0.786222	0.0548906	0.885873	0.0288247	0.926562	0.0545758	36	4	5	35
62	Multi-omics	ACPA-negative vs. control	top90	0.8875	0.0684653	0.931429	0.0960442	0.85	0.136931	0.925	0.111803	0.075	0.111803	0.15	0.136931	0.875556	0.113963	0.790746	0.132691	0.880635	0.0740302	0.929688	0.0594982	37	3	6	34
72	Multi-omics	ACPA-negative vs. control	top60	0.8875	0.0522913	0.931429	0.0960442	0.85	0.104583	0.925	0.111803	0.075	0.111803	0.15	0.104583	0.871111	0.0880516	0.788594	0.103659	0.88254	0.0562541	0.939063	0.056445	37	3	6	34
73	Multi-omics	ACPA-positive vs. control	top70	0.8875	0.08149	0.955556	0.0993808	0.825	0.142522	0.95	0.111803	0.05	0.111803	0.175	0.142522	0.854661	0.101878	0.792131	0.151486	0.876647	0.0910624	0.940625	0.0433576	38	2	7	33
83	Multi-omics	ACPA-negative vs. control	top80	0.8875	0.08149	0.888889	0.111111	0.9	0.104583	0.875	0.125	0.125	0.125	0.1	0.104583	0.902857	0.091696	0.783279	0.161089	0.889076	0.0784714	0.926562	0.0586198	35	5	4	36
87	Multi-omics	ACPA-positive vs. control	top70	0.8875	0.0522913	0.952778	0.0648479	0.825	0.142522	0.95	0.0684653	0.05	0.0684653	0.175	0.142522	0.858232	0.102299	0.792526	0.0895999	0.875177	0.0694405	0.935937	0.0443321	38	2	7	33
91	Multi-omics	ACPA-negative vs. control	top70	0.8875	0.0522913	0.876984	0.0130862	0.9	0.104583	0.875	0	0.125	0	0.1	0.104583	0.905556	0.0949131	0.778755	0.106165	0.886471	0.0585785	0.915625	0.075422	35	5	4	36
97	Metabolomics	ACPA-negative vs. control	top200	0.8875	0.120221	0.886111	0.136224	0.9	0.104583	0.875	0.153093	0.125	0.153093	0.1	0.104583	0.895635	0.117413	0.77836	0.240673	0.891078	0.1126	0.895312	0.118431	35	5	4	36
122	Multi-omics	ACPA-negative vs. control	top100	0.8875	0.0522913	0.909206	0.0887925	0.875	0.125	0.9	0.104583	0.1	0.104583	0.125	0.125	0.893333	0.105877	0.788594	0.103659	0.884108	0.0581035	0.926562	0.0514084	36	4	5	35
128	Multi-omics	ACPA-negative vs. control	top60	0.8875	0.0927025	0.885	0.114018	0.9	0.104583	0.875	0.125	0.125	0.125	0.1	0.104583	0.902778	0.103935	0.781303	0.185814	0.889444	0.0919272	0.9375	0.0594982	35	5	4	36
134	Multi-omics	ACPA-negative vs. control	top_1_percent	0.8875	0.0684653	0.926984	0.103844	0.85	0.0559017	0.925	0.111803	0.075	0.111803	0.15	0.0559017	0.860317	0.0481452	0.781127	0.138013	0.884706	0.0671035	0.932813	0.0588795	37	3	6	34
137	Multi-omics	ACPA-negative vs. control	top90	0.8875	0.120221	0.898077	0.167042	0.925	0.0684653	0.85	0.270994	0.15	0.270994	0.075	0.0684653	0.930556	0.0636469	0.798844	0.198789	0.900714	0.0893238	0.953125	0.046875	34	6	3	37
148	Multi-omics	ACPA-negative vs. control	top_1_percent	0.8875	0.0522913	0.906429	0.0897985	0.875	0.0883883	0.9	0.104583	0.1	0.104583	0.125	0.0883883	0.886111	0.0788126	0.783674	0.105064	0.886111	0.0547863	0.926562	0.0567684	36	4	5	35
154	Multi-omics	ACPA-negative vs. control	top90	0.8875	0.08149	0.891883	0.113981	0.9	0.104583	0.875	0.153093	0.125	0.153093	0.1	0.104583	0.908333	0.093994	0.787212	0.152593	0.890088	0.0784166	0.921875	0.0722392	35	5	4	36
165	Multi-omics	ACPA-negative vs. control	top_1_percent	0.8875	0.0684653	0.915556	0.115897	0.875	0.125	0.9	0.136931	0.1	0.136931	0.125	0.125	0.891429	0.10182	0.790746	0.132691	0.885341	0.0681363	0.91875	0.0827904	36	4	5	35
169	Multi-omics	ACPA-negative vs. control	top_1_percent	0.8875	0.08149	0.902857	0.091696	0.875	0.125	0.9	0.104583	0.1	0.104583	0.125	0.125	0.888889	0.111111	0.783279	0.161089	0.884444	0.0866382	0.915625	0.0840343	36	4	5	35
172	Multi-omics	ACPA-negative vs. control	top70	0.8875	0.0522913	0.901984	0.0563227	0.875	0.125	0.9	0.0559017	0.1	0.0559017	0.125	0.125	0.890556	0.106204	0.783674	0.105064	0.882899	0.0599803	0.9125	0.0460209	36	4	5	35
182	Multi-omics	ACPA-negative vs. control	top_1_percent	0.8875	0.0522913	0.955556	0.0993808	0.825	0.0684653	0.95	0.111803	0.05	0.111803	0.175	0.0684653	0.846984	0.0448058	0.788594	0.103659	0.880896	0.0497963	0.928125	0.0838525	38	2	7	33
189	Multi-omics	ACPA-negative vs. control	top60	0.8875	0.08149	0.902857	0.091696	0.875	0.125	0.9	0.104583	0.1	0.104583	0.125	0.125	0.888889	0.111111	0.783279	0.161089	0.884444	0.0866382	0.915625	0.0799399	36	4	5	35
190	Multi-omics	ACPA-negative vs. control	top90	0.8875	0.111803	0.879762	0.136801	0.925	0.111803	0.85	0.205396	0.15	0.205396	0.075	0.111803	0.930556	0.101113	0.791458	0.200392	0.895	0.100623	0.9	0.0952677	34	6	3	37
192	Multi-omics	ACPA-negative vs. control	top70	0.8875	0.0684653	0.90101	0.136719	0.9	0.0559017	0.875	0.176777	0.125	0.176777	0.1	0.0559017	0.904762	0.0549857	0.789978	0.126861	0.893127	0.0554452	0.923438	0.0519399	35	5	4	36
197	Multi-omics	ACPA-negative vs. control	top90	0.8875	0.0684653	0.906429	0.0897985	0.875	0.125	0.9	0.104583	0.1	0.104583	0.125	0.125	0.890556	0.106204	0.785827	0.13389	0.884206	0.0730377	0.921875	0.0532741	36	4	5	35
208	Multi-omics	ACPA-negative vs. control	top50	0.8875	0.08149	0.901984	0.09667	0.875	0.0883883	0.9	0.104583	0.1	0.104583	0.125	0.0883883	0.879762	0.0798053	0.77836	0.161794	0.886373	0.0816323	0.904687	0.0888017	36	4	5	35
208	Multi-omics	ACPA-negative vs. control	top70	0.8875	0.0684653	0.890556	0.106204	0.9	0.104583	0.875	0.125	0.125	0.125	0.1	0.104583	0.906429	0.0897985	0.785827	0.13389	0.888912	0.0667425	0.928125	0.0668414	35	5	4	36
221	Multi-omics	ACPA-negative vs. control	top100	0.8875	0.0522913	0.898232	0.112436	0.9	0.104583	0.875	0.153093	0.125	0.153093	0.1	0.104583	0.912778	0.0865045	0.792526	0.0895999	0.889752	0.0449861	0.951562	0.047005	35	5	4	36
223	Multi-omics	ACPA-negative vs. control	top80	0.8875	0.08149	0.886984	0.107154	0.9	0.104583	0.875	0.125	0.125	0.125	0.1	0.104583	0.904762	0.0958972	0.783279	0.161089	0.88915	0.0813845	0.935937	0.0536736	35	5	4	36
227	Multi-omics	ACPA-negative vs. control	top_1_percent	0.8875	0.08149	0.886984	0.107154	0.9	0.104583	0.875	0.125	0.125	0.125	0.1	0.104583	0.904762	0.0958972	0.783279	0.161089	0.88915	0.0813845	0.91875	0.0746492	35	5	4	36
229	Multi-omics	ACPA-negative vs. control	top70	0.8875	0.102698	0.88254	0.112014	0.9	0.104583	0.875	0.125	0.125	0.125	0.1	0.104583	0.898413	0.0982333	0.777964	0.20269	0.889412	0.101409	0.925	0.0744446	35	5	4	36
229	Multi-omics	ACPA-negative vs. control	top400	0.8875	0.111803	0.855556	0.136987	0.95	0.0684653	0.825	0.167705	0.175	0.167705	0.05	0.0684653	0.938095	0.0851835	0.784187	0.217224	0.898039	0.101107	0.923438	0.0991911	33	7	2	38
231	Multi-omics	ACPA-negative vs. control	top_1_percent	0.8875	0.08149	0.916883	0.122726	0.875	0.125	0.9	0.16298	0.1	0.16298	0.125	0.125	0.893333	0.105877	0.792131	0.151486	0.886516	0.0796721	0.914062	0.0741159	36	4	5	35
238	Multi-omics	ACPA-negative vs. control	top50	0.8875	0.0927025	0.927778	0.110414	0.85	0.136931	0.925	0.111803	0.075	0.111803	0.15	0.136931	0.87	0.120416	0.786222	0.185103	0.881092	0.0949756	0.907813	0.0881117	37	3	6	34
241	Multi-omics	ACPA-negative vs. control	top90	0.8875	0.102698	0.898413	0.0982333	0.875	0.125	0.9	0.104583	0.1	0.104583	0.125	0.125	0.88254	0.112014	0.777964	0.20269	0.884706	0.105686	0.898438	0.0975781	36	4	5	35
244	Multi-omics	ACPA-negative vs. control	top80	0.8875	0.08149	0.94	0.134164	0.85	0.0559017	0.925	0.167705	0.075	0.167705	0.15	0.0559017	0.86	0.0412759	0.787349	0.158435	0.886984	0.0693925	0.93125	0.0649895	37	3	6	34
248	Multi-omics	ACPA-negative vs. control	top70	0.8875	0.08149	0.91	0.124499	0.875	0.0883883	0.9	0.136931	0.1	0.136931	0.125	0.0883883	0.883333	0.0887151	0.78407	0.16546	0.887778	0.0793881	0.929688	0.0579391	36	4	5	35
250	Multi-omics	ACPA-negative vs. control	top90	0.8875	0.08149	0.891883	0.113981	0.9	0.104583	0.875	0.153093	0.125	0.153093	0.1	0.104583	0.908333	0.093994	0.787212	0.152593	0.890088	0.0784166	0.925	0.0636131	35	5	4	36
253	Multi-omics	ACPA-negative vs. control	top_1_percent	0.8875	0.0927025	0.915	0.131814	0.875	0.0883883	0.9	0.16298	0.1	0.16298	0.125	0.0883883	0.879444	0.0759609	0.784582	0.179651	0.888651	0.0834672	0.915625	0.0752194	36	4	5	35
260	Multi-omics	ACPA-negative vs. control	top_1_percent	0.8875	0.0684653	0.906429	0.0897985	0.875	0.125	0.9	0.104583	0.1	0.104583	0.125	0.125	0.890556	0.106204	0.785827	0.13389	0.884206	0.0730377	0.925	0.0486638	36	4	5	35
265	Multi-omics	ACPA-negative vs. control	top60	0.8875	0.0684653	0.906429	0.0897985	0.875	0.125	0.9	0.104583	0.1	0.104583	0.125	0.125	0.890556	0.106204	0.785827	0.13389	0.884206	0.0730377	0.920312	0.0668414	36	4	5	35
270	Multi-omics	ACPA-negative vs. control	top60	0.8875	0.0684653	0.906429	0.0897985	0.875	0.125	0.9	0.104583	0.1	0.104583	0.125	0.125	0.890556	0.106204	0.785827	0.13389	0.884206	0.0730377	0.917188	0.0723659	36	4	5	35
274	Multi-omics	ACPA-positive vs. control	top70	0.8875	0.0684653	0.935	0.0928709	0.85	0.16298	0.925	0.111803	0.075	0.111803	0.15	0.16298	0.880455	0.120985	0.794679	0.121937	0.878053	0.0825792	0.934375	0.0392962	37	3	6	34
274	Multi-omics	ACPA-negative vs. control	top70	0.8875	0.08149	0.91	0.124499	0.875	0.0883883	0.9	0.136931	0.1	0.136931	0.125	0.0883883	0.883333	0.0887151	0.78407	0.16546	0.887778	0.0793881	0.93125	0.0608673	36	4	5	35
282	Multi-omics	ACPA-negative vs. control	top_1_percent	0.8875	0.08149	0.853788	0.105882	0.95	0.0684653	0.825	0.142522	0.175	0.142522	0.05	0.0684653	0.946429	0.0736269	0.787212	0.152593	0.896362	0.0732357	0.9625	0.0346755	33	7	2	38
300	Multi-omics	ACPA-negative vs. control	top90	0.8875	0.0927025	0.915	0.131814	0.875	0.0883883	0.9	0.16298	0.1	0.16298	0.125	0.0883883	0.879444	0.0759609	0.784582	0.179651	0.888651	0.0834672	0.920312	0.0805105	36	4	5	35
0	Multi-omics	ACPA-negative vs. control	top_1_percent	0.875	0.0765466	0.866883	0.0967443	0.9	0.104583	0.85	0.136931	0.15	0.136931	0.1	0.104583	0.905556	0.0949131	0.760828	0.143242	0.878421	0.0746216	0.932813	0.0551321	34	6	4	36
1	Multi-omics	ACPA-negative vs. control	top200	0.875	0.0988212	0.888889	0.157135	0.9	0.104583	0.85	0.223607	0.15	0.223607	0.1	0.104583	0.909206	0.0887925	0.772761	0.174742	0.882801	0.0826387	0.909375	0.0758658	34	6	4	36
1	Multi-omics	ACPA-negative vs. control	top_1_percent	0.875	0.0765466	0.877857	0.0739035	0.875	0.125	0.875	0.0883883	0.125	0.0883883	0.125	0.125	0.886111	0.111285	0.756896	0.151406	0.872778	0.0822241	0.909375	0.0750569	35	5	5	35
4	Multi-omics	ACPA-negative vs. control	top90	0.875	0.0441942	0.884206	0.0730377	0.875	0.125	0.875	0.0883883	0.125	0.0883883	0.125	0.125	0.890556	0.106204	0.76221	0.0898344	0.872442	0.0511942	0.935937	0.0596007	35	5	5	35
5	Multi-omics	ACPA-negative vs. control	top70	0.875	0.0765466	0.877857	0.0739035	0.875	0.125	0.875	0.0883883	0.125	0.0883883	0.125	0.125	0.886111	0.111285	0.756896	0.151406	0.872778	0.0822241	0.928125	0.0572502	35	5	5	35
5	Multi-omics	ACPA-negative vs. control	top80	0.875	0.0883883	0.898413	0.0982333	0.85	0.104583	0.9	0.104583	0.1	0.104583	0.15	0.104583	0.860317	0.0921456	0.754348	0.175393	0.871373	0.0906383	0.91875	0.0616643	36	4	6	34
9	Multi-omics	ACPA-negative vs. control	top_1_percent	0.875	0.0625	0.926984	0.103844	0.825	0.0684653	0.925	0.111803	0.075	0.111803	0.175	0.0684653	0.84254	0.0512676	0.759662	0.126264	0.869468	0.0617366	0.904687	0.0881117	37	3	7	33
11	Multi-omics	ACPA-negative vs. control	top70	0.875	0.0883883	0.88254	0.112014	0.875	0.0883883	0.875	0.125	0.125	0.125	0.125	0.0883883	0.87619	0.0804685	0.754348	0.175393	0.876078	0.0865237	0.925	0.0710895	35	5	5	35
11	Multi-omics	ACPA-negative vs. control	top90	0.875	0.146575	0.869444	0.170556	0.925	0.0684653	0.825	0.259206	0.175	0.259206	0.075	0.0684653	0.902778	0.103935	0.760502	0.278197	0.889902	0.115024	0.935937	0.0721124	33	7	3	37
13	Multi-omics	ACPA-negative vs. control	top60	0.875	0.0625	0.904762	0.0958972	0.85	0.104583	0.9	0.104583	0.1	0.104583	0.15	0.104583	0.864762	0.0875926	0.759662	0.126264	0.871036	0.0638292	0.903125	0.0865743	36	4	6	34
13	Multi-omics	ACPA-negative vs. control	top100	0.875	0.0625	0.891883	0.113981	0.875	0.0883883	0.875	0.153093	0.125	0.153093	0.125	0.0883883	0.886111	0.0788126	0.763595	0.116233	0.876754	0.0580888	0.901563	0.0952997	35	5	5	35
15	Multi-omics	ACPA-negative vs. control	top_1_percent	0.875	0.0625	0.901984	0.09667	0.85	0.0559017	0.9	0.104583	0.1	0.104583	0.15	0.0559017	0.85754	0.0464557	0.754743	0.126016	0.873039	0.0613607	0.914062	0.073703	36	4	6	34
20	Multi-omics	ACPA-negative vs. control	top100	0.875	0.0988212	0.887121	0.11627	0.875	0.153093	0.875	0.153093	0.125	0.153093	0.125	0.153093	0.892778	0.122971	0.764503	0.186525	0.872945	0.107142	0.90625	0.0796722	35	5	5	35
22	Multi-omics	ACPA-negative vs. control	top60	0.875	0.0988212	0.883333	0.118504	0.875	0.125	0.875	0.125	0.125	0.125	0.125	0.125	0.881429	0.114687	0.757291	0.198214	0.87437	0.0982286	0.898438	0.0707452	35	5	5	35
23	Multi-omics	ACPA-negative vs. control	top_1_percent	0.875	0.0883883	0.888312	0.114919	0.875	0.125	0.875	0.153093	0.125	0.153093	0.125	0.125	0.888889	0.111111	0.7632	0.168527	0.875088	0.0885435	0.920312	0.0672964	35	5	5	35
24	Multi-omics	ACPA-negative vs. control	top100	0.875	0.132583	0.873701	0.148751	0.9	0.104583	0.85	0.205396	0.15	0.205396	0.1	0.104583	0.890556	0.106204	0.756892	0.254231	0.882368	0.117995	0.903125	0.0912091	34	6	4	36
25	Multi-omics	ACPA-positive vs. control	top70	0.875	0.0988212	0.917778	0.130904	0.85	0.16298	0.9	0.16298	0.1	0.16298	0.15	0.16298	0.872121	0.122875	0.769422	0.186371	0.869066	0.100978	0.895312	0.105048	36	4	6	34
25	Multi-omics	ACPA-negative vs. control	top_1_percent	0.875	0.0988212	0.895455	0.14338	0.875	0.125	0.875	0.176777	0.125	0.176777	0.125	0.125	0.887778	0.113882	0.766143	0.191996	0.876516	0.0949239	0.914062	0.0815649	35	5	5	35
26	Multi-omics	ACPA-negative vs. control	top90	0.875	0.0765466	0.915	0.131814	0.85	0.0559017	0.9	0.16298	0.1	0.16298	0.15	0.0559017	0.857222	0.0392641	0.760966	0.149481	0.875317	0.0643741	0.895312	0.066887	36	4	6	34
29	Multi-omics	ACPA-negative vs. control	top90	0.875	0	0.855	0.0873212	0.925	0.111803	0.825	0.111803	0.175	0.111803	0.075	0.111803	0.935	0.0928709	0.769677	0.011	0.879762	0.0140018	0.935937	0.0272879	33	7	3	37
33	Multi-omics	ACPA-negative vs. control	top50	0.875	0.0765466	0.902778	0.103935	0.85	0.104583	0.9	0.104583	0.1	0.104583	0.15	0.104583	0.862778	0.0952903	0.757686	0.156216	0.871331	0.0769069	0.923438	0.049534	36	4	6	34
33	Multi-omics	ACPA-negative vs. control	top70	0.875	0.0988212	0.881429	0.114687	0.875	0.125	0.875	0.125	0.125	0.125	0.125	0.125	0.883333	0.118504	0.757291	0.198214	0.874444	0.100585	0.934375	0.0545758	35	5	5	35
39	Metabolomics	ACPA-negative vs. control	top200	0.875	0.0883883	0.899206	0.105424	0.85	0.104583	0.9	0.104583	0.1	0.104583	0.15	0.104583	0.861111	0.100154	0.755138	0.179575	0.871569	0.0899667	0.895312	0.0975155	36	4	6	34
42	Multi-omics	ACPA-negative vs. control	top900	0.875	0.0988212	0.841667	0.125616	0.95	0.0684653	0.8	0.189572	0.2	0.189572	0.05	0.0684653	0.946429	0.0736269	0.767842	0.175023	0.887941	0.0828269	0.9	0.0990371	32	8	2	38
42	Multi-omics	ACPA-negative vs. control	top_1_percent	0.875	0.0765466	0.877857	0.0739035	0.875	0.125	0.875	0.0883883	0.125	0.0883883	0.125	0.125	0.886111	0.111285	0.756896	0.151406	0.872778	0.0822241	0.923438	0.0640434	35	5	5	35
43	Multi-omics	ACPA-negative vs. control	top_1_percent	0.875	0.0988212	0.881429	0.114687	0.875	0.125	0.875	0.125	0.125	0.125	0.125	0.125	0.883333	0.118504	0.757291	0.198214	0.874444	0.100585	0.903125	0.10388	35	5	5	35
46	Multi-omics	ACPA-negative vs. control	top_1_percent	0.875	0.0883883	0.888312	0.114919	0.875	0.125	0.875	0.153093	0.125	0.153093	0.125	0.125	0.888889	0.111111	0.7632	0.168527	0.875088	0.0885435	0.926562	0.0578336	35	5	5	35
48	Multi-omics	ACPA-negative vs. control	top_1_percent	0.875	0.0625	0.894661	0.113636	0.875	0.125	0.875	0.153093	0.125	0.153093	0.125	0.125	0.893333	0.105877	0.768514	0.116034	0.874752	0.0608435	0.923438	0.075422	35	5	5	35
49	Metabolomics	ACPA-negative vs. control	top_40_percent	0.875	0.146575	0.925	0.167705	0.825	0.142522	0.925	0.167705	0.075	0.167705	0.175	0.142522	0.840556	0.139825	0.757686	0.294794	0.869762	0.14587	0.921875	0.0912759	37	3	7	33
49	Multi-omics	ACPA-negative vs. control	top_1_percent	0.875	0.0883883	0.88254	0.112014	0.875	0.0883883	0.875	0.125	0.125	0.125	0.125	0.0883883	0.87619	0.0804685	0.754348	0.175393	0.876078	0.0865237	0.935937	0.0525242	35	5	5	35
50	Multi-omics	ACPA-negative vs. control	top80	0.875	0.0441942	0.915556	0.115897	0.85	0.104583	0.9	0.136931	0.1	0.136931	0.15	0.104583	0.869206	0.0824908	0.76713	0.0896719	0.872007	0.0413457	0.896875	0.0744036	36	4	6	34
55	Multi-omics	ACPA-negative vs. control	top90	0.875	0.0883883	0.898413	0.0982333	0.85	0.104583	0.9	0.104583	0.1	0.104583	0.15	0.104583	0.860317	0.0921456	0.754348	0.175393	0.871373	0.0906383	0.939063	0.0533886	36	4	6	34
62	Multi-omics	ACPA-negative vs. control	top60	0.875	0.0883883	0.898413	0.0982333	0.85	0.104583	0.9	0.104583	0.1	0.104583	0.15	0.104583	0.860317	0.0921456	0.754348	0.175393	0.871373	0.0906383	0.914062	0.069439	36	4	6	34
62	Multi-omics	ACPA-negative vs. control	top_1_percent	0.875	0.0625	0.916883	0.122726	0.85	0.104583	0.9	0.16298	0.1	0.16298	0.15	0.104583	0.871111	0.0880516	0.768514	0.116034	0.873183	0.0587686	0.910937	0.0811147	36	4	6	34
71	Multi-omics	ACPA-negative vs. control	top70	0.875	0.0883883	0.86	0.0945384	0.9	0.104583	0.85	0.104583	0.15	0.104583	0.1	0.104583	0.9	0.104583	0.754919	0.177119	0.877778	0.0886063	0.896875	0.0723237	34	6	4	36
74	Multi-omics	ACPA-negative vs. control	top50	0.875	0.0441942	0.874206	0.0112764	0.875	0.0883883	0.875	0	0.125	0	0.125	0.0883883	0.880556	0.0789348	0.752372	0.0891462	0.873235	0.0499719	0.940625	0.0486638	35	5	5	35
75	Multi-omics	ACPA-negative vs. control	top60	0.875	0.0625	0.926984	0.103844	0.825	0.0684653	0.925	0.111803	0.075	0.111803	0.175	0.0684653	0.84254	0.0512676	0.759662	0.126264	0.869468	0.0617366	0.9125	0.0670693	37	3	7	33
79	Multi-omics	ACPA-negative vs. control	top100	0.875	0.125	0.878788	0.167354	0.9	0.104583	0.85	0.205396	0.15	0.205396	0.1	0.104583	0.898413	0.116966	0.7632	0.245249	0.882931	0.113797	0.929688	0.0800543	34	6	4	36
81	Multi-omics	ACPA-negative vs. control	top_1_percent	0.875	0.0988212	0.881429	0.114687	0.875	0.125	0.875	0.125	0.125	0.125	0.125	0.125	0.883333	0.118504	0.757291	0.198214	0.874444	0.100585	0.90625	0.075745	35	5	5	35
82	Multi-omics	ACPA-negative vs. control	top80	0.875	0.0988212	0.881429	0.114687	0.875	0.125	0.875	0.125	0.125	0.125	0.125	0.125	0.883333	0.118504	0.757291	0.198214	0.874444	0.100585	0.921875	0.0687766	35	5	5	35
82	Multi-omics	ACPA-negative vs. control	top_1_percent	0.875	0.0625	0.87601	0.12502	0.9	0.0559017	0.85	0.16298	0.15	0.16298	0.1	0.0559017	0.901984	0.0563227	0.763595	0.116233	0.88146	0.0508138	0.93125	0.0630832	34	6	4	36
84	Multi-omics	ACPA-negative vs. control	top70	0.875	0.125	0.865	0.138744	0.9	0.104583	0.85	0.16298	0.15	0.16298	0.1	0.104583	0.891667	0.108653	0.75328	0.245976	0.880556	0.118504	0.926562	0.0708745	34	6	4	36
85	Multi-omics	ACPA-negative vs. control	top90	0.875	0.0988212	0.873232	0.131221	0.9	0.136931	0.85	0.16298	0.15	0.16298	0.1	0.136931	0.91	0.124499	0.766143	0.191996	0.878085	0.0961544	0.910937	0.0837068	34	6	4	36
87	Multi-omics	ACPA-positive vs. control	top90	0.875	0.0441942	0.884206	0.0730377	0.875	0.125	0.875	0.0883883	0.125	0.0883883	0.125	0.125	0.890556	0.106204	0.76221	0.0898344	0.872442	0.0511942	0.926562	0.0528716	35	5	5	35
88	Multi-omics	ACPA-negative vs. control	top70	0.875	0.0625	0.886984	0.107154	0.875	0.0883883	0.875	0.125	0.125	0.125	0.125	0.0883883	0.88254	0.0798398	0.759662	0.126264	0.875817	0.0617846	0.921875	0.0681078	35	5	5	35
92	Multi-omics	ACPA-negative vs. control	top_1_percent	0.875	0.0625	0.886984	0.107154	0.875	0.0883883	0.875	0.125	0.125	0.125	0.125	0.0883883	0.88254	0.0798398	0.759662	0.126264	0.875817	0.0617846	0.940625	0.0588795	35	5	5	35
94	Multi-omics	ACPA-positive vs. control	top70	0.875	0.0765466	0.920455	0.120797	0.85	0.16298	0.9	0.16298	0.1	0.16298	0.15	0.16298	0.880455	0.120985	0.774599	0.133763	0.868696	0.0836874	0.93125	0.0501463	36	4	6	34
94	Multi-omics	ACPA-negative vs. control	top50	0.875	0.0883883	0.91	0.124499	0.85	0.136931	0.9	0.136931	0.1	0.136931	0.15	0.136931	0.87	0.120416	0.764758	0.177289	0.870635	0.0894223	0.907813	0.0884574	36	4	6	34
96	Multi-omics	ACPA-negative vs. control	top80	0.875	0.0625	0.891883	0.113981	0.875	0.0883883	0.875	0.153093	0.125	0.153093	0.125	0.0883883	0.886111	0.0788126	0.763595	0.116233	0.876754	0.0580888	0.925	0.0470699	35	5	5	35
97	Multi-omics	ACPA-negative vs. control	top60	0.875	0.0765466	0.91	0.124499	0.85	0.104583	0.9	0.136931	0.1	0.136931	0.15	0.104583	0.865556	0.0959359	0.762606	0.156301	0.87254	0.0756837	0.910937	0.0693511	36	4	6	34
98	Multi-omics	ACPA-negative vs. control	top100	0.875	0.0625	0.891883	0.113981	0.875	0.0883883	0.875	0.153093	0.125	0.153093	0.125	0.0883883	0.886111	0.0788126	0.763595	0.116233	0.876754	0.0580888	0.907813	0.0525242	35	5	5	35
102	Multi-omics	ACPA-negative vs. control	top70	0.875	0.0883883	0.895455	0.14338	0.875	0.0883883	0.875	0.176777	0.125	0.176777	0.125	0.0883883	0.883333	0.0887151	0.76399	0.172825	0.878421	0.0819403	0.940625	0.0609175	35	5	5	35
104	Multi-omics	ACPA-negative vs. control	top100	0.875	0.116927	0.87619	0.137189	0.9	0.136931	0.85	0.205396	0.15	0.205396	0.1	0.136931	0.911111	0.121716	0.767446	0.213374	0.88	0.109545	0.914062	0.0846855	34	6	4	36
105	Multi-omics	ACPA-positive vs. control	top70	0.875	0.0441942	0.945455	0.121967	0.825	0.111803	0.925	0.167705	0.075	0.167705	0.175	0.111803	0.857778	0.0883316	0.775981	0.0734636	0.869373	0.0363428	0.896875	0.0498411	37	3	7	33
105	Multi-omics	ACPA-negative vs. control	top60	0.875	0.116927	0.876984	0.118981	0.875	0.125	0.875	0.125	0.125	0.125	0.125	0.125	0.876984	0.118981	0.751976	0.232545	0.874706	0.117419	0.9125	0.0825689	35	5	5	35
105	Multi-omics	ACPA-negative vs. control	top_1_percent	0.875	0.0988212	0.881429	0.114687	0.875	0.125	0.875	0.125	0.125	0.125	0.125	0.125	0.883333	0.118504	0.757291	0.198214	0.874444	0.100585	0.93125	0.0601106	35	5	5	35
106	Multi-omics	ACPA-negative vs. control	top50	0.875	0.0765466	0.894444	0.0625771	0.85	0.136931	0.9	0.0559017	0.1	0.0559017	0.15	0.136931	0.867778	0.10745	0.756046	0.149325	0.867759	0.0913086	0.895312	0.0818637	36	4	6	34
108	Metabolomics	ACPA-negative vs. control	top_30_percent	0.875	0.0765466	0.9	0.104583	0.85	0.0559017	0.9	0.104583	0.1	0.104583	0.15	0.0559017	0.855556	0.0594146	0.752767	0.155937	0.873333	0.074861	0.926562	0.0682421	36	4	6	34
111	Multi-omics	ACPA-negative vs. control	top90	0.875	0.0765466	0.91	0.124499	0.85	0.104583	0.9	0.136931	0.1	0.136931	0.15	0.104583	0.865556	0.0959359	0.762606	0.156301	0.87254	0.0756837	0.929688	0.0648955	36	4	6	34
113	Multi-omics	ACPA-negative vs. control	top_1_percent	0.875	0.146575	0.873077	0.180195	0.925	0.111803	0.825	0.273861	0.175	0.273861	0.075	0.111803	0.927778	0.110414	0.77246	0.262237	0.889048	0.124581	0.935937	0.0766262	33	7	3	37
115	Multi-omics	ACPA-negative vs. control	top90	0.875	0.0441942	0.881429	0.0730791	0.875	0.0883883	0.875	0.0883883	0.125	0.0883883	0.125	0.0883883	0.883333	0.0789348	0.757291	0.0896598	0.874444	0.0480082	0.923438	0.0559017	35	5	5	35
119	Multi-omics	ACPA-negative vs. control	top80	0.875	0.0625	0.904762	0.0958972	0.85	0.104583	0.9	0.104583	0.1	0.104583	0.15	0.104583	0.864762	0.0875926	0.759662	0.126264	0.871036	0.0638292	0.91875	0.0693511	36	4	6	34
120	Multi-omics	ACPA-negative vs. control	top100	0.875	0.0765466	0.883333	0.136295	0.9	0.0559017	0.85	0.205396	0.15	0.205396	0.1	0.0559017	0.905556	0.0532508	0.768237	0.125448	0.883333	0.0549621	0.959375	0.0304587	34	6	4	36
122	Multi-omics	ACPA-negative vs. control	top90	0.875	0.0625	0.888889	0.111111	0.875	0.0883883	0.875	0.125	0.125	0.125	0.125	0.0883883	0.880635	0.0740302	0.759662	0.126264	0.875742	0.057872	0.914062	0.0804346	35	5	5	35
127	Multi-omics	ACPA-negative vs. control	top70	0.875	0.0765466	0.902857	0.091696	0.85	0.136931	0.9	0.104583	0.1	0.104583	0.15	0.136931	0.871111	0.118008	0.761815	0.151526	0.869206	0.0824908	0.934375	0.0534457	36	4	6	34
130	Multi-omics	ACPA-negative vs. control	top80	0.875	0.0988212	0.886429	0.124037	0.875	0.0883883	0.875	0.153093	0.125	0.153093	0.125	0.0883883	0.875	0.0821678	0.755651	0.192825	0.877222	0.0923042	0.93125	0.0567147	35	5	5	35
132	Multi-omics	ACPA-negative vs. control	top100	0.875	0.0988212	0.886429	0.124037	0.875	0.0883883	0.875	0.153093	0.125	0.153093	0.125	0.0883883	0.875	0.0821678	0.755651	0.192825	0.877222	0.0923042	0.91875	0.0760666	35	5	5	35
132	Multi-omics	ACPA-negative vs. control	top_1_percent	0.875	0.0988212	0.881429	0.114687	0.875	0.125	0.875	0.125	0.125	0.125	0.125	0.125	0.883333	0.118504	0.757291	0.198214	0.874444	0.100585	0.932813	0.0614164	35	5	5	35
135	Multi-omics	ACPA-negative vs. control	top_1_percent	0.875	0.0883883	0.904762	0.146772	0.875	0.0883883	0.875	0.216506	0.125	0.216506	0.125	0.0883883	0.888889	0.0785674	0.770608	0.153546	0.88	0.0730297	0.925	0.065504	35	5	5	35
136	Multi-omics	ACPA-negative vs. control	top_1_percent	0.875	0.0988212	0.873333	0.133703	0.9	0.104583	0.85	0.16298	0.15	0.16298	0.1	0.104583	0.898095	0.0952143	0.76057	0.192959	0.879925	0.0898656	0.917188	0.0990679	34	6	4	36
140	Multi-omics	ACPA-negative vs. control	top200	0.875	0.0625	0.888889	0.111111	0.875	0.0883883	0.875	0.125	0.125	0.125	0.125	0.0883883	0.880635	0.0740302	0.759662	0.126264	0.875742	0.057872	0.882812	0.116666	35	5	5	35
141	Multi-omics	ACPA-negative vs. control	top50	0.875	0.0883883	0.898413	0.0982333	0.85	0.104583	0.9	0.104583	0.1	0.104583	0.15	0.104583	0.860317	0.0921456	0.754348	0.175393	0.871373	0.0906383	0.910937	0.0768648	36	4	6	34
141	Multi-omics	ACPA-negative vs. control	top70	0.875	0.0765466	0.885	0.114018	0.875	0.0883883	0.875	0.125	0.125	0.125	0.125	0.0883883	0.880556	0.0887151	0.757686	0.156216	0.876111	0.0751952	0.926562	0.0624023	35	5	5	35
145	Multi-omics	ACPA-negative vs. control	top60	0.875	0.0883883	0.9	0.104583	0.85	0.104583	0.9	0.104583	0.1	0.104583	0.15	0.104583	0.86	0.0945384	0.754919	0.177119	0.871429	0.0887484	0.915625	0.0735787	36	4	6	34
152	Multi-omics	ACPA-positive vs. control	top100	0.875	0.146575	0.897778	0.173276	0.875	0.125	0.875	0.216506	0.125	0.216506	0.125	0.125	0.871111	0.14177	0.759326	0.291266	0.879664	0.129441	0.93125	0.0901659	35	5	5	35
159	Multi-omics	ACPA-negative vs. control	top100	0.875	0.0625	0.87601	0.12502	0.9	0.0559017	0.85	0.16298	0.15	0.16298	0.1	0.0559017	0.901984	0.0563227	0.763595	0.116233	0.88146	0.0508138	0.932813	0.0534457	34	6	4	36
161	Multi-omics	ACPA-negative vs. control	top_1_percent	0.875	0.0441942	0.906429	0.0897985	0.85	0.104583	0.9	0.104583	0.1	0.104583	0.15	0.104583	0.868333	0.0875683	0.76221	0.0898344	0.870873	0.0486169	0.907813	0.0649895	36	4	6	34
162	Multi-omics	ACPA-negative vs. control	top70	0.875	0.0765466	0.861984	0.0868533	0.9	0.104583	0.85	0.104583	0.15	0.104583	0.1	0.104583	0.901984	0.09667	0.756896	0.151406	0.877484	0.0775585	0.923438	0.0672964	34	6	4	36
163	Multi-omics	ACPA-negative vs. control	top60	0.875	0.0883883	0.885	0.114018	0.875	0.125	0.875	0.125	0.125	0.125	0.125	0.125	0.885	0.114018	0.759839	0.177289	0.874206	0.0891048	0.920312	0.0695269	35	5	5	35
163	Multi-omics	ACPA-negative vs. control	top70	0.875	0.0625	0.894661	0.113636	0.875	0.125	0.875	0.153093	0.125	0.153093	0.125	0.125	0.893333	0.105877	0.768514	0.116034	0.874752	0.0608435	0.909375	0.0778511	35	5	5	35
167	Multi-omics	ACPA-negative vs. control	top_1_percent	0.875	0.116927	0.866984	0.133533	0.9	0.104583	0.85	0.16298	0.15	0.16298	0.1	0.104583	0.893651	0.101264	0.755256	0.228178	0.880261	0.110497	0.935937	0.0596007	34	6	4	36
171	Multi-omics	ACPA-negative vs. control	top100	0.875	0.0765466	0.887778	0.113882	0.875	0.125	0.875	0.125	0.125	0.125	0.125	0.125	0.887778	0.113882	0.762606	0.156301	0.874108	0.0773222	0.917188	0.0756644	35	5	5	35
173	Multi-omics	ACPA-negative vs. control	top50	0.875	0.0625	0.888889	0.111111	0.875	0.0883883	0.875	0.125	0.125	0.125	0.125	0.0883883	0.880635	0.0740302	0.759662	0.126264	0.875742	0.057872	0.90625	0.0646599	35	5	5	35
174	Multi-omics	ACPA-negative vs. control	top100	0.875	0.0765466	0.885	0.114018	0.875	0.0883883	0.875	0.125	0.125	0.125	0.125	0.0883883	0.880556	0.0887151	0.757686	0.156216	0.876111	0.0751952	0.923438	0.071261	35	5	5	35
174	Multi-omics	RA vs. control	top70	0.875	0.051031	0.86999	0.0634424	0.9625	0.0559017	0.7	0.167705	0.3	0.167705	0.0375	0.0559017	0.922222	0.108298	0.721617	0.116749	0.91169	0.0347266	0.934375	0.037711	28	12	3	77
177	Multi-omics	ACPA-negative vs. control	top90	0.875	0.0765466	0.887778	0.113882	0.875	0.125	0.875	0.125	0.125	0.125	0.125	0.125	0.887778	0.113882	0.762606	0.156301	0.874108	0.0773222	0.91875	0.0708745	35	5	5	35
179	Multi-omics	ACPA-negative vs. control	top_1_percent	0.875	0.0883883	0.911429	0.133401	0.85	0.0559017	0.9	0.16298	0.1	0.16298	0.15	0.0559017	0.855556	0.0496904	0.758418	0.173808	0.875556	0.0795046	0.914062	0.103054	36	4	6	34
182	Multi-omics	ACPA-negative vs. control	top60	0.875	0.0625	0.902857	0.091696	0.85	0.104583	0.9	0.104583	0.1	0.104583	0.15	0.104583	0.866667	0.0929622	0.759662	0.126264	0.871111	0.0674033	0.925	0.076267	36	4	6	34
183	Multi-omics	ACPA-negative vs. control	top70	0.875	0.0441942	0.906429	0.0897985	0.85	0.104583	0.9	0.104583	0.1	0.104583	0.15	0.104583	0.868333	0.0875683	0.76221	0.0898344	0.870873	0.0486169	0.9	0.078398	36	4	6	34
193	Multi-omics	ACPA-negative vs. control	top100	0.875	0.0625	0.848889	0.0960967	0.925	0.0684653	0.825	0.111803	0.175	0.111803	0.075	0.0684653	0.920635	0.0736001	0.759662	0.126264	0.882092	0.057057	0.9375	0.0615157	33	7	3	37
194	Multi-omics	ACPA-negative vs. control	top90	0.875	0.0765466	0.861111	0.120682	0.925	0.0684653	0.825	0.189572	0.175	0.189572	0.075	0.0684653	0.927778	0.0661729	0.768237	0.125448	0.884902	0.0568262	0.921875	0.0855816	33	7	3	37
195	Multi-omics	ACPA-negative vs. control	top100	0.875	0.0988212	0.881429	0.114687	0.875	0.125	0.875	0.125	0.125	0.125	0.125	0.125	0.883333	0.118504	0.757291	0.198214	0.874444	0.100585	0.915625	0.0888017	35	5	5	35
198	Multi-omics	ACPA-negative vs. control	top60	0.875	0.0625	0.901984	0.09667	0.85	0.0559017	0.9	0.104583	0.1	0.104583	0.15	0.0559017	0.85754	0.0464557	0.754743	0.126016	0.873039	0.0613607	0.91875	0.0734126	36	4	6	34
206	Multi-omics	ACPA-positive vs. control	top100	0.875	0.0988212	0.917778	0.130904	0.85	0.16298	0.9	0.16298	0.1	0.16298	0.15	0.16298	0.872121	0.122875	0.769422	0.186371	0.869066	0.100978	0.9125	0.0642813	36	4	6	34
206	Multi-omics	ACPA-negative vs. control	top80	0.875	0.0765466	0.901984	0.09667	0.85	0.104583	0.9	0.104583	0.1	0.104583	0.15	0.104583	0.861984	0.0868533	0.756896	0.151406	0.871134	0.0776907	0.904687	0.0741982	36	4	6	34
212	Multi-omics	ACPA-positive vs. control	top70	0.875	0.0765466	0.916883	0.122726	0.85	0.136931	0.9	0.16298	0.1	0.16298	0.15	0.136931	0.875556	0.113963	0.770667	0.142946	0.871278	0.0756647	0.901563	0.0586198	36	4	6	34
213	Multi-omics	ACPA-negative vs. control	top_1_percent	0.875	0.0988212	0.908333	0.145535	0.875	0.153093	0.875	0.216506	0.125	0.216506	0.125	0.153093	0.898232	0.112436	0.776693	0.167252	0.875513	0.0946554	0.929688	0.0655971	35	5	5	35
215	Multi-omics	ACPA-negative vs. control	top50	0.875	0.0765466	0.887778	0.113882	0.875	0.125	0.875	0.125	0.125	0.125	0.125	0.125	0.887778	0.113882	0.762606	0.156301	0.874108	0.0773222	0.90625	0.0734957	35	5	5	35
215	Multi-omics	ACPA-negative vs. control	top300	0.875	0.132583	0.857828	0.155061	0.925	0.0684653	0.825	0.209165	0.175	0.209165	0.075	0.0684653	0.906429	0.0897985	0.756892	0.254231	0.887074	0.1143	0.932813	0.079978	33	7	3	37
215	Multi-omics	ACPA-negative vs. control	top_1_percent	0.875	0.0625	0.902857	0.091696	0.85	0.104583	0.9	0.104583	0.1	0.104583	0.15	0.104583	0.866667	0.0929622	0.759662	0.126264	0.871111	0.0674033	0.925	0.065504	36	4	6	34
216	Multi-omics	ACPA-negative vs. control	top100	0.875	0.0625	0.847439	0.0684286	0.925	0.111803	0.825	0.111803	0.175	0.111803	0.075	0.111803	0.930556	0.101113	0.763595	0.116233	0.879892	0.0619396	0.920312	0.0805105	33	7	3	37
217	Multi-omics	ACPA-negative vs. control	top60	0.875	0.0441942	0.896429	0.0584122	0.85	0.0559017	0.9	0.0559017	0.1	0.0559017	0.15	0.0559017	0.858333	0.0454317	0.752372	0.0891462	0.871667	0.0473609	0.939063	0.051349	36	4	6	34
220	Multi-omics	ACPA-negative vs. control	top_1_percent	0.875	0.0765466	0.861111	0.120682	0.925	0.0684653	0.825	0.189572	0.175	0.189572	0.075	0.0684653	0.927778	0.0661729	0.768237	0.125448	0.884902	0.0568262	0.917188	0.0460871	33	7	3	37
222	Multi-omics	ACPA-negative vs. control	top_1_percent	0.875	0.0441942	0.895455	0.112895	0.875	0.0883883	0.875	0.153093	0.125	0.153093	0.125	0.0883883	0.887778	0.0718097	0.766143	0.0749164	0.876516	0.0346129	0.914062	0.0574099	35	5	5	35
224	Multi-omics	ACPA-negative vs. control	top90	0.875	0.0765466	0.91	0.124499	0.85	0.104583	0.9	0.136931	0.1	0.136931	0.15	0.104583	0.865556	0.0959359	0.762606	0.156301	0.87254	0.0756837	0.935937	0.0456881	36	4	6	34
227	Multi-omics	ACPA-negative vs. control	top90	0.875	0.0625	0.916883	0.122726	0.85	0.104583	0.9	0.16298	0.1	0.16298	0.15	0.104583	0.871111	0.0880516	0.768514	0.116034	0.873183	0.0587686	0.94375	0.0567147	36	4	6	34
232	Multi-omics	ACPA-negative vs. control	top90	0.875	0.0988212	0.895455	0.14338	0.875	0.125	0.875	0.176777	0.125	0.176777	0.125	0.125	0.887778	0.113882	0.766143	0.191996	0.876516	0.0949239	0.91875	0.0907058	35	5	5	35
232	Multi-omics	ACPA-negative vs. control	top_1_percent	0.875	0.0883883	0.866089	0.0973165	0.9	0.136931	0.85	0.136931	0.15	0.136931	0.1	0.136931	0.911111	0.121716	0.7632	0.168527	0.876656	0.0898925	0.925	0.0719429	34	6	4	36
233	Multi-omics	ACPA-negative vs. control	top_1_percent	0.875	0.0625	0.879762	0.0798053	0.875	0.0883883	0.875	0.0883883	0.125	0.0883883	0.125	0.0883883	0.879762	0.0798053	0.754743	0.126016	0.874608	0.0633553	0.93125	0.051051	35	5	5	35
235	Metabolomics	ACPA-negative vs. control	top_10_percent	0.875	0.116927	0.876984	0.118981	0.875	0.125	0.875	0.125	0.125	0.125	0.125	0.125	0.876984	0.118981	0.751976	0.232545	0.874706	0.117419	0.920312	0.0741982	35	5	5	35
235	Multi-omics	ACPA-negative vs. control	top70	0.875	0.0441942	0.881429	0.0730791	0.875	0.0883883	0.875	0.0883883	0.125	0.0883883	0.125	0.0883883	0.883333	0.0789348	0.757291	0.0896598	0.874444	0.0480082	0.917188	0.0508113	35	5	5	35
235	Multi-omics	ACPA-negative vs. control	top100	0.875	0.0988212	0.864206	0.107447	0.9	0.104583	0.85	0.136931	0.15	0.136931	0.1	0.104583	0.897222	0.0999614	0.755651	0.192825	0.878791	0.0935543	0.909375	0.097828	34	6	4	36
237	Multi-omics	ACPA-negative vs. control	top_1_percent	0.875	0.0625	0.90101	0.136719	0.875	0.0883883	0.875	0.176777	0.125	0.176777	0.125	0.0883883	0.886984	0.0728639	0.768514	0.116034	0.877889	0.0519952	0.9375	0.0521159	35	5	5	35
239	Multi-omics	ACPA-negative vs. control	top_1_percent	0.875	0	0.885	0.0720243	0.875	0.0883883	0.875	0.0883883	0.125	0.0883883	0.125	0.0883883	0.885	0.0720243	0.759839	0.0134722	0.874206	0.0112764	0.932813	0.0218191	35	5	5	35
241	Multi-omics	ACPA-negative vs. control	top50	0.875	0.0765466	0.886111	0.111285	0.875	0.0883883	0.875	0.125	0.125	0.125	0.125	0.0883883	0.877857	0.0739035	0.756896	0.151406	0.87584	0.0728677	0.90625	0.0724501	35	5	5	35
241	Multi-omics	ACPA-negative vs. control	top70	0.875	0.0988212	0.873333	0.133703	0.9	0.104583	0.85	0.16298	0.15	0.16298	0.1	0.104583	0.898095	0.0952143	0.76057	0.192959	0.879925	0.0898656	0.920312	0.0659219	34	6	4	36
250	Multi-omics	ACPA-negative vs. control	top80	0.875	0.0765466	0.908333	0.145535	0.875	0.0883883	0.875	0.216506	0.125	0.216506	0.125	0.0883883	0.890556	0.0714596	0.773156	0.125036	0.879762	0.0562051	0.914062	0.0869963	35	5	5	35
252	Multi-omics	ACPA-negative vs. control	top100	0.875	0.0441942	0.906429	0.0897985	0.85	0.104583	0.9	0.104583	0.1	0.104583	0.15	0.104583	0.868333	0.0875683	0.76221	0.0898344	0.870873	0.0486169	0.901563	0.100596	36	4	6	34
255	Multi-omics	ACPA-negative vs. control	top200	0.875	0.0441942	0.870455	0.0966243	0.9	0.0559017	0.85	0.136931	0.15	0.136931	0.1	0.0559017	0.902778	0.0546806	0.761223	0.0750299	0.880088	0.0329978	0.90625	0.0885608	34	6	4	36
259	Multi-omics	ACPA-negative vs. control	top100	0.875	0.0988212	0.870556	0.133443	0.9	0.0559017	0.85	0.16298	0.15	0.16298	0.1	0.0559017	0.890873	0.064446	0.755651	0.192825	0.881928	0.0878766	0.917188	0.0826059	34	6	4	36
263	Multi-omics	ACPA-negative vs. control	top100	0.875	0.0441942	0.881429	0.0730791	0.875	0.0883883	0.875	0.0883883	0.125	0.0883883	0.125	0.0883883	0.883333	0.0789348	0.757291	0.0896598	0.874444	0.0480082	0.921875	0.0687766	35	5	5	35
265	Multi-omics	ACPA-negative vs. control	top70	0.875	0.0625	0.869661	0.0972337	0.9	0.104583	0.85	0.136931	0.15	0.136931	0.1	0.104583	0.908333	0.093994	0.763595	0.116233	0.878323	0.0600707	0.907813	0.0649895	34	6	4	36
268	Multi-omics	ACPA-negative vs. control	top80	0.875	0.0625	0.926984	0.103844	0.825	0.0684653	0.925	0.111803	0.075	0.111803	0.175	0.0684653	0.84254	0.0512676	0.759662	0.126264	0.869468	0.0617366	0.929688	0.0579391	37	3	7	33
269	Multi-omics	ACPA-negative vs. control	top50	0.875	0.0765466	0.892778	0.122971	0.875	0.0883883	0.875	0.153093	0.125	0.153093	0.125	0.0883883	0.879444	0.0759609	0.760966	0.149481	0.876886	0.0662106	0.921875	0.052987	35	5	5	35
270	Multi-omics	ACPA-negative vs. control	top50	0.875	0.0765466	0.911111	0.121716	0.85	0.104583	0.9	0.136931	0.1	0.136931	0.15	0.104583	0.862857	0.0818161	0.761815	0.151526	0.872269	0.0733551	0.901563	0.0772608	36	4	6	34
274	Multi-omics	ACPA-negative vs. control	top100	0.875	0.0883883	0.905556	0.129696	0.85	0.0559017	0.9	0.136931	0.1	0.136931	0.15	0.0559017	0.854762	0.0601554	0.755138	0.179575	0.874706	0.0843832	0.904687	0.0867152	36	4	6	34
276	Multi-omics	ACPA-negative vs. control	top_1_percent	0.875	0.0883883	0.888312	0.114919	0.875	0.125	0.875	0.153093	0.125	0.153093	0.125	0.125	0.888889	0.111111	0.7632	0.168527	0.875088	0.0885435	0.934375	0.0638526	35	5	5	35
277	Multi-omics	ACPA-negative vs. control	top60	0.875	0.116927	0.876984	0.118981	0.875	0.125	0.875	0.125	0.125	0.125	0.125	0.125	0.876984	0.118981	0.751976	0.232545	0.874706	0.117419	0.914062	0.0796722	35	5	5	35
278	Multi-omics	ACPA-negative vs. control	top50	0.875	0.0625	0.904762	0.0958972	0.85	0.104583	0.9	0.104583	0.1	0.104583	0.15	0.104583	0.864762	0.0875926	0.759662	0.126264	0.871036	0.0638292	0.90625	0.0789024	36	4	6	34
278	Multi-omics	ACPA-negative vs. control	top_1_percent	0.875	0.125	0.858333	0.149071	0.925	0.111803	0.825	0.209165	0.175	0.209165	0.075	0.111803	0.925	0.111803	0.76547	0.232439	0.885	0.114018	0.90625	0.0980461	33	7	3	37
279	Multi-omics	ACPA-negative vs. control	top70	0.875	0.0883883	0.87619	0.0804685	0.875	0.125	0.875	0.0883883	0.125	0.0883883	0.125	0.125	0.88254	0.112014	0.754348	0.175393	0.872941	0.0920358	0.929688	0.0648955	35	5	5	35
279	Multi-omics	ACPA-negative vs. control	top90	0.875	0.0441942	0.883333	0.0789348	0.875	0.0883883	0.875	0.0883883	0.125	0.0883883	0.125	0.0883883	0.881429	0.0730791	0.757291	0.0896598	0.87437	0.0428528	0.903125	0.0531595	35	5	5	35
279	Multi-omics	ACPA-negative vs. control	top_1_percent	0.875	0.0883883	0.88254	0.112014	0.875	0.0883883	0.875	0.125	0.125	0.125	0.125	0.0883883	0.87619	0.0804685	0.754348	0.175393	0.876078	0.0865237	0.923438	0.0575161	35	5	5	35
285	Multi-omics	ACPA-negative vs. control	top50	0.875	0.0625	0.84254	0.0512676	0.925	0.111803	0.825	0.0684653	0.175	0.0684653	0.075	0.111803	0.926984	0.103844	0.759662	0.126264	0.878954	0.0654744	0.925	0.0727863	33	7	3	37
287	Multi-omics	ACPA-negative vs. control	top100	0.875	0.0765466	0.911111	0.121716	0.85	0.104583	0.9	0.136931	0.1	0.136931	0.15	0.104583	0.862857	0.0818161	0.761815	0.151526	0.872269	0.0733551	0.910937	0.0638526	36	4	6	34
289	Multi-omics	ACPA-negative vs. control	top_1_percent	0.875	0.0441942	0.906429	0.0897985	0.85	0.104583	0.9	0.104583	0.1	0.104583	0.15	0.104583	0.868333	0.0875683	0.76221	0.0898344	0.870873	0.0486169	0.917188	0.0671148	36	4	6	34
291	Multi-omics	ACPA-negative vs. control	top_1_percent	0.875	0.0883883	0.889206	0.123873	0.875	0.0883883	0.875	0.153093	0.125	0.153093	0.125	0.0883883	0.877778	0.0824022	0.758418	0.173808	0.877124	0.080993	0.934375	0.0736201	35	5	5	35
293	Multi-omics	ACPA-negative vs. control	top70	0.875	0.116927	0.876984	0.118981	0.875	0.125	0.875	0.125	0.125	0.125	0.125	0.125	0.876984	0.118981	0.751976	0.232545	0.874706	0.117419	0.925	0.0729957	35	5	5	35
293	Multi-omics	ACPA-negative vs. control	top100	0.875	0.0988212	0.886429	0.124037	0.875	0.0883883	0.875	0.153093	0.125	0.153093	0.125	0.0883883	0.875	0.0821678	0.755651	0.192825	0.877222	0.0923042	0.914062	0.0841432	35	5	5	35
295	Multi-omics	ACPA-negative vs. control	top50	0.875	0.0765466	0.925	0.111803	0.825	0.0684653	0.925	0.111803	0.075	0.111803	0.175	0.0684653	0.840556	0.0626572	0.757686	0.156216	0.869762	0.0751868	0.917188	0.0633728	37	3	7	33
296	Multi-omics	ACPA-negative vs. control	top70	0.875	0.0883883	0.86	0.0945384	0.9	0.104583	0.85	0.104583	0.15	0.104583	0.1	0.104583	0.9	0.104583	0.754919	0.177119	0.877778	0.0886063	0.939063	0.0507512	34	6	4	36
298	Multi-omics	ACPA-negative vs. control	top80	0.875	0.116927	0.893333	0.153478	0.875	0.125	0.875	0.176777	0.125	0.176777	0.125	0.125	0.880635	0.125238	0.761815	0.233893	0.877049	0.109681	0.920312	0.069307	35	5	5	35
299	Proteomics	ACPA-negative vs. control	top70	0.875	0.0883883	0.860317	0.0921456	0.9	0.104583	0.85	0.104583	0.15	0.104583	0.1	0.104583	0.898413	0.0982333	0.754348	0.175393	0.877647	0.0878816	0.90625	0.0819382	34	6	4	36
161	Multi-omics	RA vs. control	top90	0.866667	0.0684653	0.868124	0.0981593	0.9625	0.0559017	0.675	0.273861	0.325	0.273861	0.0375	0.0559017	0.931429	0.0960442	0.703612	0.164208	0.907998	0.0391321	0.951562	0.0415791	27	13	3	77
227	Multi-omics	RA vs. control	top_1_percent	0.866667	0.0684653	0.847574	0.0779837	0.9875	0.0279508	0.625	0.233854	0.375	0.233854	0.0125	0.0279508	0.975	0.0559017	0.70127	0.15998	0.909871	0.0399204	0.903906	0.0787863	25	15	1	79
1	Multi-omics	ACPA-negative vs. control	top70	0.8625	0.08149	0.859206	0.0950521	0.875	0.125	0.85	0.104583	0.15	0.104583	0.125	0.125	0.883333	0.118504	0.733674	0.166576	0.86268	0.0843594	0.895312	0.0905374	34	6	5	35
1	Multi-omics	ACPA-negative vs. control	top100	0.8625	0.0522913	0.823889	0.0539919	0.925	0.0684653	0.8	0.0684653	0.2	0.0684653	0.075	0.0684653	0.917857	0.0753394	0.733279	0.10658	0.870425	0.0494116	0.917188	0.032961	32	8	3	37
6	Multi-omics	ACPA-positive vs. control	top70	0.8625	0.0684653	0.9	0.141421	0.85	0.104583	0.875	0.176777	0.125	0.176777	0.15	0.104583	0.864444	0.0840341	0.744421	0.135676	0.862857	0.0568954	0.901563	0.0691307	35	5	6	34
6	Multi-omics	ACPA-negative vs. control	top60	0.8625	0.08149	0.880556	0.118504	0.85	0.0559017	0.875	0.125	0.125	0.125	0.15	0.0559017	0.851984	0.058483	0.728755	0.165425	0.863039	0.0780456	0.9125	0.0816397	35	5	6	34
7	Multi-omics	ACPA-negative vs. control	top80	0.8625	0.08149	0.895556	0.145636	0.85	0.0559017	0.875	0.176777	0.125	0.176777	0.15	0.0559017	0.853651	0.0380357	0.736954	0.16089	0.865023	0.0684254	0.934375	0.0650364	35	5	6	34
8	Multi-omics	ACPA-negative vs. control	top60	0.8625	0.08149	0.881429	0.114687	0.85	0.104583	0.875	0.125	0.125	0.125	0.15	0.104583	0.861111	0.100154	0.733674	0.166576	0.861111	0.0825893	0.932813	0.0528716	35	5	6	34
10	Multi-omics	ACPA-negative vs. control	top80	0.8625	0.0522913	0.894661	0.113636	0.85	0.136931	0.875	0.153093	0.125	0.153093	0.15	0.136931	0.875556	0.113963	0.74705	0.0983978	0.859513	0.0512957	0.89375	0.0611674	35	5	6	34
13	Metabolomics	ACPA-negative vs. control	top200	0.8625	0.120221	0.85754	0.120432	0.875	0.125	0.85	0.136931	0.15	0.136931	0.125	0.125	0.873413	0.128956	0.727964	0.239947	0.864412	0.115833	0.882812	0.130377	34	6	5	35
15	Multi-omics	ACPA-negative vs. control	top80	0.8625	0.0684653	0.888312	0.114919	0.85	0.104583	0.875	0.153093	0.125	0.153093	0.15	0.104583	0.866667	0.0929622	0.739583	0.131183	0.861754	0.0675655	0.904687	0.0770235	35	5	6	34
18	Multi-omics	ACPA-negative vs. control	top50	0.8625	0.120221	0.873413	0.128956	0.85	0.136931	0.875	0.125	0.125	0.125	0.15	0.136931	0.85754	0.120432	0.727964	0.239947	0.859706	0.126402	0.904687	0.0944634	35	5	6	34
19	Multi-omics	ACPA-positive vs. control	top60	0.8625	0.0684653	0.901667	0.0936156	0.825	0.142522	0.9	0.104583	0.1	0.104583	0.175	0.142522	0.852778	0.111354	0.739502	0.134751	0.85373	0.0828879	0.917188	0.0588795	36	4	7	33
19	Multi-omics	ACPA-negative vs. control	top100	0.8625	0.08149	0.879762	0.136801	0.875	0.0883883	0.85	0.205396	0.15	0.205396	0.125	0.0883883	0.886111	0.0788126	0.744225	0.14041	0.868333	0.0667708	0.929688	0.0689981	34	6	5	35
20	Multi-omics	ACPA-negative vs. control	top50	0.8625	0.0684653	0.902778	0.103935	0.825	0.111803	0.9	0.104583	0.1	0.104583	0.175	0.111803	0.845	0.0974679	0.736222	0.141565	0.856092	0.068656	0.923438	0.0851168	36	4	7	33
20	Multi-omics	ACPA-negative vs. control	top70	0.8625	0.08149	0.858333	0.0993808	0.875	0.0883883	0.85	0.104583	0.15	0.104583	0.125	0.0883883	0.874206	0.0891048	0.728755	0.165425	0.864608	0.0798692	0.928125	0.0403688	34	6	5	35
22	Multi-omics	ACPA-negative vs. control	top70	0.8625	0.08149	0.881429	0.114687	0.85	0.104583	0.875	0.125	0.125	0.125	0.15	0.104583	0.861111	0.100154	0.733674	0.166576	0.861111	0.0825893	0.914062	0.0574099	35	5	6	34
22	Multi-omics	ACPA-negative vs. control	top80	0.8625	0.0684653	0.898413	0.0982333	0.825	0.0684653	0.9	0.104583	0.1	0.104583	0.175	0.0684653	0.838095	0.0565668	0.730731	0.138013	0.858039	0.0694018	0.934375	0.0596519	36	4	7	33
24	Multi-omics	ACPA-negative vs. control	top70	0.8625	0.08149	0.874206	0.0891048	0.85	0.104583	0.875	0.0883883	0.125	0.0883883	0.15	0.104583	0.858333	0.0993808	0.728755	0.165425	0.859902	0.083505	0.929688	0.0557924	35	5	6	34
26	Multi-omics	ACPA-positive vs. control	top70	0.8625	0.111803	0.933333	0.149071	0.8	0.111803	0.925	0.167705	0.075	0.167705	0.2	0.111803	0.822857	0.105753	0.740351	0.224867	0.855462	0.104012	0.895312	0.0673418	37	3	8	32
26	Multi-omics	ACPA-negative vs. control	top50	0.8625	0.0279508	0.890556	0.106204	0.85	0.104583	0.875	0.125	0.125	0.125	0.15	0.104583	0.866429	0.081894	0.740746	0.0628511	0.860341	0.0245225	0.914062	0.0552427	35	5	6	34
26	Multi-omics	ACPA-negative vs. control	top70	0.8625	0.128087	0.845455	0.141385	0.9	0.136931	0.825	0.167705	0.175	0.167705	0.1	0.136931	0.9	0.136931	0.73484	0.252288	0.868421	0.125863	0.910937	0.0820498	33	7	4	36
26	Multi-omics	ACPA-negative vs. control	top_1_percent	0.8625	0.0684653	0.89	0.123238	0.85	0.0559017	0.875	0.153093	0.125	0.153093	0.15	0.0559017	0.854444	0.0368828	0.734582	0.133593	0.863651	0.0559683	0.929688	0.0362251	35	5	6	34
29	Multi-omics	ACPA-negative vs. control	top50	0.8625	0.0684653	0.88254	0.0798398	0.85	0.16298	0.875	0.0883883	0.125	0.0883883	0.15	0.16298	0.872439	0.125311	0.739583	0.131183	0.855023	0.0809699	0.939063	0.0630832	35	5	6	34
29	Multi-omics	ACPA-negative vs. control	top70	0.8625	0.0684653	0.885	0.114018	0.85	0.104583	0.875	0.125	0.125	0.125	0.15	0.104583	0.862778	0.0952903	0.736222	0.141565	0.860873	0.068084	0.929688	0.0452181	35	5	6	34
31	Multi-omics	ACPA-negative vs. control	top60	0.8625	0.08149	0.881429	0.114687	0.85	0.104583	0.875	0.125	0.125	0.125	0.15	0.104583	0.861111	0.100154	0.733674	0.166576	0.861111	0.0825893	0.8875	0.0693511	35	5	6	34
32	Multi-omics	ACPA-negative vs. control	top_1_percent	0.8625	0.08149	0.881429	0.114687	0.85	0.104583	0.875	0.125	0.125	0.125	0.15	0.104583	0.861111	0.100154	0.733674	0.166576	0.861111	0.0825893	0.89375	0.0792112	35	5	6	34
33	Multi-omics	ACPA-positive vs. control	top50	0.8625	0.111803	0.884444	0.125855	0.85	0.16298	0.875	0.153093	0.125	0.153093	0.15	0.16298	0.866667	0.131233	0.737862	0.217319	0.858077	0.116375	0.8875	0.0792112	35	5	6	34
34	Metabolomics	ACPA-negative vs. control	top_20_percent	0.8625	0.102698	0.876984	0.118981	0.85	0.104583	0.875	0.125	0.125	0.125	0.15	0.104583	0.854762	0.0989521	0.72836	0.205481	0.861373	0.102468	0.914062	0.0826797	35	5	6	34
34	Multi-omics	ACPA-negative vs. control	top60	0.8625	0.102698	0.876984	0.118981	0.85	0.104583	0.875	0.125	0.125	0.125	0.15	0.104583	0.854762	0.0989521	0.72836	0.205481	0.861373	0.102468	0.91875	0.0661991	35	5	6	34
34	Multi-omics	ACPA-negative vs. control	top_1_percent	0.8625	0.102698	0.866984	0.133533	0.875	0.0883883	0.85	0.16298	0.15	0.16298	0.125	0.0883883	0.871429	0.0825549	0.731639	0.201007	0.866928	0.0954311	0.910937	0.0772608	34	6	5	35
35	Multi-omics	ACPA-negative vs. control	top60	0.8625	0.08149	0.859206	0.0950521	0.875	0.125	0.85	0.104583	0.15	0.104583	0.125	0.125	0.883333	0.118504	0.733674	0.166576	0.86268	0.0843594	0.910937	0.0736201	34	6	5	35
36	Multi-omics	ACPA-negative vs. control	top80	0.8625	0.0279508	0.906429	0.0897985	0.825	0.111803	0.9	0.104583	0.1	0.104583	0.175	0.111803	0.850556	0.0912955	0.740746	0.0628511	0.855635	0.0338402	0.9125	0.0556281	36	4	7	33
41	Multi-omics	ACPA-negative vs. control	top70	0.8625	0.08149	0.870455	0.130953	0.875	0.0883883	0.85	0.16298	0.15	0.16298	0.125	0.0883883	0.880556	0.0887151	0.737607	0.159908	0.866754	0.0761129	0.915625	0.0647543	34	6	5	35
41	Multi-omics	ACPA-negative vs. control	top80	0.8625	0.0684653	0.888312	0.114919	0.85	0.104583	0.875	0.153093	0.125	0.153093	0.15	0.104583	0.866667	0.0929622	0.739583	0.131183	0.861754	0.0675655	0.907813	0.0845773	35	5	6	34
41	Multi-omics	ACPA-negative vs. control	top_1_percent	0.8625	0.120221	0.898701	0.159164	0.85	0.104583	0.875	0.216506	0.125	0.216506	0.15	0.104583	0.853333	0.0924295	0.738195	0.231074	0.865464	0.104409	0.909375	0.086044	35	5	6	34
42	Multi-omics	ACPA-positive vs. control	top90	0.8625	0.120221	0.933333	0.149071	0.8	0.142522	0.925	0.167705	0.075	0.167705	0.2	0.142522	0.826089	0.119514	0.741736	0.236813	0.853118	0.119101	0.909375	0.0809263	37	3	8	32
42	Multi-omics	ACPA-negative vs. control	top60	0.8625	0.111803	0.86	0.129422	0.875	0.125	0.85	0.136931	0.15	0.136931	0.125	0.125	0.877778	0.125154	0.731303	0.225698	0.864444	0.111707	0.907813	0.081265	34	6	5	35
42	Multi-omics	ACPA-negative vs. control	top400	0.8625	0.0684653	0.892778	0.122971	0.85	0.104583	0.875	0.153093	0.125	0.153093	0.15	0.104583	0.861667	0.08325	0.739502	0.134751	0.861648	0.058262	0.904687	0.081265	35	5	6	34
44	Multi-omics	ACPA-negative vs. control	top80	0.8625	0.0522913	0.876984	0.0796498	0.85	0.0559017	0.875	0.0883883	0.125	0.0883883	0.15	0.0559017	0.854762	0.0444861	0.72836	0.104749	0.861373	0.0518374	0.921875	0.05123	35	5	6	34
47	Multi-omics	ACPA-negative vs. control	top90	0.8625	0.111803	0.876667	0.116428	0.85	0.16298	0.875	0.125	0.125	0.125	0.15	0.16298	0.867778	0.139133	0.734582	0.221579	0.857302	0.121561	0.904687	0.0928341	35	5	6	34
53	Multi-omics	ACPA-positive vs. control	top90	0.8625	0.0927025	0.921429	0.114062	0.8	0.111803	0.925	0.111803	0.075	0.111803	0.2	0.111803	0.825556	0.0996599	0.735827	0.186829	0.852857	0.0936232	0.889062	0.0970135	37	3	8	32
53	Multi-omics	ACPA-negative vs. control	top60	0.8625	0.08149	0.881429	0.114687	0.85	0.104583	0.875	0.125	0.125	0.125	0.15	0.104583	0.861111	0.100154	0.733674	0.166576	0.861111	0.0825893	0.903125	0.0837068	35	5	6	34
53	Multi-omics	ACPA-negative vs. control	top70	0.8625	0.102698	0.866883	0.131042	0.875	0.125	0.85	0.16298	0.15	0.16298	0.125	0.125	0.883333	0.118504	0.737212	0.201087	0.865088	0.10108	0.929688	0.0574099	34	6	5	35
54	Proteomics	ACPA-negative vs. control	top60	0.8625	0.0279508	0.880556	0.0789348	0.85	0.0559017	0.875	0.0883883	0.125	0.0883883	0.15	0.0559017	0.856429	0.0324784	0.730907	0.0574382	0.861134	0.0223988	0.925	0.0778511	35	5	6	34
58	Multi-omics	ACPA-negative vs. control	top70	0.8625	0.0927025	0.840556	0.100493	0.9	0.104583	0.825	0.111803	0.175	0.111803	0.1	0.104583	0.896429	0.105946	0.730907	0.185874	0.867484	0.091937	0.925	0.0619113	33	7	4	36
58	Multi-omics	ACPA-negative vs. control	top100	0.8625	0.102698	0.867677	0.126485	0.875	0.153093	0.85	0.16298	0.15	0.16298	0.125	0.153093	0.889206	0.123873	0.740491	0.196329	0.862651	0.109345	0.901563	0.0930311	34	6	5	35
59	Multi-omics	ACPA-negative vs. control	top90	0.8625	0.111803	0.865	0.138744	0.875	0.0883883	0.85	0.16298	0.15	0.16298	0.125	0.0883883	0.869444	0.0908635	0.729663	0.22074	0.867222	0.104645	0.935937	0.0616148	34	6	5	35
60	Multi-omics	ACPA-positive vs. control	top70	0.8625	0.0927025	0.9	0.141421	0.85	0.16298	0.875	0.176777	0.125	0.176777	0.15	0.16298	0.872121	0.122875	0.747958	0.176072	0.858608	0.0941177	0.929688	0.0615157	35	5	6	34
62	Multi-omics	ACPA-negative vs. control	top70	0.8625	0.08149	0.881429	0.114687	0.85	0.104583	0.875	0.125	0.125	0.125	0.15	0.104583	0.861111	0.100154	0.733674	0.166576	0.861111	0.0825893	0.920312	0.0668414	35	5	6	34
62	Multi-omics	ACPA-negative vs. control	top100	0.8625	0.111803	0.858333	0.149071	0.9	0.104583	0.825	0.209165	0.175	0.209165	0.1	0.104583	0.902778	0.103935	0.741853	0.207291	0.871667	0.100277	0.921875	0.0787088	33	7	4	36
63	Multi-omics	ACPA-negative vs. control	top70	0.8625	0.102698	0.89	0.151658	0.85	0.0559017	0.875	0.176777	0.125	0.176777	0.15	0.0559017	0.85	0.0608581	0.73243	0.204776	0.865556	0.0933267	0.928125	0.0601106	35	5	6	34
64	Multi-omics	ACPA-positive vs. control	top70	0.8625	0.111803	0.908333	0.145535	0.825	0.111803	0.9	0.16298	0.1	0.16298	0.175	0.111803	0.837857	0.107012	0.735432	0.224198	0.859034	0.10439	0.88125	0.0719005	36	4	7	33
64	Multi-omics	ACPA-negative vs. control	top70	0.8625	0.0684653	0.86	0.0945384	0.875	0.0883883	0.85	0.104583	0.15	0.104583	0.125	0.0883883	0.877778	0.0886063	0.731303	0.14032	0.864444	0.0683074	0.932813	0.0483492	34	6	5	35
65	Multi-omics	ACPA-positive vs. control	top100	0.8625	0.0522913	0.878788	0.125147	0.875	0.125	0.85	0.16298	0.15	0.16298	0.125	0.125	0.891429	0.10182	0.74705	0.0983978	0.864219	0.0451864	0.890625	0.0552427	34	6	5	35
66	Multi-omics	ACPA-negative vs. control	top70	0.8625	0.111803	0.865	0.138744	0.875	0.0883883	0.85	0.16298	0.15	0.16298	0.125	0.0883883	0.869444	0.0908635	0.729663	0.22074	0.867222	0.104645	0.9125	0.0933259	34	6	5	35
66	Multi-omics	ACPA-negative vs. control	top100	0.8625	0.0684653	0.888312	0.114919	0.85	0.104583	0.875	0.153093	0.125	0.153093	0.15	0.104583	0.866667	0.0929622	0.739583	0.131183	0.861754	0.0675655	0.9125	0.0522329	35	5	6	34
67	Multi-omics	ACPA-negative vs. control	top80	0.8625	0.08149	0.911429	0.133401	0.825	0.0684653	0.9	0.16298	0.1	0.16298	0.175	0.0684653	0.837778	0.0506745	0.736954	0.16089	0.860317	0.07267	0.896875	0.0764269	36	4	7	33
67	Multi-omics	ACPA-negative vs. control	top90	0.8625	0.08149	0.911429	0.133401	0.825	0.0684653	0.9	0.16298	0.1	0.16298	0.175	0.0684653	0.837778	0.0506745	0.736954	0.16089	0.860317	0.07267	0.926562	0.0454201	36	4	7	33
67	Multi-omics	ACPA-negative vs. control	top_1_percent	0.8625	0.0684653	0.888312	0.114919	0.85	0.104583	0.875	0.153093	0.125	0.153093	0.15	0.104583	0.866667	0.0929622	0.739583	0.131183	0.861754	0.0675655	0.91875	0.0545758	35	5	6	34
68	Multi-omics	ACPA-negative vs. control	top_1_percent	0.8625	0.0522913	0.838889	0.056074	0.9	0.0559017	0.825	0.0684653	0.175	0.0684653	0.1	0.0559017	0.892857	0.0605565	0.72836	0.104749	0.867647	0.048496	0.917188	0.0616643	33	7	4	36
69	Multi-omics	ACPA-negative vs. control	top80	0.8625	0.0522913	0.891883	0.113981	0.85	0.104583	0.875	0.153093	0.125	0.153093	0.15	0.104583	0.868333	0.0875683	0.742131	0.0972849	0.861516	0.0487844	0.93125	0.0593442	35	5	6	34
69	Multi-omics	ACPA-negative vs. control	top_1_percent	0.8625	0.120221	0.878632	0.175828	0.9	0.104583	0.825	0.273861	0.175	0.273861	0.1	0.104583	0.909206	0.0887925	0.753368	0.204669	0.875182	0.0932554	0.928125	0.0638047	33	7	4	36
71	Multi-omics	ACPA-negative vs. control	top90	0.8625	0.0684653	0.850216	0.105287	0.9	0.104583	0.825	0.142522	0.175	0.142522	0.1	0.104583	0.904762	0.0958972	0.739583	0.131183	0.868029	0.0649912	0.925	0.0725764	33	7	4	36
71	Multi-omics	ACPA-negative vs. control	top_1_percent	0.8625	0.08149	0.895455	0.14338	0.85	0.104583	0.875	0.176777	0.125	0.176777	0.15	0.104583	0.865556	0.0959359	0.742526	0.16076	0.863183	0.0760481	0.914062	0.0769442	35	5	6	34
72	Multi-omics	ACPA-positive vs. control	top60	0.8625	0.0927025	0.897222	0.0999614	0.825	0.142522	0.9	0.104583	0.1	0.104583	0.175	0.142522	0.846429	0.109673	0.734187	0.180858	0.853992	0.102732	0.895312	0.0727863	36	4	7	33
72	Multi-omics	ACPA-negative vs. control	top90	0.8625	0.08149	0.881429	0.114687	0.85	0.104583	0.875	0.125	0.125	0.125	0.15	0.104583	0.861111	0.100154	0.733674	0.166576	0.861111	0.0825893	0.910937	0.0609175	35	5	6	34
73	Multi-omics	ACPA-negative vs. control	top60	0.8625	0.102698	0.876984	0.118981	0.85	0.104583	0.875	0.125	0.125	0.125	0.15	0.104583	0.854762	0.0989521	0.72836	0.205481	0.861373	0.102468	0.903125	0.0913762	35	5	6	34
73	Multi-omics	ACPA-negative vs. control	top80	0.8625	0.111803	0.865	0.138744	0.875	0.0883883	0.85	0.16298	0.15	0.16298	0.125	0.0883883	0.869444	0.0908635	0.729663	0.22074	0.867222	0.104645	0.90625	0.0854032	34	6	5	35
74	Multi-omics	ACPA-positive vs. control	top70	0.8625	0.08149	0.901984	0.09667	0.825	0.142522	0.9	0.104583	0.1	0.104583	0.175	0.142522	0.847439	0.104189	0.736816	0.155085	0.853552	0.0905349	0.921875	0.0509313	36	4	7	33
74	Multi-omics	ACPA-negative vs. control	top80	0.8625	0.102698	0.868333	0.14147	0.875	0.0883883	0.85	0.16298	0.15	0.16298	0.125	0.0883883	0.873413	0.102259	0.733279	0.207618	0.867288	0.0939439	0.917188	0.0593956	34	6	5	35
75	Multi-omics	ACPA-negative vs. control	top80	0.8625	0.0927025	0.870455	0.130953	0.875	0.125	0.85	0.16298	0.15	0.16298	0.125	0.125	0.885	0.114018	0.739759	0.18085	0.86485	0.0896323	0.909375	0.0609175	34	6	5	35
75	Multi-omics	ACPA-negative vs. control	top90	0.8625	0.0684653	0.866089	0.0973165	0.875	0.125	0.85	0.136931	0.15	0.136931	0.125	0.125	0.888889	0.111111	0.739583	0.131183	0.863323	0.0697001	0.904687	0.095747	34	6	5	35
80	Multi-omics	ACPA-negative vs. control	top_1_percent	0.8625	0.111803	0.883333	0.162447	0.875	0.125	0.85	0.223607	0.15	0.223607	0.125	0.125	0.887778	0.113882	0.746773	0.207824	0.868095	0.100447	0.910937	0.0879731	34	6	5	35
81	Multi-omics	ACPA-negative vs. control	top200	0.8625	0.120221	0.866667	0.144871	0.875	0.125	0.85	0.16298	0.15	0.16298	0.125	0.125	0.874286	0.125519	0.732884	0.240763	0.865546	0.113056	0.904687	0.10831	34	6	5	35
82	Multi-omics	ACPA-negative vs. control	top70	0.8625	0.102698	0.876984	0.118981	0.85	0.104583	0.875	0.125	0.125	0.125	0.15	0.104583	0.854762	0.0989521	0.72836	0.205481	0.861373	0.102468	0.93125	0.069746	35	5	6	34
82	Multi-omics	ACPA-negative vs. control	top100	0.8625	0.08149	0.911429	0.133401	0.825	0.0684653	0.9	0.16298	0.1	0.16298	0.175	0.0684653	0.837778	0.0506745	0.736954	0.16089	0.860317	0.07267	0.909375	0.0578336	36	4	7	33
83	Multi-omics	ACPA-negative vs. control	top_1_percent	0.8625	0.08149	0.882222	0.109319	0.85	0.136931	0.875	0.125	0.125	0.125	0.15	0.136931	0.866984	0.107974	0.736954	0.16089	0.858674	0.0923906	0.921875	0.0622554	35	5	6	34
85	Multi-omics	ACPA-negative vs. control	top70	0.8625	0.0522913	0.866883	0.0967443	0.875	0.0883883	0.85	0.136931	0.15	0.136931	0.125	0.0883883	0.883333	0.0789348	0.737212	0.095844	0.865088	0.0490372	0.909375	0.0673418	34	6	5	35
86	Multi-omics	ACPA-negative vs. control	top100	0.8625	0.111803	0.876479	0.148911	0.875	0.0883883	0.85	0.205396	0.15	0.205396	0.125	0.0883883	0.871111	0.0880516	0.736042	0.21506	0.868937	0.0944903	0.920312	0.0748126	34	6	5	35
87	Multi-omics	ACPA-positive vs. control	top80	0.8625	0.0684653	0.933333	0.149071	0.825	0.111803	0.9	0.223607	0.1	0.223607	0.175	0.111803	0.857778	0.0883316	0.756611	0.110461	0.860952	0.0474282	0.895312	0.0633728	36	4	7	33
87	Multi-omics	ACPA-negative vs. control	top80	0.8625	0.102698	0.882857	0.124704	0.85	0.104583	0.875	0.153093	0.125	0.153093	0.15	0.104583	0.855556	0.0929622	0.731639	0.201007	0.862222	0.0986326	0.928125	0.0525242	35	5	6	34
87	Multi-omics	ACPA-negative vs. control	top200	0.8625	0.102698	0.882857	0.124704	0.85	0.104583	0.875	0.153093	0.125	0.153093	0.15	0.104583	0.855556	0.0929622	0.731639	0.201007	0.862222	0.0986326	0.907813	0.114873	35	5	6	34
90	Multi-omics	ACPA-negative vs. control	top100	0.8625	0.0522913	0.87601	0.12502	0.875	0.0883883	0.85	0.16298	0.15	0.16298	0.125	0.0883883	0.884206	0.0730377	0.742131	0.0972849	0.866222	0.0420348	0.939063	0.0414872	34	6	5	35
92	Multi-omics	ACPA-positive vs. control	top70	0.8625	0.0927025	0.905556	0.129696	0.825	0.111803	0.9	0.136931	0.1	0.136931	0.175	0.111803	0.841429	0.0964153	0.735827	0.186829	0.857563	0.0908525	0.892188	0.061862	36	4	7	33
92	Metabolomics	ACPA-negative vs. control	top_20_percent	0.8625	0.120221	0.84254	0.122368	0.9	0.136931	0.825	0.142522	0.175	0.142522	0.1	0.136931	0.898413	0.140904	0.732884	0.240763	0.86719	0.116316	0.910937	0.107205	33	7	4	36
92	Multi-omics	ACPA-negative vs. control	top70	0.8625	0.0522913	0.876984	0.0796498	0.85	0.0559017	0.875	0.0883883	0.125	0.0883883	0.15	0.0559017	0.854762	0.0444861	0.72836	0.104749	0.861373	0.0518374	0.91875	0.0650364	35	5	6	34
92	Multi-omics	ACPA-negative vs. control	top80	0.8625	0.08149	0.911429	0.133401	0.825	0.0684653	0.9	0.16298	0.1	0.16298	0.175	0.0684653	0.837778	0.0506745	0.736954	0.16089	0.860317	0.07267	0.923438	0.056445	36	4	7	33
95	Multi-omics	ACPA-negative vs. control	top80	0.8625	0.120221	0.879762	0.136801	0.85	0.104583	0.875	0.153093	0.125	0.153093	0.15	0.104583	0.85119	0.109846	0.727964	0.239947	0.862843	0.11458	0.915625	0.075422	35	5	6	34
97	Multi-omics	ACPA-negative vs. control	top90	0.8625	0.08149	0.870455	0.130953	0.875	0.0883883	0.85	0.16298	0.15	0.16298	0.125	0.0883883	0.880556	0.0887151	0.737607	0.159908	0.866754	0.0761129	0.925	0.0580969	34	6	5	35
98	Multi-omics	ACPA-positive vs. control	top70	0.8625	0.0927025	0.915	0.131814	0.825	0.142522	0.9	0.16298	0.1	0.16298	0.175	0.142522	0.847121	0.101148	0.743039	0.175484	0.85583	0.0932011	0.904687	0.0729539	36	4	7	33
98	Multi-omics	ACPA-negative vs. control	top_1_percent	0.8625	0.102698	0.853968	0.120049	0.9	0.136931	0.825	0.189572	0.175	0.189572	0.1	0.136931	0.911111	0.121716	0.74383	0.185976	0.868235	0.0957216	0.915625	0.0633246	33	7	4	36
99	Multi-omics	ACPA-negative vs. control	top400	0.8625	0.111803	0.872283	0.157421	0.9	0.104583	0.825	0.259206	0.175	0.259206	0.1	0.104583	0.911111	0.0929622	0.751215	0.186618	0.87395	0.0860158	0.926562	0.105048	33	7	4	36
100	Multi-omics	ACPA-negative vs. control	top_1_percent	0.8625	0.08149	0.895455	0.14338	0.85	0.104583	0.875	0.176777	0.125	0.176777	0.15	0.104583	0.865556	0.0959359	0.742526	0.16076	0.863183	0.0760481	0.928125	0.0630832	35	5	6	34
101	Multi-omics	ACPA-positive vs. control	top70	0.8625	0.0927025	0.905556	0.129696	0.825	0.111803	0.9	0.136931	0.1	0.136931	0.175	0.111803	0.841429	0.0964153	0.735827	0.186829	0.857563	0.0908525	0.910937	0.0638526	36	4	7	33
101	Multi-omics	ACPA-negative vs. control	top50	0.8625	0.0522913	0.917857	0.0753394	0.8	0.0684653	0.925	0.0684653	0.075	0.0684653	0.2	0.0684653	0.823889	0.0539919	0.733279	0.10658	0.853095	0.0560637	0.9125	0.071261	37	3	8	32
101	Multi-omics	ACPA-negative vs. control	top_1_percent	0.8625	0.111803	0.865	0.138744	0.875	0.0883883	0.85	0.16298	0.15	0.16298	0.125	0.0883883	0.869444	0.0908635	0.729663	0.22074	0.867222	0.104645	0.910937	0.0811147	34	6	5	35
102	Multi-omics	ACPA-negative vs. control	top90	0.8625	0.08149	0.886429	0.124037	0.85	0.0559017	0.875	0.153093	0.125	0.153093	0.15	0.0559017	0.852778	0.0477099	0.732035	0.159824	0.863889	0.0729134	0.90625	0.0622554	35	5	6	34
102	Multi-omics	ACPA-negative vs. control	top100	0.8625	0.102698	0.846111	0.123159	0.9	0.104583	0.825	0.142522	0.175	0.142522	0.1	0.104583	0.895635	0.117413	0.733279	0.207618	0.868856	0.095377	0.915625	0.0567147	33	7	4	36
107	Multi-omics	ACPA-negative vs. control	top90	0.8625	0.142522	0.848333	0.15947	0.9	0.104583	0.825	0.189572	0.175	0.189572	0.1	0.104583	0.884524	0.120791	0.728872	0.280958	0.871732	0.131577	0.917188	0.0844329	33	7	4	36
107	Multi-omics	ACPA-negative vs. control	top_1_percent	0.8625	0.0684653	0.888312	0.114919	0.85	0.104583	0.875	0.153093	0.125	0.153093	0.15	0.104583	0.866667	0.0929622	0.739583	0.131183	0.861754	0.0675655	0.914062	0.0749349	35	5	6	34
110	Multi-omics	ACPA-negative vs. control	top_1_percent	0.8625	0.120221	0.898701	0.159164	0.85	0.104583	0.875	0.216506	0.125	0.216506	0.15	0.104583	0.853333	0.0924295	0.738195	0.231074	0.865464	0.104409	0.925	0.0677934	35	5	6	34
111	Proteomics	ACPA-negative vs. control	top70	0.8625	0.111803	0.865	0.138744	0.875	0.0883883	0.85	0.16298	0.15	0.16298	0.125	0.0883883	0.869444	0.0908635	0.729663	0.22074	0.867222	0.104645	0.882812	0.0819382	34	6	5	35
111	Multi-omics	ACPA-negative vs. control	top70	0.8625	0.0927025	0.905556	0.129696	0.825	0.111803	0.9	0.136931	0.1	0.136931	0.175	0.111803	0.841429	0.0964153	0.735827	0.186829	0.857563	0.0908525	0.917188	0.0657365	36	4	7	33
112	Multi-omics	ACPA-negative vs. control	top70	0.8625	0.0927025	0.880556	0.118504	0.85	0.104583	0.875	0.125	0.125	0.125	0.15	0.104583	0.856429	0.0941666	0.730907	0.185874	0.861134	0.0911823	0.915625	0.0801305	35	5	6	34
113	Multi-omics	ACPA-negative vs. control	top70	0.8625	0.0927025	0.856429	0.0941666	0.875	0.125	0.85	0.104583	0.15	0.104583	0.125	0.125	0.880556	0.118504	0.730907	0.185874	0.862778	0.0952903	0.914062	0.0804346	34	6	5	35
115	Multi-omics	ACPA-negative vs. control	top60	0.8625	0.111803	0.86	0.129422	0.875	0.125	0.85	0.136931	0.15	0.136931	0.125	0.125	0.877778	0.125154	0.731303	0.225698	0.864444	0.111707	0.896875	0.0879384	34	6	5	35
115	Multi-omics	ACPA-negative vs. control	top_1_percent	0.8625	0.102698	0.866883	0.131042	0.875	0.125	0.85	0.16298	0.15	0.16298	0.125	0.125	0.883333	0.118504	0.737212	0.201087	0.865088	0.10108	0.926562	0.0727863	34	6	5	35
116	Multi-omics	ACPA-positive vs. control	top70	0.8625	0.0522913	0.926984	0.103844	0.8	0.0684653	0.925	0.111803	0.075	0.111803	0.2	0.0684653	0.824762	0.0463536	0.738198	0.108102	0.85423	0.0503928	0.898438	0.0658293	37	3	8	32
117	Multi-omics	ACPA-negative vs. control	top60	0.8625	0.0684653	0.885	0.114018	0.85	0.104583	0.875	0.125	0.125	0.125	0.15	0.104583	0.862778	0.0952903	0.736222	0.141565	0.860873	0.068084	0.896875	0.0770235	35	5	6	34
119	Multi-omics	ACPA-negative vs. control	top_1_percent	0.8625	0.0522913	0.901984	0.09667	0.825	0.0684653	0.9	0.104583	0.1	0.104583	0.175	0.0684653	0.839762	0.048426	0.733279	0.10658	0.857801	0.0512759	0.914062	0.0724501	36	4	7	33
120	Multi-omics	ACPA-negative vs. control	top60	0.8625	0.102698	0.876984	0.118981	0.85	0.104583	0.875	0.125	0.125	0.125	0.15	0.104583	0.854762	0.0989521	0.72836	0.205481	0.861373	0.102468	0.9125	0.0719005	35	5	6	34
120	Multi-omics	ACPA-negative vs. control	top400	0.8625	0.08149	0.871429	0.130149	0.875	0.0883883	0.85	0.16298	0.15	0.16298	0.125	0.0883883	0.877778	0.0824022	0.736954	0.16089	0.866667	0.0737028	0.903125	0.0920417	34	6	5	35
122	Multi-omics	ACPA-negative vs. control	top_1_percent	0.8625	0.102698	0.866883	0.131042	0.875	0.125	0.85	0.16298	0.15	0.16298	0.125	0.125	0.883333	0.118504	0.737212	0.201087	0.865088	0.10108	0.921875	0.075745	34	6	5	35
125	Multi-omics	ACPA-negative vs. control	top90	0.8625	0.0522913	0.87601	0.12502	0.875	0.0883883	0.85	0.16298	0.15	0.16298	0.125	0.0883883	0.884206	0.0730377	0.742131	0.0972849	0.866222	0.0420348	0.910937	0.0648014	34	6	5	35
126	Multi-omics	ACPA-negative vs. control	top80	0.8625	0.0684653	0.91	0.124499	0.825	0.111803	0.9	0.136931	0.1	0.136931	0.175	0.111803	0.847778	0.0987265	0.741141	0.142587	0.857302	0.0676245	0.942187	0.0351996	36	4	7	33
126	Multi-omics	ACPA-negative vs. control	top90	0.8625	0.08149	0.886429	0.124037	0.85	0.0559017	0.875	0.153093	0.125	0.153093	0.15	0.0559017	0.852778	0.0477099	0.732035	0.159824	0.863889	0.0729134	0.88125	0.0984189	35	5	6	34
127	Multi-omics	ACPA-negative vs. control	top_1_percent	0.8625	0.120221	0.857828	0.155061	0.9	0.0559017	0.825	0.209165	0.175	0.209165	0.1	0.0559017	0.884206	0.0730377	0.733276	0.230366	0.873741	0.100941	0.903125	0.0820498	33	7	4	36
128	Multi-omics	ACPA-negative vs. control	top50	0.8625	0.08149	0.883333	0.118504	0.85	0.104583	0.875	0.125	0.125	0.125	0.15	0.104583	0.859206	0.0950521	0.733674	0.166576	0.861036	0.0796873	0.925	0.0580969	35	5	6	34
129	Multi-omics	ACPA-negative vs. control	top70	0.8625	0.111803	0.86	0.129422	0.875	0.125	0.85	0.136931	0.15	0.136931	0.125	0.125	0.877778	0.125154	0.731303	0.225698	0.864444	0.111707	0.929688	0.0589831	34	6	5	35
129	Multi-omics	ACPA-negative vs. control	top90	0.8625	0.0684653	0.89	0.123238	0.85	0.0559017	0.875	0.153093	0.125	0.153093	0.15	0.0559017	0.854444	0.0368828	0.734582	0.133593	0.863651	0.0559683	0.914062	0.0681078	35	5	6	34
131	Multi-omics	ACPA-positive vs. control	top70	0.8625	0.102698	0.94	0.134164	0.8	0.167705	0.925	0.167705	0.075	0.167705	0.2	0.167705	0.835354	0.115479	0.749343	0.191024	0.849915	0.109211	0.915625	0.0675228	37	3	8	32
131	Multi-omics	ACPA-negative vs. control	top50	0.8625	0.08149	0.883333	0.118504	0.85	0.104583	0.875	0.125	0.125	0.125	0.15	0.104583	0.859206	0.0950521	0.733674	0.166576	0.861036	0.0796873	0.915625	0.0679732	35	5	6	34
131	Multi-omics	ACPA-negative vs. control	top200	0.8625	0.167705	0.87	0.185742	0.875	0.125	0.85	0.223607	0.15	0.223607	0.125	0.125	0.861111	0.149588	0.728023	0.3333	0.87	0.152934	0.920312	0.103997	34	6	5	35
131	Multi-omics	ACPA-negative vs. control	top_1_percent	0.8625	0.0522913	0.877857	0.0739035	0.85	0.104583	0.875	0.0883883	0.125	0.0883883	0.15	0.104583	0.863889	0.0923376	0.733279	0.10658	0.859444	0.0583862	0.926562	0.032961	35	5	6	34
132	Multi-omics	ACPA-positive vs. control	top_1_percent	0.8625	0.0927025	0.895556	0.145636	0.85	0.104583	0.875	0.176777	0.125	0.176777	0.15	0.104583	0.858095	0.0829173	0.739106	0.181728	0.863119	0.0831539	0.910937	0.0776548	35	5	6	34
137	Multi-omics	ACPA-negative vs. control	top50	0.8625	0.08149	0.843333	0.101865	0.9	0.104583	0.825	0.111803	0.175	0.111803	0.1	0.104583	0.899206	0.105424	0.733674	0.166576	0.867386	0.0805595	0.915625	0.0795572	33	7	4	36
138	Multi-omics	ACPA-negative vs. control	top70	0.8625	0.102698	0.895455	0.14338	0.85	0.16298	0.875	0.176777	0.125	0.176777	0.15	0.16298	0.873232	0.131221	0.746063	0.196097	0.858934	0.106808	0.91875	0.0710895	35	5	6	34
138	Multi-omics	ACPA-negative vs. control	top90	0.8625	0.102698	0.866883	0.131042	0.875	0.125	0.85	0.16298	0.15	0.16298	0.125	0.125	0.883333	0.118504	0.737212	0.201087	0.865088	0.10108	0.925	0.0713038	34	6	5	35
139	Multi-omics	ACPA-positive vs. control	top70	0.8625	0.0927025	0.905556	0.129696	0.825	0.111803	0.9	0.136931	0.1	0.136931	0.175	0.111803	0.841429	0.0964153	0.735827	0.186829	0.857563	0.0908525	0.932813	0.0486638	36	4	7	33
140	Multi-omics	ACPA-negative vs. control	top90	0.8625	0.102698	0.911429	0.133401	0.825	0.142522	0.9	0.16298	0.1	0.16298	0.175	0.142522	0.845455	0.105433	0.740491	0.196329	0.856068	0.104283	0.907813	0.0778119	36	4	7	33
140	Multi-omics	ACPA-negative vs. control	top_1_percent	0.8625	0.102698	0.866883	0.131042	0.875	0.125	0.85	0.16298	0.15	0.16298	0.125	0.125	0.883333	0.118504	0.737212	0.201087	0.865088	0.10108	0.921875	0.0689981	34	6	5	35
141	Multi-omics	ACPA-negative vs. control	top100	0.8625	0.111803	0.86	0.129422	0.875	0.125	0.85	0.136931	0.15	0.136931	0.125	0.125	0.877778	0.125154	0.731303	0.225698	0.864444	0.111707	0.921875	0.0765466	34	6	5	35
144	Multi-omics	ACPA-negative vs. control	top60	0.8625	0.0927025	0.856429	0.0941666	0.875	0.125	0.85	0.104583	0.15	0.104583	0.125	0.125	0.880556	0.118504	0.730907	0.185874	0.862778	0.0952903	0.910937	0.0684653	34	6	5	35
144	Multi-omics	ACPA-negative vs. control	top90	0.8625	0.08149	0.911429	0.133401	0.825	0.0684653	0.9	0.16298	0.1	0.16298	0.175	0.0684653	0.837778	0.0506745	0.736954	0.16089	0.860317	0.07267	0.907813	0.0778119	36	4	7	33
145	Multi-omics	ACPA-positive vs. control	top60	0.8625	0.08149	0.902857	0.091696	0.825	0.167705	0.9	0.104583	0.1	0.104583	0.175	0.167705	0.856566	0.132551	0.741736	0.155995	0.851624	0.0942375	0.909375	0.0575692	36	4	7	33
146	Multi-omics	ACPA-negative vs. control	top70	0.8625	0.08149	0.859206	0.0950521	0.875	0.125	0.85	0.104583	0.15	0.104583	0.125	0.125	0.883333	0.118504	0.733674	0.166576	0.86268	0.0843594	0.926562	0.0697897	34	6	5	35
148	Multi-omics	ACPA-positive vs. control	top_1_percent	0.8625	0.0927025	0.908333	0.145535	0.85	0.16298	0.875	0.216506	0.125	0.216506	0.15	0.16298	0.880455	0.120985	0.755229	0.156941	0.860275	0.0889829	0.921875	0.0904362	35	5	6	34
148	Multi-omics	ACPA-negative vs. control	top60	0.8625	0.08149	0.905556	0.129696	0.825	0.0684653	0.9	0.136931	0.1	0.136931	0.175	0.0684653	0.836984	0.0606808	0.733674	0.166576	0.859468	0.0777695	0.901563	0.0933586	36	4	7	33
149	Multi-omics	ACPA-negative vs. control	top200	0.8625	0.0522913	0.861984	0.0868533	0.875	0.0883883	0.85	0.104583	0.15	0.104583	0.125	0.0883883	0.879762	0.0798053	0.733279	0.10658	0.86415	0.0531068	0.904687	0.0672964	34	6	5	35
149	Multi-omics	ACPA-negative vs. control	top_1_percent	0.8625	0.102698	0.882857	0.124704	0.85	0.104583	0.875	0.153093	0.125	0.153093	0.15	0.104583	0.855556	0.0929622	0.731639	0.201007	0.862222	0.0986326	0.926562	0.0619113	35	5	6	34
150	Multi-omics	ACPA-negative vs. control	top70	0.8625	0.0522913	0.891883	0.113981	0.85	0.104583	0.875	0.153093	0.125	0.153093	0.15	0.104583	0.868333	0.0875683	0.742131	0.0972849	0.861516	0.0487844	0.885938	0.0816771	35	5	6	34
150	Multi-omics	ACPA-negative vs. control	top90	0.8625	0.08149	0.905556	0.129696	0.825	0.0684653	0.9	0.136931	0.1	0.136931	0.175	0.0684653	0.836984	0.0606808	0.733674	0.166576	0.859468	0.0777695	0.910937	0.0693511	36	4	7	33
151	Multi-omics	ACPA-negative vs. control	top60	0.8625	0.08149	0.881429	0.114687	0.85	0.104583	0.875	0.125	0.125	0.125	0.15	0.104583	0.861111	0.100154	0.733674	0.166576	0.861111	0.0825893	0.9125	0.0640434	35	5	6	34
151	Multi-omics	ACPA-negative vs. control	top200	0.8625	0.120221	0.866667	0.144871	0.875	0.125	0.85	0.16298	0.15	0.16298	0.125	0.125	0.874286	0.125519	0.732884	0.240763	0.865546	0.113056	0.9125	0.103997	34	6	5	35
151	Multi-omics	ACPA-negative vs. control	top_1_percent	0.8625	0.120221	0.878632	0.175828	0.9	0.104583	0.825	0.273861	0.175	0.273861	0.1	0.104583	0.909206	0.0887925	0.753368	0.204669	0.875182	0.0932554	0.93125	0.0593442	33	7	4	36
152	Multi-omics	ACPA-positive vs. control	top70	0.8625	0.08149	0.911111	0.121716	0.825	0.142522	0.9	0.136931	0.1	0.136931	0.175	0.142522	0.848312	0.100187	0.741736	0.155995	0.854686	0.0871296	0.915625	0.0649895	36	4	7	33
152	Multi-omics	ACPA-negative vs. control	top100	0.8625	0.111803	0.898701	0.159164	0.85	0.0559017	0.875	0.216506	0.125	0.216506	0.15	0.0559017	0.848889	0.0553329	0.736042	0.21506	0.867368	0.0930453	0.910937	0.0920417	35	5	6	34
152	Multi-omics	ACPA-negative vs. control	top_1_percent	0.8625	0.120221	0.864762	0.141485	0.875	0.125	0.85	0.16298	0.15	0.16298	0.125	0.125	0.87619	0.129148	0.732884	0.240763	0.865621	0.115116	0.932813	0.0624023	34	6	5	35
155	Multi-omics	ACPA-negative vs. control	top60	0.8625	0.08149	0.85754	0.0912742	0.875	0.0883883	0.85	0.104583	0.15	0.104583	0.125	0.0883883	0.873413	0.0801597	0.727964	0.160713	0.864412	0.0806038	0.925	0.0601613	34	6	5	35
156	Multi-omics	ACPA-negative vs. control	top90	0.8625	0.0684653	0.837778	0.06024	0.9	0.104583	0.825	0.0684653	0.175	0.0684653	0.1	0.104583	0.9	0.104583	0.731303	0.14032	0.866013	0.0703445	0.926562	0.0593956	33	7	4	36
156	Multi-omics	ACPA-negative vs. control	top_1_percent	0.8625	0.08149	0.860317	0.121094	0.9	0.136931	0.825	0.189572	0.175	0.189572	0.1	0.136931	0.915556	0.115897	0.749144	0.141092	0.867899	0.0708439	0.898438	0.0980461	33	7	4	36
158	Multi-omics	ACPA-negative vs. control	top90	0.8625	0.102698	0.844762	0.113625	0.9	0.104583	0.825	0.142522	0.175	0.142522	0.1	0.104583	0.893651	0.101264	0.731639	0.201007	0.868497	0.0968494	0.909375	0.0944957	33	7	4	36
158	Multi-omics	ACPA-negative vs. control	top_1_percent	0.8625	0.0522913	0.886111	0.111285	0.85	0.0559017	0.875	0.125	0.125	0.125	0.15	0.0559017	0.855635	0.0338402	0.733279	0.10658	0.862507	0.0453865	0.904687	0.0699644	35	5	6	34
159	Multi-omics	ACPA-negative vs. control	top200	0.8625	0.08149	0.905556	0.129696	0.825	0.0684653	0.9	0.136931	0.1	0.136931	0.175	0.0684653	0.836984	0.0606808	0.733674	0.166576	0.859468	0.0777695	0.929688	0.0589831	36	4	7	33
165	Multi-omics	ACPA-positive vs. control	top70	0.8625	0.08149	0.930556	0.101113	0.8	0.167705	0.925	0.111803	0.075	0.111803	0.2	0.167705	0.837338	0.114563	0.745668	0.148586	0.847398	0.0959677	0.90625	0.0625	37	3	8	32
165	Multi-omics	ACPA-negative vs. control	top90	0.8625	0.102698	0.882857	0.124704	0.85	0.104583	0.875	0.153093	0.125	0.153093	0.15	0.104583	0.855556	0.0929622	0.731639	0.201007	0.862222	0.0986326	0.909375	0.0760666	35	5	6	34
166	Multi-omics	ACPA-negative vs. control	top50	0.8625	0.0522913	0.879762	0.0798053	0.85	0.104583	0.875	0.0883883	0.125	0.0883883	0.15	0.104583	0.861984	0.0868533	0.733279	0.10658	0.85937	0.0542008	0.904687	0.0606161	35	5	6	34
166	Multi-omics	ACPA-negative vs. control	top60	0.8625	0.0927025	0.856429	0.0941666	0.875	0.125	0.85	0.104583	0.15	0.104583	0.125	0.125	0.880556	0.118504	0.730907	0.185874	0.862778	0.0952903	0.890625	0.0994369	34	6	5	35
166	Multi-omics	ACPA-negative vs. control	top200	0.8625	0.08149	0.858333	0.0993808	0.875	0.0883883	0.85	0.104583	0.15	0.104583	0.125	0.0883883	0.874206	0.0891048	0.728755	0.165425	0.864608	0.0798692	0.9	0.104144	34	6	5	35
166	Multi-omics	ACPA-negative vs. control	top_1_percent	0.8625	0.102698	0.875855	0.157194	0.9	0.104583	0.825	0.259206	0.175	0.259206	0.1	0.104583	0.912778	0.0865045	0.753763	0.16434	0.873711	0.0722551	0.935937	0.0601106	33	7	4	36
167	Multi-omics	ACPA-negative vs. control	top80	0.8625	0.0684653	0.885	0.114018	0.85	0.104583	0.875	0.125	0.125	0.125	0.15	0.104583	0.862778	0.0952903	0.736222	0.141565	0.860873	0.068084	0.907813	0.0787863	35	5	6	34
168	Metabolomics	ACPA-negative vs. control	top_20_percent	0.8625	0.0927025	0.856429	0.0941666	0.875	0.125	0.85	0.104583	0.15	0.104583	0.125	0.125	0.880556	0.118504	0.730907	0.185874	0.862778	0.0952903	0.904687	0.100262	34	6	5	35
168	Multi-omics	ACPA-negative vs. control	top50	0.8625	0.08149	0.881429	0.114687	0.85	0.104583	0.875	0.125	0.125	0.125	0.15	0.104583	0.861111	0.100154	0.733674	0.166576	0.861111	0.0825893	0.9	0.0823839	35	5	6	34
168	Multi-omics	ACPA-negative vs. control	top70	0.8625	0.08149	0.871429	0.130149	0.875	0.0883883	0.85	0.16298	0.15	0.16298	0.125	0.0883883	0.877778	0.0824022	0.736954	0.16089	0.866667	0.0737028	0.93125	0.0608673	34	6	5	35
172	Multi-omics	ACPA-positive vs. control	top70	0.8625	0.0522913	0.911111	0.121716	0.825	0.0684653	0.9	0.136931	0.1	0.136931	0.175	0.0684653	0.840635	0.0392933	0.738198	0.108102	0.858936	0.0448571	0.9	0.0559017	36	4	7	33
174	Multi-omics	ACPA-positive vs. control	top_1_percent	0.8625	0.142522	0.891667	0.180662	0.875	0.0883883	0.85	0.270994	0.15	0.270994	0.125	0.0883883	0.862778	0.0952903	0.739038	0.270521	0.873095	0.111751	0.909375	0.0877994	34	6	5	35
174	Multi-omics	ACPA-negative vs. control	top90	0.8625	0.08149	0.870455	0.130953	0.875	0.0883883	0.85	0.16298	0.15	0.16298	0.125	0.0883883	0.880556	0.0887151	0.737607	0.159908	0.866754	0.0761129	0.917188	0.0776548	34	6	5	35
175	Multi-omics	ACPA-positive vs. control	top70	0.8625	0.0684653	0.902778	0.103935	0.825	0.111803	0.9	0.104583	0.1	0.104583	0.175	0.111803	0.845	0.0974679	0.736222	0.141565	0.856092	0.068656	0.9	0.0384324	36	4	7	33
176	Multi-omics	ACPA-negative vs. control	top50	0.8625	0.0279508	0.925	0.0684653	0.8	0.111803	0.925	0.0684653	0.075	0.0684653	0.2	0.111803	0.830455	0.0661945	0.739759	0.0381651	0.850275	0.0459601	0.928125	0.051051	37	3	8	32
177	Multi-omics	ACPA-positive vs. control	top50	0.8625	0.0927025	0.882222	0.109319	0.85	0.16298	0.875	0.125	0.125	0.125	0.15	0.16298	0.871429	0.130149	0.739106	0.181728	0.856769	0.103626	0.910937	0.0567684	35	5	6	34
177	Multi-omics	ACPA-positive vs. control	top70	0.8625	0.08149	0.911111	0.121716	0.825	0.142522	0.9	0.136931	0.1	0.136931	0.175	0.142522	0.848312	0.100187	0.741736	0.155995	0.854686	0.0871296	0.909375	0.0640911	36	4	7	33
177	Multi-omics	ACPA-negative vs. control	top60	0.8625	0.08149	0.873413	0.0801597	0.85	0.104583	0.875	0.0883883	0.125	0.0883883	0.15	0.104583	0.85754	0.0912742	0.727964	0.160713	0.859706	0.0841942	0.9125	0.0677484	35	5	6	34
177	Multi-omics	ACPA-negative vs. control	top70	0.8625	0.111803	0.861111	0.149588	0.9	0.136931	0.825	0.209165	0.175	0.209165	0.1	0.136931	0.91	0.124499	0.746773	0.207824	0.869664	0.101773	0.934375	0.0621573	33	7	4	36
177	Multi-omics	ACPA-negative vs. control	top_1_percent	0.8625	0.08149	0.848232	0.111449	0.9	0.104583	0.825	0.142522	0.175	0.142522	0.1	0.104583	0.902778	0.103935	0.737607	0.159908	0.868323	0.0778882	0.939063	0.0516453	33	7	4	36
178	Multi-omics	ACPA-negative vs. control	top50	0.8625	0.0684653	0.902778	0.103935	0.825	0.111803	0.9	0.104583	0.1	0.104583	0.175	0.111803	0.845	0.0974679	0.736222	0.141565	0.856092	0.068656	0.904687	0.0719005	36	4	7	33
179	Metabolomics	ACPA-negative vs. control	top200	0.8625	0.120221	0.88254	0.136821	0.85	0.136931	0.875	0.153093	0.125	0.153093	0.15	0.136931	0.858413	0.133023	0.732884	0.240763	0.86084	0.115701	0.910937	0.0890077	35	5	6	34
180	Multi-omics	ACPA-negative vs. control	top70	0.8625	0.08149	0.870455	0.130953	0.875	0.0883883	0.85	0.16298	0.15	0.16298	0.125	0.0883883	0.880556	0.0887151	0.737607	0.159908	0.866754	0.0761129	0.928125	0.0603639	34	6	5	35
181	Multi-omics	ACPA-negative vs. control	top70	0.8625	0.08149	0.886429	0.124037	0.85	0.0559017	0.875	0.153093	0.125	0.153093	0.15	0.0559017	0.852778	0.0477099	0.732035	0.159824	0.863889	0.0729134	0.926562	0.0502071	35	5	6	34
182	Multi-omics	ACPA-negative vs. control	top70	0.8625	0.08149	0.881429	0.114687	0.85	0.104583	0.875	0.125	0.125	0.125	0.15	0.104583	0.861111	0.100154	0.733674	0.166576	0.861111	0.0825893	0.9375	0.0445381	35	5	6	34
182	Multi-omics	ACPA-negative vs. control	top90	0.8625	0.0522913	0.861984	0.0868533	0.875	0.0883883	0.85	0.104583	0.15	0.104583	0.125	0.0883883	0.879762	0.0798053	0.733279	0.10658	0.86415	0.0531068	0.928125	0.0453529	34	6	5	35
182	Multi-omics	ACPA-negative vs. control	top100	0.8625	0.08149	0.848232	0.111449	0.9	0.104583	0.825	0.142522	0.175	0.142522	0.1	0.104583	0.902778	0.103935	0.737607	0.159908	0.868323	0.0778882	0.9375	0.0398361	33	7	4	36
183	Multi-omics	ACPA-negative vs. control	top80	0.8625	0.111803	0.89	0.151658	0.85	0.104583	0.875	0.176777	0.125	0.176777	0.15	0.104583	0.854444	0.0957749	0.734582	0.221579	0.863651	0.104618	0.920312	0.0752194	35	5	6	34
187	Multi-omics	ACPA-negative vs. control	top100	0.8625	0.08149	0.848232	0.111449	0.9	0.104583	0.825	0.142522	0.175	0.142522	0.1	0.104583	0.902778	0.103935	0.737607	0.159908	0.868323	0.0778882	0.934375	0.0628894	33	7	4	36
188	Multi-omics	ACPA-positive vs. control	top80	0.8625	0.142522	0.92	0.178885	0.825	0.111803	0.9	0.223607	0.1	0.223607	0.175	0.111803	0.831111	0.123328	0.737862	0.283833	0.862857	0.124831	0.910937	0.0813026	36	4	7	33
191	Multi-omics	ACPA-negative vs. control	top200	0.8625	0.111803	0.882828	0.168054	0.875	0	0.85	0.223607	0.15	0.223607	0.125	0	0.864762	0.038725	0.736042	0.21506	0.872074	0.0893062	0.909375	0.0578336	34	6	5	35
194	Multi-omics	ACPA-negative vs. control	top80	0.8625	0.0279508	0.865556	0.0869715	0.875	0.0883883	0.85	0.104583	0.15	0.104583	0.125	0.0883883	0.881429	0.0730791	0.735827	0.0604562	0.863912	0.0252305	0.920312	0.0351128	34	6	5	35
196	Multi-omics	ACPA-negative vs. control	top100	0.8625	0.0927025	0.895455	0.14338	0.85	0.136931	0.875	0.176777	0.125	0.176777	0.15	0.136931	0.87	0.120416	0.744679	0.181531	0.861278	0.0894824	0.904687	0.0906721	35	5	6	34
197	Multi-omics	ACPA-negative vs. control	top200	0.8625	0.0522913	0.901984	0.09667	0.825	0.0684653	0.9	0.104583	0.1	0.104583	0.175	0.0684653	0.839762	0.048426	0.733279	0.10658	0.857801	0.0512759	0.9125	0.0801305	36	4	7	33
199	Multi-omics	ACPA-negative vs. control	top50	0.8625	0.0927025	0.886429	0.124037	0.85	0.104583	0.875	0.153093	0.125	0.153093	0.15	0.104583	0.857222	0.0878323	0.734187	0.180858	0.861984	0.0868533	0.907813	0.0894864	35	5	6	34
199	Multi-omics	ACPA-negative vs. control	top60	0.8625	0.08149	0.905556	0.129696	0.825	0.0684653	0.9	0.136931	0.1	0.136931	0.175	0.0684653	0.836984	0.0606808	0.733674	0.166576	0.859468	0.0777695	0.907813	0.0616148	36	4	7	33
199	Multi-omics	ACPA-negative vs. control	top90	0.8625	0.0927025	0.895455	0.14338	0.85	0.136931	0.875	0.176777	0.125	0.176777	0.15	0.136931	0.87	0.120416	0.744679	0.181531	0.861278	0.0894824	0.929688	0.060009	35	5	6	34
200	Multi-omics	ACPA-negative vs. control	top80	0.8625	0.120221	0.873701	0.148751	0.875	0.0883883	0.85	0.205396	0.15	0.205396	0.125	0.0883883	0.868333	0.0875683	0.733276	0.230366	0.869035	0.104358	0.907813	0.0870664	34	6	5	35
200	Multi-omics	ACPA-negative vs. control	top200	0.8625	0.102698	0.866984	0.133533	0.875	0.0883883	0.85	0.16298	0.15	0.16298	0.125	0.0883883	0.871429	0.0825549	0.731639	0.201007	0.866928	0.0954311	0.904687	0.0797488	34	6	5	35
201	Multi-omics	ACPA-negative vs. control	top50	0.8625	0.08149	0.921429	0.114062	0.8	0.0684653	0.925	0.111803	0.075	0.111803	0.2	0.0684653	0.821111	0.0643582	0.733674	0.166576	0.854762	0.0811273	0.91875	0.0805484	37	3	8	32
201	Multi-omics	ACPA-negative vs. control	top70	0.8625	0.08149	0.880556	0.118504	0.85	0.0559017	0.875	0.125	0.125	0.125	0.15	0.0559017	0.851984	0.058483	0.728755	0.165425	0.863039	0.0780456	0.920312	0.0414872	35	5	6	34
201	Multi-omics	ACPA-negative vs. control	top_1_percent	0.8625	0.102698	0.866984	0.133533	0.875	0.0883883	0.85	0.16298	0.15	0.16298	0.125	0.0883883	0.871429	0.0825549	0.731639	0.201007	0.866928	0.0954311	0.898438	0.0873464	34	6	5	35
202	Multi-omics	ACPA-negative vs. control	top60	0.8625	0.102698	0.866883	0.131042	0.875	0.125	0.85	0.16298	0.15	0.16298	0.125	0.125	0.883333	0.118504	0.737212	0.201087	0.865088	0.10108	0.892188	0.0886297	34	6	5	35
203	Multi-omics	ACPA-negative vs. control	top80	0.8625	0.102698	0.85101	0.13718	0.9	0.104583	0.825	0.167705	0.175	0.167705	0.1	0.104583	0.899206	0.105424	0.737212	0.201087	0.869794	0.0977862	0.909375	0.0666585	33	7	4	36
203	Multi-omics	ACPA-negative vs. control	top_1_percent	0.8625	0.102698	0.866883	0.131042	0.875	0.125	0.85	0.16298	0.15	0.16298	0.125	0.125	0.883333	0.118504	0.737212	0.201087	0.865088	0.10108	0.91875	0.0611674	34	6	5	35
204	Multi-omics	ACPA-negative vs. control	top80	0.8625	0.102698	0.927273	0.162623	0.825	0.0684653	0.9	0.223607	0.1	0.223607	0.175	0.0684653	0.835556	0.0486864	0.743509	0.196952	0.863559	0.0804307	0.9125	0.0908403	36	4	7	33
205	Metabolomics	ACPA-negative vs. control	top200	0.8625	0.111803	0.843333	0.122105	0.9	0.104583	0.825	0.142522	0.175	0.142522	0.1	0.104583	0.892857	0.117776	0.730512	0.223392	0.868954	0.105162	0.917188	0.0710895	33	7	4	36
205	Multi-omics	ACPA-negative vs. control	top70	0.8625	0.102698	0.876984	0.118981	0.85	0.104583	0.875	0.125	0.125	0.125	0.15	0.104583	0.854762	0.0989521	0.72836	0.205481	0.861373	0.102468	0.925	0.0713038	35	5	6	34
206	Multi-omics	ACPA-negative vs. control	top_1_percent	0.8625	0.120221	0.851479	0.132588	0.9	0.104583	0.825	0.189572	0.175	0.189572	0.1	0.104583	0.890556	0.106204	0.733276	0.230366	0.870604	0.105618	0.889062	0.0901659	33	7	4	36
209	Multi-omics	ACPA-negative vs. control	top90	0.8625	0.0684653	0.888312	0.114919	0.85	0.104583	0.875	0.153093	0.125	0.153093	0.15	0.104583	0.866667	0.0929622	0.739583	0.131183	0.861754	0.0675655	0.885938	0.113966	35	5	6	34
213	Multi-omics	ACPA-positive vs. control	top70	0.8625	0.0279508	0.935	0.0928709	0.8	0.142522	0.925	0.111803	0.075	0.111803	0.2	0.142522	0.840455	0.103358	0.749598	0.0434737	0.849481	0.046802	0.91875	0.0559563	37	3	8	32
214	Multi-omics	ACPA-negative vs. control	top_1_percent	0.8625	0.08149	0.879762	0.136801	0.875	0.0883883	0.85	0.205396	0.15	0.205396	0.125	0.0883883	0.886111	0.0788126	0.744225	0.14041	0.868333	0.0667708	0.909375	0.079978	34	6	5	35
216	Multi-omics	ACPA-negative vs. control	top400	0.8625	0.111803	0.85	0.141421	0.9	0.104583	0.825	0.167705	0.175	0.167705	0.1	0.104583	0.894444	0.108298	0.734582	0.221579	0.87	0.105087	0.89375	0.0935219	33	7	4	36
217	Multi-omics	ACPA-negative vs. control	top90	0.8625	0.08149	0.848232	0.111449	0.9	0.104583	0.825	0.142522	0.175	0.142522	0.1	0.104583	0.902778	0.103935	0.737607	0.159908	0.868323	0.0778882	0.90625	0.0625	33	7	4	36
218	Multi-omics	ACPA-negative vs. control	top80	0.8625	0.0522913	0.866883	0.0967443	0.875	0.0883883	0.85	0.136931	0.15	0.136931	0.125	0.0883883	0.883333	0.0789348	0.737212	0.095844	0.865088	0.0490372	0.91875	0.0865743	34	6	5	35
218	Multi-omics	ACPA-negative vs. control	top_1_percent	0.8625	0.120221	0.864762	0.141485	0.875	0.125	0.85	0.16298	0.15	0.16298	0.125	0.125	0.87619	0.129148	0.732884	0.240763	0.865621	0.115116	0.929688	0.073703	34	6	5	35
219	Multi-omics	ACPA-negative vs. control	top90	0.8625	0.0684653	0.872439	0.125311	0.875	0.0883883	0.85	0.16298	0.15	0.16298	0.125	0.0883883	0.88254	0.0798398	0.739583	0.131183	0.86646	0.0628435	0.932813	0.0671148	34	6	5	35
220	Multi-omics	ACPA-negative vs. control	top70	0.8625	0.08149	0.863312	0.0966993	0.875	0.125	0.85	0.136931	0.15	0.136931	0.125	0.125	0.886111	0.111285	0.736816	0.155085	0.863421	0.0825934	0.925	0.0673418	34	6	5	35
222	Multi-omics	ACPA-negative vs. control	top60	0.8625	0.0684653	0.9	0.104583	0.825	0.0684653	0.9	0.104583	0.1	0.104583	0.175	0.0684653	0.837778	0.06024	0.731303	0.14032	0.858095	0.0669287	0.901563	0.0693511	36	4	7	33
224	Multi-omics	ACPA-negative vs. control	top70	0.8625	0.102698	0.844661	0.11066	0.9	0.136931	0.825	0.142522	0.175	0.142522	0.1	0.136931	0.905556	0.129696	0.737212	0.201087	0.866656	0.102455	0.929688	0.0689981	33	7	4	36
224	Multi-omics	ACPA-negative vs. control	top100	0.8625	0.0522913	0.855635	0.0338402	0.875	0.125	0.85	0.0559017	0.15	0.0559017	0.125	0.125	0.886111	0.111285	0.733279	0.10658	0.861013	0.0609181	0.9125	0.0737857	34	6	5	35
224	Multi-omics	ACPA-negative vs. control	top_1_percent	0.8625	0.0522913	0.851883	0.100896	0.9	0.104583	0.825	0.142522	0.175	0.142522	0.1	0.104583	0.908333	0.093994	0.742131	0.0972849	0.867865	0.0501204	0.932813	0.0505101	33	7	4	36
225	Multi-omics	ACPA-negative vs. control	top70	0.8625	0.111803	0.86	0.129422	0.875	0.125	0.85	0.136931	0.15	0.136931	0.125	0.125	0.877778	0.125154	0.731303	0.225698	0.864444	0.111707	0.904687	0.0695269	34	6	5	35
227	Multi-omics	ACPA-negative vs. control	top60	0.8625	0.08149	0.859206	0.0950521	0.875	0.125	0.85	0.104583	0.15	0.104583	0.125	0.125	0.883333	0.118504	0.733674	0.166576	0.86268	0.0843594	0.903125	0.0946571	34	6	5	35
227	Multi-omics	ACPA-negative vs. control	top70	0.8625	0.08149	0.881429	0.114687	0.85	0.104583	0.875	0.125	0.125	0.125	0.15	0.104583	0.861111	0.100154	0.733674	0.166576	0.861111	0.0825893	0.93125	0.0567147	35	5	6	34
228	Multi-omics	ACPA-positive vs. control	top100	0.8625	0.155624	0.891429	0.174262	0.85	0.136931	0.875	0.216506	0.125	0.216506	0.15	0.136931	0.848889	0.146902	0.732547	0.308369	0.864762	0.141485	0.9125	0.0943018	35	5	6	34
229	Multi-omics	ACPA-negative vs. control	top90	0.8625	0.135497	0.877273	0.172787	0.875	0.0883883	0.85	0.223607	0.15	0.223607	0.125	0.0883883	0.865556	0.0959359	0.733671	0.263547	0.870702	0.119427	0.923438	0.0856529	34	6	5	35
230	Multi-omics	ACPA-positive vs. control	top70	0.8625	0.0522913	0.955556	0.0993808	0.775	0.104583	0.95	0.111803	0.05	0.111803	0.225	0.104583	0.814661	0.0620103	0.74705	0.0983978	0.848076	0.0596916	0.904687	0.0590865	38	2	9	31
230	Multi-omics	ACPA-negative vs. control	top300	0.8625	0.102698	0.866984	0.133533	0.875	0.0883883	0.85	0.16298	0.15	0.16298	0.125	0.0883883	0.871429	0.0825549	0.731639	0.201007	0.866928	0.0954311	0.909375	0.097045	34	6	5	35
231	Multi-omics	ACPA-negative vs. control	top80	0.8625	0.0522913	0.866883	0.0967443	0.875	0.0883883	0.85	0.136931	0.15	0.136931	0.125	0.0883883	0.883333	0.0789348	0.737212	0.095844	0.865088	0.0490372	0.89375	0.07526	34	6	5	35
233	Multi-omics	ACPA-negative vs. control	top80	0.8625	0.0522913	0.891883	0.113981	0.85	0.104583	0.875	0.153093	0.125	0.153093	0.15	0.104583	0.868333	0.0875683	0.742131	0.0972849	0.861516	0.0487844	0.907813	0.0729539	35	5	6	34
235	Multi-omics	ACPA-negative vs. control	top60	0.8625	0.128087	0.855556	0.132346	0.875	0.125	0.85	0.136931	0.15	0.136931	0.125	0.125	0.871429	0.125255	0.725988	0.255701	0.864706	0.127102	0.91875	0.0776548	34	6	5	35
236	Multi-omics	ACPA-positive vs. control	top100	0.8625	0.0927025	0.895556	0.145636	0.85	0.104583	0.875	0.176777	0.125	0.176777	0.15	0.104583	0.858095	0.0829173	0.739106	0.181728	0.863119	0.0831539	0.910937	0.0922074	35	5	6	34
236	Multi-omics	ACPA-negative vs. control	top70	0.8625	0.08149	0.881429	0.114687	0.85	0.104583	0.875	0.125	0.125	0.125	0.15	0.104583	0.861111	0.100154	0.733674	0.166576	0.861111	0.0825893	0.926562	0.0517044	35	5	6	34
236	Multi-omics	ACPA-negative vs. control	top100	0.8625	0.0522913	0.855635	0.0338402	0.875	0.125	0.85	0.0559017	0.15	0.0559017	0.125	0.125	0.886111	0.111285	0.733279	0.10658	0.861013	0.0609181	0.93125	0.0608673	34	6	5	35
239	Multi-omics	ACPA-negative vs. control	top50	0.8625	0.08149	0.896429	0.105946	0.825	0.0684653	0.9	0.104583	0.1	0.104583	0.175	0.0684653	0.836111	0.0668977	0.728755	0.165425	0.858333	0.0816497	0.921875	0.0749349	36	4	7	33
240	Multi-omics	ACPA-negative vs. control	top90	0.8625	0.0684653	0.91	0.124499	0.825	0.111803	0.9	0.136931	0.1	0.136931	0.175	0.111803	0.847778	0.0987265	0.741141	0.142587	0.857302	0.0676245	0.921875	0.0787088	36	4	7	33
241	Multi-omics	ACPA-negative vs. control	top80	0.8625	0.0522913	0.877857	0.0739035	0.85	0.104583	0.875	0.0883883	0.125	0.0883883	0.15	0.104583	0.863889	0.0923376	0.733279	0.10658	0.859444	0.0583862	0.917188	0.0633728	35	5	6	34
242	Multi-omics	ACPA-negative vs. control	top70	0.8625	0.0927025	0.845455	0.11035	0.9	0.104583	0.825	0.142522	0.175	0.142522	0.1	0.104583	0.9	0.104583	0.73484	0.179998	0.868421	0.0896042	0.9	0.0814526	33	7	4	36
242	Multi-omics	ACPA-negative vs. control	top90	0.8625	0.128087	0.861429	0.138652	0.875	0.125	0.85	0.16298	0.15	0.16298	0.125	0.125	0.872222	0.120442	0.729268	0.252158	0.865556	0.124002	0.9125	0.0867152	34	6	5	35
242	Multi-omics	ACPA-negative vs. control	top_1_percent	0.8625	0.111803	0.906667	0.136219	0.825	0.142522	0.9	0.16298	0.1	0.16298	0.175	0.142522	0.844444	0.110833	0.737862	0.217319	0.856508	0.11502	0.910937	0.0851527	36	4	7	33
243	Multi-omics	ACPA-negative vs. control	top100	0.8625	0.0684653	0.908333	0.145535	0.85	0.104583	0.875	0.216506	0.125	0.216506	0.15	0.104583	0.872778	0.0822241	0.751692	0.110007	0.864524	0.0477409	0.915625	0.0823839	35	5	6	34
243	Multi-omics	ACPA-negative vs. control	top200	0.8625	0.111803	0.862273	0.15249	0.9	0.104583	0.825	0.209165	0.175	0.209165	0.1	0.104583	0.895	0.100623	0.740743	0.213681	0.871575	0.0937626	0.901563	0.101352	33	7	4	36
244	Multi-omics	ACPA-negative vs. control	top90	0.8625	0.0522913	0.891883	0.113981	0.85	0.104583	0.875	0.153093	0.125	0.153093	0.15	0.104583	0.868333	0.0875683	0.742131	0.0972849	0.861516	0.0487844	0.917188	0.0570366	35	5	6	34
247	Multi-omics	ACPA-negative vs. control	top50	0.8625	0.0927025	0.896429	0.105946	0.825	0.111803	0.9	0.104583	0.1	0.104583	0.175	0.111803	0.840556	0.100493	0.730907	0.185874	0.856429	0.0941666	0.901563	0.0944957	36	4	7	33
248	Multi-omics	ACPA-negative vs. control	top80	0.8625	0.102698	0.866883	0.131042	0.875	0.125	0.85	0.16298	0.15	0.16298	0.125	0.125	0.883333	0.118504	0.737212	0.201087	0.865088	0.10108	0.915625	0.071261	34	6	5	35
249	Multi-omics	ACPA-negative vs. control	top80	0.8625	0.0684653	0.898413	0.0982333	0.825	0.0684653	0.9	0.104583	0.1	0.104583	0.175	0.0684653	0.838095	0.0565668	0.730731	0.138013	0.858039	0.0694018	0.928125	0.049225	36	4	7	33
249	Multi-omics	ACPA-negative vs. control	top90	0.8625	0.102698	0.876984	0.118981	0.85	0.104583	0.875	0.125	0.125	0.125	0.15	0.104583	0.854762	0.0989521	0.72836	0.205481	0.861373	0.102468	0.939063	0.056445	35	5	6	34
250	Multi-omics	ACPA-negative vs. control	top60	0.8625	0.0927025	0.871429	0.0887484	0.85	0.104583	0.875	0.0883883	0.125	0.0883883	0.15	0.104583	0.855556	0.0985035	0.725988	0.184751	0.86	0.0945384	0.907813	0.0721124	35	5	6	34
250	Multi-omics	ACPA-negative vs. control	top70	0.8625	0.08149	0.859206	0.0950521	0.875	0.125	0.85	0.104583	0.15	0.104583	0.125	0.125	0.883333	0.118504	0.733674	0.166576	0.86268	0.0843594	0.923438	0.0640434	34	6	5	35
253	Multi-omics	ACPA-negative vs. control	top90	0.8625	0.08149	0.905556	0.129696	0.825	0.0684653	0.9	0.136931	0.1	0.136931	0.175	0.0684653	0.836984	0.0606808	0.733674	0.166576	0.859468	0.0777695	0.917188	0.079978	36	4	7	33
254	Multi-omics	ACPA-negative vs. control	top60	0.8625	0.102698	0.876984	0.118981	0.85	0.104583	0.875	0.125	0.125	0.125	0.15	0.104583	0.854762	0.0989521	0.72836	0.205481	0.861373	0.102468	0.914062	0.0718155	35	5	6	34
254	Multi-omics	ACPA-negative vs. control	top70	0.8625	0.08149	0.895556	0.145636	0.85	0.0559017	0.875	0.176777	0.125	0.176777	0.15	0.0559017	0.853651	0.0380357	0.736954	0.16089	0.865023	0.0684254	0.932813	0.046417	35	5	6	34
256	Multi-omics	ACPA-negative vs. control	top60	0.8625	0.102698	0.892857	0.107143	0.825	0.111803	0.9	0.104583	0.1	0.104583	0.175	0.111803	0.838889	0.104675	0.72836	0.205481	0.856667	0.105145	0.898438	0.0843243	36	4	7	33
257	Multi-omics	ACPA-negative vs. control	top90	0.8625	0.111803	0.873333	0.173845	0.9	0.104583	0.825	0.24367	0.175	0.24367	0.1	0.104583	0.904444	0.0928293	0.750052	0.20303	0.873651	0.092756	0.926562	0.078825	33	7	4	36
259	Multi-omics	ACPA-negative vs. control	top60	0.8625	0.0684653	0.902778	0.103935	0.825	0.111803	0.9	0.104583	0.1	0.104583	0.175	0.111803	0.845	0.0974679	0.736222	0.141565	0.856092	0.068656	0.9125	0.0583066	36	4	7	33
261	Multi-omics	ACPA-negative vs. control	top200	0.8625	0.0522913	0.911111	0.121716	0.825	0.0684653	0.9	0.136931	0.1	0.136931	0.175	0.0684653	0.840635	0.0392933	0.738198	0.108102	0.858936	0.0448571	0.910937	0.0628894	36	4	7	33
262	Multi-omics	ACPA-negative vs. control	top100	0.8625	0.08149	0.904762	0.146772	0.85	0.104583	0.875	0.216506	0.125	0.216506	0.15	0.104583	0.871111	0.0880516	0.749144	0.141092	0.864762	0.0668026	0.935937	0.0645182	35	5	6	34
264	Multi-omics	ACPA-positive vs. control	top_1_percent	0.8625	0.08149	0.917778	0.130904	0.825	0.142522	0.9	0.16298	0.1	0.16298	0.175	0.142522	0.849899	0.102289	0.745806	0.154626	0.855732	0.0819818	0.907813	0.0721124	36	4	7	33
267	Multi-omics	ACPA-negative vs. control	top80	0.8625	0.08149	0.904762	0.146772	0.85	0.104583	0.875	0.216506	0.125	0.216506	0.15	0.104583	0.871111	0.0880516	0.749144	0.141092	0.864762	0.0668026	0.925	0.0616643	35	5	6	34
267	Multi-omics	ACPA-negative vs. control	top100	0.8625	0.0522913	0.891883	0.113981	0.85	0.104583	0.875	0.153093	0.125	0.153093	0.15	0.104583	0.868333	0.0875683	0.742131	0.0972849	0.861516	0.0487844	0.923438	0.0863626	35	5	6	34
268	Multi-omics	ACPA-negative vs. control	top90	0.8625	0.0522913	0.90101	0.136719	0.85	0.104583	0.875	0.176777	0.125	0.176777	0.15	0.104583	0.869206	0.0824908	0.74705	0.0983978	0.862651	0.0418608	0.945312	0.0322118	35	5	6	34
268	Multi-omics	ACPA-negative vs. control	top_1_percent	0.8625	0.08149	0.843333	0.101865	0.9	0.104583	0.825	0.111803	0.175	0.111803	0.1	0.104583	0.899206	0.105424	0.733674	0.166576	0.867386	0.0805595	0.934375	0.0609175	33	7	4	36
269	Multi-omics	ACPA-negative vs. control	top80	0.8625	0.0927025	0.839762	0.121205	0.925	0.111803	0.8	0.189572	0.2	0.189572	0.075	0.111803	0.930556	0.101113	0.746378	0.163754	0.872778	0.0822241	0.929688	0.0648955	32	8	3	37
270	Multi-omics	ACPA-positive vs. control	top70	0.8625	0.111803	0.942857	0.127775	0.775	0.136931	0.95	0.111803	0.05	0.111803	0.225	0.136931	0.813333	0.119257	0.740351	0.224867	0.847619	0.11857	0.9125	0.069307	38	2	9	31
271	Multi-omics	ACPA-negative vs. control	top70	0.8625	0.111803	0.837778	0.106964	0.9	0.136931	0.825	0.111803	0.175	0.111803	0.1	0.136931	0.9	0.136931	0.731303	0.225698	0.866013	0.112964	0.920312	0.0729539	33	7	4	36
272	Multi-omics	ACPA-positive vs. control	top70	0.8625	0.08149	0.911111	0.121716	0.825	0.142522	0.9	0.136931	0.1	0.136931	0.175	0.142522	0.848312	0.100187	0.741736	0.155995	0.854686	0.0871296	0.920312	0.0542392	36	4	7	33
272	Multi-omics	ACPA-negative vs. control	top90	0.8625	0.0522913	0.844661	0.0665823	0.9	0.104583	0.825	0.111803	0.175	0.111803	0.1	0.104583	0.905556	0.0949131	0.737212	0.095844	0.866656	0.0518129	0.909375	0.0725764	33	7	4	36
272	Multi-omics	ACPA-negative vs. control	top_1_percent	0.8625	0.08149	0.895455	0.14338	0.85	0.104583	0.875	0.176777	0.125	0.176777	0.15	0.104583	0.865556	0.0959359	0.742526	0.16076	0.863183	0.0760481	0.910937	0.0768648	35	5	6	34
273	Multi-omics	ACPA-negative vs. control	top50	0.8625	0.08149	0.899206	0.105424	0.825	0.111803	0.9	0.104583	0.1	0.104583	0.175	0.111803	0.843333	0.101865	0.733674	0.166576	0.856331	0.0830786	0.917188	0.0774581	36	4	7	33
275	Multi-omics	ACPA-negative vs. control	top60	0.8625	0.102698	0.876984	0.118981	0.85	0.104583	0.875	0.125	0.125	0.125	0.15	0.104583	0.854762	0.0989521	0.72836	0.205481	0.861373	0.102468	0.925	0.070008	35	5	6	34
275	Multi-omics	ACPA-negative vs. control	top70	0.8625	0.08149	0.859206	0.0950521	0.875	0.125	0.85	0.104583	0.15	0.104583	0.125	0.125	0.883333	0.118504	0.733674	0.166576	0.86268	0.0843594	0.928125	0.0714748	34	6	5	35
277	Multi-omics	ACPA-negative vs. control	top90	0.8625	0.0927025	0.845556	0.113322	0.9	0.0559017	0.825	0.142522	0.175	0.142522	0.1	0.0559017	0.888095	0.0648509	0.729268	0.179816	0.870261	0.0830875	0.89375	0.10606	33	7	4	36
278	Multi-omics	ACPA-negative vs. control	top70	0.8625	0.08149	0.864206	0.107447	0.875	0.0883883	0.85	0.136931	0.15	0.136931	0.125	0.0883883	0.875	0.0821678	0.732035	0.159824	0.865458	0.0748398	0.928125	0.0432872	34	6	5	35
280	Multi-omics	ACPA-negative vs. control	top100	0.8625	0.0927025	0.861429	0.106827	0.875	0.0883883	0.85	0.136931	0.15	0.136931	0.125	0.0883883	0.872222	0.0818149	0.729268	0.179816	0.865556	0.0869715	0.90625	0.0848655	34	6	5	35
281	Multi-omics	ACPA-positive vs. control	top_1_percent	0.8625	0.111803	0.927273	0.162623	0.825	0.111803	0.9	0.223607	0.1	0.223607	0.175	0.111803	0.84	0.0894427	0.745662	0.21423	0.861654	0.0932452	0.917188	0.07526	36	4	7	33
281	Proteomics	ACPA-negative vs. control	top80	0.8625	0.0522913	0.876984	0.0796498	0.85	0.0559017	0.875	0.0883883	0.125	0.0883883	0.15	0.0559017	0.854762	0.0444861	0.72836	0.104749	0.861373	0.0518374	0.895312	0.0684653	35	5	6	34
285	Multi-omics	ACPA-positive vs. control	top60	0.8625	0.0927025	0.887121	0.11627	0.85	0.16298	0.875	0.153093	0.125	0.153093	0.15	0.16298	0.875	0.129904	0.743039	0.175484	0.857707	0.101685	0.903125	0.0891789	35	5	6	34
287	Multi-omics	ACPA-negative vs. control	top300	0.8625	0.0684653	0.898413	0.0982333	0.825	0.0684653	0.9	0.104583	0.1	0.104583	0.175	0.0684653	0.838095	0.0565668	0.730731	0.138013	0.858039	0.0694018	0.898438	0.0916097	36	4	7	33
288	Multi-omics	ACPA-positive vs. control	top70	0.8625	0.0927025	0.91	0.124499	0.825	0.167705	0.9	0.136931	0.1	0.136931	0.175	0.167705	0.855455	0.134549	0.744679	0.181531	0.853053	0.100673	0.90625	0.0526982	36	4	7	33
289	Multi-omics	ACPA-negative vs. control	top100	0.8625	0.111803	0.852857	0.105626	0.875	0.153093	0.85	0.104583	0.15	0.104583	0.125	0.153093	0.883333	0.136295	0.730512	0.223392	0.861111	0.120682	0.909375	0.0734126	34	6	5	35
290	Multi-omics	ACPA-negative vs. control	top90	0.8625	0.08149	0.905556	0.129696	0.825	0.0684653	0.9	0.136931	0.1	0.136931	0.175	0.0684653	0.836984	0.0606808	0.733674	0.166576	0.859468	0.0777695	0.917188	0.0801686	36	4	7	33
292	Multi-omics	ACPA-negative vs. control	top90	0.8625	0.0684653	0.91	0.124499	0.825	0.111803	0.9	0.136931	0.1	0.136931	0.175	0.111803	0.847778	0.0987265	0.741141	0.142587	0.857302	0.0676245	0.93125	0.0613667	36	4	7	33
294	Multi-omics	ACPA-negative vs. control	top90	0.8625	0.08149	0.873232	0.131221	0.875	0.125	0.85	0.16298	0.15	0.16298	0.125	0.125	0.887778	0.113882	0.742526	0.16076	0.864752	0.0779148	0.907813	0.0414872	34	6	5	35
295	Multi-omics	ACPA-negative vs. control	top60	0.8625	0.08149	0.905556	0.129696	0.825	0.0684653	0.9	0.136931	0.1	0.136931	0.175	0.0684653	0.836984	0.0606808	0.733674	0.166576	0.859468	0.0777695	0.914062	0.0804346	36	4	7	33
295	Multi-omics	ACPA-negative vs. control	top80	0.8625	0.0927025	0.888889	0.157135	0.875	0.125	0.85	0.223607	0.15	0.223607	0.125	0.125	0.891429	0.10182	0.751297	0.164259	0.867563	0.0778788	0.91875	0.0831582	34	6	5	35
295	Multi-omics	ACPA-negative vs. control	top90	0.8625	0.111803	0.865	0.138744	0.875	0.0883883	0.85	0.16298	0.15	0.16298	0.125	0.0883883	0.869444	0.0908635	0.729663	0.22074	0.867222	0.104645	0.942187	0.0404443	34	6	5	35
296	Multi-omics	ACPA-positive vs. control	top70	0.8625	0.0927025	0.9	0.141421	0.85	0.16298	0.875	0.176777	0.125	0.176777	0.15	0.16298	0.872121	0.122875	0.747958	0.176072	0.858608	0.0941177	0.923438	0.0536736	35	5	6	34
297	Multi-omics	ACPA-negative vs. control	top70	0.8625	0.08149	0.85754	0.0912742	0.875	0.0883883	0.85	0.104583	0.15	0.104583	0.125	0.0883883	0.873413	0.0801597	0.727964	0.160713	0.864412	0.0806038	0.925	0.0599072	34	6	5	35
298	Multi-omics	ACPA-negative vs. control	top50	0.8625	0.08149	0.893333	0.105877	0.85	0.205396	0.875	0.125	0.125	0.125	0.15	0.205396	0.88254	0.136821	0.749144	0.141092	0.850719	0.113003	0.915625	0.0603639	35	5	6	34
298	Multi-omics	ACPA-negative vs. control	top70	0.8625	0.08149	0.870455	0.130953	0.875	0.0883883	0.85	0.16298	0.15	0.16298	0.125	0.0883883	0.880556	0.0887151	0.737607	0.159908	0.866754	0.0761129	0.93125	0.061862	34	6	5	35
299	Multi-omics	ACPA-negative vs. control	top80	0.8625	0.08149	0.881429	0.114687	0.85	0.104583	0.875	0.125	0.125	0.125	0.15	0.104583	0.861111	0.100154	0.733674	0.166576	0.861111	0.0825893	0.925	0.0578336	35	5	6	34
300	Multi-omics	ACPA-negative vs. control	top80	0.8625	0.08149	0.895455	0.14338	0.85	0.104583	0.875	0.176777	0.125	0.176777	0.15	0.104583	0.865556	0.0959359	0.742526	0.16076	0.863183	0.0760481	0.942187	0.0433576	35	5	6	34
19	Multi-omics	RA vs. control	top70	0.858333	0.0631906	0.852087	0.0711053	0.9625	0.0559017	0.65	0.205396	0.35	0.205396	0.0375	0.0559017	0.921429	0.114062	0.682497	0.140764	0.901508	0.0415688	0.896094	0.0652238	26	14	3	77
43	Multi-omics	RA vs. control	top50	0.858333	0.0475073	0.845992	0.0251752	0.9625	0.0559017	0.65	0.0559017	0.35	0.0559017	0.0375	0.0559017	0.909524	0.130844	0.679677	0.115545	0.900117	0.0355978	0.928125	0.043199	26	14	3	77
57	Multi-omics	RA vs. control	top70	0.858333	0.0475073	0.870961	0.0711628	0.9375	0.0883883	0.7	0.209165	0.3	0.209165	0.0625	0.0883883	0.895556	0.145636	0.692834	0.104978	0.898044	0.032544	0.928906	0.0388078	28	12	5	75
58	Multi-omics	RA vs. control	top50	0.858333	0.0475073	0.862786	0.0850809	0.95	0.0522913	0.675	0.209165	0.325	0.209165	0.05	0.0522913	0.891429	0.10182	0.68309	0.12202	0.900548	0.0289678	0.926562	0.0477138	27	13	4	76
59	Multi-omics	RA vs. control	top90	0.858333	0.0475073	0.857273	0.0916588	0.9625	0.0559017	0.65	0.240442	0.35	0.240442	0.0375	0.0559017	0.931429	0.0960442	0.688428	0.112661	0.902093	0.0261432	0.905469	0.0702256	26	14	3	77
83	Multi-omics	RA vs. control	top70	0.858333	0.0697217	0.865921	0.101798	0.95	0.0522913	0.675	0.259206	0.325	0.259206	0.05	0.0522913	0.885	0.114018	0.680475	0.178528	0.901468	0.0426573	0.925	0.0501311	27	13	4	76
132	Multi-omics	RA vs. control	top80	0.858333	0.0475073	0.851439	0.0647948	0.9625	0.0342327	0.65	0.185405	0.35	0.185405	0.0375	0.0342327	0.913095	0.0806981	0.679579	0.107763	0.901619	0.0283979	0.946875	0.0411178	26	14	3	77
134	Multi-omics	RA vs. control	top_1_percent	0.858333	0.0559017	0.865159	0.0918548	0.95	0.0684653	0.675	0.24367	0.325	0.24367	0.05	0.0684653	0.91	0.124499	0.689027	0.131544	0.900653	0.0345956	0.926562	0.0604775	27	13	4	76
155	Multi-omics	RA vs. control	top_1_percent	0.858333	0.0475073	0.849767	0.0539538	0.9625	0.0342327	0.65	0.16298	0.35	0.16298	0.0375	0.0342327	0.909524	0.0831631	0.677888	0.107851	0.901315	0.0291463	0.914844	0.0286251	26	14	3	77
177	Multi-omics	RA vs. control	top60	0.858333	0.0559017	0.852659	0.0707443	0.9625	0.0559017	0.65	0.205396	0.35	0.205396	0.0375	0.0559017	0.925	0.111803	0.684195	0.125049	0.901486	0.0356148	0.920312	0.0577148	26	14	3	77
232	Multi-omics	RA vs. control	top50	0.858333	0.0372678	0.847582	0.0373677	0.9625	0.0342327	0.65	0.104583	0.35	0.104583	0.0375	0.0342327	0.904762	0.0874818	0.677344	0.0881676	0.900772	0.0251071	0.917969	0.0528428	26	14	3	77
0	Multi-omics	ACPA-positive vs. control	top70	0.85	0.0559017	0.911111	0.121716	0.8	0.111803	0.9	0.136931	0.1	0.136931	0.2	0.111803	0.826089	0.0638706	0.718119	0.108972	0.841353	0.0603048	0.915625	0.0473285	36	4	8	32
0	Metabolomics	ACPA-negative vs. control	top_20_percent	0.85	0.156874	0.862857	0.163383	0.85	0.136931	0.85	0.205396	0.15	0.205396	0.15	0.136931	0.844444	0.149071	0.703616	0.310217	0.853333	0.14453	0.879687	0.150439	34	6	6	34
0	Multi-omics	ACPA-negative vs. control	top60	0.85	0.0342327	0.886111	0.111285	0.825	0.0684653	0.875	0.125	0.125	0.125	0.175	0.0684653	0.837857	0.0353192	0.711815	0.0754121	0.847269	0.0228644	0.914062	0.0557924	35	5	7	33
1	Multi-omics	ACPA-negative vs. control	top90	0.85	0.071261	0.870556	0.133443	0.85	0.0559017	0.85	0.16298	0.15	0.16298	0.15	0.0559017	0.850873	0.0352219	0.71057	0.140728	0.853357	0.0580536	0.9125	0.0760265	34	6	6	34
2	Multi-omics	ACPA-negative vs. control	top_1_percent	0.85	0.113537	0.861429	0.138652	0.85	0.104583	0.85	0.16298	0.15	0.16298	0.15	0.104583	0.85	0.0993808	0.705651	0.224473	0.852222	0.108554	0.896875	0.0998045	34	6	6	34
3	Multi-omics	ACPA-negative vs. control	top80	0.85	0.071261	0.845455	0.11035	0.875	0.0883883	0.825	0.142522	0.175	0.142522	0.125	0.0883883	0.877778	0.0886063	0.711223	0.139758	0.855088	0.0673189	0.90625	0.0834147	33	7	5	35
3	Multi-omics	ACPA-negative vs. control	top90	0.85	0.0838525	0.834661	0.122932	0.9	0.104583	0.8	0.167705	0.2	0.167705	0.1	0.104583	0.9	0.0993808	0.716875	0.161282	0.858879	0.075236	0.91875	0.0719429	32	8	4	36
4	Multi-omics	ACPA-negative vs. control	top70	0.85	0.071261	0.885	0.114018	0.825	0.142522	0.875	0.125	0.125	0.125	0.175	0.142522	0.848232	0.111449	0.716143	0.141881	0.843291	0.0796561	0.934375	0.0609175	35	5	7	33
4	Multi-omics	ACPA-negative vs. control	top100	0.85	0.0838525	0.851111	0.139576	0.875	0	0.825	0.167705	0.175	0.167705	0.125	0	0.865079	0.0238095	0.708023	0.165372	0.858301	0.0709962	0.923438	0.0690865	33	7	5	35
6	Multi-omics	ACPA-negative vs. control	top90	0.85	0.0559017	0.898413	0.0982333	0.8	0.0684653	0.9	0.104583	0.1	0.104583	0.2	0.0684653	0.820317	0.050225	0.709267	0.115059	0.842801	0.0557607	0.903125	0.0619113	36	4	8	32
6	Multi-omics	ACPA-negative vs. control	top100	0.85	0.0559017	0.847439	0.104189	0.875	0.0883883	0.825	0.142522	0.175	0.142522	0.125	0.0883883	0.879762	0.0798053	0.7132	0.106307	0.854794	0.0517628	0.889062	0.0708314	33	7	5	35
6	Multi-omics	ACPA-negative vs. control	top_1_percent	0.85	0.121835	0.850216	0.153072	0.875	0.125	0.825	0.189572	0.175	0.189572	0.125	0.125	0.87619	0.129148	0.712804	0.240601	0.856264	0.114652	0.914062	0.083048	33	7	5	35
7	Multi-omics	ACPA-negative vs. control	top50	0.85	0.0838525	0.877778	0.0824022	0.825	0.189572	0.875	0.0883883	0.125	0.0883883	0.175	0.189572	0.856883	0.143506	0.716875	0.161282	0.83788	0.1019	0.909375	0.0831582	35	5	7	33
8	Metabolomics	ACPA-negative vs. control	top400	0.85	0.129603	0.875	0.138193	0.825	0.142522	0.875	0.153093	0.125	0.153093	0.175	0.142522	0.835635	0.127008	0.705256	0.256355	0.8457	0.131496	0.882812	0.109932	35	5	7	33
8	Multi-omics	ACPA-negative vs. control	top50	0.85	0.071261	0.872222	0.0818149	0.825	0.111803	0.875	0.0883883	0.125	0.0883883	0.175	0.111803	0.839206	0.0786302	0.705651	0.13834	0.84423	0.0823818	0.903125	0.0776548	35	5	7	33
8	Multi-omics	ACPA-negative vs. control	top70	0.85	0.113537	0.845455	0.141385	0.875	0.125	0.825	0.167705	0.175	0.167705	0.125	0.125	0.877778	0.125154	0.711223	0.22535	0.855088	0.111105	0.928125	0.0679732	33	7	5	35
9	Metabolomics	ACPA-negative vs. control	top200	0.85	0.0947859	0.854444	0.0957749	0.85	0.16298	0.85	0.104583	0.15	0.104583	0.15	0.16298	0.867778	0.139133	0.710966	0.190303	0.845537	0.106171	0.892188	0.122085	34	6	6	34
9	Multi-omics	ACPA-negative vs. control	top50	0.85	0.071261	0.856429	0.0941666	0.85	0.104583	0.85	0.104583	0.15	0.104583	0.15	0.104583	0.858333	0.0993808	0.707291	0.146459	0.849444	0.0734511	0.9125	0.0633246	34	6	6	34
9	Multi-omics	ACPA-negative vs. control	top100	0.85	0.113537	0.848701	0.131751	0.875	0.0883883	0.825	0.189572	0.175	0.189572	0.125	0.0883883	0.865556	0.0869715	0.706892	0.216205	0.857368	0.0984673	0.90625	0.090773	33	7	5	35
10	Metabolomics	ACPA-negative vs. control	top200	0.85	0.0947859	0.869444	0.0908635	0.825	0.142522	0.875	0.0883883	0.125	0.0883883	0.175	0.142522	0.842778	0.119244	0.706046	0.188557	0.842759	0.104927	0.901563	0.0865743	35	5	7	33
10	Multi-omics	ACPA-negative vs. control	top50	0.85	0.071261	0.888095	0.0648509	0.8	0.111803	0.9	0.0559017	0.1	0.0559017	0.2	0.111803	0.823333	0.0820409	0.705651	0.13834	0.839524	0.0845045	0.921875	0.0617632	36	4	8	32
10	Multi-omics	ACPA-negative vs. control	top90	0.85	0.0838525	0.882857	0.124704	0.825	0.0684653	0.875	0.153093	0.125	0.153093	0.175	0.0684653	0.833333	0.0555556	0.708023	0.165372	0.848889	0.0776189	0.914062	0.0732877	35	5	7	33
10	Multi-omics	ACPA-negative vs. control	top100	0.85	0.104583	0.869505	0.157177	0.875	0.0883883	0.825	0.259206	0.175	0.259206	0.125	0.0883883	0.886111	0.0788126	0.724832	0.172296	0.860714	0.0777828	0.91875	0.0719429	33	7	5	35
11	Proteomics	ACPA-negative vs. control	top100	0.85	0.0559017	0.84254	0.0938148	0.875	0.0883883	0.825	0.111803	0.175	0.111803	0.125	0.0883883	0.87619	0.0804685	0.709267	0.115059	0.853856	0.0554162	0.876563	0.075422	33	7	5	35
12	Multi-omics	ACPA-negative vs. control	top100	0.85	0.071261	0.870455	0.130953	0.85	0.104583	0.85	0.16298	0.15	0.16298	0.15	0.104583	0.862778	0.0952903	0.716143	0.141881	0.851516	0.0664667	0.915625	0.0608673	34	6	6	34
13	Multi-omics	ACPA-negative vs. control	top50	0.85	0.0947859	0.837778	0.106964	0.875	0.125	0.825	0.111803	0.175	0.111803	0.125	0.125	0.877778	0.125154	0.707686	0.194587	0.85268	0.0958306	0.915625	0.0803207	33	7	5	35
14	Multi-omics	ACPA-negative vs. control	top90	0.85	0.071261	0.895455	0.14338	0.825	0.111803	0.875	0.176777	0.125	0.176777	0.175	0.111803	0.847778	0.0987265	0.721062	0.143763	0.847945	0.06536	0.925	0.0729957	35	5	7	33
14	Multi-omics	ACPA-negative vs. control	top200	0.85	0.0559017	0.860317	0.0921456	0.85	0.104583	0.85	0.104583	0.15	0.104583	0.15	0.104583	0.858413	0.0865509	0.709267	0.115059	0.849076	0.0553653	0.928125	0.0550767	34	6	6	34
15	Multi-omics	ACPA-negative vs. control	top90	0.85	0.071261	0.895455	0.14338	0.825	0.111803	0.875	0.176777	0.125	0.176777	0.175	0.111803	0.847778	0.0987265	0.721062	0.143763	0.847945	0.06536	0.915625	0.069746	35	5	7	33
16	Multi-omics	ACPA-negative vs. control	top70	0.85	0.0559017	0.865	0.106946	0.85	0.0559017	0.85	0.136931	0.15	0.136931	0.15	0.0559017	0.851667	0.0340547	0.708199	0.107748	0.851984	0.0421971	0.920312	0.0596007	34	6	6	34
16	Multi-omics	ACPA-negative vs. control	top500	0.85	0.136931	0.845	0.147267	0.875	0.0883883	0.825	0.189572	0.175	0.189572	0.125	0.0883883	0.858333	0.120041	0.70164	0.270497	0.858333	0.120041	0.884375	0.15765	33	7	5	35
17	Multi-omics	ACPA-negative vs. control	top100	0.85	0.104583	0.863889	0.144471	0.85	0.0559017	0.85	0.16298	0.15	0.16298	0.15	0.0559017	0.844841	0.0741384	0.704348	0.210481	0.854216	0.0947307	0.926562	0.0776548	34	6	6	34
18	Multi-omics	ACPA-negative vs. control	top_1_percent	0.85	0.0838525	0.883333	0.118504	0.825	0.142522	0.875	0.125	0.125	0.125	0.175	0.142522	0.844661	0.11066	0.713595	0.166461	0.843454	0.0898161	0.890625	0.0977343	35	5	7	33
18	Multi-omics	RA vs. control	top50	0.85	0.0228218	0.841754	0.0546457	0.9625	0.0559017	0.625	0.153093	0.375	0.153093	0.0375	0.0559017	0.922222	0.108298	0.666611	0.0565597	0.895528	0.0129696	0.917969	0.0565395	25	15	3	77
20	Multi-omics	ACPA-positive vs. control	top50	0.85	0.129603	0.91	0.124499	0.775	0.185405	0.925	0.111803	0.075	0.111803	0.225	0.185405	0.815051	0.137882	0.712207	0.252597	0.831172	0.152289	0.89375	0.0975155	37	3	9	31
20	Multi-omics	ACPA-positive vs. control	top70	0.85	0.143886	0.92	0.178885	0.8	0.142522	0.9	0.223607	0.1	0.223607	0.2	0.142522	0.816566	0.131905	0.717783	0.284135	0.845275	0.131832	0.910937	0.0818637	36	4	8	32
20	Multi-omics	ACPA-negative vs. control	top_1_percent	0.85	0.0947859	0.865	0.138744	0.85	0.0559017	0.85	0.16298	0.15	0.16298	0.15	0.0559017	0.847222	0.0589256	0.706046	0.188557	0.853889	0.0861022	0.914062	0.0769442	34	6	6	34
21	Multi-omics	ACPA-negative vs. control	top50	0.85	0.0838525	0.854762	0.0989521	0.85	0.104583	0.85	0.104583	0.15	0.104583	0.15	0.104583	0.854762	0.0989521	0.704743	0.170214	0.849608	0.0843468	0.909375	0.0764668	34	6	6	34
21	Multi-omics	ACPA-negative vs. control	top80	0.85	0.071261	0.881429	0.114687	0.825	0.111803	0.875	0.125	0.125	0.125	0.175	0.111803	0.843333	0.101865	0.71221	0.148649	0.845873	0.0723233	0.901563	0.0586198	35	5	7	33
21	Multi-omics	ACPA-negative vs. control	top90	0.85	0.0947859	0.841883	0.10944	0.875	0.125	0.825	0.142522	0.175	0.142522	0.125	0.125	0.880556	0.118504	0.710828	0.185397	0.853421	0.094378	0.917188	0.0596519	33	7	5	35
22	Multi-omics	ACPA-negative vs. control	top50	0.85	0.0559017	0.901984	0.09667	0.8	0.111803	0.9	0.104583	0.1	0.104583	0.2	0.111803	0.825216	0.0696335	0.7132	0.106307	0.840219	0.0648372	0.901563	0.0689096	36	4	8	32
23	Metabolomics	ACPA-negative vs. control	top_50_percent	0.85	0.143886	0.844206	0.147496	0.875	0.125	0.825	0.189572	0.175	0.189572	0.125	0.125	0.863889	0.144471	0.704011	0.285311	0.856569	0.129744	0.895312	0.0956194	33	7	5	35
24	Multi-omics	ACPA-negative vs. control	top_1_percent	0.85	0.0947859	0.851984	0.0979444	0.85	0.104583	0.85	0.104583	0.15	0.104583	0.15	0.104583	0.851984	0.0979444	0.701976	0.188611	0.849706	0.0952959	0.926562	0.0583589	34	6	6	34
25	Multi-omics	ACPA-negative vs. control	top50	0.85	0.0559017	0.895635	0.059847	0.8	0.142522	0.9	0.0559017	0.1	0.0559017	0.2	0.142522	0.831566	0.108305	0.7132	0.106307	0.837081	0.0700489	0.907813	0.0744036	36	4	8	32
25	Multi-omics	ACPA-negative vs. control	top90	0.85	0.071261	0.870455	0.130953	0.85	0.104583	0.85	0.16298	0.15	0.16298	0.15	0.104583	0.862778	0.0952903	0.716143	0.141881	0.851516	0.0664667	0.914062	0.0653641	34	6	6	34
26	Multi-omics	ACPA-negative vs. control	top60	0.85	0.0559017	0.88254	0.112014	0.825	0.0684653	0.875	0.125	0.125	0.125	0.175	0.0684653	0.83619	0.0457628	0.709267	0.115059	0.847507	0.0521195	0.920312	0.0652238	35	5	7	33
27	Multi-omics	ACPA-negative vs. control	top80	0.85	0.0947859	0.876984	0.118981	0.825	0.111803	0.875	0.125	0.125	0.125	0.175	0.111803	0.836984	0.0992724	0.706896	0.190489	0.846134	0.0944418	0.914062	0.0620098	35	5	7	33
27	Multi-omics	ACPA-negative vs. control	top100	0.85	0.071261	0.879762	0.136801	0.85	0.104583	0.85	0.205396	0.15	0.205396	0.15	0.104583	0.868333	0.0875683	0.722761	0.120954	0.853095	0.0560637	0.904687	0.0418534	34	6	6	34
28	Multi-omics	ACPA-negative vs. control	top50	0.85	0.071261	0.899206	0.105424	0.8	0.111803	0.9	0.104583	0.1	0.104583	0.2	0.111803	0.825556	0.0996599	0.71221	0.148649	0.841092	0.0716213	0.917188	0.0764668	36	4	8	32
28	Multi-omics	ACPA-negative vs. control	top90	0.85	0.0947859	0.876984	0.118981	0.825	0.111803	0.875	0.125	0.125	0.125	0.175	0.111803	0.836984	0.0992724	0.706896	0.190489	0.846134	0.0944418	0.898438	0.0943988	35	5	7	33
29	Multi-omics	RA vs. control	top_1_percent	0.85	0.0475073	0.861754	0.0823852	0.9375	0.0883883	0.675	0.209165	0.325	0.209165	0.0625	0.0883883	0.893333	0.153478	0.674954	0.110115	0.892821	0.0355701	0.928906	0.0449982	27	13	5	75
30	Multi-omics	ACPA-negative vs. control	top50	0.85	0.104583	0.875	0.125	0.825	0.111803	0.875	0.125	0.125	0.125	0.175	0.111803	0.835	0.105475	0.704919	0.210917	0.846429	0.103817	0.9	0.0941398	35	5	7	33
30	Multi-omics	ACPA-negative vs. control	top60	0.85	0.0947859	0.841984	0.11244	0.875	0.0883883	0.825	0.142522	0.175	0.142522	0.125	0.0883883	0.868651	0.0820527	0.705256	0.184315	0.855261	0.0886049	0.923438	0.0630832	33	7	5	35
30	Multi-omics	ACPA-negative vs. control	top70	0.85	0.0838525	0.856883	0.143506	0.875	0.0883883	0.825	0.189572	0.175	0.189572	0.125	0.0883883	0.877778	0.0824022	0.716875	0.161282	0.85731	0.0731438	0.90625	0.066521	33	7	5	35
30	Multi-omics	ACPA-negative vs. control	top_1_percent	0.85	0.104583	0.858333	0.149071	0.875	0.125	0.825	0.209165	0.175	0.209165	0.125	0.125	0.885	0.114018	0.720389	0.194312	0.856429	0.0941666	0.898438	0.0639481	33	7	5	35
31	Multi-omics	ACPA-negative vs. control	top200	0.85	0.0947859	0.865	0.138744	0.85	0.0559017	0.85	0.16298	0.15	0.16298	0.15	0.0559017	0.847222	0.0589256	0.706046	0.188557	0.853889	0.0861022	0.914062	0.0945603	34	6	6	34
31	Multi-omics	ACPA-negative vs. control	top300	0.85	0.0838525	0.828889	0.116957	0.9	0.0559017	0.8	0.142522	0.2	0.142522	0.1	0.0559017	0.887302	0.0660211	0.708023	0.165372	0.859869	0.0731232	0.91875	0.0895205	32	8	4	36
31	Multi-omics	ACPA-negative vs. control	top400	0.85	0.168866	0.859091	0.186135	0.875	0.0883883	0.825	0.259206	0.175	0.259206	0.125	0.0883883	0.847778	0.148103	0.703351	0.334456	0.862982	0.139248	0.878125	0.158249	33	7	5	35
31	Multi-omics	ACPA-negative vs. control	top_1_percent	0.85	0.071261	0.870455	0.130953	0.85	0.104583	0.85	0.16298	0.15	0.16298	0.15	0.104583	0.862778	0.0952903	0.716143	0.141881	0.851516	0.0664667	0.926562	0.0505101	34	6	6	34
32	Multi-omics	ACPA-negative vs. control	top80	0.85	0.113537	0.838889	0.152651	0.9	0.104583	0.8	0.209165	0.2	0.209165	0.1	0.104583	0.899206	0.105424	0.717842	0.212987	0.861373	0.102468	0.926562	0.0673418	32	8	4	36
32	Multi-omics	ACPA-negative vs. control	top100	0.85	0.104583	0.898701	0.159164	0.825	0.0684653	0.875	0.216506	0.125	0.216506	0.175	0.0684653	0.831111	0.0535182	0.714578	0.201808	0.85213	0.0854721	0.901563	0.105048	35	5	7	33
33	Multi-omics	ACPA-negative vs. control	top80	0.85	0.0838525	0.882857	0.124704	0.825	0.0684653	0.875	0.153093	0.125	0.153093	0.175	0.0684653	0.833333	0.0555556	0.708023	0.165372	0.848889	0.0776189	0.910937	0.0702256	35	5	7	33
33	Multi-omics	ACPA-negative vs. control	top_1_percent	0.85	0.129603	0.852273	0.159091	0.875	0.0883883	0.825	0.209165	0.175	0.209165	0.125	0.0883883	0.862778	0.0952903	0.707287	0.251315	0.859035	0.114527	0.898438	0.0911086	33	7	5	35
34	Multi-omics	ACPA-negative vs. control	top80	0.85	0.104583	0.898701	0.159164	0.825	0.0684653	0.875	0.216506	0.125	0.216506	0.175	0.0684653	0.831111	0.0535182	0.714578	0.201808	0.85213	0.0854721	0.915625	0.0686434	35	5	7	33
34	Multi-omics	ACPA-negative vs. control	top90	0.85	0.113537	0.861429	0.138652	0.85	0.104583	0.85	0.16298	0.15	0.16298	0.15	0.104583	0.85	0.0993808	0.705651	0.224473	0.852222	0.108554	0.90625	0.090941	34	6	6	34
34	Multi-omics	ACPA-negative vs. control	top300	0.85	0.121835	0.860317	0.144348	0.85	0.104583	0.85	0.16298	0.15	0.16298	0.15	0.104583	0.847619	0.109167	0.703953	0.243176	0.852549	0.115523	0.9	0.0979527	34	6	6	34
34	Multi-omics	ACPA-negative vs. control	top500	0.85	0.143886	0.875556	0.181625	0.85	0.104583	0.85	0.223607	0.15	0.223607	0.15	0.104583	0.84254	0.122368	0.708931	0.286512	0.856134	0.126114	0.884375	0.137819	34	6	6	34
34	Multi-omics	RA vs. control	top100	0.85	0.0631906	0.834342	0.06902	0.975	0.0342327	0.6	0.185405	0.4	0.185405	0.025	0.0342327	0.925	0.111803	0.658239	0.160194	0.897659	0.0398588	0.920312	0.0527416	24	16	2	78
35	Multi-omics	ACPA-negative vs. control	top_1_percent	0.85	0.0947859	0.865	0.138744	0.85	0.0559017	0.85	0.16298	0.15	0.16298	0.15	0.0559017	0.847222	0.0589256	0.706046	0.188557	0.853889	0.0861022	0.926562	0.0689096	34	6	6	34
36	Multi-omics	ACPA-negative vs. control	top_1_percent	0.85	0.0947859	0.880051	0.148545	0.85	0.104583	0.85	0.205396	0.15	0.205396	0.15	0.104583	0.855	0.0873212	0.717126	0.182047	0.853461	0.0737987	0.904687	0.0716879	34	6	6	34
37	Multi-omics	ACPA-negative vs. control	top50	0.85	0.0559017	0.920635	0.0736001	0.775	0.136931	0.925	0.0684653	0.075	0.0684653	0.225	0.136931	0.816566	0.105954	0.718119	0.108972	0.83351	0.0680592	0.88125	0.0785924	37	3	9	31
38	Multi-omics	ACPA-negative vs. control	top70	0.85	0.0838525	0.860635	0.107295	0.85	0.104583	0.85	0.136931	0.15	0.136931	0.15	0.104583	0.855556	0.0929622	0.708023	0.165372	0.850458	0.0798007	0.909375	0.0895205	34	6	6	34
38	Multi-omics	ACPA-negative vs. control	top100	0.85	0.0947859	0.865	0.138744	0.85	0.0559017	0.85	0.16298	0.15	0.16298	0.15	0.0559017	0.847222	0.0589256	0.706046	0.188557	0.853889	0.0861022	0.901563	0.104173	34	6	6	34
38	Multi-omics	ACPA-negative vs. control	top_1_percent	0.85	0.0947859	0.841984	0.11244	0.875	0.0883883	0.825	0.142522	0.175	0.142522	0.125	0.0883883	0.868651	0.0820527	0.705256	0.184315	0.855261	0.0886049	0.907813	0.0727444	33	7	5	35
38	Multi-omics	RA vs. control	top50	0.85	0.0559017	0.834618	0.0671231	0.975	0.0342327	0.6	0.185405	0.4	0.185405	0.025	0.0342327	0.935	0.0928709	0.661162	0.132969	0.897616	0.0348468	0.907031	0.0799303	24	16	2	78
39	Multi-omics	ACPA-negative vs. control	top50	0.85	0.0947859	0.876984	0.118981	0.825	0.111803	0.875	0.125	0.125	0.125	0.175	0.111803	0.836984	0.0992724	0.706896	0.190489	0.846134	0.0944418	0.917188	0.067568	35	5	7	33
39	Multi-omics	ACPA-negative vs. control	top70	0.85	0.113537	0.845556	0.143716	0.875	0.0883883	0.825	0.167705	0.175	0.167705	0.125	0.0883883	0.865873	0.0909414	0.705651	0.224473	0.856928	0.106209	0.904687	0.0845773	33	7	5	35
39	Multi-omics	ACPA-negative vs. control	top_1_percent	0.85	0.0838525	0.866883	0.131042	0.85	0.104583	0.85	0.16298	0.15	0.16298	0.15	0.104583	0.861111	0.100154	0.713595	0.166461	0.851754	0.0812955	0.895312	0.0858664	34	6	6	34
40	Multi-omics	ACPA-positive vs. control	top70	0.85	0.0342327	0.90101	0.136719	0.825	0.111803	0.875	0.176777	0.125	0.176777	0.175	0.111803	0.851429	0.0866614	0.725586	0.0689106	0.847413	0.0148544	0.895312	0.0562283	35	5	7	33
40	Multi-omics	ACPA-negative vs. control	top90	0.85	0.0838525	0.892857	0.107143	0.8	0.0684653	0.9	0.104583	0.1	0.104583	0.2	0.0684653	0.816667	0.0668977	0.704743	0.170214	0.843333	0.0846562	0.904687	0.0847575	36	4	8	32
40	Multi-omics	ACPA-negative vs. control	top100	0.85	0.104583	0.857828	0.155061	0.875	0	0.825	0.209165	0.175	0.209165	0.125	0	0.861984	0.0370223	0.709659	0.200274	0.860408	0.082882	0.915625	0.0865391	33	7	5	35
40	Multi-omics	ACPA-negative vs. control	top_1_percent	0.85	0.0559017	0.873413	0.0801597	0.825	0.0684653	0.875	0.0883883	0.125	0.0883883	0.175	0.0684653	0.835317	0.0537182	0.704348	0.112054	0.846373	0.0574551	0.90625	0.075745	35	5	7	33
42	Multi-omics	ACPA-negative vs. control	top70	0.85	0.0342327	0.836111	0.0532508	0.875	0	0.825	0.0684653	0.175	0.0684653	0.125	0	0.867857	0.00978076	0.701976	0.0657591	0.854412	0.0281916	0.914062	0.0524078	33	7	5	35
42	Multi-omics	ACPA-negative vs. control	top80	0.85	0.0838525	0.87619	0.137189	0.85	0.104583	0.85	0.205396	0.15	0.205396	0.15	0.104583	0.866667	0.0929622	0.720213	0.149168	0.853333	0.0730297	0.917188	0.0486638	34	6	6	34
42	Multi-omics	ACPA-negative vs. control	top90	0.85	0.113537	0.83254	0.128598	0.9	0.136931	0.8	0.189572	0.2	0.189572	0.1	0.136931	0.905556	0.129696	0.717842	0.212987	0.858235	0.106623	0.904687	0.0836704	32	8	4	36
42	Multi-omics	ACPA-negative vs. control	top100	0.85	0.0947859	0.857857	0.106558	0.85	0.104583	0.85	0.136931	0.15	0.136931	0.15	0.104583	0.852778	0.0919188	0.705256	0.184315	0.850556	0.0912955	0.907813	0.0814526	34	6	6	34
43	Multi-omics	ACPA-negative vs. control	top60	0.85	0.0838525	0.876984	0.118981	0.825	0.0684653	0.875	0.125	0.125	0.125	0.175	0.0684653	0.83254	0.0647446	0.704743	0.170214	0.848039	0.0822654	0.901563	0.0768648	35	5	7	33
43	Multi-omics	ACPA-negative vs. control	top80	0.85	0.0838525	0.911429	0.133401	0.8	0.111803	0.9	0.16298	0.1	0.16298	0.2	0.111803	0.823232	0.0707071	0.716875	0.161282	0.842735	0.0834636	0.946875	0.0504496	36	4	8	32
44	Multi-omics	ACPA-negative vs. control	top60	0.85	0.136931	0.84	0.147479	0.875	0.125	0.825	0.167705	0.175	0.167705	0.125	0.125	0.866667	0.126381	0.70328	0.27095	0.855556	0.132346	0.896875	0.0955875	33	7	5	35
44	Multi-omics	ACPA-negative vs. control	top_1_percent	0.85	0.0947859	0.86	0.129422	0.85	0.104583	0.85	0.136931	0.15	0.136931	0.15	0.104583	0.855556	0.106502	0.707686	0.194587	0.851111	0.0940679	0.907813	0.0789797	34	6	6	34
46	Metabolomics	ACPA-negative vs. control	top_20_percent	0.85	0.0838525	0.853968	0.0907681	0.85	0.104583	0.85	0.104583	0.15	0.104583	0.15	0.104583	0.853968	0.0907681	0.703953	0.165496	0.849412	0.0849995	0.871875	0.0827904	34	6	6	34
46	Multi-omics	ACPA-negative vs. control	top60	0.85	0.0559017	0.873413	0.0801597	0.825	0.0684653	0.875	0.0883883	0.125	0.0883883	0.175	0.0684653	0.835317	0.0537182	0.704348	0.112054	0.846373	0.0574551	0.907813	0.069746	35	5	7	33
47	Multi-omics	ACPA-negative vs. control	top_1_percent	0.85	0.0838525	0.882857	0.124704	0.825	0.0684653	0.875	0.153093	0.125	0.153093	0.175	0.0684653	0.833333	0.0555556	0.708023	0.165372	0.848889	0.0776189	0.90625	0.0728701	35	5	7	33
48	Multi-omics	RA vs. control	top60	0.85	0.0697217	0.853697	0.092929	0.95	0.0522913	0.65	0.240442	0.35	0.240442	0.05	0.0522913	0.887778	0.113882	0.661141	0.164582	0.895807	0.0458295	0.925	0.0540137	26	14	4	76
49	Metabolomics	ACPA-negative vs. control	top200	0.85	0.168866	0.859091	0.186135	0.875	0.0883883	0.825	0.259206	0.175	0.259206	0.125	0.0883883	0.847778	0.148103	0.703351	0.334456	0.862982	0.139248	0.896875	0.129131	33	7	5	35
49	Multi-omics	ACPA-negative vs. control	top80	0.85	0.0947859	0.868333	0.14147	0.85	0.104583	0.85	0.16298	0.15	0.16298	0.15	0.104583	0.855635	0.106533	0.711815	0.193476	0.852049	0.0864316	0.904687	0.03763	34	6	6	34
49	Multi-omics	ACPA-negative vs. control	top90	0.85	0.071261	0.856429	0.0941666	0.85	0.104583	0.85	0.104583	0.15	0.104583	0.15	0.104583	0.858333	0.0993808	0.707291	0.146459	0.849444	0.0734511	0.915625	0.078398	34	6	6	34
50	Multi-omics	ACPA-negative vs. control	top50	0.85	0.0947859	0.892857	0.107143	0.8	0.111803	0.9	0.104583	0.1	0.104583	0.2	0.111803	0.821111	0.101562	0.706896	0.190489	0.841429	0.0964153	0.8875	0.0874512	36	4	8	32
50	Multi-omics	ACPA-negative vs. control	top200	0.85	0.104583	0.882828	0.168054	0.85	0.0559017	0.85	0.223607	0.15	0.223607	0.15	0.0559017	0.846984	0.0448058	0.714578	0.201808	0.856836	0.0824798	0.91875	0.0742393	34	6	6	34
51	Multi-omics	ACPA-negative vs. control	top70	0.85	0.071261	0.858333	0.0993808	0.85	0.104583	0.85	0.104583	0.15	0.104583	0.15	0.104583	0.856429	0.0941666	0.707291	0.146459	0.84937	0.0701567	0.915625	0.056174	34	6	6	34
52	Multi-omics	ACPA-negative vs. control	top60	0.85	0.071261	0.881429	0.114687	0.825	0.111803	0.875	0.125	0.125	0.125	0.175	0.111803	0.843333	0.101865	0.71221	0.148649	0.845873	0.0723233	0.909375	0.0702256	35	5	7	33
52	Multi-omics	ACPA-negative vs. control	top200	0.85	0.071261	0.848333	0.114389	0.875	0.0883883	0.825	0.142522	0.175	0.142522	0.125	0.0883883	0.873095	0.0763001	0.71057	0.140728	0.854925	0.060796	0.901563	0.0774581	33	7	5	35
53	Multi-omics	ACPA-negative vs. control	top100	0.85	0.113537	0.828889	0.161322	0.925	0.0684653	0.775	0.223607	0.225	0.223607	0.075	0.0684653	0.915873	0.0792857	0.721121	0.208881	0.866928	0.0954311	0.9125	0.0845773	31	9	3	37
54	Multi-omics	ACPA-negative vs. control	top80	0.85	0.0947859	0.865	0.138744	0.85	0.0559017	0.85	0.16298	0.15	0.16298	0.15	0.0559017	0.847222	0.0589256	0.706046	0.188557	0.853889	0.0861022	0.898438	0.0796722	34	6	6	34
54	Multi-omics	RA vs. control	top50	0.85	0.0475073	0.840482	0.0585382	0.9625	0.0342327	0.625	0.153093	0.375	0.153093	0.0375	0.0342327	0.901667	0.0936156	0.658128	0.115875	0.896034	0.0308354	0.908594	0.0302072	25	15	3	77
54	Multi-omics	RA vs. control	top100	0.85	0.0631906	0.83832	0.0796853	0.975	0.0559017	0.6	0.240442	0.4	0.240442	0.025	0.0559017	0.955556	0.0993808	0.666225	0.149041	0.897936	0.0366195	0.932813	0.0699535	24	16	2	78
56	Multi-omics	ACPA-positive vs. control	top70	0.85	0.113537	0.904762	0.146772	0.8	0.111803	0.9	0.16298	0.1	0.16298	0.2	0.111803	0.818413	0.107408	0.71142	0.228633	0.844034	0.106881	0.892188	0.0778119	36	4	8	32
57	Multi-omics	ACPA-negative vs. control	top50	0.85	0.0947859	0.877778	0.125154	0.825	0.111803	0.875	0.125	0.125	0.125	0.175	0.111803	0.837778	0.106964	0.707686	0.194587	0.846331	0.0938633	0.885938	0.100596	35	5	7	33
57	Multi-omics	ACPA-negative vs. control	top80	0.85	0.0342327	0.877857	0.0739035	0.825	0.111803	0.875	0.0883883	0.125	0.0883883	0.175	0.111803	0.846111	0.0948439	0.711815	0.0754121	0.844206	0.0418943	0.93125	0.0569831	35	5	7	33
57	Multi-omics	ACPA-negative vs. control	top_1_percent	0.85	0.071261	0.915	0.131814	0.8	0.111803	0.9	0.16298	0.1	0.16298	0.2	0.111803	0.824899	0.0648591	0.719422	0.135691	0.842497	0.0690628	0.90625	0.0560652	36	4	8	32
57	Multi-omics	RA vs. control	top50	0.85	0.0559017	0.840995	0.0604659	0.9625	0.0342327	0.625	0.176777	0.375	0.176777	0.0375	0.0342327	0.902857	0.091696	0.65698	0.131309	0.896273	0.034866	0.9125	0.0478097	25	15	3	77
60	Multi-omics	ACPA-negative vs. control	top60	0.85	0.0838525	0.892857	0.107143	0.8	0.0684653	0.9	0.104583	0.1	0.104583	0.2	0.0684653	0.816667	0.0668977	0.704743	0.170214	0.843333	0.0846562	0.90625	0.0506308	36	4	8	32
60	Multi-omics	ACPA-negative vs. control	top300	0.85	0.0838525	0.838889	0.104675	0.875	0.0883883	0.825	0.111803	0.175	0.111803	0.125	0.0883883	0.870635	0.0894223	0.704743	0.170214	0.854314	0.0814953	0.909375	0.0738271	33	7	5	35
61	Multi-omics	ACPA-positive vs. control	top70	0.85	0.071261	0.895556	0.145636	0.825	0.0684653	0.875	0.176777	0.125	0.176777	0.175	0.0684653	0.835873	0.0382207	0.71549	0.142865	0.849785	0.0569276	0.901563	0.0522913	35	5	7	33
61	Multi-omics	ACPA-negative vs. control	top_5_percent	0.85	0.113537	0.817828	0.133516	0.925	0.0684653	0.775	0.185405	0.225	0.185405	0.075	0.0684653	0.906429	0.0897985	0.711811	0.217706	0.864852	0.0962287	0.896875	0.120955	31	9	3	37
62	Multi-omics	ACPA-negative vs. control	top80	0.85	0.0947859	0.865	0.138744	0.85	0.0559017	0.85	0.16298	0.15	0.16298	0.15	0.0559017	0.847222	0.0589256	0.706046	0.188557	0.853889	0.0861022	0.909375	0.079787	34	6	6	34
62	Multi-omics	ACPA-negative vs. control	top200	0.85	0.104583	0.879762	0.136801	0.825	0.0684653	0.875	0.153093	0.125	0.153093	0.175	0.0684653	0.828968	0.0791714	0.704348	0.210481	0.84951	0.0971887	0.9	0.0768251	35	5	7	33
63	Multi-omics	ACPA-negative vs. control	top80	0.85	0.0947859	0.835317	0.123415	0.9	0.104583	0.8	0.189572	0.2	0.189572	0.1	0.104583	0.901984	0.09667	0.717446	0.170175	0.859706	0.0841942	0.917188	0.0702256	32	8	4	36
63	Multi-omics	RA vs. control	top100	0.85	0.0559017	0.858767	0.0979145	0.95	0.08149	0.65	0.270994	0.35	0.270994	0.05	0.08149	0.916883	0.122726	0.671817	0.13881	0.895264	0.0305874	0.882812	0.111208	26	14	4	76
64	Multi-omics	ACPA-negative vs. control	top90	0.85	0.104583	0.857828	0.155061	0.875	0	0.825	0.209165	0.175	0.209165	0.125	0	0.861984	0.0370223	0.709659	0.200274	0.860408	0.082882	0.901563	0.0879731	33	7	5	35
64	Multi-omics	RA vs. control	top70	0.85	0.0475073	0.853954	0.039707	0.9375	0.0625	0.675	0.111803	0.325	0.111803	0.0625	0.0625	0.864286	0.134582	0.661108	0.111001	0.892528	0.0350046	0.921875	0.0555182	27	13	5	75
65	Multi-omics	ACPA-positive vs. control	top70	0.85	0.0559017	0.898413	0.0982333	0.8	0.0684653	0.9	0.104583	0.1	0.104583	0.2	0.0684653	0.820317	0.050225	0.709267	0.115059	0.842801	0.0557607	0.91875	0.0583589	36	4	8	32
65	Multi-omics	ACPA-negative vs. control	top300	0.85	0.0838525	0.844444	0.149071	0.9	0.0559017	0.8	0.209165	0.2	0.209165	0.1	0.0559017	0.898413	0.0589656	0.720213	0.149168	0.862745	0.06515	0.896875	0.113939	32	8	4	36
65	Multi-omics	ACPA-negative vs. control	top_1_percent	0.85	0.0559017	0.847439	0.104189	0.875	0.0883883	0.825	0.142522	0.175	0.142522	0.125	0.0883883	0.879762	0.0798053	0.7132	0.106307	0.854794	0.0517628	0.909375	0.0721547	33	7	5	35
66	Multi-omics	ACPA-positive vs. control	top70	0.85	0.071261	0.895556	0.145636	0.825	0.0684653	0.875	0.176777	0.125	0.176777	0.175	0.0684653	0.835873	0.0382207	0.71549	0.142865	0.849785	0.0569276	0.9	0.0432872	35	5	7	33
66	Multi-omics	ACPA-positive vs. control	top_1_percent	0.85	0.0559017	0.888889	0.111111	0.825	0.142522	0.875	0.125	0.125	0.125	0.175	0.142522	0.848312	0.100187	0.718119	0.108972	0.842922	0.063322	0.932813	0.0356305	35	5	7	33
66	Proteomics	ACPA-negative vs. control	top80	0.85	0.113537	0.845556	0.143716	0.875	0.0883883	0.825	0.167705	0.175	0.167705	0.125	0.0883883	0.865873	0.0909414	0.705651	0.224473	0.856928	0.106209	0.88125	0.105887	33	7	5	35
66	Multi-omics	ACPA-negative vs. control	top90	0.85	0.0947859	0.883333	0.136295	0.825	0.0684653	0.875	0.153093	0.125	0.153093	0.175	0.0684653	0.830635	0.0738337	0.706896	0.191786	0.849272	0.0851656	0.907813	0.0888017	35	5	7	33
68	Multi-omics	ACPA-negative vs. control	top50	0.85	0.071261	0.925	0.111803	0.775	0.104583	0.925	0.111803	0.075	0.111803	0.225	0.104583	0.808232	0.0724166	0.716143	0.141881	0.836941	0.0763078	0.910937	0.0710895	37	3	9	31
68	Multi-omics	RA vs. control	top100	0.85	0.0559017	0.845434	0.0759499	0.9625	0.0559017	0.625	0.233854	0.375	0.233854	0.0375	0.0559017	0.926984	0.103844	0.664135	0.133051	0.896599	0.0308025	0.939063	0.0351128	25	15	3	77
69	Multi-omics	ACPA-negative vs. control	top60	0.85	0.0947859	0.876984	0.118981	0.825	0.111803	0.875	0.125	0.125	0.125	0.175	0.111803	0.836984	0.0992724	0.706896	0.190489	0.846134	0.0944418	0.909375	0.0611674	35	5	7	33
69	Multi-omics	ACPA-negative vs. control	top70	0.85	0.0947859	0.851111	0.139576	0.875	0.0883883	0.825	0.167705	0.175	0.167705	0.125	0.0883883	0.869524	0.076606	0.710175	0.186127	0.856396	0.0850939	0.914062	0.0848655	33	7	5	35
70	Proteomics	ACPA-negative vs. control	top80	0.85	0.113537	0.861429	0.138652	0.85	0.104583	0.85	0.16298	0.15	0.16298	0.15	0.104583	0.85	0.0993808	0.705651	0.224473	0.852222	0.108554	0.875	0.101262	34	6	6	34
70	Multi-omics	ACPA-negative vs. control	top80	0.85	0.104583	0.873701	0.148751	0.85	0.0559017	0.85	0.205396	0.15	0.205396	0.15	0.0559017	0.846111	0.0531275	0.709659	0.200274	0.855702	0.0861047	0.925	0.0645655	34	6	6	34
70	Multi-omics	ACPA-negative vs. control	top90	0.85	0.104583	0.89	0.151658	0.825	0.111803	0.875	0.176777	0.125	0.176777	0.175	0.111803	0.836667	0.0960324	0.713118	0.208554	0.848413	0.0972182	0.926562	0.0758658	35	5	7	33
70	Multi-omics	ACPA-negative vs. control	top_1_percent	0.85	0.0838525	0.853968	0.120049	0.875	0.125	0.825	0.189572	0.175	0.189572	0.125	0.125	0.888889	0.111111	0.720213	0.149168	0.854902	0.0752287	0.928125	0.0623533	33	7	5	35
73	Multi-omics	ACPA-negative vs. control	top_1_percent	0.85	0.0947859	0.927273	0.162623	0.8	0.0684653	0.9	0.223607	0.1	0.223607	0.2	0.0684653	0.817778	0.0397523	0.722045	0.183485	0.848321	0.0705126	0.925	0.0884919	36	4	8	32
74	Multi-omics	ACPA-negative vs. control	top60	0.85	0.071261	0.881429	0.114687	0.825	0.111803	0.875	0.125	0.125	0.125	0.175	0.111803	0.843333	0.101865	0.71221	0.148649	0.845873	0.0723233	0.9125	0.0706157	35	5	7	33
74	Multi-omics	ACPA-negative vs. control	top_1_percent	0.85	0.0947859	0.866984	0.133533	0.85	0.104583	0.85	0.16298	0.15	0.16298	0.15	0.104583	0.853651	0.08729	0.710175	0.186127	0.85169	0.087968	0.910937	0.0986048	34	6	6	34
75	Multi-omics	ACPA-negative vs. control	top70	0.85	0.0559017	0.863312	0.0966993	0.85	0.104583	0.85	0.136931	0.15	0.136931	0.15	0.104583	0.863889	0.0923376	0.7132	0.106307	0.850088	0.0561955	0.909375	0.0721547	34	6	6	34
75	Multi-omics	ACPA-negative vs. control	top1000	0.85	0.104583	0.879762	0.136801	0.825	0.0684653	0.875	0.153093	0.125	0.153093	0.175	0.0684653	0.828968	0.0791714	0.704348	0.210481	0.84951	0.0971887	0.895312	0.0957788	35	5	7	33
76	Multi-omics	ACPA-negative vs. control	top60	0.85	0.129603	0.883333	0.162447	0.825	0.111803	0.875	0.176777	0.125	0.176777	0.175	0.111803	0.830635	0.115169	0.706896	0.260829	0.849272	0.122742	0.909375	0.0776548	35	5	7	33
77	Multi-omics	ACPA-negative vs. control	top50	0.85	0.071261	0.880556	0.118504	0.825	0.0684653	0.875	0.125	0.125	0.125	0.175	0.0684653	0.834206	0.057968	0.707291	0.146459	0.847801	0.0676332	0.895312	0.0822356	35	5	7	33
77	Multi-omics	RA vs. control	top50	0.85	0.0559017	0.846943	0.0549961	0.95	0.0522913	0.65	0.136931	0.35	0.136931	0.05	0.0522913	0.877857	0.125163	0.65797	0.136902	0.89434	0.0391943	0.923438	0.047969	26	14	4	76
78	Multi-omics	ACPA-positive vs. control	top70	0.85	0.0559017	0.911111	0.121716	0.8	0.111803	0.9	0.136931	0.1	0.136931	0.2	0.111803	0.826089	0.0638706	0.718119	0.108972	0.841353	0.0603048	0.925	0.0444009	36	4	8	32
78	Multi-omics	ACPA-negative vs. control	top100	0.85	0.104583	0.833333	0.128425	0.9	0.104583	0.8	0.189572	0.2	0.189572	0.1	0.104583	0.9	0.104583	0.71547	0.192903	0.86	0.0945384	0.895312	0.0936849	32	8	4	36
78	Multi-omics	ACPA-negative vs. control	top_1_percent	0.85	0.0947859	0.883333	0.162447	0.85	0.104583	0.85	0.223607	0.15	0.223607	0.15	0.104583	0.865556	0.0959359	0.723156	0.176149	0.854762	0.0811273	0.925	0.0693511	34	6	6	34
79	Multi-omics	ACPA-negative vs. control	top50	0.85	0.0838525	0.861111	0.127294	0.85	0.0559017	0.85	0.136931	0.15	0.136931	0.15	0.0559017	0.848413	0.0572585	0.704743	0.170214	0.852745	0.0794553	0.921875	0.0615157	34	6	6	34
80	Multi-omics	RA vs. control	top_1_percent	0.85	0.0559017	0.852863	0.0806942	0.95	0.0522913	0.65	0.223607	0.35	0.223607	0.05	0.0522913	0.890556	0.106204	0.662126	0.133568	0.895404	0.0338612	0.926562	0.0574365	26	14	4	76
81	Multi-omics	ACPA-positive vs. control	top70	0.85	0.0947859	0.895556	0.145636	0.825	0.142522	0.875	0.176777	0.125	0.176777	0.175	0.142522	0.84355	0.100228	0.719027	0.182372	0.845536	0.0933967	0.923438	0.0585677	35	5	7	33
81	Multi-omics	RA vs. control	top50	0.85	0.0372678	0.846111	0.0357676	0.95	0.0522913	0.65	0.104583	0.35	0.104583	0.05	0.0522913	0.883333	0.111803	0.659739	0.0880501	0.893954	0.0268516	0.903906	0.0578468	26	14	4	76
84	Multi-omics	ACPA-negative vs. control	top100	0.85	0.0559017	0.888312	0.114919	0.825	0.111803	0.875	0.153093	0.125	0.153093	0.175	0.111803	0.848889	0.0960967	0.718119	0.108972	0.846516	0.0547657	0.909375	0.0717305	35	5	7	33
85	Multi-omics	ACPA-positive vs. control	top80	0.85	0.104583	0.876479	0.148911	0.85	0.104583	0.85	0.205396	0.15	0.205396	0.15	0.104583	0.853333	0.0924295	0.714578	0.201808	0.853699	0.0873855	0.9	0.0901659	34	6	6	34
85	Multi-omics	ACPA-negative vs. control	top_1_percent	0.85	0.071261	0.886429	0.124037	0.825	0.0684653	0.875	0.153093	0.125	0.153093	0.175	0.0684653	0.835	0.0474504	0.71057	0.140728	0.848651	0.061902	0.923438	0.0654574	35	5	7	33
86	Multi-omics	ACPA-negative vs. control	top50	0.85	0.0559017	0.904762	0.0958972	0.8	0.142522	0.9	0.104583	0.1	0.104583	0.2	0.142522	0.832439	0.104627	0.718119	0.108972	0.838216	0.0659435	0.909375	0.067568	36	4	8	32
86	Multi-omics	ACPA-negative vs. control	top90	0.85	0.104583	0.85754	0.120432	0.85	0.104583	0.85	0.136931	0.15	0.136931	0.15	0.104583	0.85119	0.109846	0.704348	0.210481	0.851078	0.0989276	0.90625	0.0549658	34	6	6	34
88	Multi-omics	ACPA-positive vs. control	top_1_percent	0.85	0.0342327	0.911111	0.121716	0.8	0.0684653	0.9	0.136931	0.1	0.136931	0.2	0.0684653	0.822857	0.0312984	0.716734	0.0792313	0.843697	0.0184108	0.901563	0.0273995	36	4	8	32
90	Multi-omics	ACPA-negative vs. control	top50	0.85	0.071261	0.905556	0.129696	0.8	0.0684653	0.9	0.136931	0.1	0.136931	0.2	0.0684653	0.819206	0.0543648	0.71221	0.148649	0.84423	0.0662961	0.909375	0.0973589	36	4	8	32
90	Multi-omics	ACPA-negative vs. control	top80	0.85	0.0838525	0.866883	0.131042	0.85	0.104583	0.85	0.16298	0.15	0.16298	0.15	0.104583	0.861111	0.100154	0.713595	0.166461	0.851754	0.0812955	0.892188	0.0849374	34	6	6	34
91	Multi-omics	ACPA-positive vs. control	top80	0.85	0.104583	0.89	0.151658	0.825	0.111803	0.875	0.176777	0.125	0.176777	0.175	0.111803	0.836667	0.0960324	0.713118	0.208554	0.848413	0.0972182	0.914062	0.0582018	35	5	7	33
91	Multi-omics	ACPA-negative vs. control	top_1_percent	0.85	0.113537	0.861429	0.138652	0.85	0.104583	0.85	0.16298	0.15	0.16298	0.15	0.104583	0.85	0.0993808	0.705651	0.224473	0.852222	0.108554	0.921875	0.0767456	34	6	6	34
93	Multi-omics	ACPA-negative vs. control	top70	0.85	0.071261	0.856429	0.0941666	0.85	0.104583	0.85	0.104583	0.15	0.104583	0.15	0.104583	0.858333	0.0993808	0.707291	0.146459	0.849444	0.0734511	0.921875	0.0518223	34	6	6	34
94	Multi-omics	ACPA-negative vs. control	top70	0.85	0.0947859	0.837778	0.106964	0.875	0.125	0.825	0.111803	0.175	0.111803	0.125	0.125	0.877778	0.125154	0.707686	0.194587	0.85268	0.0958306	0.920312	0.0545198	33	7	5	35
94	Multi-omics	ACPA-negative vs. control	top100	0.85	0.0838525	0.866984	0.133533	0.85	0.0559017	0.85	0.16298	0.15	0.16298	0.15	0.0559017	0.849206	0.0462774	0.708023	0.165372	0.853595	0.0745671	0.921875	0.0765466	34	6	6	34
94	Multi-omics	RA vs. control	top100	0.85	0.0631906	0.853838	0.077109	0.95	0.08149	0.65	0.240442	0.35	0.240442	0.05	0.08149	0.911429	0.133401	0.667755	0.146513	0.894665	0.0396952	0.917188	0.0815368	26	14	4	76
95	Metabolomics	ACPA-negative vs. control	top200	0.85	0.129603	0.837778	0.122121	0.875	0.176777	0.825	0.142522	0.175	0.142522	0.125	0.176777	0.882857	0.160484	0.710175	0.257661	0.850047	0.13371	0.914062	0.0934239	33	7	5	35
95	Multi-omics	ACPA-negative vs. control	top70	0.85	0.0947859	0.905556	0.129696	0.8	0.142522	0.9	0.136931	0.1	0.136931	0.2	0.142522	0.826883	0.108905	0.715747	0.187015	0.839981	0.0990876	0.9125	0.0656901	36	4	8	32
95	Multi-omics	ACPA-negative vs. control	top_1_percent	0.85	0.0559017	0.863312	0.0966993	0.85	0.104583	0.85	0.136931	0.15	0.136931	0.15	0.104583	0.863889	0.0923376	0.7132	0.106307	0.850088	0.0561955	0.934375	0.0567684	34	6	6	34
96	Multi-omics	ACPA-negative vs. control	top_1_percent	0.85	0.0947859	0.89	0.151658	0.825	0.0684653	0.875	0.176777	0.125	0.176777	0.175	0.0684653	0.832222	0.0596285	0.710966	0.190303	0.850317	0.0853748	0.925	0.0673418	35	5	7	33
97	Multi-omics	ACPA-negative vs. control	top50	0.85	0.071261	0.883333	0.118504	0.825	0.111803	0.875	0.125	0.125	0.125	0.175	0.111803	0.841429	0.0964153	0.71221	0.148649	0.845798	0.0689703	0.90625	0.0734957	35	5	7	33
98	Multi-omics	ACPA-negative vs. control	top70	0.85	0.0559017	0.898413	0.0982333	0.8	0.0684653	0.9	0.104583	0.1	0.104583	0.2	0.0684653	0.820317	0.050225	0.709267	0.115059	0.842801	0.0557607	0.9125	0.0854746	36	4	8	32
98	Multi-omics	ACPA-negative vs. control	top90	0.85	0.0947859	0.858333	0.149071	0.875	0.0883883	0.825	0.209165	0.175	0.209165	0.125	0.0883883	0.880556	0.0887151	0.718237	0.174691	0.858333	0.0816497	0.904687	0.0778119	33	7	5	35
99	Multi-omics	ACPA-negative vs. control	top80	0.85	0.121835	0.850216	0.153072	0.875	0.125	0.825	0.189572	0.175	0.189572	0.125	0.125	0.87619	0.129148	0.712804	0.240601	0.856264	0.114652	0.93125	0.0668414	33	7	5	35
100	Multi-omics	ACPA-positive vs. control	top50	0.85	0.104583	0.881667	0.125886	0.825	0.142522	0.875	0.153093	0.125	0.153093	0.175	0.142522	0.841667	0.109608	0.711478	0.202993	0.844841	0.108025	0.885938	0.104757	35	5	7	33
100	Multi-omics	ACPA-negative vs. control	top90	0.85	0.129603	0.869444	0.170556	0.875	0.0883883	0.825	0.259206	0.175	0.259206	0.125	0.0883883	0.862778	0.0952903	0.715421	0.246095	0.861331	0.0972004	0.925	0.0750569	33	7	5	35
101	Multi-omics	ACPA-negative vs. control	top60	0.85	0.0947859	0.89	0.151658	0.825	0.0684653	0.875	0.176777	0.125	0.176777	0.175	0.0684653	0.832222	0.0596285	0.710966	0.190303	0.850317	0.0853748	0.907813	0.0808886	35	5	7	33
103	Multi-omics	ACPA-negative vs. control	top90	0.85	0.0838525	0.844661	0.11066	0.875	0.125	0.825	0.142522	0.175	0.142522	0.125	0.125	0.883333	0.118504	0.713595	0.166461	0.853323	0.0833137	0.895312	0.0822356	33	7	5	35
103	Multi-omics	ACPA-negative vs. control	top100	0.85	0.071261	0.904762	0.146772	0.825	0.111803	0.875	0.216506	0.125	0.216506	0.175	0.111803	0.853333	0.0924295	0.72768	0.122824	0.849524	0.0548757	0.923438	0.0575161	35	5	7	33
104	Proteomics	ACPA-negative vs. control	top80	0.85	0.0559017	0.873413	0.0801597	0.825	0.0684653	0.875	0.0883883	0.125	0.0883883	0.175	0.0684653	0.835317	0.0537182	0.704348	0.112054	0.846373	0.0574551	0.8875	0.114367	35	5	7	33
104	Multi-omics	ACPA-negative vs. control	top50	0.85	0.071261	0.874206	0.0891048	0.825	0.111803	0.875	0.0883883	0.125	0.0883883	0.175	0.111803	0.840556	0.100493	0.707291	0.146459	0.844664	0.0730527	0.909375	0.0790183	35	5	7	33
105	Multi-omics	ACPA-negative vs. control	top70	0.85	0.0947859	0.836111	0.129696	0.9	0.104583	0.8	0.189572	0.2	0.189572	0.1	0.104583	0.902778	0.103935	0.718237	0.174691	0.859902	0.083505	0.921875	0.0674323	32	8	4	36
105	Multi-omics	ACPA-negative vs. control	top80	0.85	0.071261	0.91	0.124499	0.8	0.142522	0.9	0.136931	0.1	0.136931	0.2	0.142522	0.833232	0.111992	0.721062	0.143763	0.839719	0.0782672	0.914062	0.0549658	36	4	8	32
105	Multi-omics	ACPA-negative vs. control	top200	0.85	0.0559017	0.886111	0.111285	0.825	0.111803	0.875	0.125	0.125	0.125	0.175	0.111803	0.841089	0.0650084	0.7132	0.106307	0.844925	0.0619792	0.9	0.0439865	35	5	7	33
106	Multi-omics	ACPA-negative vs. control	top90	0.85	0.104583	0.876479	0.148911	0.85	0.104583	0.85	0.205396	0.15	0.205396	0.15	0.104583	0.853333	0.0924295	0.714578	0.201808	0.853699	0.0873855	0.904687	0.101922	34	6	6	34
106	Multi-omics	ACPA-negative vs. control	top100	0.85	0.113537	0.844505	0.140263	0.9	0.104583	0.8	0.24367	0.2	0.24367	0.1	0.104583	0.905556	0.0949131	0.722065	0.190857	0.862381	0.0911651	0.909375	0.0695707	32	8	4	36
106	Multi-omics	ACPA-negative vs. control	top_1_percent	0.85	0.0838525	0.87619	0.137189	0.85	0.104583	0.85	0.205396	0.15	0.205396	0.15	0.104583	0.866667	0.0929622	0.720213	0.149168	0.853333	0.0730297	0.903125	0.0794036	34	6	6	34
108	Multi-omics	ACPA-positive vs. control	top60	0.85	0.104583	0.89	0.151658	0.825	0.111803	0.875	0.176777	0.125	0.176777	0.175	0.111803	0.836667	0.0960324	0.713118	0.208554	0.848413	0.0972182	0.914062	0.0610176	35	5	7	33
108	Multi-omics	ACPA-negative vs. control	top_1_percent	0.85	0.071261	0.856429	0.0941666	0.85	0.104583	0.85	0.104583	0.15	0.104583	0.15	0.104583	0.858333	0.0993808	0.707291	0.146459	0.849444	0.0734511	0.940625	0.0486638	34	6	6	34
108	Multi-omics	RA vs. control	top70	0.85	0.0475073	0.836352	0.0716455	0.975	0.0342327	0.6	0.205396	0.4	0.205396	0.025	0.0342327	0.946429	0.0736269	0.664992	0.103929	0.897847	0.0271436	0.925	0.0638526	24	16	2	78
109	Multi-omics	ACPA-positive vs. control	top70	0.85	0.0559017	0.925	0.111803	0.775	0.0559017	0.925	0.111803	0.075	0.111803	0.225	0.0559017	0.805	0.0447214	0.714758	0.120525	0.839286	0.0505076	0.907813	0.0525242	37	3	9	31
109	Multi-omics	ACPA-negative vs. control	top50	0.85	0.071261	0.883333	0.118504	0.825	0.111803	0.875	0.125	0.125	0.125	0.175	0.111803	0.841429	0.0964153	0.71221	0.148649	0.845798	0.0689703	0.907813	0.0635651	35	5	7	33
109	Multi-omics	ACPA-negative vs. control	top60	0.85	0.0559017	0.847439	0.104189	0.875	0.0883883	0.825	0.142522	0.175	0.142522	0.125	0.0883883	0.879762	0.0798053	0.7132	0.106307	0.854794	0.0517628	0.904687	0.0699644	33	7	5	35
109	Multi-omics	ACPA-negative vs. control	top70	0.85	0.0559017	0.898413	0.0982333	0.8	0.0684653	0.9	0.104583	0.1	0.104583	0.2	0.0684653	0.820317	0.050225	0.709267	0.115059	0.842801	0.0557607	0.892188	0.0888017	36	4	8	32
109	Multi-omics	ACPA-negative vs. control	top100	0.85	0.071261	0.870455	0.130953	0.85	0.104583	0.85	0.16298	0.15	0.16298	0.15	0.104583	0.862778	0.0952903	0.716143	0.141881	0.851516	0.0664667	0.934375	0.0460871	34	6	6	34
110	Proteomics	ACPA-negative vs. control	top50	0.85	0.0559017	0.942857	0.0782461	0.75	0.0883883	0.95	0.0684653	0.05	0.0684653	0.25	0.0883883	0.794343	0.0591992	0.718119	0.108972	0.831941	0.064978	0.871875	0.0470699	38	2	10	30
110	Multi-omics	ACPA-negative vs. control	top100	0.85	0.113537	0.855556	0.132346	0.85	0.104583	0.85	0.136931	0.15	0.136931	0.15	0.104583	0.849206	0.104953	0.702372	0.228021	0.851373	0.111955	0.901563	0.0865743	34	6	6	34
111	Multi-omics	ACPA-negative vs. control	top60	0.85	0.113537	0.861429	0.138652	0.85	0.104583	0.85	0.16298	0.15	0.16298	0.15	0.104583	0.85	0.0993808	0.705651	0.224473	0.852222	0.108554	0.909375	0.076267	34	6	6	34
112	Multi-omics	ACPA-negative vs. control	top50	0.85	0.0947859	0.867857	0.0889279	0.825	0.111803	0.875	0.0883883	0.125	0.0883883	0.175	0.111803	0.836111	0.10319	0.701976	0.188611	0.845	0.0974679	0.910937	0.0706589	35	5	7	33
112	Multi-omics	ACPA-negative vs. control	top_1_percent	0.85	0.0947859	0.865	0.138744	0.85	0.0559017	0.85	0.16298	0.15	0.16298	0.15	0.0559017	0.847222	0.0589256	0.706046	0.188557	0.853889	0.0861022	0.90625	0.0929326	34	6	6	34
113	Proteomics	ACPA-negative vs. control	top_1_percent	0.85	0.0947859	0.851984	0.0979444	0.85	0.104583	0.85	0.104583	0.15	0.104583	0.15	0.104583	0.851984	0.0979444	0.701976	0.188611	0.849706	0.0952959	0.89375	0.0708745	34	6	6	34
114	Metabolomics	ACPA-negative vs. control	top_20_percent	0.85	0.104583	0.864762	0.141485	0.85	0.104583	0.85	0.16298	0.15	0.16298	0.15	0.104583	0.853968	0.11077	0.709267	0.212096	0.852288	0.0982916	0.907813	0.0863626	34	6	6	34
114	Multi-omics	ACPA-negative vs. control	top60	0.85	0.071261	0.871429	0.0887484	0.825	0.0684653	0.875	0.0883883	0.125	0.0883883	0.175	0.0684653	0.833333	0.0644001	0.702372	0.144026	0.846667	0.0718312	0.884375	0.10102	35	5	7	33
115	Multi-omics	ACPA-negative vs. control	top80	0.85	0.0947859	0.857857	0.106558	0.85	0.104583	0.85	0.136931	0.15	0.136931	0.15	0.104583	0.852778	0.0919188	0.705256	0.184315	0.850556	0.0912955	0.909375	0.0951394	34	6	6	34
115	Multi-omics	ACPA-negative vs. control	top200	0.85	0.0947859	0.858333	0.120041	0.85	0.0559017	0.85	0.136931	0.15	0.136931	0.15	0.0559017	0.845635	0.0736723	0.701976	0.189922	0.852843	0.085949	0.89375	0.142093	34	6	6	34
116	Multi-omics	ACPA-negative vs. control	top50	0.85	0.071261	0.880556	0.118504	0.825	0.0684653	0.875	0.125	0.125	0.125	0.175	0.0684653	0.834206	0.057968	0.707291	0.146459	0.847801	0.0676332	0.90625	0.0617632	35	5	7	33
116	Multi-omics	ACPA-negative vs. control	top70	0.85	0.0947859	0.876984	0.118981	0.825	0.111803	0.875	0.125	0.125	0.125	0.175	0.111803	0.836984	0.0992724	0.706896	0.190489	0.846134	0.0944418	0.934375	0.0616643	35	5	7	33
117	Multi-omics	ACPA-positive vs. control	top70	0.85	0.0559017	0.911111	0.121716	0.8	0.111803	0.9	0.136931	0.1	0.136931	0.2	0.111803	0.826089	0.0638706	0.718119	0.108972	0.841353	0.0603048	0.934375	0.0519986	36	4	8	32
117	Multi-omics	ACPA-negative vs. control	top300	0.85	0.104583	0.88254	0.136821	0.825	0.111803	0.875	0.153093	0.125	0.153093	0.175	0.111803	0.83619	0.110898	0.709267	0.212096	0.847507	0.0981675	0.889062	0.103997	35	5	7	33
117	Multi-omics	ACPA-negative vs. control	top_10_percent	0.85	0.174553	0.860317	0.18216	0.85	0.16298	0.85	0.205396	0.15	0.205396	0.15	0.16298	0.847619	0.179793	0.703953	0.350181	0.852549	0.164883	0.860938	0.15052	34	6	6	34
118	Multi-omics	ACPA-negative vs. control	top50	0.85	0.071261	0.874206	0.0891048	0.825	0.111803	0.875	0.0883883	0.125	0.0883883	0.175	0.111803	0.840556	0.100493	0.707291	0.146459	0.844664	0.0730527	0.9375	0.0689981	35	5	7	33
118	Multi-omics	ACPA-negative vs. control	top_1_percent	0.85	0.0947859	0.88355	0.117007	0.825	0.167705	0.875	0.153093	0.125	0.153093	0.175	0.167705	0.855556	0.136987	0.719027	0.182372	0.842707	0.104002	0.910937	0.0786312	35	5	7	33
119	Multi-omics	ACPA-positive vs. control	top50	0.85	0.0947859	0.892857	0.117776	0.8	0.111803	0.9	0.104583	0.1	0.104583	0.2	0.111803	0.821111	0.0931405	0.706896	0.191786	0.841429	0.101845	0.882812	0.0662913	36	4	8	32
119	Multi-omics	ACPA-positive vs. control	top_1_percent	0.85	0.0947859	0.895556	0.145636	0.825	0.142522	0.875	0.176777	0.125	0.176777	0.175	0.142522	0.84355	0.100228	0.719027	0.182372	0.845536	0.0933967	0.914062	0.0703125	35	5	7	33
119	Multi-omics	ACPA-negative vs. control	top300	0.85	0.129603	0.883333	0.162447	0.825	0.111803	0.875	0.176777	0.125	0.176777	0.175	0.111803	0.830635	0.115169	0.706896	0.260829	0.849272	0.122742	0.90625	0.104378	35	5	7	33
120	Multi-omics	ACPA-negative vs. control	top70	0.85	0.071261	0.818333	0.0609088	0.9	0.104583	0.8	0.0684653	0.2	0.0684653	0.1	0.104583	0.896429	0.105946	0.707291	0.146459	0.855719	0.0724356	0.939063	0.0590865	32	8	4	36
121	Multi-omics	ACPA-negative vs. control	top100	0.85	0.0947859	0.841883	0.10944	0.875	0.125	0.825	0.142522	0.175	0.142522	0.125	0.125	0.880556	0.118504	0.710828	0.185397	0.853421	0.094378	0.914062	0.0804346	33	7	5	35
121	Multi-omics	RA vs. control	top50	0.85	0.0812233	0.850717	0.0838029	0.95	0.0522913	0.65	0.223607	0.35	0.223607	0.05	0.0522913	0.877857	0.125163	0.656181	0.189299	0.895538	0.0545192	0.920312	0.060427	26	14	4	76
122	Metabolomics	ACPA-negative vs. control	top200	0.85	0.0559017	0.820317	0.050225	0.9	0.104583	0.8	0.0684653	0.2	0.0684653	0.1	0.104583	0.898413	0.0982333	0.709267	0.115059	0.855425	0.0582661	0.93125	0.0670693	32	8	4	36
122	Metabolomics	ACPA-negative vs. control	top_10_percent	0.85	0.0838525	0.860635	0.107295	0.85	0.104583	0.85	0.136931	0.15	0.136931	0.15	0.104583	0.855556	0.0929622	0.708023	0.165372	0.850458	0.0798007	0.921875	0.0796722	34	6	6	34
122	Multi-omics	ACPA-negative vs. control	top60	0.85	0.0559017	0.85754	0.0912742	0.85	0.0559017	0.85	0.104583	0.15	0.104583	0.15	0.0559017	0.85119	0.0431519	0.704348	0.112054	0.851078	0.0535374	0.892188	0.0645182	34	6	6	34
122	Multi-omics	ACPA-negative vs. control	top70	0.85	0.104583	0.835	0.105475	0.875	0.125	0.825	0.111803	0.175	0.111803	0.125	0.125	0.875	0.125	0.704919	0.210917	0.852778	0.105592	0.915625	0.0787863	33	7	5	35
122	Multi-omics	ACPA-negative vs. control	top80	0.85	0.0947859	0.89	0.151658	0.825	0.0684653	0.875	0.176777	0.125	0.176777	0.175	0.0684653	0.832222	0.0596285	0.710966	0.190303	0.850317	0.0853748	0.910937	0.0693511	35	5	7	33
123	Multi-omics	ACPA-negative vs. control	top60	0.85	0.113537	0.833333	0.109361	0.875	0.125	0.825	0.111803	0.175	0.111803	0.125	0.125	0.871429	0.125255	0.702372	0.228021	0.852941	0.113436	0.915625	0.0778119	33	7	5	35
123	Multi-omics	ACPA-negative vs. control	top70	0.85	0.0838525	0.854762	0.0989521	0.85	0.104583	0.85	0.104583	0.15	0.104583	0.15	0.104583	0.854762	0.0989521	0.704743	0.170214	0.849608	0.0843468	0.9	0.0785924	34	6	6	34
124	Multi-omics	ACPA-positive vs. control	top80	0.85	0.104583	0.89	0.151658	0.825	0.111803	0.875	0.176777	0.125	0.176777	0.175	0.111803	0.836667	0.0960324	0.713118	0.208554	0.848413	0.0972182	0.90625	0.0683315	35	5	7	33
124	Multi-omics	ACPA-negative vs. control	top70	0.85	0.113537	0.871429	0.125255	0.825	0.111803	0.875	0.125	0.125	0.125	0.175	0.111803	0.833333	0.109361	0.702372	0.228021	0.846667	0.113896	0.915625	0.075624	35	5	7	33
124	Multi-omics	ACPA-negative vs. control	top_5_percent	0.85	0.0947859	0.843333	0.122105	0.875	0.0883883	0.825	0.142522	0.175	0.142522	0.125	0.0883883	0.870635	0.101921	0.706896	0.191786	0.855621	0.0870613	0.896875	0.136372	33	7	5	35
125	Multi-omics	ACPA-negative vs. control	top_1_percent	0.85	0.156874	0.866667	0.191848	0.875	0.0883883	0.825	0.273861	0.175	0.273861	0.125	0.0883883	0.855556	0.106502	0.710502	0.302003	0.863333	0.130384	0.926562	0.0689096	33	7	5	35
125	Multi-omics	RA vs. control	top60	0.85	0.0559017	0.839756	0.0513765	0.9625	0.0559017	0.625	0.153093	0.375	0.153093	0.0375	0.0559017	0.914286	0.127775	0.661616	0.129736	0.895581	0.0379897	0.936719	0.0504345	25	15	3	77
126	Multi-omics	ACPA-negative vs. control	top100	0.85	0.0838525	0.866984	0.133533	0.85	0.0559017	0.85	0.16298	0.15	0.16298	0.15	0.0559017	0.849206	0.0462774	0.708023	0.165372	0.853595	0.0745671	0.928125	0.0473285	34	6	6	34
126	Multi-omics	ACPA-negative vs. control	top200	0.85	0.0947859	0.908333	0.145535	0.8	0.0684653	0.9	0.16298	0.1	0.16298	0.2	0.0684653	0.815635	0.0700909	0.711815	0.193476	0.8457	0.0841857	0.903125	0.0816771	36	4	8	32
127	Multi-omics	ACPA-negative vs. control	top50	0.85	0.0559017	0.904762	0.0958972	0.8	0.142522	0.9	0.104583	0.1	0.104583	0.2	0.142522	0.832439	0.104627	0.718119	0.108972	0.838216	0.0659435	0.91875	0.0638526	36	4	8	32
128	Multi-omics	ACPA-negative vs. control	top_1_percent	0.85	0.0947859	0.836111	0.129696	0.9	0.104583	0.8	0.189572	0.2	0.189572	0.1	0.104583	0.902778	0.103935	0.718237	0.174691	0.859902	0.083505	0.914062	0.0587238	32	8	4	36
131	Multi-omics	ACPA-negative vs. control	top80	0.85	0.129603	0.877273	0.172787	0.85	0.104583	0.85	0.223607	0.15	0.223607	0.15	0.104583	0.847778	0.0987265	0.712207	0.252597	0.855464	0.114183	0.910937	0.0684653	34	6	6	34
133	Multi-omics	ACPA-negative vs. control	top90	0.85	0.0838525	0.882857	0.124704	0.825	0.0684653	0.875	0.153093	0.125	0.153093	0.175	0.0684653	0.833333	0.0555556	0.708023	0.165372	0.848889	0.0776189	0.925	0.0657365	35	5	7	33
133	Multi-omics	RA vs. control	top50	0.85	0.0697217	0.847446	0.0638254	0.95	0.0522913	0.65	0.16298	0.35	0.16298	0.05	0.0522913	0.87	0.120416	0.654726	0.168026	0.894654	0.0480034	0.899219	0.061292	26	14	4	76
134	Multi-omics	ACPA-negative vs. control	top200	0.85	0.129603	0.877273	0.172787	0.85	0.104583	0.85	0.223607	0.15	0.223607	0.15	0.104583	0.847778	0.0987265	0.712207	0.252597	0.855464	0.114183	0.914062	0.0934239	34	6	6	34
134	Multi-omics	ACPA-negative vs. control	top800	0.85	0.104583	0.860606	0.155569	0.875	0.0883883	0.825	0.209165	0.175	0.209165	0.125	0.0883883	0.869206	0.0824908	0.714578	0.201808	0.858405	0.0843517	0.882812	0.0802447	33	7	5	35
135	Multi-omics	ACPA-positive vs. control	top70	0.85	0.071261	0.895556	0.145636	0.825	0.0684653	0.875	0.176777	0.125	0.176777	0.175	0.0684653	0.835873	0.0382207	0.71549	0.142865	0.849785	0.0569276	0.876563	0.0522329	35	5	7	33
135	Multi-omics	ACPA-negative vs. control	top50	0.85	0.071261	0.896429	0.105946	0.8	0.0684653	0.9	0.104583	0.1	0.104583	0.2	0.0684653	0.818333	0.0609088	0.707291	0.146459	0.843095	0.0705019	0.895312	0.0768648	36	4	8	32
136	Multi-omics	ACPA-positive vs. control	top100	0.85	0.104583	0.88	0.164317	0.85	0.104583	0.85	0.205396	0.15	0.205396	0.15	0.104583	0.853333	0.083666	0.716398	0.204453	0.853968	0.0907681	0.920312	0.0778119	34	6	6	34
136	Multi-omics	ACPA-negative vs. control	top70	0.85	0.071261	0.873095	0.0763001	0.825	0.142522	0.875	0.0883883	0.125	0.0883883	0.175	0.142522	0.848333	0.114389	0.71057	0.140728	0.842302	0.086174	0.910937	0.0736201	35	5	7	33
136	Multi-omics	ACPA-negative vs. control	top90	0.85	0.0342327	0.876984	0.0796498	0.825	0.0684653	0.875	0.0883883	0.125	0.0883883	0.175	0.0684653	0.836984	0.045194	0.706896	0.0709639	0.846134	0.0332679	0.915625	0.0525242	35	5	7	33
137	Multi-omics	ACPA-negative vs. control	top60	0.85	0.0947859	0.851984	0.0979444	0.85	0.104583	0.85	0.104583	0.15	0.104583	0.15	0.104583	0.851984	0.0979444	0.701976	0.188611	0.849706	0.0952959	0.909375	0.0837068	34	6	6	34
137	Multi-omics	RA vs. control	top70	0.85	0.0631906	0.850553	0.072829	0.95	0.0522913	0.65	0.205396	0.35	0.205396	0.05	0.0522913	0.885	0.114018	0.65927	0.148214	0.895137	0.0408648	0.932031	0.0259993	26	14	4	76
138	Multi-omics	ACPA-negative vs. control	top60	0.85	0.129603	0.858333	0.149071	0.85	0.104583	0.85	0.16298	0.15	0.16298	0.15	0.104583	0.845635	0.115066	0.701976	0.259462	0.852843	0.123287	0.901563	0.1024	34	6	6	34
139	Multi-omics	ACPA-negative vs. control	top80	0.85	0.0559017	0.873413	0.0801597	0.825	0.0684653	0.875	0.0883883	0.125	0.0883883	0.175	0.0684653	0.835317	0.0537182	0.704348	0.112054	0.846373	0.0574551	0.920312	0.0450152	35	5	7	33
141	Multi-omics	ACPA-negative vs. control	top60	0.85	0.113537	0.855556	0.132346	0.85	0.104583	0.85	0.136931	0.15	0.136931	0.15	0.104583	0.849206	0.104953	0.702372	0.228021	0.851373	0.111955	0.915625	0.071261	34	6	6	34
141	Multi-omics	ACPA-negative vs. control	top_1_percent	0.85	0.121835	0.87013	0.148927	0.85	0.104583	0.85	0.205396	0.15	0.205396	0.15	0.104583	0.848889	0.0960967	0.709264	0.234409	0.854035	0.108591	0.926562	0.0638526	34	6	6	34
142	Multi-omics	ACPA-negative vs. control	top50	0.85	0.104583	0.865	0.138744	0.85	0.104583	0.85	0.16298	0.15	0.16298	0.15	0.104583	0.851667	0.0947218	0.708199	0.207026	0.851984	0.0979444	0.917188	0.0756644	34	6	6	34
142	Multi-omics	ACPA-negative vs. control	top60	0.85	0.0947859	0.851984	0.0979444	0.85	0.104583	0.85	0.104583	0.15	0.104583	0.15	0.104583	0.851984	0.0979444	0.701976	0.188611	0.849706	0.0952959	0.895312	0.0884919	34	6	6	34
142	Multi-omics	ACPA-negative vs. control	top90	0.85	0.0947859	0.883333	0.136295	0.825	0.0684653	0.875	0.153093	0.125	0.153093	0.175	0.0684653	0.830635	0.0738337	0.706896	0.191786	0.849272	0.0851656	0.895312	0.0865743	35	5	7	33
142	Multi-omics	ACPA-negative vs. control	top_1_percent	0.85	0.0838525	0.87619	0.137189	0.85	0.104583	0.85	0.205396	0.15	0.205396	0.15	0.104583	0.866667	0.0929622	0.720213	0.149168	0.853333	0.0730297	0.91875	0.0782421	34	6	6	34
143	Multi-omics	ACPA-positive vs. control	top60	0.85	0.0947859	0.867677	0.126485	0.85	0.16298	0.85	0.16298	0.15	0.16298	0.15	0.16298	0.871429	0.130149	0.719027	0.182372	0.847413	0.102102	0.904687	0.0699644	34	6	6	34
143	Metabolomics	ACPA-negative vs. control	top_10_percent	0.85	0.0947859	0.869444	0.0908635	0.825	0.142522	0.875	0.0883883	0.125	0.0883883	0.175	0.142522	0.842778	0.119244	0.706046	0.188557	0.842759	0.104927	0.904687	0.0960652	35	5	7	33
143	Multi-omics	ACPA-negative vs. control	top900	0.85	0.210097	0.833333	0.20787	0.9	0.16298	0.8	0.259206	0.2	0.259206	0.1	0.16298	0.871429	0.216654	0.702372	0.420706	0.864052	0.186898	0.879687	0.194341	32	8	4	36
143	Multi-omics	ACPA-negative vs. control	top_1_percent	0.85	0.071261	0.845556	0.113322	0.875	0	0.825	0.142522	0.175	0.142522	0.125	0	0.865873	0.0213973	0.705651	0.13834	0.856928	0.058888	0.925	0.0807376	33	7	5	35
144	Multi-omics	ACPA-negative vs. control	top80	0.85	0.071261	0.840556	0.100493	0.875	0.0883883	0.825	0.111803	0.175	0.111803	0.125	0.0883883	0.874206	0.0891048	0.707291	0.146459	0.85415	0.0701719	0.923438	0.0649895	33	7	5	35
145	Multi-omics	ACPA-positive vs. control	top70	0.85	0.0947859	0.895556	0.145636	0.825	0.142522	0.875	0.176777	0.125	0.176777	0.175	0.142522	0.84355	0.100228	0.719027	0.182372	0.845536	0.0933967	0.929688	0.0491008	35	5	7	33
145	Multi-omics	ACPA-negative vs. control	top70	0.85	0.113537	0.871429	0.125255	0.825	0.111803	0.875	0.125	0.125	0.125	0.175	0.111803	0.833333	0.109361	0.702372	0.228021	0.846667	0.113896	0.907813	0.0768251	35	5	7	33
145	Multi-omics	ACPA-negative vs. control	top90	0.85	0.104583	0.865	0.138744	0.85	0.104583	0.85	0.16298	0.15	0.16298	0.15	0.104583	0.851667	0.0947218	0.708199	0.207026	0.851984	0.0979444	0.917188	0.0664292	34	6	6	34
146	Multi-omics	ACPA-negative vs. control	top60	0.85	0.0559017	0.863889	0.0923376	0.85	0.136931	0.85	0.104583	0.15	0.104583	0.15	0.136931	0.863312	0.0966993	0.7132	0.106307	0.846493	0.0648107	0.93125	0.0516453	34	6	6	34
146	Multi-omics	ACPA-negative vs. control	top100	0.85	0.0559017	0.863312	0.0966993	0.85	0.104583	0.85	0.136931	0.15	0.136931	0.15	0.104583	0.863889	0.0923376	0.7132	0.106307	0.850088	0.0561955	0.91875	0.0721547	34	6	6	34
146	Multi-omics	ACPA-negative vs. control	top1000	0.85	0.0947859	0.843333	0.122105	0.875	0.0883883	0.825	0.142522	0.175	0.142522	0.125	0.0883883	0.870635	0.101921	0.706896	0.191786	0.855621	0.0870613	0.857812	0.128182	33	7	5	35
146	Multi-omics	ACPA-negative vs. control	top_1_percent	0.85	0.0947859	0.841883	0.10944	0.875	0.125	0.825	0.142522	0.175	0.142522	0.125	0.125	0.880556	0.118504	0.710828	0.185397	0.853421	0.094378	0.923438	0.0575161	33	7	5	35
147	Multi-omics	ACPA-positive vs. control	top_1_percent	0.85	0.0559017	0.916883	0.122726	0.8	0.142522	0.9	0.16298	0.1	0.16298	0.2	0.142522	0.838788	0.107427	0.726971	0.101564	0.840362	0.0624841	0.939063	0.0659219	36	4	8	32
147	Multi-omics	ACPA-negative vs. control	top70	0.85	0.0838525	0.866984	0.133533	0.85	0.0559017	0.85	0.16298	0.15	0.16298	0.15	0.0559017	0.849206	0.0462774	0.708023	0.165372	0.853595	0.0745671	0.93125	0.0677484	34	6	6	34
147	Multi-omics	ACPA-negative vs. control	top_1_percent	0.85	0.0838525	0.87619	0.137189	0.85	0.104583	0.85	0.205396	0.15	0.205396	0.15	0.104583	0.866667	0.0929622	0.720213	0.149168	0.853333	0.0730297	0.921875	0.0509313	34	6	6	34
147	Multi-omics	RA vs. control	top80	0.85	0.0559017	0.837154	0.076586	0.975	0.0342327	0.6	0.223607	0.4	0.223607	0.025	0.0342327	0.946429	0.0736269	0.664009	0.124262	0.898121	0.0321881	0.925781	0.0570098	24	16	2	78
148	Multi-omics	ACPA-negative vs. control	top80	0.85	0.0559017	0.888312	0.114919	0.825	0.111803	0.875	0.153093	0.125	0.153093	0.175	0.111803	0.848889	0.0960967	0.718119	0.108972	0.846516	0.0547657	0.9	0.0638047	35	5	7	33
148	Multi-omics	ACPA-negative vs. control	top90	0.85	0.104583	0.89	0.151658	0.825	0.111803	0.875	0.176777	0.125	0.176777	0.175	0.111803	0.836667	0.0960324	0.713118	0.208554	0.848413	0.0972182	0.926562	0.07526	35	5	7	33
149	Multi-omics	ACPA-negative vs. control	top90	0.85	0.0838525	0.866883	0.131042	0.85	0.104583	0.85	0.16298	0.15	0.16298	0.15	0.104583	0.861111	0.100154	0.713595	0.166461	0.851754	0.0812955	0.929688	0.0698771	34	6	6	34
149	Multi-omics	RA vs. control	top70	0.85	0.0475073	0.86415	0.0531068	0.925	0.0684653	0.7	0.142522	0.3	0.142522	0.075	0.0684653	0.848413	0.140198	0.664562	0.113266	0.891355	0.0344039	0.940625	0.0376097	28	12	6	74
150	Multi-omics	ACPA-negative vs. control	top200	0.85	0.0947859	0.89	0.151658	0.825	0.0684653	0.875	0.176777	0.125	0.176777	0.175	0.0684653	0.832222	0.0596285	0.710966	0.190303	0.850317	0.0853748	0.920312	0.0647543	35	5	7	33
151	Multi-omics	ACPA-positive vs. control	top70	0.85	0.0342327	0.905556	0.0949131	0.8	0.111803	0.9	0.104583	0.1	0.104583	0.2	0.111803	0.826883	0.063622	0.715747	0.0610301	0.839981	0.0447868	0.904687	0.0536736	36	4	8	32
152	Multi-omics	ACPA-negative vs. control	top50	0.85	0.071261	0.874206	0.0891048	0.825	0.111803	0.875	0.0883883	0.125	0.0883883	0.175	0.111803	0.840556	0.100493	0.707291	0.146459	0.844664	0.0730527	0.90625	0.0819382	35	5	7	33
152	Multi-omics	ACPA-negative vs. control	top80	0.85	0.0838525	0.84101	0.147795	0.9	0.0559017	0.8	0.189572	0.2	0.189572	0.1	0.0559017	0.893651	0.0638877	0.716875	0.161282	0.862016	0.0691846	0.9125	0.0670693	32	8	4	36
153	Multi-omics	ACPA-positive vs. control	top70	0.85	0.0947859	0.922222	0.108298	0.775	0.16298	0.925	0.111803	0.075	0.111803	0.225	0.16298	0.816883	0.119509	0.719027	0.182372	0.832838	0.108075	0.904687	0.0635651	37	3	9	31
153	Multi-omics	ACPA-negative vs. control	top80	0.85	0.0947859	0.866883	0.131042	0.85	0.136931	0.85	0.16298	0.15	0.16298	0.15	0.136931	0.865556	0.124002	0.715747	0.187015	0.84985	0.0936926	0.9375	0.0594982	34	6	6	34
153	Multi-omics	ACPA-negative vs. control	top90	0.85	0.0559017	0.85119	0.0431519	0.85	0.104583	0.85	0.0559017	0.15	0.0559017	0.15	0.104583	0.85754	0.0912742	0.704348	0.112054	0.847941	0.0604517	0.917188	0.0664292	34	6	6	34
153	Multi-omics	ACPA-negative vs. control	top100	0.85	0.0342327	0.841883	0.0645341	0.875	0.0883883	0.825	0.111803	0.175	0.111803	0.125	0.0883883	0.880556	0.0789348	0.710828	0.0558742	0.853421	0.0330863	0.914062	0.0669782	33	7	5	35
154	Metabolomics	ACPA-negative vs. control	top600	0.85	0.0838525	0.892857	0.107143	0.8	0.0684653	0.9	0.104583	0.1	0.104583	0.2	0.0684653	0.816667	0.0668977	0.704743	0.170214	0.843333	0.0846562	0.896875	0.0934892	36	4	8	32
154	Multi-omics	ACPA-negative vs. control	top60	0.85	0.0559017	0.873413	0.0801597	0.825	0.0684653	0.875	0.0883883	0.125	0.0883883	0.175	0.0684653	0.835317	0.0537182	0.704348	0.112054	0.846373	0.0574551	0.903125	0.070008	35	5	7	33
155	Multi-omics	ACPA-negative vs. control	top70	0.85	0.113537	0.845455	0.141385	0.875	0.125	0.825	0.167705	0.175	0.167705	0.125	0.125	0.877778	0.125154	0.711223	0.22535	0.855088	0.111105	0.909375	0.0591381	33	7	5	35
156	Multi-omics	ACPA-negative vs. control	top50	0.85	0.071261	0.883333	0.118504	0.825	0.111803	0.875	0.125	0.125	0.125	0.175	0.111803	0.841429	0.0964153	0.71221	0.148649	0.845798	0.0689703	0.88125	0.075422	35	5	7	33
157	Multi-omics	ACPA-negative vs. control	top60	0.85	0.0838525	0.876984	0.118981	0.825	0.0684653	0.875	0.125	0.125	0.125	0.175	0.0684653	0.83254	0.0647446	0.704743	0.170214	0.848039	0.0822654	0.9	0.0847575	35	5	7	33
157	Multi-omics	RA vs. control	top80	0.85	0.0756913	0.851358	0.0841761	0.95	0.0522913	0.65	0.223607	0.35	0.223607	0.05	0.0522913	0.883333	0.136295	0.658649	0.180218	0.895536	0.0499979	0.910937	0.0466629	26	14	4	76
158	Metabolomics	ACPA-negative vs. control	top200	0.85	0.0947859	0.854444	0.0957749	0.85	0.16298	0.85	0.104583	0.15	0.104583	0.15	0.16298	0.867778	0.139133	0.710966	0.190303	0.845537	0.106171	0.904687	0.0856529	34	6	6	34
158	Multi-omics	ACPA-negative vs. control	top50	0.85	0.0559017	0.904762	0.0958972	0.8	0.142522	0.9	0.104583	0.1	0.104583	0.2	0.142522	0.832439	0.104627	0.718119	0.108972	0.838216	0.0659435	0.921875	0.063709	36	4	8	32
158	Multi-omics	ACPA-negative vs. control	top70	0.85	0.113537	0.858413	0.133023	0.85	0.16298	0.85	0.136931	0.15	0.136931	0.15	0.16298	0.864762	0.141485	0.71142	0.228633	0.847246	0.120766	0.90625	0.0806241	34	6	6	34
159	Multi-omics	ACPA-negative vs. control	top80	0.85	0.136931	0.888095	0.18125	0.85	0.0559017	0.85	0.270994	0.15	0.270994	0.15	0.0559017	0.838889	0.0691661	0.712873	0.261031	0.86	0.106458	0.921875	0.0889047	34	6	6	34
160	Multi-omics	ACPA-positive vs. control	top50	0.85	0.071261	0.887121	0.11627	0.825	0.142522	0.875	0.153093	0.125	0.153093	0.175	0.142522	0.852778	0.111354	0.719422	0.135691	0.844373	0.0805339	0.898438	0.0568759	35	5	7	33
160	Multi-omics	ACPA-positive vs. control	top100	0.85	0.071261	0.915	0.131814	0.8	0.111803	0.9	0.16298	0.1	0.16298	0.2	0.111803	0.824899	0.0648591	0.719422	0.135691	0.842497	0.0690628	0.925	0.0844329	36	4	8	32
160	Multi-omics	ACPA-positive vs. control	top200	0.85	0.104583	0.902273	0.158196	0.825	0.111803	0.875	0.216506	0.125	0.216506	0.175	0.111803	0.83601	0.0711215	0.718511	0.196818	0.849548	0.0919799	0.884375	0.0744036	35	5	7	33
160	Multi-omics	ACPA-negative vs. control	top50	0.85	0.071261	0.840556	0.100493	0.875	0.0883883	0.825	0.111803	0.175	0.111803	0.125	0.0883883	0.874206	0.0891048	0.707291	0.146459	0.85415	0.0701719	0.926562	0.0633728	33	7	5	35
160	Multi-omics	ACPA-negative vs. control	top90	0.85	0.129603	0.852273	0.159091	0.875	0.0883883	0.825	0.209165	0.175	0.209165	0.125	0.0883883	0.862778	0.0952903	0.707287	0.251315	0.859035	0.114527	0.91875	0.0786312	33	7	5	35
160	Multi-omics	ACPA-negative vs. control	top100	0.85	0.0947859	0.865	0.138744	0.85	0.0559017	0.85	0.16298	0.15	0.16298	0.15	0.0559017	0.847222	0.0589256	0.706046	0.188557	0.853889	0.0861022	0.925	0.0657365	34	6	6	34
161	Multi-omics	ACPA-negative vs. control	top90	0.85	0.0947859	0.86	0.129422	0.85	0.104583	0.85	0.136931	0.15	0.136931	0.15	0.104583	0.855556	0.106502	0.707686	0.194587	0.851111	0.0940679	0.90625	0.0722392	34	6	6	34
162	Multi-omics	ACPA-positive vs. control	top70	0.85	0.0342327	0.946429	0.0736269	0.75	0.0883883	0.95	0.0684653	0.05	0.0684653	0.25	0.0883883	0.79601	0.0532177	0.720667	0.0653217	0.831703	0.0449357	0.901563	0.0300553	38	2	10	30
162	Multi-omics	ACPA-negative vs. control	top100	0.85	0.071261	0.854762	0.119686	0.875	0.0883883	0.825	0.189572	0.175	0.189572	0.125	0.0883883	0.883333	0.0789348	0.717842	0.1188	0.856667	0.0569478	0.915625	0.0630832	33	7	5	35
163	Multi-omics	ACPA-negative vs. control	top50	0.85	0.071261	0.883333	0.118504	0.825	0.111803	0.875	0.125	0.125	0.125	0.175	0.111803	0.841429	0.0964153	0.71221	0.148649	0.845798	0.0689703	0.9125	0.0701822	35	5	7	33
164	Multi-omics	ACPA-positive vs. control	top50	0.85	0.071261	0.901667	0.0936156	0.8	0.167705	0.9	0.104583	0.1	0.104583	0.2	0.167705	0.838232	0.124003	0.719422	0.135691	0.836148	0.0909181	0.8875	0.0965721	36	4	8	32
164	Multi-omics	ACPA-negative vs. control	top60	0.85	0.113537	0.871429	0.125255	0.825	0.111803	0.875	0.125	0.125	0.125	0.175	0.111803	0.833333	0.109361	0.702372	0.228021	0.846667	0.113896	0.90625	0.0817518	35	5	7	33
164	Multi-omics	ACPA-negative vs. control	top90	0.85	0.0838525	0.860635	0.107295	0.85	0.104583	0.85	0.136931	0.15	0.136931	0.15	0.104583	0.855556	0.0929622	0.708023	0.165372	0.850458	0.0798007	0.898438	0.0777334	34	6	6	34
164	Multi-omics	ACPA-negative vs. control	top200	0.85	0.071261	0.846429	0.109673	0.875	0.0883883	0.825	0.142522	0.175	0.142522	0.125	0.0883883	0.875	0.0821678	0.71057	0.140728	0.855	0.0645617	0.9125	0.0910081	33	7	5	35
164	Multi-omics	ACPA-negative vs. control	top_1_percent	0.85	0.071261	0.870455	0.130953	0.85	0.104583	0.85	0.16298	0.15	0.16298	0.15	0.104583	0.862778	0.0952903	0.716143	0.141881	0.851516	0.0664667	0.925	0.0628894	34	6	6	34
165	Multi-omics	ACPA-positive vs. control	top90	0.85	0.143886	0.902778	0.162565	0.8	0.189572	0.9	0.16298	0.1	0.16298	0.2	0.189572	0.830455	0.166791	0.716143	0.287455	0.83851	0.147777	0.914062	0.0980461	36	4	8	32
165	Multi-omics	ACPA-negative vs. control	top60	0.85	0.071261	0.871429	0.0887484	0.825	0.0684653	0.875	0.0883883	0.125	0.0883883	0.175	0.0684653	0.833333	0.0644001	0.702372	0.144026	0.846667	0.0718312	0.90625	0.0794804	35	5	7	33
166	Multi-omics	ACPA-positive vs. control	top50	0.85	0.0838525	0.85974	0.0964892	0.85	0.136931	0.85	0.136931	0.15	0.136931	0.15	0.136931	0.866667	0.121716	0.712804	0.161687	0.848421	0.0866745	0.920312	0.0630832	34	6	6	34
166	Multi-omics	ACPA-negative vs. control	top100	0.85	0.113537	0.838889	0.152651	0.9	0.104583	0.8	0.209165	0.2	0.209165	0.1	0.104583	0.899206	0.105424	0.717842	0.212987	0.861373	0.102468	0.91875	0.0578336	32	8	4	36
167	Multi-omics	ACPA-negative vs. control	top60	0.85	0.071261	0.905556	0.129696	0.8	0.0684653	0.9	0.136931	0.1	0.136931	0.2	0.0684653	0.819206	0.0543648	0.71221	0.148649	0.84423	0.0662961	0.921875	0.0625	36	4	8	32
168	Multi-omics	ACPA-negative vs. control	top_1_percent	0.85	0.0559017	0.872439	0.125311	0.85	0.104583	0.85	0.16298	0.15	0.16298	0.15	0.104583	0.864762	0.0875926	0.718119	0.108972	0.851222	0.0506236	0.917188	0.0756644	34	6	6	34
169	Multi-omics	ACPA-positive vs. control	top70	0.85	0.071261	0.925	0.111803	0.775	0.104583	0.925	0.111803	0.075	0.111803	0.225	0.104583	0.808232	0.0724166	0.716143	0.141881	0.836941	0.0763078	0.907813	0.0583066	37	3	9	31
169	Multi-omics	ACPA-negative vs. control	top70	0.85	0.113537	0.862121	0.131914	0.85	0.16298	0.85	0.16298	0.15	0.16298	0.15	0.16298	0.867778	0.139133	0.714503	0.221595	0.847945	0.120316	0.914062	0.0808131	34	6	6	34
169	Multi-omics	ACPA-negative vs. control	top80	0.85	0.121835	0.860317	0.144348	0.85	0.104583	0.85	0.16298	0.15	0.16298	0.15	0.104583	0.847619	0.109167	0.703953	0.243176	0.852549	0.115523	0.9	0.0791727	34	6	6	34
169	Multi-omics	ACPA-negative vs. control	top100	0.85	0.071261	0.886429	0.124037	0.825	0.0684653	0.875	0.153093	0.125	0.153093	0.175	0.0684653	0.835	0.0474504	0.71057	0.140728	0.848651	0.061902	0.914062	0.0574099	35	5	7	33
170	Multi-omics	ACPA-positive vs. control	top70	0.85	0.071261	0.9	0.141421	0.825	0.142522	0.875	0.176777	0.125	0.176777	0.175	0.142522	0.849899	0.102289	0.724342	0.13751	0.845275	0.0709505	0.909375	0.0525822	35	5	7	33
170	Multi-omics	ACPA-positive vs. control	top80	0.85	0.129603	0.92	0.178885	0.8	0.0684653	0.9	0.223607	0.1	0.223607	0.2	0.0684653	0.808889	0.091084	0.714245	0.260524	0.849524	0.109088	0.8875	0.0869261	36	4	8	32
170	Multi-omics	ACPA-negative vs. control	top200	0.85	0.104583	0.829257	0.108616	0.9	0.104583	0.8	0.167705	0.2	0.167705	0.1	0.104583	0.890556	0.106204	0.709659	0.200274	0.858839	0.0896735	0.904687	0.078398	32	8	4	36
171	Multi-omics	ACPA-positive vs. control	top80	0.85	0.143886	0.916667	0.186339	0.825	0.142522	0.875	0.279508	0.125	0.279508	0.175	0.142522	0.833232	0.111992	0.723878	0.271874	0.851941	0.120934	0.89375	0.106348	35	5	7	33
171	Multi-omics	ACPA-negative vs. control	top70	0.85	0.0342327	0.861984	0.0868533	0.85	0.104583	0.85	0.104583	0.15	0.104583	0.15	0.104583	0.861984	0.0868533	0.711815	0.0754121	0.848912	0.0366849	0.9125	0.0476498	34	6	6	34
171	Multi-omics	ACPA-negative vs. control	top200	0.85	0.071261	0.881429	0.114687	0.825	0.111803	0.875	0.125	0.125	0.125	0.175	0.111803	0.843333	0.101865	0.71221	0.148649	0.845873	0.0723233	0.8875	0.0776548	35	5	7	33
173	Multi-omics	ACPA-positive vs. control	top70	0.85	0.071261	0.908333	0.145535	0.825	0.142522	0.875	0.216506	0.125	0.216506	0.175	0.142522	0.858232	0.102299	0.731613	0.113875	0.846941	0.0644154	0.914062	0.0538439	35	5	7	33
173	Multi-omics	ACPA-negative vs. control	top100	0.85	0.129603	0.891667	0.180662	0.85	0.0559017	0.85	0.270994	0.15	0.270994	0.15	0.0559017	0.840556	0.0626572	0.715421	0.246095	0.859762	0.0956405	0.910937	0.0876255	34	6	6	34
173	Multi-omics	ACPA-negative vs. control	top_1_percent	0.85	0.113537	0.854762	0.148786	0.875	0.125	0.825	0.209165	0.175	0.209165	0.125	0.125	0.883333	0.118504	0.717842	0.212987	0.856667	0.105145	0.942187	0.0551321	33	7	5	35
174	Multi-omics	ACPA-negative vs. control	top50	0.85	0.071261	0.859206	0.0950521	0.85	0.136931	0.85	0.104583	0.15	0.104583	0.15	0.136931	0.865556	0.124002	0.71221	0.148649	0.847442	0.0747392	0.9125	0.0879384	34	6	6	34
175	Multi-omics	ACPA-negative vs. control	top50	0.85	0.071261	0.874206	0.0891048	0.825	0.111803	0.875	0.0883883	0.125	0.0883883	0.175	0.111803	0.840556	0.100493	0.707291	0.146459	0.844664	0.0730527	0.923438	0.0621081	35	5	7	33
175	Multi-omics	ACPA-negative vs. control	top300	0.85	0.104583	0.863889	0.144471	0.85	0.0559017	0.85	0.16298	0.15	0.16298	0.15	0.0559017	0.844841	0.0741384	0.704348	0.210481	0.854216	0.0947307	0.884375	0.0943018	34	6	6	34
177	Multi-omics	RA vs. control	top100	0.85	0.0559017	0.84735	0.086818	0.9625	0.0559017	0.625	0.25	0.375	0.25	0.0375	0.0559017	0.930556	0.101113	0.667464	0.12619	0.896948	0.0317928	0.898438	0.0840979	25	15	3	77
178	Multi-omics	ACPA-negative vs. control	top60	0.85	0.0947859	0.836111	0.10319	0.875	0.0883883	0.825	0.111803	0.175	0.111803	0.125	0.0883883	0.867857	0.0889279	0.701976	0.188611	0.854412	0.0927754	0.890625	0.0911086	33	7	5	35
179	Multi-omics	ACPA-positive vs. control	top70	0.85	0.0342327	0.920455	0.120797	0.8	0.142522	0.9	0.16298	0.1	0.16298	0.2	0.142522	0.840455	0.103358	0.729519	0.0514876	0.840124	0.041308	0.89375	0.0262621	36	4	8	32
179	Multi-omics	ACPA-negative vs. control	top70	0.85	0.0838525	0.866883	0.131042	0.85	0.104583	0.85	0.16298	0.15	0.16298	0.15	0.104583	0.861111	0.100154	0.713595	0.166461	0.851754	0.0812955	0.926562	0.0578336	34	6	6	34
179	Multi-omics	ACPA-negative vs. control	top100	0.85	0.113537	0.838889	0.152651	0.9	0.104583	0.8	0.209165	0.2	0.209165	0.1	0.104583	0.899206	0.105424	0.717842	0.212987	0.861373	0.102468	0.925	0.0601613	32	8	4	36
181	Multi-omics	ACPA-negative vs. control	top60	0.85	0.113537	0.855556	0.132346	0.85	0.104583	0.85	0.136931	0.15	0.136931	0.15	0.104583	0.849206	0.104953	0.702372	0.228021	0.851373	0.111955	0.910937	0.0768648	34	6	6	34
184	Multi-omics	ACPA-positive vs. control	top_1_percent	0.85	0.0947859	0.895556	0.145636	0.825	0.142522	0.875	0.176777	0.125	0.176777	0.175	0.142522	0.84355	0.100228	0.719027	0.182372	0.845536	0.0933967	0.917188	0.0682421	35	5	7	33
184	Proteomics	ACPA-negative vs. control	top80	0.85	0.0342327	0.851984	0.0421971	0.85	0.0559017	0.85	0.0559017	0.15	0.0559017	0.15	0.0559017	0.851984	0.0421971	0.701976	0.0657591	0.849706	0.0356204	0.884375	0.0688653	34	6	6	34
184	Multi-omics	ACPA-negative vs. control	top60	0.85	0.0838525	0.844762	0.113625	0.875	0.0883883	0.825	0.142522	0.175	0.142522	0.125	0.0883883	0.871429	0.0825549	0.708023	0.165372	0.855163	0.0767154	0.896875	0.0888017	33	7	5	35
184	Multi-omics	RA vs. control	top50	0.85	0.0372678	0.839444	0.0414066	0.9625	0.0559017	0.625	0.125	0.375	0.125	0.0375	0.0559017	0.916667	0.117851	0.663756	0.0857779	0.895261	0.0262991	0.897656	0.059267	25	15	3	77
185	Multi-omics	ACPA-negative vs. control	top_1_percent	0.85	0.0838525	0.882857	0.124704	0.825	0.0684653	0.875	0.153093	0.125	0.153093	0.175	0.0684653	0.833333	0.0555556	0.708023	0.165372	0.848889	0.0776189	0.917188	0.0540137	35	5	7	33
186	Multi-omics	ACPA-negative vs. control	top50	0.85	0.071261	0.870556	0.133443	0.85	0.0559017	0.85	0.16298	0.15	0.16298	0.15	0.0559017	0.850873	0.0352219	0.71057	0.140728	0.853357	0.0580536	0.914062	0.060009	34	6	6	34
186	Multi-omics	ACPA-negative vs. control	top90	0.85	0.0947859	0.89	0.151658	0.825	0.0684653	0.875	0.176777	0.125	0.176777	0.175	0.0684653	0.832222	0.0596285	0.710966	0.190303	0.850317	0.0853748	0.9	0.0882847	35	5	7	33
186	Multi-omics	ACPA-negative vs. control	top100	0.85	0.0947859	0.875	0.125	0.825	0.0684653	0.875	0.125	0.125	0.125	0.175	0.0684653	0.830556	0.0737551	0.702767	0.192775	0.848333	0.0928709	0.896875	0.105309	35	5	7	33
188	Multi-omics	ACPA-positive vs. control	top70	0.85	0.143886	0.92	0.178885	0.8	0.142522	0.9	0.223607	0.1	0.223607	0.2	0.142522	0.816566	0.131905	0.717783	0.284135	0.845275	0.131832	0.904687	0.0789797	36	4	8	32
188	Multi-omics	ACPA-negative vs. control	top70	0.85	0.071261	0.911429	0.133401	0.8	0.0684653	0.9	0.16298	0.1	0.16298	0.2	0.0684653	0.82	0.0433191	0.71549	0.142865	0.845079	0.060501	0.903125	0.0717305	36	4	8	32
188	Multi-omics	ACPA-negative vs. control	top80	0.85	0.104583	0.89	0.151658	0.825	0.111803	0.875	0.176777	0.125	0.176777	0.175	0.111803	0.836667	0.0960324	0.713118	0.208554	0.848413	0.0972182	0.910937	0.0811147	35	5	7	33
189	Proteomics	ACPA-negative vs. control	top_1_percent	0.85	0.0838525	0.844762	0.113625	0.875	0.0883883	0.825	0.142522	0.175	0.142522	0.125	0.0883883	0.871429	0.0825549	0.708023	0.165372	0.855163	0.0767154	0.9	0.0981083	33	7	5	35
189	Multi-omics	ACPA-negative vs. control	top_5_percent	0.85	0.16298	0.845	0.171756	0.875	0.125	0.825	0.209165	0.175	0.209165	0.125	0.125	0.858333	0.149071	0.70164	0.323139	0.858333	0.149071	0.915625	0.117629	33	7	5	35
190	Multi-omics	ACPA-negative vs. control	top100	0.85	0.0838525	0.882857	0.124704	0.825	0.0684653	0.875	0.153093	0.125	0.153093	0.175	0.0684653	0.833333	0.0555556	0.708023	0.165372	0.848889	0.0776189	0.901563	0.0818637	35	5	7	33
190	Multi-omics	ACPA-negative vs. control	top200	0.85	0.0838525	0.905556	0.129696	0.8	0.111803	0.9	0.136931	0.1	0.136931	0.2	0.111803	0.822439	0.0780057	0.713595	0.166461	0.841885	0.0877269	0.901563	0.109598	36	4	8	32
190	Multi-omics	ACPA-negative vs. control	top_1_percent	0.85	0.0838525	0.866984	0.133533	0.85	0.0559017	0.85	0.16298	0.15	0.16298	0.15	0.0559017	0.849206	0.0462774	0.708023	0.165372	0.853595	0.0745671	0.90625	0.0943988	34	6	6	34
191	Multi-omics	ACPA-negative vs. control	top400	0.85	0.104583	0.866667	0.144871	0.85	0.104583	0.85	0.16298	0.15	0.16298	0.15	0.104583	0.852063	0.106019	0.709267	0.212096	0.852213	0.0958576	0.901563	0.0908739	34	6	6	34
191	Multi-omics	ACPA-negative vs. control	top_1_percent	0.85	0.0838525	0.87619	0.137189	0.85	0.104583	0.85	0.205396	0.15	0.205396	0.15	0.104583	0.866667	0.0929622	0.720213	0.149168	0.853333	0.0730297	0.907813	0.0814526	34	6	6	34
191	Multi-omics	RA vs. control	top50	0.85	0.0559017	0.843141	0.0701928	0.9625	0.0559017	0.625	0.197642	0.375	0.197642	0.0375	0.0559017	0.915556	0.115897	0.662925	0.1347	0.896139	0.0350238	0.902344	0.0725554	25	15	3	77
193	Multi-omics	ACPA-negative vs. control	top60	0.85	0.113537	0.861429	0.138652	0.85	0.104583	0.85	0.16298	0.15	0.16298	0.15	0.104583	0.85	0.0993808	0.705651	0.224473	0.852222	0.108554	0.907813	0.0758255	34	6	6	34
193	Multi-omics	ACPA-negative vs. control	top80	0.85	0.113537	0.854762	0.148786	0.875	0.125	0.825	0.209165	0.175	0.209165	0.125	0.125	0.883333	0.118504	0.717842	0.212987	0.856667	0.105145	0.9	0.0979527	33	7	5	35
193	Multi-omics	ACPA-negative vs. control	top90	0.85	0.104583	0.873701	0.148751	0.85	0.0559017	0.85	0.205396	0.15	0.205396	0.15	0.0559017	0.846111	0.0531275	0.709659	0.200274	0.855702	0.0861047	0.90625	0.0726605	34	6	6	34
193	Multi-omics	ACPA-negative vs. control	top_1_percent	0.85	0.136931	0.866667	0.170273	0.875	0.0883883	0.825	0.259206	0.175	0.259206	0.125	0.0883883	0.86	0.0945384	0.712654	0.259303	0.861429	0.106827	0.915625	0.0778119	33	7	5	35
195	Metabolomics	ACPA-negative vs. control	top_20_percent	0.85	0.104583	0.84254	0.122368	0.875	0.125	0.825	0.142522	0.175	0.142522	0.125	0.125	0.87619	0.129148	0.709267	0.212096	0.853856	0.0999568	0.876563	0.125049	33	7	5	35
195	Multi-omics	ACPA-negative vs. control	top70	0.85	0.071261	0.880556	0.118504	0.825	0.0684653	0.875	0.125	0.125	0.125	0.175	0.0684653	0.834206	0.057968	0.707291	0.146459	0.847801	0.0676332	0.91875	0.0556829	35	5	7	33
196	Multi-omics	ACPA-positive vs. control	top70	0.85	0.104583	0.9	0.136931	0.8	0.111803	0.9	0.136931	0.1	0.136931	0.2	0.111803	0.82	0.103682	0.709839	0.212512	0.842857	0.102892	0.9125	0.0858309	36	4	8	32
196	Multi-omics	ACPA-negative vs. control	top50	0.85	0.0838525	0.876984	0.118981	0.825	0.0684653	0.875	0.125	0.125	0.125	0.175	0.0684653	0.83254	0.0647446	0.704743	0.170214	0.848039	0.0822654	0.9	0.0858309	35	5	7	33
196	Multi-omics	ACPA-negative vs. control	top90	0.85	0.0559017	0.863312	0.0966993	0.85	0.104583	0.85	0.136931	0.15	0.136931	0.15	0.104583	0.863889	0.0923376	0.7132	0.106307	0.850088	0.0561955	0.914062	0.0568759	34	6	6	34
197	Multi-omics	ACPA-negative vs. control	top100	0.85	0.121835	0.822222	0.126686	0.9	0.104583	0.8	0.142522	0.2	0.142522	0.1	0.104583	0.885714	0.119523	0.703953	0.243176	0.858824	0.114668	0.909375	0.0805484	32	8	4	36
198	Multi-omics	ACPA-negative vs. control	top_1_percent	0.85	0.0838525	0.867677	0.126485	0.85	0.136931	0.85	0.16298	0.15	0.16298	0.15	0.136931	0.866984	0.107974	0.716875	0.161282	0.849317	0.090923	0.889062	0.081265	34	6	6	34
199	Multi-omics	ACPA-negative vs. control	top80	0.85	0.113537	0.861429	0.138652	0.85	0.104583	0.85	0.16298	0.15	0.16298	0.15	0.104583	0.85	0.0993808	0.705651	0.224473	0.852222	0.108554	0.907813	0.069307	34	6	6	34
200	Multi-omics	ACPA-positive vs. control	top70	0.85	0.113537	0.908333	0.145535	0.8	0.142522	0.9	0.16298	0.1	0.16298	0.2	0.142522	0.823312	0.117839	0.715352	0.224309	0.841451	0.11192	0.90625	0.0597541	36	4	8	32
200	Multi-omics	ACPA-positive vs. control	top_1_percent	0.85	0.0947859	0.908333	0.145535	0.8	0.0684653	0.9	0.16298	0.1	0.16298	0.2	0.0684653	0.815635	0.0700909	0.711815	0.193476	0.8457	0.0841857	0.882812	0.0653641	36	4	8	32
200	Multi-omics	ACPA-negative vs. control	top70	0.85	0.0559017	0.84254	0.0938148	0.875	0.0883883	0.825	0.111803	0.175	0.111803	0.125	0.0883883	0.87619	0.0804685	0.709267	0.115059	0.853856	0.0554162	0.915625	0.053102	33	7	5	35
201	Multi-omics	ACPA-negative vs. control	top90	0.85	0.071261	0.861429	0.106827	0.85	0.0559017	0.85	0.136931	0.15	0.136931	0.15	0.0559017	0.85	0.0454317	0.705651	0.13834	0.852222	0.0630194	0.923438	0.0567147	34	6	6	34
202	Multi-omics	ACPA-negative vs. control	top70	0.85	0.0947859	0.841883	0.10944	0.875	0.125	0.825	0.142522	0.175	0.142522	0.125	0.125	0.880556	0.118504	0.710828	0.185397	0.853421	0.094378	0.910937	0.0772608	33	7	5	35
202	Multi-omics	ACPA-negative vs. control	top_1_percent	0.85	0.0947859	0.9	0.136931	0.8	0.0684653	0.9	0.136931	0.1	0.136931	0.2	0.0684653	0.815556	0.0699868	0.707686	0.194587	0.844762	0.0919276	0.907813	0.0635651	36	4	8	32
203	Multi-omics	ACPA-negative vs. control	top60	0.85	0.071261	0.880556	0.118504	0.825	0.0684653	0.875	0.125	0.125	0.125	0.175	0.0684653	0.834206	0.057968	0.707291	0.146459	0.847801	0.0676332	0.915625	0.0638047	35	5	7	33
203	Multi-omics	ACPA-negative vs. control	top70	0.85	0.071261	0.886429	0.124037	0.825	0.0684653	0.875	0.153093	0.125	0.153093	0.175	0.0684653	0.835	0.0474504	0.71057	0.140728	0.848651	0.061902	0.9125	0.0827535	35	5	7	33
204	Multi-omics	ACPA-positive vs. control	top70	0.85	0.0947859	0.927273	0.162623	0.8	0.0684653	0.9	0.223607	0.1	0.223607	0.2	0.0684653	0.817778	0.0397523	0.722045	0.183485	0.848321	0.0705126	0.910937	0.0531595	36	4	8	32
204	Multi-omics	ACPA-negative vs. control	top70	0.85	0.071261	0.873232	0.131221	0.85	0.136931	0.85	0.16298	0.15	0.16298	0.15	0.136931	0.87	0.120416	0.721062	0.143763	0.849513	0.0679638	0.9125	0.069746	34	6	6	34
205	Multi-omics	ACPA-positive vs. control	top60	0.85	0.071261	0.930556	0.101113	0.775	0.16298	0.925	0.111803	0.075	0.111803	0.225	0.16298	0.81754	0.0908723	0.722761	0.120954	0.831134	0.100191	0.914062	0.0555182	37	3	9	31
205	Proteomics	ACPA-negative vs. control	top60	0.85	0.0947859	0.852778	0.105592	0.85	0.104583	0.85	0.104583	0.15	0.104583	0.15	0.104583	0.852778	0.105592	0.702767	0.192775	0.849902	0.0947134	0.882812	0.119508	34	6	6	34
205	Multi-omics	ACPA-negative vs. control	top80	0.85	0.0838525	0.876984	0.118981	0.825	0.0684653	0.875	0.125	0.125	0.125	0.175	0.0684653	0.83254	0.0647446	0.704743	0.170214	0.848039	0.0822654	0.901563	0.0780468	35	5	7	33
207	Metabolomics	ACPA-negative vs. control	top_10_percent	0.85	0.0342327	0.851984	0.0421971	0.85	0.0559017	0.85	0.0559017	0.15	0.0559017	0.15	0.0559017	0.851984	0.0421971	0.701976	0.0657591	0.849706	0.0356204	0.903125	0.046417	34	6	6	34
208	Multi-omics	ACPA-positive vs. control	top90	0.85	0.0947859	0.908333	0.145535	0.8	0.0684653	0.9	0.16298	0.1	0.16298	0.2	0.0684653	0.815635	0.0700909	0.711815	0.193476	0.8457	0.0841857	0.920312	0.0613667	36	4	8	32
209	Multi-omics	ACPA-negative vs. control	top80	0.85	0.0947859	0.886429	0.124037	0.825	0.142522	0.875	0.153093	0.125	0.153093	0.175	0.142522	0.842677	0.104179	0.714108	0.180824	0.844402	0.0964469	0.896875	0.0744036	35	5	7	33
209	Multi-omics	ACPA-negative vs. control	top200	0.85	0.113537	0.879762	0.136801	0.825	0.111803	0.875	0.153093	0.125	0.153093	0.175	0.111803	0.833413	0.109412	0.7065	0.227194	0.847605	0.107723	0.90625	0.0790955	35	5	7	33
210	Multi-omics	ACPA-negative vs. control	top80	0.85	0.104583	0.864762	0.141485	0.85	0.104583	0.85	0.16298	0.15	0.16298	0.15	0.104583	0.853968	0.11077	0.709267	0.212096	0.852288	0.0982916	0.91875	0.0758658	34	6	6	34
211	Multi-omics	ACPA-negative vs. control	top60	0.85	0.0947859	0.867857	0.0889279	0.825	0.111803	0.875	0.0883883	0.125	0.0883883	0.175	0.111803	0.836111	0.10319	0.701976	0.188611	0.845	0.0974679	0.8875	0.0893499	35	5	7	33
211	Multi-omics	ACPA-negative vs. control	top100	0.85	0.071261	0.861429	0.106827	0.85	0.0559017	0.85	0.136931	0.15	0.136931	0.15	0.0559017	0.85	0.0454317	0.705651	0.13834	0.852222	0.0630194	0.910937	0.0748534	34	6	6	34
211	Multi-omics	ACPA-negative vs. control	top900	0.85	0.168866	0.861111	0.181886	0.85	0.136931	0.85	0.205396	0.15	0.205396	0.15	0.136931	0.842063	0.160117	0.701581	0.33822	0.854314	0.157418	0.878125	0.149217	34	6	6	34
211	Multi-omics	ACPA-negative vs. control	top_1_percent	0.85	0.121835	0.834343	0.156256	0.9	0.104583	0.8	0.189572	0.2	0.189572	0.1	0.104583	0.892063	0.118464	0.712804	0.240601	0.86097	0.112223	0.904687	0.0842157	32	8	4	36
212	Multi-omics	ACPA-negative vs. control	top70	0.85	0.0838525	0.83254	0.0647446	0.875	0.125	0.825	0.0684653	0.175	0.0684653	0.125	0.125	0.876984	0.118981	0.704743	0.170214	0.851176	0.0863424	0.914062	0.0597541	33	7	5	35
214	Multi-omics	ACPA-negative vs. control	top80	0.85	0.113537	0.851429	0.150034	0.875	0.0883883	0.825	0.189572	0.175	0.189572	0.125	0.0883883	0.866667	0.0842542	0.708931	0.220807	0.857778	0.10256	0.896875	0.104436	33	7	5	35
215	Multi-omics	ACPA-negative vs. control	top60	0.85	0.0559017	0.847439	0.104189	0.875	0.0883883	0.825	0.142522	0.175	0.142522	0.125	0.0883883	0.879762	0.0798053	0.7132	0.106307	0.854794	0.0517628	0.932813	0.0551321	33	7	5	35
215	Multi-omics	ACPA-negative vs. control	top70	0.85	0.0838525	0.844661	0.11066	0.875	0.125	0.825	0.142522	0.175	0.142522	0.125	0.125	0.883333	0.118504	0.713595	0.166461	0.853323	0.0833137	0.928125	0.0630832	33	7	5	35
215	Multi-omics	ACPA-negative vs. control	top100	0.85	0.129603	0.852273	0.159091	0.875	0.0883883	0.825	0.209165	0.175	0.209165	0.125	0.0883883	0.862778	0.0952903	0.707287	0.251315	0.859035	0.114527	0.9125	0.075422	33	7	5	35
215	Multi-omics	ACPA-negative vs. control	top200	0.85	0.0838525	0.876984	0.118981	0.825	0.0684653	0.875	0.125	0.125	0.125	0.175	0.0684653	0.83254	0.0647446	0.704743	0.170214	0.848039	0.0822654	0.925	0.0693511	35	5	7	33
215	Multi-omics	RA vs. control	top50	0.85	0.0864018	0.845673	0.100103	0.9625	0.0342327	0.625	0.25	0.375	0.25	0.0375	0.0342327	0.887778	0.113882	0.652988	0.213411	0.897657	0.056262	0.917969	0.0574099	25	15	3	77
216	Multi-omics	ACPA-positive vs. control	top70	0.85	0.0342327	0.915556	0.115897	0.8	0.142522	0.9	0.136931	0.1	0.136931	0.2	0.142522	0.836883	0.102167	0.725586	0.0689106	0.839187	0.0454261	0.901563	0.0268368	36	4	8	32
216	Multi-omics	ACPA-positive vs. control	top100	0.85	0.071261	0.873333	0.133703	0.85	0.104583	0.85	0.16298	0.15	0.16298	0.15	0.104583	0.858095	0.0829173	0.71549	0.142865	0.851354	0.0598389	0.90625	0.0509313	34	6	6	34
216	Multi-omics	ACPA-negative vs. control	top90	0.85	0.0342327	0.891883	0.113981	0.825	0.111803	0.875	0.153093	0.125	0.153093	0.175	0.111803	0.850556	0.0912955	0.720667	0.0653217	0.846278	0.028373	0.915625	0.0476498	35	5	7	33
218	Multi-omics	ACPA-positive vs. control	top50	0.85	0.113537	0.890556	0.106204	0.8	0.189572	0.9	0.104583	0.1	0.104583	0.2	0.189572	0.833701	0.132276	0.711811	0.217706	0.834211	0.139351	0.9125	0.0679732	36	4	8	32
218	Multi-omics	ACPA-negative vs. control	top50	0.85	0.071261	0.896429	0.105946	0.8	0.0684653	0.9	0.104583	0.1	0.104583	0.2	0.0684653	0.818333	0.0609088	0.707291	0.146459	0.843095	0.0705019	0.920312	0.073371	36	4	8	32
218	Multi-omics	RA vs. control	top100	0.85	0.0559017	0.837154	0.076586	0.975	0.0342327	0.6	0.223607	0.4	0.223607	0.025	0.0342327	0.946429	0.0736269	0.664009	0.124262	0.898121	0.0321881	0.917969	0.0583328	24	16	2	78
219	Multi-omics	ACPA-positive vs. control	top70	0.85	0.0947859	0.905556	0.129696	0.8	0.142522	0.9	0.136931	0.1	0.136931	0.2	0.142522	0.826883	0.108905	0.715747	0.187015	0.839981	0.0990876	0.89375	0.0657365	36	4	8	32
220	Multi-omics	ACPA-negative vs. control	top50	0.85	0.104583	0.867063	0.102043	0.825	0.142522	0.875	0.0883883	0.125	0.0883883	0.175	0.142522	0.841667	0.125616	0.704348	0.210481	0.843235	0.11376	0.903125	0.0901997	35	5	7	33
222	Multi-omics	ACPA-negative vs. control	top70	0.85	0.071261	0.856429	0.0941666	0.85	0.104583	0.85	0.104583	0.15	0.104583	0.15	0.104583	0.858333	0.0993808	0.707291	0.146459	0.849444	0.0734511	0.915625	0.0577808	34	6	6	34
222	Multi-omics	ACPA-negative vs. control	top500	0.85	0.104583	0.898413	0.140904	0.8	0.111803	0.9	0.136931	0.1	0.136931	0.2	0.111803	0.820317	0.0932491	0.709267	0.212096	0.842801	0.109536	0.898438	0.104524	36	4	8	32
222	Multi-omics	RA vs. control	top_1_percent	0.85	0.0372678	0.843939	0.0673249	0.9625	0.0559017	0.625	0.197642	0.375	0.197642	0.0375	0.0559017	0.926984	0.103844	0.667155	0.0840947	0.896071	0.0198613	0.932813	0.0269786	25	15	3	77
224	Metabolomics	ACPA-negative vs. control	top_20_percent	0.85	0.143886	0.828333	0.150005	0.9	0.104583	0.8	0.189572	0.2	0.189572	0.1	0.104583	0.879762	0.136801	0.704011	0.285311	0.861275	0.127588	0.914062	0.092108	32	8	4	36
224	Multi-omics	ACPA-negative vs. control	top60	0.85	0.104583	0.864762	0.141485	0.85	0.104583	0.85	0.16298	0.15	0.16298	0.15	0.104583	0.853968	0.11077	0.709267	0.212096	0.852288	0.0982916	0.921875	0.0655971	34	6	6	34
224	Multi-omics	ACPA-negative vs. control	top300	0.85	0.143886	0.865368	0.149824	0.85	0.16298	0.85	0.205396	0.15	0.205396	0.15	0.16298	0.855556	0.136987	0.710172	0.276319	0.850226	0.140288	0.901563	0.105483	34	6	6	34
224	Multi-omics	RA vs. control	top50	0.85	0.0372678	0.839257	0.0439947	0.9625	0.0342327	0.625	0.125	0.375	0.125	0.0375	0.0342327	0.902857	0.091696	0.658363	0.0919378	0.8957	0.023649	0.914062	0.0577412	25	15	3	77
225	Multi-omics	ACPA-positive vs. control	top50	0.85	0.071261	0.901667	0.0936156	0.8	0.167705	0.9	0.104583	0.1	0.104583	0.2	0.167705	0.838232	0.124003	0.719422	0.135691	0.836148	0.0909181	0.89375	0.0874512	36	4	8	32
225	Multi-omics	ACPA-negative vs. control	top80	0.85	0.129603	0.873333	0.173845	0.85	0.104583	0.85	0.205396	0.15	0.205396	0.15	0.104583	0.847302	0.106269	0.710175	0.257661	0.854827	0.117649	0.910937	0.0803587	34	6	6	34
225	Multi-omics	ACPA-negative vs. control	top_1_percent	0.85	0.0838525	0.854762	0.0989521	0.85	0.104583	0.85	0.104583	0.15	0.104583	0.15	0.104583	0.854762	0.0989521	0.704743	0.170214	0.849608	0.0843468	0.910937	0.0822356	34	6	6	34
226	Multi-omics	ACPA-positive vs. control	top60	0.85	0.0559017	0.905455	0.13199	0.825	0.189572	0.875	0.176777	0.125	0.176777	0.175	0.189572	0.868687	0.13683	0.735823	0.0925191	0.840558	0.0726648	0.934375	0.047393	35	5	7	33
226	Multi-omics	ACPA-negative vs. control	top60	0.85	0.0947859	0.836111	0.10319	0.875	0.0883883	0.825	0.111803	0.175	0.111803	0.125	0.0883883	0.867857	0.0889279	0.701976	0.188611	0.854412	0.0927754	0.923438	0.0638047	33	7	5	35
226	Multi-omics	ACPA-negative vs. control	top200	0.85	0.0947859	0.908333	0.145535	0.8	0.0684653	0.9	0.16298	0.1	0.16298	0.2	0.0684653	0.815635	0.0700909	0.711815	0.193476	0.8457	0.0841857	0.898438	0.119508	36	4	8	32
228	Metabolomics	ACPA-negative vs. control	top_25_percent	0.85	0.129603	0.877778	0.153219	0.825	0.142522	0.875	0.153093	0.125	0.153093	0.175	0.142522	0.837778	0.138758	0.707686	0.262896	0.846331	0.12893	0.90625	0.116535	35	5	7	33
228	Multi-omics	ACPA-negative vs. control	top60	0.85	0.113537	0.861429	0.138652	0.85	0.104583	0.85	0.16298	0.15	0.16298	0.15	0.104583	0.85	0.0993808	0.705651	0.224473	0.852222	0.108554	0.926562	0.0680181	34	6	6	34
228	Multi-omics	ACPA-negative vs. control	top80	0.85	0.071261	0.823333	0.0820409	0.9	0.0559017	0.8	0.111803	0.2	0.111803	0.1	0.0559017	0.888095	0.0648509	0.705651	0.13834	0.858497	0.0614795	0.926562	0.0645655	32	8	4	36
228	Multi-omics	ACPA-negative vs. control	top90	0.85	0.0559017	0.847439	0.104189	0.875	0.0883883	0.825	0.142522	0.175	0.142522	0.125	0.0883883	0.879762	0.0798053	0.7132	0.106307	0.854794	0.0517628	0.923438	0.048914	33	7	5	35
228	Multi-omics	RA vs. control	top50	0.85	0.0697217	0.851989	0.080931	0.95	0.0684653	0.65	0.223607	0.35	0.223607	0.05	0.0684653	0.898413	0.140904	0.664665	0.160148	0.895032	0.0467879	0.923438	0.051051	26	14	4	76
229	Multi-omics	ACPA-positive vs. control	top70	0.85	0.0342327	0.911111	0.121716	0.8	0.0684653	0.9	0.136931	0.1	0.136931	0.2	0.0684653	0.822857	0.0312984	0.716734	0.0792313	0.843697	0.0184108	0.929688	0.0445381	36	4	8	32
230	Multi-omics	ACPA-positive vs. control	top_1_percent	0.85	0.0947859	0.877273	0.148468	0.85	0.0559017	0.85	0.205396	0.15	0.205396	0.15	0.0559017	0.847778	0.043982	0.712207	0.180431	0.855464	0.0722857	0.89375	0.0984499	34	6	6	34
230	Metabolomics	ACPA-negative vs. control	top_50_percent	0.85	0.104583	0.889286	0.11872	0.8	0.111803	0.9	0.104583	0.1	0.104583	0.2	0.111803	0.819444	0.0972222	0.704348	0.210481	0.841667	0.112114	0.889062	0.0928341	36	4	8	32
230	Multi-omics	ACPA-negative vs. control	top60	0.85	0.0947859	0.877778	0.125154	0.825	0.111803	0.875	0.125	0.125	0.125	0.175	0.111803	0.837778	0.106964	0.707686	0.194587	0.846331	0.0938633	0.91875	0.0684653	35	5	7	33
230	Multi-omics	ACPA-negative vs. control	top70	0.85	0.0838525	0.844661	0.11066	0.875	0.125	0.825	0.142522	0.175	0.142522	0.125	0.125	0.883333	0.118504	0.713595	0.166461	0.853323	0.0833137	0.929688	0.0584634	33	7	5	35
230	Multi-omics	ACPA-negative vs. control	top100	0.85	0.0559017	0.898413	0.0982333	0.8	0.0684653	0.9	0.104583	0.1	0.104583	0.2	0.0684653	0.820317	0.050225	0.709267	0.115059	0.842801	0.0557607	0.928125	0.0522329	36	4	8	32
231	Multi-omics	ACPA-negative vs. control	top50	0.85	0.0559017	0.904762	0.0958972	0.8	0.142522	0.9	0.104583	0.1	0.104583	0.2	0.142522	0.832439	0.104627	0.718119	0.108972	0.838216	0.0659435	0.904687	0.0621081	36	4	8	32
231	Multi-omics	ACPA-negative vs. control	top70	0.85	0.071261	0.840556	0.100493	0.875	0.0883883	0.825	0.111803	0.175	0.111803	0.125	0.0883883	0.874206	0.0891048	0.707291	0.146459	0.85415	0.0701719	0.915625	0.0770235	33	7	5	35
231	Multi-omics	RA vs. control	top50	0.85	0.0372678	0.84041	0.0493316	0.9625	0.0342327	0.625	0.153093	0.375	0.153093	0.0375	0.0342327	0.909524	0.0831631	0.659684	0.0835505	0.895937	0.0214052	0.922656	0.0454201	25	15	3	77
233	Multi-omics	ACPA-negative vs. control	top60	0.85	0.0838525	0.843867	0.10331	0.875	0.125	0.825	0.142522	0.175	0.142522	0.125	0.125	0.88254	0.112014	0.712804	0.161687	0.853127	0.0839853	0.917188	0.0609175	33	7	5	35
233	Multi-omics	ACPA-negative vs. control	top100	0.85	0.071261	0.848333	0.114389	0.875	0.0883883	0.825	0.142522	0.175	0.142522	0.125	0.0883883	0.873095	0.0763001	0.71057	0.140728	0.854925	0.060796	0.901563	0.0596519	33	7	5	35
233	Multi-omics	ACPA-negative vs. control	top500	0.85	0.0559017	0.847439	0.104189	0.875	0.0883883	0.825	0.142522	0.175	0.142522	0.125	0.0883883	0.879762	0.0798053	0.7132	0.106307	0.854794	0.0517628	0.865625	0.0719005	33	7	5	35
234	Metabolomics	ACPA-negative vs. control	top200	0.85	0.136931	0.869206	0.163722	0.85	0.104583	0.85	0.205396	0.15	0.205396	0.15	0.104583	0.844444	0.126686	0.706778	0.273472	0.854902	0.120616	0.898438	0.11402	34	6	6	34
235	Multi-omics	ACPA-negative vs. control	top90	0.85	0.143886	0.844505	0.165789	0.9	0.136931	0.8	0.259206	0.2	0.259206	0.1	0.136931	0.905556	0.129696	0.722065	0.260147	0.862381	0.126979	0.903125	0.10918	32	8	4	36
235	Multi-omics	ACPA-negative vs. control	top200	0.85	0.071261	0.845455	0.11035	0.875	0.0883883	0.825	0.142522	0.175	0.142522	0.125	0.0883883	0.877778	0.0886063	0.711223	0.139758	0.855088	0.0673189	0.9125	0.0710465	33	7	5	35
235	Multi-omics	ACPA-negative vs. control	top_1_percent	0.85	0.0838525	0.860317	0.144348	0.875	0.0883883	0.825	0.209165	0.175	0.209165	0.125	0.0883883	0.88254	0.0798398	0.720213	0.149168	0.858039	0.0694018	0.907813	0.0976406	33	7	5	35
237	Proteomics	ACPA-negative vs. control	top100	0.85	0.0838525	0.844762	0.113625	0.875	0.0883883	0.825	0.142522	0.175	0.142522	0.125	0.0883883	0.871429	0.0825549	0.708023	0.165372	0.855163	0.0767154	0.898438	0.0873464	33	7	5	35
237	Multi-omics	ACPA-negative vs. control	top90	0.85	0.121835	0.860317	0.144348	0.85	0.104583	0.85	0.16298	0.15	0.16298	0.15	0.104583	0.847619	0.109167	0.703953	0.243176	0.852549	0.115523	0.9125	0.0829377	34	6	6	34
237	Multi-omics	ACPA-negative vs. control	top300	0.85	0.143886	0.850556	0.16833	0.875	0.0883883	0.825	0.209165	0.175	0.209165	0.125	0.0883883	0.85754	0.120432	0.704011	0.285311	0.859706	0.126402	0.892188	0.105309	33	7	5	35
237	Multi-omics	RA vs. control	top90	0.85	0.0559017	0.841429	0.0629981	0.9625	0.0559017	0.625	0.176777	0.375	0.176777	0.0375	0.0559017	0.917857	0.126016	0.663308	0.129928	0.895884	0.0374767	0.911719	0.0867152	25	15	3	77
238	Multi-omics	ACPA-positive vs. control	top80	0.85	0.071261	0.911429	0.133401	0.8	0.0684653	0.9	0.16298	0.1	0.16298	0.2	0.0684653	0.82	0.0433191	0.71549	0.142865	0.845079	0.060501	0.914062	0.0544078	36	4	8	32
238	Multi-omics	ACPA-negative vs. control	top80	0.85	0.0838525	0.873232	0.131221	0.85	0.16298	0.85	0.16298	0.15	0.16298	0.15	0.16298	0.873232	0.131221	0.722447	0.162018	0.847169	0.0891677	0.898438	0.060009	34	6	6	34
239	Multi-omics	ACPA-positive vs. control	top60	0.85	0.104583	0.843333	0.150739	0.9	0.136931	0.8	0.209165	0.2	0.209165	0.1	0.136931	0.91	0.124499	0.725309	0.195557	0.859206	0.0950521	0.884375	0.0934892	32	8	4	36
239	Multi-omics	RA vs. control	top100	0.85	0.0631906	0.843124	0.067216	0.9625	0.0559017	0.625	0.216506	0.375	0.216506	0.0375	0.0559017	0.921429	0.114062	0.66128	0.147796	0.896332	0.0383789	0.90625	0.0932604	25	15	3	77
240	Multi-omics	ACPA-negative vs. control	top50	0.85	0.0947859	0.881429	0.114687	0.825	0.167705	0.875	0.125	0.125	0.125	0.175	0.167705	0.85101	0.13718	0.715747	0.187015	0.841624	0.103302	0.914062	0.0792882	35	5	7	33
240	Multi-omics	ACPA-negative vs. control	top_1_percent	0.85	0.0838525	0.866883	0.131042	0.85	0.104583	0.85	0.16298	0.15	0.16298	0.15	0.104583	0.861111	0.100154	0.713595	0.166461	0.851754	0.0812955	0.929688	0.0566069	34	6	6	34
242	Metabolomics	ACPA-negative vs. control	top_10_percent	0.85	0.0559017	0.873413	0.0801597	0.825	0.0684653	0.875	0.0883883	0.125	0.0883883	0.175	0.0684653	0.835317	0.0537182	0.704348	0.112054	0.846373	0.0574551	0.895312	0.0879731	35	5	7	33
242	Multi-omics	ACPA-negative vs. control	top60	0.85	0.0947859	0.851984	0.0979444	0.85	0.104583	0.85	0.104583	0.15	0.104583	0.15	0.104583	0.851984	0.0979444	0.701976	0.188611	0.849706	0.0952959	0.90625	0.0767456	34	6	6	34
243	Multi-omics	ACPA-negative vs. control	top70	0.85	0.071261	0.840556	0.100493	0.875	0.0883883	0.825	0.111803	0.175	0.111803	0.125	0.0883883	0.874206	0.0891048	0.707291	0.146459	0.85415	0.0701719	0.925	0.0356305	33	7	5	35
244	Multi-omics	ACPA-negative vs. control	top50	0.85	0.071261	0.896429	0.105946	0.8	0.0684653	0.9	0.104583	0.1	0.104583	0.2	0.0684653	0.818333	0.0609088	0.707291	0.146459	0.843095	0.0705019	0.895312	0.0760666	36	4	8	32
244	Multi-omics	ACPA-negative vs. control	top_1_percent	0.85	0.0838525	0.838095	0.124682	0.9	0.104583	0.8	0.189572	0.2	0.189572	0.1	0.104583	0.904762	0.0958972	0.720213	0.149168	0.859608	0.0715834	0.921875	0.0497184	32	8	4	36
245	Multi-omics	ACPA-positive vs. control	top70	0.85	0.0947859	0.917857	0.126016	0.775	0.104583	0.925	0.111803	0.075	0.111803	0.225	0.104583	0.806111	0.0882005	0.711815	0.193476	0.837857	0.100679	0.895312	0.0748534	37	3	9	31
245	Multi-omics	ACPA-negative vs. control	top70	0.85	0.0838525	0.876984	0.118981	0.825	0.0684653	0.875	0.125	0.125	0.125	0.175	0.0684653	0.83254	0.0647446	0.704743	0.170214	0.848039	0.0822654	0.923438	0.0672964	35	5	7	33
245	Multi-omics	ACPA-negative vs. control	top300	0.85	0.113537	0.861429	0.138652	0.85	0.104583	0.85	0.16298	0.15	0.16298	0.15	0.104583	0.85	0.0993808	0.705651	0.224473	0.852222	0.108554	0.882812	0.111036	34	6	6	34
246	Multi-omics	ACPA-negative vs. control	top60	0.85	0.0947859	0.851984	0.0979444	0.85	0.104583	0.85	0.104583	0.15	0.104583	0.15	0.104583	0.851984	0.0979444	0.701976	0.188611	0.849706	0.0952959	0.89375	0.0946571	34	6	6	34
246	Multi-omics	ACPA-negative vs. control	top_1_percent	0.85	0.0947859	0.866984	0.133533	0.85	0.104583	0.85	0.16298	0.15	0.16298	0.15	0.104583	0.853651	0.08729	0.710175	0.186127	0.85169	0.087968	0.923438	0.0630832	34	6	6	34
247	Metabolomics	ACPA-negative vs. control	top_40_percent	0.85	0.113537	0.863889	0.144471	0.85	0.104583	0.85	0.16298	0.15	0.16298	0.15	0.104583	0.849286	0.10499	0.7065	0.227194	0.852311	0.105617	0.890625	0.128372	34	6	6	34
247	Multi-omics	ACPA-negative vs. control	top60	0.85	0.113537	0.871429	0.125255	0.825	0.111803	0.875	0.125	0.125	0.125	0.175	0.111803	0.833333	0.109361	0.702372	0.228021	0.846667	0.113896	0.889062	0.0944634	35	5	7	33
251	Multi-omics	ACPA-positive vs. control	top90	0.85	0.136931	0.895	0.173566	0.825	0.111803	0.875	0.216506	0.125	0.216506	0.175	0.111803	0.828333	0.121849	0.711478	0.27302	0.85119	0.119196	0.914062	0.11535	35	5	7	33
251	Multi-omics	ACPA-negative vs. control	top50	0.85	0.071261	0.883333	0.118504	0.825	0.111803	0.875	0.125	0.125	0.125	0.175	0.111803	0.841429	0.0964153	0.71221	0.148649	0.845798	0.0689703	0.904687	0.0762269	35	5	7	33
251	Multi-omics	ACPA-negative vs. control	top70	0.85	0.0838525	0.866883	0.131042	0.85	0.104583	0.85	0.16298	0.15	0.16298	0.15	0.104583	0.861111	0.100154	0.713595	0.166461	0.851754	0.0812955	0.896875	0.0679732	34	6	6	34
251	Multi-omics	ACPA-negative vs. control	top300	0.85	0.104583	0.851479	0.132588	0.875	0.0883883	0.825	0.189572	0.175	0.189572	0.125	0.0883883	0.868333	0.0875683	0.709659	0.200274	0.85727	0.0879247	0.870313	0.109737	33	7	5	35
251	Multi-omics	ACPA-negative vs. control	top_1_percent	0.85	0.071261	0.856429	0.0941666	0.85	0.104583	0.85	0.104583	0.15	0.104583	0.15	0.104583	0.858333	0.0993808	0.707291	0.146459	0.849444	0.0734511	0.920312	0.0443321	34	6	6	34
252	Metabolomics	ACPA-negative vs. control	top_20_percent	0.85	0.0947859	0.883333	0.136295	0.825	0.0684653	0.875	0.153093	0.125	0.153093	0.175	0.0684653	0.830635	0.0738337	0.706896	0.191786	0.849272	0.0851656	0.889062	0.108591	35	5	7	33
252	Multi-omics	ACPA-negative vs. control	top70	0.85	0.0947859	0.86	0.129422	0.85	0.104583	0.85	0.136931	0.15	0.136931	0.15	0.104583	0.855556	0.106502	0.707686	0.194587	0.851111	0.0940679	0.9125	0.0611175	34	6	6	34
252	Multi-omics	ACPA-negative vs. control	top80	0.85	0.0838525	0.87619	0.137189	0.85	0.104583	0.85	0.205396	0.15	0.205396	0.15	0.104583	0.866667	0.0929622	0.720213	0.149168	0.853333	0.0730297	0.889062	0.0875906	34	6	6	34
253	Multi-omics	ACPA-positive vs. control	top70	0.85	0.0559017	0.893333	0.153478	0.85	0.136931	0.85	0.223607	0.15	0.223607	0.15	0.136931	0.88	0.109545	0.735147	0.0882113	0.852063	0.0321874	0.925	0.0631316	34	6	6	34
253	Multi-omics	ACPA-negative vs. control	top50	0.85	0.071261	0.892778	0.122971	0.825	0.142522	0.875	0.153093	0.125	0.153093	0.175	0.142522	0.847121	0.101148	0.719422	0.135691	0.844066	0.0716812	0.904687	0.0901659	35	5	7	33
254	Multi-omics	ACPA-negative vs. control	top100	0.85	0.0947859	0.866984	0.133533	0.85	0.104583	0.85	0.16298	0.15	0.16298	0.15	0.104583	0.853651	0.08729	0.710175	0.186127	0.85169	0.087968	0.929688	0.0689981	34	6	6	34
255	Multi-omics	ACPA-positive vs. control	top70	0.85	0.071261	0.881429	0.114687	0.825	0.111803	0.875	0.125	0.125	0.125	0.175	0.111803	0.843333	0.101865	0.71221	0.148649	0.845873	0.0723233	0.925	0.0433576	35	5	7	33
255	Metabolomics	ACPA-negative vs. control	top100	0.85	0.071261	0.850873	0.0352219	0.85	0.16298	0.85	0.0559017	0.15	0.0559017	0.15	0.16298	0.870556	0.133443	0.71057	0.140728	0.84387	0.0882907	0.898438	0.03125	34	6	6	34
255	Multi-omics	ACPA-negative vs. control	top100	0.85	0.104583	0.898077	0.167042	0.85	0.136931	0.85	0.270994	0.15	0.270994	0.15	0.136931	0.87601	0.0972485	0.733684	0.167266	0.85456	0.084697	0.932813	0.08149	34	6	6	34
255	Multi-omics	ACPA-negative vs. control	top_1_percent	0.85	0.0559017	0.888312	0.114919	0.825	0.111803	0.875	0.153093	0.125	0.153093	0.175	0.111803	0.848889	0.0960967	0.718119	0.108972	0.846516	0.0547657	0.923438	0.049534	35	5	7	33
256	Metabolomics	ACPA-negative vs. control	top_25_percent	0.85	0.113537	0.871429	0.125255	0.825	0.111803	0.875	0.125	0.125	0.125	0.175	0.111803	0.833333	0.109361	0.702372	0.228021	0.846667	0.113896	0.878125	0.079978	35	5	7	33
256	Multi-omics	ACPA-negative vs. control	top80	0.85	0.129603	0.866667	0.182574	0.875	0.125	0.825	0.24367	0.175	0.24367	0.125	0.125	0.880635	0.125238	0.722366	0.247441	0.859272	0.114385	0.907813	0.0758255	33	7	5	35
257	Multi-omics	ACPA-positive vs. control	top_1_percent	0.85	0.113537	0.878632	0.175828	0.875	0.125	0.825	0.273861	0.175	0.273861	0.125	0.125	0.891429	0.10182	0.731904	0.193119	0.859944	0.0874201	0.928125	0.075624	33	7	5	35
257	Multi-omics	ACPA-negative vs. control	top50	0.85	0.0838525	0.88254	0.0798398	0.825	0.209165	0.875	0.0883883	0.125	0.0883883	0.175	0.209165	0.860317	0.144348	0.720213	0.149168	0.83451	0.114279	0.90625	0.0707452	35	5	7	33
257	Multi-omics	ACPA-negative vs. control	top60	0.85	0.0838525	0.854762	0.0989521	0.85	0.104583	0.85	0.104583	0.15	0.104583	0.15	0.104583	0.854762	0.0989521	0.704743	0.170214	0.849608	0.0843468	0.898438	0.100657	34	6	6	34
258	Multi-omics	ACPA-negative vs. control	top50	0.85	0.0559017	0.885	0.114018	0.825	0.111803	0.875	0.125	0.125	0.125	0.175	0.111803	0.845	0.0974679	0.714758	0.120525	0.845635	0.0551002	0.901563	0.0865743	35	5	7	33
258	Multi-omics	ACPA-negative vs. control	top60	0.85	0.0947859	0.867857	0.0889279	0.825	0.111803	0.875	0.0883883	0.125	0.0883883	0.175	0.111803	0.836111	0.10319	0.701976	0.188611	0.845	0.0974679	0.907813	0.0780077	35	5	7	33
258	Multi-omics	ACPA-negative vs. control	top200	0.85	0.071261	0.904762	0.146772	0.825	0.111803	0.875	0.216506	0.125	0.216506	0.175	0.111803	0.853333	0.0924295	0.72768	0.122824	0.849524	0.0548757	0.907813	0.0780077	35	5	7	33
258	Multi-omics	ACPA-negative vs. control	top_1_percent	0.85	0.121835	0.855051	0.159707	0.875	0.0883883	0.825	0.209165	0.175	0.209165	0.125	0.0883883	0.865556	0.0959359	0.710054	0.237742	0.858937	0.105602	0.90625	0.075745	33	7	5	35
259	Multi-omics	ACPA-negative vs. control	top50	0.85	0.0559017	0.879762	0.0798053	0.825	0.142522	0.875	0.0883883	0.125	0.0883883	0.175	0.142522	0.847439	0.104189	0.7132	0.106307	0.841787	0.0676854	0.907813	0.0699644	35	5	7	33
260	Multi-omics	ACPA-negative vs. control	top200	0.85	0.0947859	0.877778	0.125154	0.825	0.111803	0.875	0.125	0.125	0.125	0.175	0.111803	0.837778	0.106964	0.707686	0.194587	0.846331	0.0938633	0.878125	0.130798	35	5	7	33
260	Multi-omics	RA vs. control	top50	0.85	0.0697217	0.841648	0.0719602	0.9625	0.0342327	0.625	0.197642	0.375	0.197642	0.0375	0.0342327	0.898095	0.0952143	0.655048	0.1621	0.89663	0.0454592	0.915625	0.06667	25	15	3	77
262	Multi-omics	ACPA-negative vs. control	top200	0.85	0.071261	0.871429	0.0887484	0.825	0.0684653	0.875	0.0883883	0.125	0.0883883	0.175	0.0684653	0.833333	0.0644001	0.702372	0.144026	0.846667	0.0718312	0.923438	0.0845773	35	5	7	33
263	Multi-omics	ACPA-negative vs. control	top80	0.85	0.071261	0.846429	0.109673	0.875	0.0883883	0.825	0.142522	0.175	0.142522	0.125	0.0883883	0.875	0.0821678	0.71057	0.140728	0.855	0.0645617	0.895312	0.0760666	33	7	5	35
264	Multi-omics	ACPA-negative vs. control	top90	0.85	0.113537	0.862121	0.131914	0.85	0.16298	0.85	0.16298	0.15	0.16298	0.15	0.16298	0.867778	0.139133	0.714503	0.221595	0.847945	0.120316	0.94375	0.0446749	34	6	6	34
264	Multi-omics	ACPA-negative vs. control	top100	0.85	0.113537	0.845455	0.141385	0.875	0.125	0.825	0.167705	0.175	0.167705	0.125	0.125	0.877778	0.125154	0.711223	0.22535	0.855088	0.111105	0.915625	0.0649895	33	7	5	35
266	Multi-omics	ACPA-negative vs. control	top70	0.85	0.071261	0.855556	0.0985035	0.85	0.0559017	0.85	0.104583	0.15	0.104583	0.15	0.0559017	0.849206	0.0565911	0.702372	0.144026	0.851373	0.0687127	0.9375	0.0452181	34	6	6	34
267	Multi-omics	ACPA-negative vs. control	top90	0.85	0.0559017	0.825216	0.0696335	0.9	0.104583	0.8	0.111803	0.2	0.111803	0.1	0.104583	0.901984	0.09667	0.7132	0.106307	0.856362	0.0547695	0.928125	0.0304587	32	8	4	36
267	Multi-omics	ACPA-negative vs. control	top_1_percent	0.85	0.071261	0.845455	0.11035	0.875	0.0883883	0.825	0.142522	0.175	0.142522	0.125	0.0883883	0.877778	0.0886063	0.711223	0.139758	0.855088	0.0673189	0.923438	0.048914	33	7	5	35
268	Multi-omics	ACPA-negative vs. control	top200	0.85	0.0947859	0.865	0.138744	0.85	0.0559017	0.85	0.16298	0.15	0.16298	0.15	0.0559017	0.847222	0.0589256	0.706046	0.188557	0.853889	0.0861022	0.901563	0.07526	34	6	6	34
269	Multi-omics	ACPA-negative vs. control	top70	0.85	0.0559017	0.872439	0.125311	0.85	0.104583	0.85	0.16298	0.15	0.16298	0.15	0.104583	0.864762	0.0875926	0.718119	0.108972	0.851222	0.0506236	0.93125	0.0588277	34	6	6	34
271	Multi-omics	ACPA-negative vs. control	top80	0.85	0.071261	0.861429	0.106827	0.85	0.0559017	0.85	0.136931	0.15	0.136931	0.15	0.0559017	0.85	0.0454317	0.705651	0.13834	0.852222	0.0630194	0.91875	0.070008	34	6	6	34
271	Multi-omics	ACPA-negative vs. control	top90	0.85	0.104583	0.876479	0.148911	0.85	0.104583	0.85	0.205396	0.15	0.205396	0.15	0.104583	0.853333	0.0924295	0.714578	0.201808	0.853699	0.0873855	0.91875	0.0879731	34	6	6	34
272	Multi-omics	ACPA-negative vs. control	top50	0.85	0.071261	0.921429	0.114062	0.775	0.0559017	0.925	0.111803	0.075	0.111803	0.225	0.0559017	0.803333	0.0520565	0.71221	0.148649	0.839524	0.0689161	0.910937	0.0748534	37	3	9	31
272	Multi-omics	ACPA-negative vs. control	top70	0.85	0.0947859	0.851984	0.0979444	0.85	0.104583	0.85	0.104583	0.15	0.104583	0.15	0.104583	0.851984	0.0979444	0.701976	0.188611	0.849706	0.0952959	0.920312	0.054799	34	6	6	34
272	Multi-omics	RA vs. control	top_1_percent	0.85	0.0559017	0.835238	0.0636209	0.975	0.0342327	0.6	0.205396	0.4	0.205396	0.025	0.0342327	0.942857	0.0782461	0.66068	0.131114	0.897772	0.0312267	0.932813	0.0385117	24	16	2	78
273	Metabolomics	ACPA-negative vs. control	top200	0.85	0.129603	0.87	0.120416	0.825	0.209165	0.875	0.125	0.125	0.125	0.175	0.209165	0.855051	0.159707	0.712207	0.252597	0.837521	0.154291	0.910937	0.118945	35	5	7	33
273	Multi-omics	ACPA-negative vs. control	top70	0.85	0.0947859	0.86	0.129422	0.85	0.104583	0.85	0.136931	0.15	0.136931	0.15	0.104583	0.855556	0.106502	0.707686	0.194587	0.851111	0.0940679	0.929688	0.0441942	34	6	6	34
273	Multi-omics	ACPA-negative vs. control	top80	0.85	0.0838525	0.87619	0.137189	0.85	0.104583	0.85	0.205396	0.15	0.205396	0.15	0.104583	0.866667	0.0929622	0.720213	0.149168	0.853333	0.0730297	0.91875	0.065504	34	6	6	34
274	Multi-omics	ACPA-negative vs. control	top60	0.85	0.0838525	0.854762	0.0989521	0.85	0.104583	0.85	0.104583	0.15	0.104583	0.15	0.104583	0.854762	0.0989521	0.704743	0.170214	0.849608	0.0843468	0.903125	0.0801686	34	6	6	34
274	Multi-omics	ACPA-negative vs. control	top80	0.85	0.0838525	0.866883	0.131042	0.85	0.104583	0.85	0.16298	0.15	0.16298	0.15	0.104583	0.861111	0.100154	0.713595	0.166461	0.851754	0.0812955	0.901563	0.0795955	34	6	6	34
274	Multi-omics	ACPA-negative vs. control	top_1_percent	0.85	0.071261	0.905556	0.129696	0.8	0.0684653	0.9	0.136931	0.1	0.136931	0.2	0.0684653	0.819206	0.0543648	0.71221	0.148649	0.84423	0.0662961	0.904687	0.0875906	36	4	8	32
275	Multi-omics	ACPA-positive vs. control	top80	0.85	0.113537	0.882828	0.168054	0.85	0.104583	0.85	0.223607	0.15	0.223607	0.15	0.104583	0.851429	0.0866614	0.716731	0.219058	0.854931	0.0948497	0.875	0.105974	34	6	6	34
275	Multi-omics	ACPA-negative vs. control	top90	0.85	0.121835	0.85974	0.139693	0.85	0.16298	0.85	0.16298	0.15	0.16298	0.15	0.16298	0.866667	0.144871	0.712804	0.240601	0.848421	0.128068	0.898438	0.0964773	34	6	6	34
275	Multi-omics	ACPA-negative vs. control	top_1_percent	0.85	0.0947859	0.836111	0.129696	0.9	0.104583	0.8	0.189572	0.2	0.189572	0.1	0.104583	0.902778	0.103935	0.718237	0.174691	0.859902	0.083505	0.925	0.0719429	32	8	4	36
277	Multi-omics	ACPA-positive vs. control	top50	0.85	0.104583	0.891667	0.108653	0.8	0.142522	0.9	0.104583	0.1	0.104583	0.2	0.142522	0.825	0.11726	0.708199	0.207026	0.839286	0.112938	0.90625	0.0705292	36	4	8	32
277	Multi-omics	ACPA-negative vs. control	top200	0.85	0.113537	0.861429	0.138652	0.85	0.104583	0.85	0.16298	0.15	0.16298	0.15	0.104583	0.85	0.0993808	0.705651	0.224473	0.852222	0.108554	0.907813	0.0918426	34	6	6	34
280	Multi-omics	ACPA-negative vs. control	top80	0.85	0.0559017	0.872439	0.125311	0.85	0.104583	0.85	0.16298	0.15	0.16298	0.15	0.104583	0.864762	0.0875926	0.718119	0.108972	0.851222	0.0506236	0.934375	0.0508113	34	6	6	34
281	Multi-omics	ACPA-negative vs. control	top70	0.85	0.071261	0.870455	0.130953	0.85	0.104583	0.85	0.16298	0.15	0.16298	0.15	0.104583	0.862778	0.0952903	0.716143	0.141881	0.851516	0.0664667	0.91875	0.0511107	34	6	6	34
281	Multi-omics	ACPA-negative vs. control	top200	0.85	0.0947859	0.851984	0.0979444	0.85	0.104583	0.85	0.104583	0.15	0.104583	0.15	0.104583	0.851984	0.0979444	0.701976	0.188611	0.849706	0.0952959	0.89375	0.0922074	34	6	6	34
283	Metabolomics	ACPA-negative vs. control	top_25_percent	0.85	0.071261	0.818333	0.0609088	0.9	0.104583	0.8	0.0684653	0.2	0.0684653	0.1	0.104583	0.896429	0.105946	0.707291	0.146459	0.855719	0.0724356	0.896875	0.0652238	32	8	4	36
283	Multi-omics	ACPA-negative vs. control	top50	0.85	0.0947859	0.855556	0.106502	0.85	0.136931	0.85	0.104583	0.15	0.104583	0.15	0.136931	0.86	0.129422	0.707686	0.194587	0.847899	0.0957278	0.923438	0.0766262	34	6	6	34
284	Multi-omics	ACPA-negative vs. control	top100	0.85	0.0559017	0.898413	0.0982333	0.8	0.0684653	0.9	0.104583	0.1	0.104583	0.2	0.0684653	0.820317	0.050225	0.709267	0.115059	0.842801	0.0557607	0.892188	0.0831215	36	4	8	32
284	Multi-omics	RA vs. control	top50	0.85	0.0812233	0.843906	0.0878512	0.9625	0.0342327	0.625	0.233854	0.375	0.233854	0.0375	0.0342327	0.895	0.100623	0.654035	0.191299	0.89727	0.0527603	0.916406	0.0569831	25	15	3	77
285	Multi-omics	ACPA-negative vs. control	top60	0.85	0.0838525	0.83254	0.0647446	0.875	0.125	0.825	0.0684653	0.175	0.0684653	0.125	0.125	0.876984	0.118981	0.704743	0.170214	0.851176	0.0863424	0.892188	0.0921743	33	7	5	35
286	Multi-omics	ACPA-positive vs. control	top90	0.85	0.0947859	0.905556	0.129696	0.8	0.142522	0.9	0.136931	0.1	0.136931	0.2	0.142522	0.826883	0.108905	0.715747	0.187015	0.839981	0.0990876	0.914062	0.0700952	36	4	8	32
287	Metabolomics	ACPA-negative vs. control	top200	0.85	0.129603	0.875	0.138193	0.825	0.142522	0.875	0.153093	0.125	0.153093	0.175	0.142522	0.835635	0.127008	0.705256	0.256355	0.8457	0.131496	0.909375	0.0995289	35	5	7	33
287	Multi-omics	ACPA-negative vs. control	top70	0.85	0.0947859	0.866883	0.131042	0.85	0.136931	0.85	0.16298	0.15	0.16298	0.15	0.136931	0.865556	0.124002	0.715747	0.187015	0.84985	0.0936926	0.9375	0.051527	34	6	6	34
287	Multi-omics	ACPA-negative vs. control	top80	0.85	0.071261	0.861429	0.106827	0.85	0.0559017	0.85	0.136931	0.15	0.136931	0.15	0.0559017	0.85	0.0454317	0.705651	0.13834	0.852222	0.0630194	0.910937	0.0903687	34	6	6	34
288	Multi-omics	ACPA-negative vs. control	top50	0.85	0.071261	0.881429	0.114687	0.825	0.111803	0.875	0.125	0.125	0.125	0.175	0.111803	0.843333	0.101865	0.71221	0.148649	0.845873	0.0723233	0.920312	0.0476498	35	5	7	33
288	Multi-omics	ACPA-negative vs. control	top70	0.85	0.104583	0.835	0.105475	0.875	0.125	0.825	0.111803	0.175	0.111803	0.125	0.125	0.875	0.125	0.704919	0.210917	0.852778	0.105592	0.91875	0.0738271	33	7	5	35
288	Multi-omics	ACPA-negative vs. control	top_1_percent	0.85	0.071261	0.863889	0.144471	0.875	0.0883883	0.825	0.209165	0.175	0.209165	0.125	0.0883883	0.884206	0.0730377	0.722761	0.120954	0.857801	0.0512759	0.904687	0.0583066	33	7	5	35
288	Multi-omics	RA vs. control	top50	0.85	0.0697217	0.86	0.0887499	0.9375	0.0625	0.675	0.209165	0.325	0.209165	0.0625	0.0625	0.86	0.142205	0.661247	0.174713	0.893856	0.0471713	0.910937	0.0562961	27	13	5	75
289	Metabolomics	ACPA-negative vs. control	top_25_percent	0.85	0.129603	0.847778	0.148103	0.875	0.0883883	0.825	0.189572	0.175	0.189572	0.125	0.0883883	0.861111	0.120682	0.704407	0.258011	0.858235	0.111557	0.90625	0.090773	33	7	5	35
289	Proteomics	ACPA-negative vs. control	top60	0.85	0.113537	0.850556	0.0912955	0.85	0.205396	0.85	0.104583	0.15	0.104583	0.15	0.205396	0.873701	0.148751	0.711811	0.217706	0.840561	0.141366	0.884375	0.0968561	34	6	6	34
289	Multi-omics	ACPA-negative vs. control	top50	0.85	0.0947859	0.921429	0.114062	0.775	0.136931	0.925	0.111803	0.075	0.111803	0.225	0.136931	0.81101	0.109175	0.715747	0.187015	0.835275	0.100611	0.8875	0.0713038	37	3	9	31
289	Multi-omics	ACPA-negative vs. control	top60	0.85	0.0559017	0.873413	0.0801597	0.825	0.0684653	0.875	0.0883883	0.125	0.0883883	0.175	0.0684653	0.835317	0.0537182	0.704348	0.112054	0.846373	0.0574551	0.90625	0.0794804	35	5	7	33
289	Multi-omics	ACPA-negative vs. control	top70	0.85	0.0947859	0.852857	0.0936232	0.85	0.136931	0.85	0.104583	0.15	0.104583	0.15	0.136931	0.861111	0.127294	0.706896	0.190489	0.847778	0.0987265	0.928125	0.0533886	34	6	6	34
290	Multi-omics	ACPA-negative vs. control	top300	0.85	0.121835	0.87619	0.137189	0.825	0.111803	0.875	0.153093	0.125	0.153093	0.175	0.111803	0.831746	0.113134	0.703953	0.243176	0.847843	0.117464	0.9	0.103261	35	5	7	33
292	Multi-omics	ACPA-negative vs. control	top60	0.85	0.113537	0.855556	0.132346	0.85	0.104583	0.85	0.136931	0.15	0.136931	0.15	0.104583	0.849206	0.104953	0.702372	0.228021	0.851373	0.111955	0.928125	0.066153	34	6	6	34
292	Multi-omics	ACPA-negative vs. control	top70	0.85	0.071261	0.861429	0.106827	0.85	0.0559017	0.85	0.136931	0.15	0.136931	0.15	0.0559017	0.85	0.0454317	0.705651	0.13834	0.852222	0.0630194	0.93125	0.0533886	34	6	6	34
293	Multi-omics	ACPA-negative vs. control	top80	0.85	0.0947859	0.866883	0.131042	0.85	0.136931	0.85	0.16298	0.15	0.16298	0.15	0.136931	0.865556	0.124002	0.715747	0.187015	0.84985	0.0936926	0.903125	0.0554082	34	6	6	34
294	Multi-omics	ACPA-negative vs. control	top100	0.85	0.104583	0.883333	0.162447	0.85	0.136931	0.85	0.223607	0.15	0.223607	0.15	0.136931	0.87	0.120416	0.725309	0.195557	0.852857	0.0936232	0.923438	0.0668414	34	6	6	34
295	Multi-omics	ACPA-negative vs. control	top70	0.85	0.071261	0.873232	0.131221	0.85	0.136931	0.85	0.16298	0.15	0.16298	0.15	0.136931	0.87	0.120416	0.721062	0.143763	0.849513	0.0679638	0.890625	0.0771423	34	6	6	34
296	Multi-omics	ACPA-negative vs. control	top50	0.85	0.0947859	0.851984	0.0979444	0.85	0.104583	0.85	0.104583	0.15	0.104583	0.15	0.104583	0.851984	0.0979444	0.701976	0.188611	0.849706	0.0952959	0.914062	0.0841432	34	6	6	34
296	Multi-omics	ACPA-negative vs. control	top90	0.85	0.071261	0.870455	0.130953	0.85	0.104583	0.85	0.16298	0.15	0.16298	0.15	0.104583	0.862778	0.0952903	0.716143	0.141881	0.851516	0.0664667	0.923438	0.0580443	34	6	6	34
297	Multi-omics	ACPA-negative vs. control	top80	0.85	0.104583	0.894505	0.167848	0.85	0.104583	0.85	0.270994	0.15	0.270994	0.15	0.104583	0.871111	0.0880516	0.729751	0.173541	0.857143	0.0773718	0.915625	0.0735787	34	6	6	34
297	Multi-omics	RA vs. control	top80	0.85	0.0697217	0.83985	0.0972709	0.975	0.0342327	0.6	0.256174	0.4	0.256174	0.025	0.0342327	0.944444	0.0785674	0.663953	0.159617	0.898822	0.0434928	0.939063	0.0452687	24	16	2	78
298	Multi-omics	ACPA-negative vs. control	top_1_percent	0.85	0.071261	0.834206	0.057968	0.875	0.125	0.825	0.0684653	0.175	0.0684653	0.125	0.125	0.880556	0.118504	0.707291	0.146459	0.851013	0.0757386	0.901563	0.0664292	33	7	5	35
299	Multi-omics	ACPA-negative vs. control	top600	0.85	0.121835	0.844444	0.149071	0.875	0.0883883	0.825	0.167705	0.175	0.167705	0.125	0.0883883	0.863492	0.102008	0.703953	0.243176	0.857255	0.113306	0.903125	0.131496	33	7	5	35
299	Multi-omics	ACPA-negative vs. control	top_1_percent	0.85	0.0947859	0.841883	0.10944	0.875	0.125	0.825	0.142522	0.175	0.142522	0.125	0.125	0.880556	0.118504	0.710828	0.185397	0.853421	0.094378	0.910937	0.0776548	33	7	5	35
300	Multi-omics	ACPA-negative vs. control	top70	0.85	0.0559017	0.863312	0.0966993	0.85	0.104583	0.85	0.136931	0.15	0.136931	0.15	0.104583	0.863889	0.0923376	0.7132	0.106307	0.850088	0.0561955	0.904687	0.0833048	34	6	6	34
300	Multi-omics	ACPA-negative vs. control	top200	0.85	0.113537	0.849286	0.10499	0.85	0.16298	0.85	0.104583	0.15	0.104583	0.15	0.16298	0.863889	0.144471	0.7065	0.227194	0.846111	0.123159	0.93125	0.049225	34	6	6	34
300	Multi-omics	ACPA-negative vs. control	top_1_percent	0.85	0.071261	0.881429	0.114687	0.825	0.111803	0.875	0.125	0.125	0.125	0.175	0.111803	0.843333	0.101865	0.71221	0.148649	0.845873	0.0723233	0.921875	0.060767	35	5	7	33
0	Multi-omics	RA vs. control	top100	0.841667	0.0348608	0.834135	0.06381	0.9625	0.0559017	0.6	0.185405	0.4	0.185405	0.0375	0.0559017	0.922222	0.108298	0.647025	0.0823994	0.890724	0.019063	0.904687	0.0736823	24	16	3	77
8	Multi-omics	RA vs. control	top100	0.841667	0.0543267	0.828963	0.0748638	0.975	0.0559017	0.575	0.227074	0.425	0.227074	0.025	0.0559017	0.955556	0.0993808	0.648021	0.130504	0.892558	0.0300705	0.928125	0.0384324	23	17	2	78
8	Multi-omics	RA vs. control	top_1_percent	0.841667	0.0618017	0.852121	0.111225	0.95	0.0684653	0.625	0.306186	0.375	0.306186	0.05	0.0684653	0.915556	0.115897	0.651654	0.151565	0.891288	0.0329423	0.925781	0.0533457	25	15	4	76
12	Multi-omics	RA vs. control	top70	0.841667	0.0348608	0.832273	0.0510478	0.9625	0.0559017	0.6	0.16298	0.4	0.16298	0.0375	0.0559017	0.921429	0.114062	0.646096	0.077234	0.890426	0.02128	0.928125	0.0412105	24	16	3	77
15	Multi-omics	RA vs. control	top50	0.841667	0.0994778	0.846942	0.112719	0.95	0.0522913	0.625	0.293151	0.375	0.293151	0.05	0.0522913	0.865556	0.124002	0.633587	0.237711	0.891713	0.0655414	0.93125	0.0424866	25	15	4	76
15	Multi-omics	RA vs. control	top_1_percent	0.841667	0.0543267	0.841635	0.0669091	0.95	0.08149	0.625	0.197642	0.375	0.197642	0.05	0.08149	0.908333	0.145535	0.650535	0.118538	0.88885	0.0390613	0.910156	0.0770928	25	15	4	76
24	Multi-omics	RA vs. control	top100	0.841667	0.0348608	0.842469	0.0663493	0.95	0.0684653	0.625	0.197642	0.375	0.197642	0.05	0.0684653	0.905556	0.129696	0.64955	0.0812574	0.889253	0.0201242	0.928125	0.0467609	25	15	4	76
29	Multi-omics	RA vs. control	top60	0.841667	0.0745356	0.839881	0.0740122	0.95	0.0522913	0.625	0.197642	0.375	0.197642	0.05	0.0522913	0.875	0.138193	0.636828	0.177802	0.889885	0.0499595	0.9125	0.0571836	25	15	4	76
29	Multi-omics	RA vs. control	top70	0.841667	0.0618017	0.844899	0.0814151	0.95	0.0684653	0.625	0.25	0.375	0.25	0.05	0.0684653	0.905556	0.129696	0.64613	0.145793	0.890079	0.0364488	0.9375	0.0375691	25	15	4	76
34	Multi-omics	RA vs. control	top50	0.841667	0.0543267	0.832863	0.066993	0.9625	0.0342327	0.6	0.185405	0.4	0.185405	0.0375	0.0342327	0.901667	0.0936156	0.638541	0.128849	0.891229	0.0339424	0.913281	0.0434455	24	16	3	77
51	Multi-omics	RA vs. control	top80	0.841667	0.0348608	0.832273	0.0510478	0.9625	0.0559017	0.6	0.16298	0.4	0.16298	0.0375	0.0559017	0.921429	0.114062	0.646096	0.077234	0.890426	0.02128	0.908594	0.0701822	24	16	3	77
52	Multi-omics	RA vs. control	top50	0.841667	0.0456435	0.838492	0.049476	0.95	0.0522913	0.625	0.153093	0.375	0.153093	0.05	0.0522913	0.883333	0.111803	0.640153	0.104914	0.889149	0.0299547	0.914844	0.0534457	25	15	4	76
57	Multi-omics	RA vs. control	top_1_percent	0.841667	0.0543267	0.84368	0.0761471	0.95	0.0522913	0.625	0.233854	0.375	0.233854	0.05	0.0522913	0.893651	0.101264	0.641514	0.129584	0.890212	0.0295014	0.910156	0.0351562	25	15	4	76
60	Multi-omics	RA vs. control	top50	0.841667	0.0543267	0.847045	0.0618006	0.9375	0.0625	0.65	0.16298	0.35	0.16298	0.0625	0.0625	0.858413	0.133023	0.641129	0.133763	0.887784	0.0373287	0.9125	0.0573168	26	14	5	75
63	Multi-omics	RA vs. control	top70	0.841667	0.0684653	0.828554	0.0776675	0.975	0.0342327	0.575	0.24367	0.425	0.24367	0.025	0.0342327	0.942857	0.0782461	0.640694	0.156974	0.893266	0.0394345	0.927344	0.0590865	23	17	2	78
69	Multi-omics	RA vs. control	top50	0.841667	0.0903312	0.837647	0.0722357	0.95	0.08149	0.625	0.176777	0.375	0.176777	0.05	0.08149	0.885714	0.186263	0.641904	0.210219	0.888889	0.065462	0.909375	0.0687433	25	15	4	76
72	Multi-omics	RA vs. control	top100	0.841667	0.0543267	0.84368	0.0761471	0.95	0.0522913	0.625	0.233854	0.375	0.233854	0.05	0.0522913	0.893651	0.101264	0.641514	0.129584	0.890212	0.0295014	0.923438	0.0533886	25	15	4	76
73	Multi-omics	RA vs. control	top70	0.841667	0.0543267	0.862484	0.0528111	0.9125	0.0838525	0.7	0.142522	0.3	0.142522	0.0875	0.0838525	0.831746	0.158571	0.649107	0.124709	0.884097	0.0417588	0.925781	0.031974	28	12	7	73
74	Multi-omics	RA vs. control	top60	0.841667	0.0745356	0.835438	0.0811958	0.9625	0.0559017	0.6	0.240442	0.4	0.240442	0.0375	0.0559017	0.917857	0.126016	0.641283	0.17416	0.891631	0.0471185	0.942969	0.0396056	24	16	3	77
75	Multi-omics	RA vs. control	top70	0.841667	0.0543267	0.841531	0.0690284	0.95	0.0684653	0.625	0.197642	0.375	0.197642	0.05	0.0684653	0.898413	0.140904	0.646467	0.1275	0.889328	0.0358755	0.9125	0.0541689	25	15	4	76
78	Multi-omics	RA vs. control	top_1_percent	0.841667	0.0456435	0.841548	0.0679385	0.95	0.0522913	0.625	0.197642	0.375	0.197642	0.05	0.0522913	0.891667	0.108653	0.64337	0.102311	0.889721	0.0281618	0.928906	0.0520719	25	15	4	76
83	Multi-omics	RA vs. control	top60	0.841667	0.0684653	0.832279	0.0692595	0.9625	0.0559017	0.6	0.185405	0.4	0.185405	0.0375	0.0559017	0.908333	0.145535	0.641245	0.165224	0.890893	0.0460488	0.914844	0.0628894	24	16	3	77
83	Multi-omics	RA vs. control	top90	0.841667	0.0348608	0.840802	0.0610329	0.95	0.0522913	0.625	0.176777	0.375	0.176777	0.05	0.0522913	0.888889	0.103935	0.643008	0.0837653	0.889416	0.0194406	0.905469	0.0729434	25	15	4	76
90	Multi-omics	RA vs. control	top90	0.841667	0.0348608	0.834135	0.06381	0.9625	0.0559017	0.6	0.185405	0.4	0.185405	0.0375	0.0559017	0.922222	0.108298	0.647025	0.0823994	0.890724	0.019063	0.901563	0.0560244	24	16	3	77
94	Multi-omics	RA vs. control	top50	0.841667	0.0456435	0.845673	0.0469897	0.9375	0.0625	0.65	0.136931	0.35	0.136931	0.0625	0.0625	0.86	0.129422	0.641357	0.110812	0.887442	0.0320824	0.917188	0.0487421	26	14	5	75
94	Multi-omics	RA vs. control	top60	0.841667	0.0903312	0.859229	0.0888594	0.925	0.08149	0.675	0.259206	0.325	0.259206	0.075	0.08149	0.85119	0.156243	0.642534	0.206252	0.887299	0.0616837	0.9	0.0817797	27	13	6	74
95	Multi-omics	RA vs. control	top_1_percent	0.841667	0.0543267	0.843963	0.075123	0.95	0.0684653	0.625	0.233854	0.375	0.233854	0.05	0.0684653	0.905556	0.129696	0.64653	0.130769	0.88978	0.0311174	0.90625	0.0778805	25	15	4	76
97	Multi-omics	RA vs. control	top70	0.841667	0.0745356	0.842895	0.0883509	0.95	0.0279508	0.625	0.233854	0.375	0.233854	0.05	0.0279508	0.86	0.0945384	0.632115	0.184805	0.890873	0.0469058	0.9125	0.0719005	25	15	4	76
101	Multi-omics	RA vs. control	top_1_percent	0.841667	0.0684653	0.845937	0.0912495	0.95	0.0522913	0.625	0.265165	0.375	0.265165	0.05	0.0522913	0.890556	0.106204	0.640502	0.16455	0.890852	0.0399714	0.925781	0.0496417	25	15	4	76
103	Multi-omics	RA vs. control	top90	0.841667	0.0618017	0.849444	0.0734511	0.9375	0.0625	0.65	0.205396	0.35	0.205396	0.0625	0.0625	0.855556	0.132346	0.639907	0.157696	0.888325	0.0394248	0.921875	0.0599453	26	14	5	75
104	Multi-omics	RA vs. control	top60	0.841667	0.0618017	0.838421	0.0579967	0.95	0.08149	0.625	0.153093	0.375	0.153093	0.05	0.08149	0.9	0.16298	0.648077	0.139514	0.888413	0.0470164	0.899219	0.067001	25	15	4	76
109	Multi-omics	RA vs. control	top50	0.841667	0.0456435	0.837339	0.0440939	0.95	0.0522913	0.625	0.125	0.375	0.125	0.05	0.0522913	0.876667	0.116428	0.638832	0.11142	0.888912	0.0315334	0.896094	0.0502223	25	15	4	76
114	Multi-omics	RA vs. control	top100	0.841667	0.0348608	0.834135	0.06381	0.9625	0.0559017	0.6	0.185405	0.4	0.185405	0.0375	0.0559017	0.922222	0.108298	0.647025	0.0823994	0.890724	0.019063	0.93125	0.0446749	24	16	3	77
118	Multi-omics	RA vs. control	top90	0.841667	0.0543267	0.838929	0.0894558	0.9625	0.0559017	0.6	0.256174	0.4	0.256174	0.0375	0.0559017	0.930556	0.101113	0.648859	0.122296	0.891869	0.0303253	0.902344	0.110658	24	16	3	77
120	Multi-omics	RA vs. control	top50	0.841667	0.0684653	0.838655	0.0645885	0.95	0.0522913	0.625	0.176777	0.375	0.176777	0.05	0.0522913	0.87619	0.123029	0.637063	0.157245	0.889551	0.046965	0.914844	0.0505101	25	15	4	76
121	Multi-omics	RA vs. control	top_1_percent	0.841667	0.0456435	0.8304	0.0439088	0.9625	0.0559017	0.6	0.136931	0.4	0.136931	0.0375	0.0559017	0.914286	0.127775	0.643412	0.106957	0.890202	0.0312215	0.925781	0.0500244	24	16	3	77
122	Multi-omics	RA vs. control	top50	0.841667	0.0618017	0.847469	0.0621131	0.9375	0.0883883	0.65	0.16298	0.35	0.16298	0.0625	0.0883883	0.873333	0.173845	0.64801	0.151826	0.886909	0.0450696	0.904687	0.0455208	26	14	5	75
128	Multi-omics	RA vs. control	top70	0.841667	0.0348608	0.840802	0.0610329	0.95	0.0522913	0.625	0.176777	0.375	0.176777	0.05	0.0522913	0.888889	0.103935	0.643008	0.0837653	0.889416	0.0194406	0.91875	0.0380133	25	15	4	76
130	Multi-omics	RA vs. control	top90	0.841667	0.0618017	0.836376	0.0790213	0.9625	0.0559017	0.6	0.240442	0.4	0.240442	0.0375	0.0559017	0.925	0.111803	0.644367	0.143939	0.891556	0.0365858	0.91875	0.0597158	24	16	3	77
140	Multi-omics	RA vs. control	top100	0.841667	0.0745356	0.827659	0.0820575	0.975	0.0342327	0.575	0.227074	0.425	0.227074	0.025	0.0342327	0.925	0.111803	0.638252	0.181632	0.893153	0.0465556	0.935937	0.0695269	23	17	2	78
146	Multi-omics	RA vs. control	top70	0.841667	0.0684653	0.834773	0.0796346	0.9625	0.0342327	0.6	0.223607	0.4	0.223607	0.0375	0.0342327	0.896429	0.105946	0.636162	0.168324	0.891815	0.0419432	0.908594	0.0400843	24	16	3	77
152	Multi-omics	RA vs. control	top50	0.841667	0.0348608	0.823939	0.0454196	0.975	0.0342327	0.575	0.142522	0.425	0.142522	0.025	0.0342327	0.938095	0.0851835	0.64357	0.0782954	0.891897	0.0201727	0.907031	0.061292	23	17	2	78
164	Multi-omics	RA vs. control	top_1_percent	0.841667	0.0543267	0.857013	0.0983653	0.9375	0.0765466	0.65	0.270994	0.35	0.270994	0.0625	0.0765466	0.88355	0.117007	0.649196	0.137085	0.888877	0.0289105	0.903125	0.0904953	26	14	5	75
169	Multi-omics	RA vs. control	top_1_percent	0.841667	0.0618017	0.828042	0.0760717	0.975	0.0342327	0.575	0.227074	0.425	0.227074	0.025	0.0342327	0.941667	0.0812233	0.641841	0.144473	0.893027	0.0358952	0.898438	0.0768946	23	17	2	78
171	Multi-omics	RA vs. control	top70	0.841667	0.0456435	0.840596	0.0614173	0.95	0.0684653	0.625	0.176777	0.375	0.176777	0.05	0.0684653	0.898413	0.140904	0.646867	0.110003	0.889029	0.0304347	0.925781	0.0378725	25	15	4	76
180	Multi-omics	RA vs. control	top80	0.841667	0.0684653	0.844969	0.0898571	0.95	0.0522913	0.625	0.25	0.375	0.25	0.05	0.0522913	0.880556	0.118504	0.639616	0.17046	0.890642	0.041418	0.90625	0.0480008	25	15	4	76
182	Multi-omics	RA vs. control	top60	0.841667	0.0994778	0.847724	0.0883984	0.9375	0.0765466	0.65	0.223607	0.35	0.223607	0.0625	0.0765466	0.855952	0.17559	0.638196	0.230743	0.888459	0.070205	0.903125	0.0917512	26	14	5	75
205	Multi-omics	RA vs. control	top80	0.841667	0.0456435	0.841834	0.0691814	0.95	0.0522913	0.625	0.197642	0.375	0.197642	0.05	0.0522913	0.886984	0.107154	0.642231	0.111087	0.889722	0.0266466	0.899219	0.0596519	25	15	4	76
211	Multi-omics	RA vs. control	top50	0.841667	0.0348608	0.844453	0.0371531	0.9375	0.0441942	0.65	0.104583	0.35	0.104583	0.0625	0.0441942	0.848095	0.0939557	0.636741	0.0880936	0.887574	0.0239161	0.910937	0.0449982	26	14	5	75
213	Multi-omics	RA vs. control	top70	0.841667	0.0456435	0.8304	0.0439088	0.9625	0.0559017	0.6	0.136931	0.4	0.136931	0.0375	0.0559017	0.914286	0.127775	0.643412	0.106957	0.890202	0.0312215	0.930469	0.0421079	24	16	3	77
217	Multi-omics	RA vs. control	top60	0.841667	0.0684653	0.84895	0.0697696	0.9375	0.0883883	0.65	0.205396	0.35	0.205396	0.0625	0.0883883	0.883333	0.162447	0.649437	0.150852	0.887432	0.049516	0.907031	0.0733086	26	14	5	75
225	Multi-omics	RA vs. control	top50	0.841667	0.0543267	0.841387	0.0703346	0.95	0.0522913	0.625	0.197642	0.375	0.197642	0.05	0.0522913	0.882222	0.109319	0.640304	0.131016	0.889753	0.0337768	0.917188	0.0527994	25	15	4	76
228	Multi-omics	RA vs. control	top80	0.841667	0.0618017	0.836376	0.0790213	0.9625	0.0559017	0.6	0.240442	0.4	0.240442	0.0375	0.0559017	0.925	0.111803	0.644367	0.143939	0.891556	0.0365858	0.91875	0.068521	24	16	3	77
229	Multi-omics	RA vs. control	top50	0.841667	0.0618017	0.833036	0.0646872	0.9625	0.0342327	0.6	0.205396	0.4	0.205396	0.0375	0.0342327	0.904762	0.0874818	0.636133	0.144533	0.891416	0.036689	0.910156	0.0617632	24	16	3	77
232	Multi-omics	RA vs. control	top70	0.841667	0.0348608	0.842469	0.0663493	0.95	0.0684653	0.625	0.197642	0.375	0.197642	0.05	0.0684653	0.905556	0.129696	0.64955	0.0812574	0.889253	0.0201242	0.929688	0.0474412	25	15	4	76
233	Multi-omics	RA vs. control	top50	0.841667	0.0801474	0.84395	0.090985	0.95	0.0522913	0.625	0.25	0.375	0.25	0.05	0.0522913	0.872222	0.120442	0.635992	0.194548	0.890695	0.0510526	0.905469	0.0718899	25	15	4	76
244	Multi-omics	RA vs. control	top100	0.841667	0.0745356	0.845335	0.117654	0.9625	0.0559017	0.6	0.323554	0.4	0.323554	0.0375	0.0559017	0.935	0.0928709	0.648508	0.176689	0.893338	0.0418486	0.914062	0.0779294	24	16	3	77
245	Multi-omics	RA vs. control	top_1_percent	0.841667	0.0618017	0.840542	0.0999435	0.9625	0.0559017	0.6	0.270994	0.4	0.270994	0.0375	0.0559017	0.926667	0.101105	0.646673	0.151825	0.892193	0.0346307	0.932813	0.0362672	24	16	3	77
256	Multi-omics	RA vs. control	top100	0.841667	0.0543267	0.846746	0.0967186	0.95	0.0522913	0.625	0.25	0.375	0.25	0.05	0.0522913	0.891429	0.10182	0.644899	0.134665	0.890664	0.031435	0.917969	0.0632282	25	15	4	76
267	Multi-omics	RA vs. control	top50	0.841667	0.0348608	0.834135	0.06381	0.9625	0.0559017	0.6	0.185405	0.4	0.185405	0.0375	0.0559017	0.922222	0.108298	0.647025	0.0823994	0.890724	0.019063	0.903906	0.0356519	24	16	3	77
269	Multi-omics	RA vs. control	top70	0.841667	0.0618017	0.82637	0.0663454	0.975	0.0342327	0.575	0.209165	0.425	0.209165	0.025	0.0342327	0.938095	0.0851835	0.64015	0.143986	0.892723	0.0364007	0.93125	0.0373246	23	17	2	78
272	Multi-omics	RA vs. control	top60	0.841667	0.0745356	0.845201	0.065712	0.9375	0.0441942	0.65	0.16298	0.35	0.16298	0.0625	0.0441942	0.834286	0.105753	0.630948	0.177591	0.888312	0.0514405	0.903906	0.0779099	26	14	5	75
273	Multi-omics	RA vs. control	top60	0.841667	0.0684653	0.840259	0.0721441	0.95	0.0522913	0.625	0.197642	0.375	0.197642	0.05	0.0522913	0.877857	0.125163	0.637983	0.161421	0.889834	0.0455796	0.924219	0.043199	25	15	4	76
276	Multi-omics	RA vs. control	top60	0.841667	0.0348608	0.838939	0.0478563	0.95	0.0522913	0.625	0.153093	0.375	0.153093	0.05	0.0522913	0.888095	0.109627	0.642079	0.0786303	0.889119	0.0215965	0.9375	0.0499481	25	15	4	76
279	Multi-omics	RA vs. control	top50	0.841667	0.0745356	0.833214	0.0762178	0.9625	0.0559017	0.6	0.205396	0.4	0.205396	0.0375	0.0559017	0.908333	0.145535	0.640845	0.177338	0.891192	0.0497984	0.922656	0.06295	24	16	3	77
283	Multi-omics	RA vs. control	top100	0.841667	0.0543267	0.850346	0.101452	0.95	0.08149	0.625	0.279508	0.375	0.279508	0.05	0.08149	0.916883	0.122726	0.653213	0.136026	0.890184	0.0286886	0.920312	0.0893157	25	15	4	76
285	Multi-omics	RA vs. control	top100	0.841667	0.0853913	0.838876	0.0997723	0.9625	0.0342327	0.6	0.285044	0.4	0.285044	0.0375	0.0342327	0.9	0.104583	0.634432	0.207469	0.892945	0.0513905	0.907813	0.0774679	24	16	3	77
286	Multi-omics	RA vs. control	top50	0.841667	0.0684653	0.840178	0.070989	0.95	0.0522913	0.625	0.197642	0.375	0.197642	0.05	0.0522913	0.876667	0.116428	0.637443	0.158979	0.889812	0.045679	0.907813	0.0573168	25	15	4	76
294	Multi-omics	RA vs. control	top90	0.841667	0.0456435	0.841834	0.0691814	0.95	0.0522913	0.625	0.197642	0.375	0.197642	0.05	0.0522913	0.886984	0.107154	0.642231	0.111087	0.889722	0.0266466	0.9375	0.0379731	25	15	4	76
295	Multi-omics	RA vs. control	top50	0.841667	0.0456435	0.826548	0.066979	0.975	0.0342327	0.575	0.189572	0.425	0.189572	0.025	0.0342327	0.941667	0.0812233	0.644861	0.10203	0.892499	0.0270081	0.91875	0.0429154	23	17	2	78
296	Multi-omics	RA vs. control	top100	0.841667	0.0348608	0.823939	0.0454196	0.975	0.0342327	0.575	0.142522	0.425	0.142522	0.025	0.0342327	0.938095	0.0851835	0.64357	0.0782954	0.891897	0.0201727	0.9375	0.0337162	23	17	2	78
0	Multi-omics	ACPA-positive vs. control	top50	0.8375	0.0947859	0.878095	0.126375	0.8	0.111803	0.875	0.153093	0.125	0.153093	0.2	0.111803	0.817778	0.0803542	0.685314	0.185363	0.831746	0.0979251	0.878125	0.0801686	35	5	8	32
0	Multi-omics	ACPA-positive vs. control	top_1_percent	0.8375	0.071261	0.856883	0.143506	0.85	0.104583	0.825	0.189572	0.175	0.189572	0.15	0.104583	0.86	0.0887499	0.69541	0.139496	0.842072	0.060124	0.94375	0.0533886	33	7	6	34
0	Multi-omics	ACPA-negative vs. control	top50	0.8375	0.0838525	0.85	0.104583	0.825	0.0684653	0.85	0.104583	0.15	0.104583	0.175	0.0684653	0.827778	0.0712271	0.676383	0.169783	0.836667	0.082622	0.914062	0.0749349	34	6	7	33
0	Multi-omics	ACPA-negative vs. control	top80	0.8375	0.129603	0.832828	0.161541	0.875	0.0883883	0.8	0.209165	0.2	0.209165	0.125	0.0883883	0.859206	0.0950521	0.683276	0.251948	0.848741	0.115046	0.914062	0.0644235	32	8	5	35
0	Multi-omics	ACPA-negative vs. control	top200	0.8375	0.0838525	0.843333	0.122105	0.85	0.104583	0.825	0.142522	0.175	0.142522	0.15	0.104583	0.852857	0.105626	0.685432	0.172319	0.840383	0.0760276	0.910937	0.118817	33	7	6	34
0	Multi-omics	ACPA-negative vs. control	top400	0.8375	0.15052	0.819444	0.158966	0.9	0.104583	0.775	0.240442	0.225	0.240442	0.1	0.104583	0.875	0.125	0.684118	0.288756	0.853235	0.126378	0.88125	0.136148	31	9	4	36
2	Multi-omics	ACPA-negative vs. control	top60	0.8375	0.104583	0.846429	0.103817	0.825	0.111803	0.85	0.104583	0.15	0.104583	0.175	0.111803	0.830556	0.107762	0.675988	0.208881	0.835	0.105475	0.904687	0.0874163	34	6	7	33
2	Multi-omics	ACPA-negative vs. control	top70	0.8375	0.104583	0.855556	0.132346	0.825	0.111803	0.85	0.136931	0.15	0.136931	0.175	0.111803	0.831429	0.104075	0.680907	0.211335	0.836134	0.102823	0.904687	0.0891447	34	6	7	33
3	Multi-omics	ACPA-negative vs. control	top60	0.8375	0.121835	0.827778	0.113516	0.85	0.136931	0.825	0.111803	0.175	0.111803	0.15	0.136931	0.85	0.136931	0.676383	0.245105	0.838235	0.122598	0.920312	0.0635651	33	7	6	34
3	Multi-omics	ACPA-negative vs. control	top100	0.8375	0.129603	0.854762	0.148786	0.825	0.111803	0.85	0.16298	0.15	0.16298	0.175	0.111803	0.82619	0.11706	0.677964	0.259462	0.837843	0.124474	0.921875	0.0713893	34	6	7	33
4	Multi-omics	ACPA-positive vs. control	top50	0.8375	0.113537	0.846984	0.0904456	0.825	0.209165	0.85	0.104583	0.15	0.104583	0.175	0.209165	0.854257	0.154772	0.6878	0.219058	0.825561	0.140776	0.882812	0.0975781	34	6	7	33
4	Metabolomics	ACPA-negative vs. control	top200	0.8375	0.15052	0.861667	0.164105	0.825	0.142522	0.85	0.205396	0.15	0.205396	0.175	0.142522	0.826111	0.139548	0.681303	0.296961	0.837857	0.14262	0.879687	0.104027	34	6	7	33
4	Metabolomics	ACPA-negative vs. control	top600	0.8375	0.168866	0.880519	0.197257	0.825	0.111803	0.85	0.270994	0.15	0.270994	0.175	0.111803	0.813333	0.147907	0.684259	0.336056	0.844411	0.14102	0.890625	0.112809	34	6	7	33
5	Multi-omics	ACPA-negative vs. control	top90	0.8375	0.0947859	0.9	0.136931	0.775	0.104583	0.9	0.136931	0.1	0.136931	0.225	0.104583	0.80101	0.0807568	0.687607	0.191106	0.827179	0.0972223	0.914062	0.0823098	36	4	9	31
5	Multi-omics	ACPA-negative vs. control	top_5_percent	0.8375	0.0838525	0.855	0.150416	0.85	0.0559017	0.825	0.189572	0.175	0.189572	0.15	0.0559017	0.846111	0.0357676	0.687862	0.164196	0.844206	0.0668669	0.917188	0.0968876	33	7	6	34
6	Multi-omics	ACPA-negative vs. control	top70	0.8375	0.0559017	0.831429	0.0549466	0.85	0.104583	0.825	0.0684653	0.175	0.0684653	0.15	0.104583	0.855556	0.0985035	0.680907	0.115813	0.837778	0.06024	0.923438	0.0519399	33	7	6	34
7	Proteomics	ACPA-negative vs. control	top80	0.8375	0.0947859	0.866667	0.0842542	0.8	0.167705	0.875	0.0883883	0.125	0.0883883	0.2	0.167705	0.829206	0.129327	0.685314	0.185363	0.825322	0.111524	0.867188	0.0994369	35	5	8	32
7	Multi-omics	ACPA-negative vs. control	top90	0.8375	0.0947859	0.848701	0.131751	0.85	0.0559017	0.825	0.189572	0.175	0.189572	0.15	0.0559017	0.843333	0.0506364	0.683276	0.179522	0.844035	0.0763565	0.929688	0.0503285	33	7	6	34
7	Multi-omics	ACPA-negative vs. control	top200	0.8375	0.0947859	0.877778	0.125154	0.8	0.142522	0.875	0.125	0.125	0.125	0.2	0.142522	0.823232	0.117783	0.687607	0.191106	0.828748	0.099402	0.9	0.0588277	35	5	8	32
8	Metabolomics	ACPA-negative vs. control	top900	0.8375	0.168866	0.862857	0.192088	0.825	0.142522	0.85	0.223607	0.15	0.223607	0.175	0.142522	0.822222	0.149071	0.68	0.336557	0.84	0.160555	0.896875	0.129131	34	6	7	33
8	Metabolomics	ACPA-negative vs. control	top_10_percent	0.8375	0.0559017	0.873095	0.0763001	0.8	0.142522	0.875	0.0883883	0.125	0.0883883	0.2	0.142522	0.830556	0.113414	0.689106	0.113638	0.827063	0.0715477	0.898438	0.106261	35	5	8	32
8	Multi-omics	ACPA-negative vs. control	top90	0.8375	0.104583	0.836429	0.116999	0.85	0.104583	0.825	0.142522	0.175	0.142522	0.15	0.104583	0.847222	0.0982093	0.679268	0.205529	0.840556	0.100493	0.9	0.0893157	33	7	6	34
8	Multi-omics	ACPA-negative vs. control	top100	0.8375	0.113537	0.877273	0.172787	0.825	0.0684653	0.85	0.223607	0.15	0.223607	0.175	0.0684653	0.825556	0.0613128	0.68859	0.222716	0.84213	0.0954397	0.91875	0.0927025	34	6	7	33
8	Multi-omics	ACPA-negative vs. control	top200	0.8375	0.0947859	0.857828	0.155061	0.85	0.0559017	0.825	0.209165	0.175	0.209165	0.15	0.0559017	0.844206	0.0418943	0.688195	0.182125	0.84517	0.0724728	0.901563	0.0820498	33	7	6	34
9	Multi-omics	ACPA-negative vs. control	top60	0.8375	0.129603	0.854762	0.148786	0.825	0.111803	0.85	0.16298	0.15	0.16298	0.175	0.111803	0.82619	0.11706	0.677964	0.259462	0.837843	0.124474	0.910937	0.078825	34	6	7	33
9	Multi-omics	ACPA-negative vs. control	top70	0.8375	0.104583	0.845455	0.141385	0.85	0.136931	0.825	0.167705	0.175	0.167705	0.15	0.136931	0.86	0.129422	0.689759	0.209586	0.83985	0.102589	0.9125	0.069746	33	7	6	34
9	Multi-omics	ACPA-negative vs. control	top80	0.8375	0.104583	0.883333	0.162447	0.825	0.167705	0.85	0.223607	0.15	0.223607	0.175	0.167705	0.855455	0.134549	0.705229	0.194381	0.835275	0.100611	0.904687	0.0814526	34	6	7	33
9	Multi-omics	ACPA-negative vs. control	top90	0.8375	0.0838525	0.865	0.138744	0.825	0.0684653	0.85	0.16298	0.15	0.16298	0.175	0.0684653	0.829444	0.056574	0.684582	0.168582	0.838651	0.0744857	0.910937	0.065504	34	6	7	33
9	Multi-omics	ACPA-negative vs. control	top300	0.8375	0.143886	0.87	0.185742	0.825	0.0684653	0.85	0.223607	0.15	0.223607	0.175	0.0684653	0.816667	0.10319	0.68079	0.288368	0.843333	0.126711	0.890625	0.115218	34	6	7	33
10	Multi-omics	ACPA-positive vs. control	top_1_percent	0.8375	0.0947859	0.908333	0.145535	0.775	0.104583	0.9	0.16298	0.1	0.16298	0.225	0.104583	0.801089	0.0808648	0.691736	0.190519	0.828118	0.0901664	0.892188	0.0799399	36	4	9	31
10	Metabolomics	ACPA-negative vs. control	top_10_percent	0.8375	0.0947859	0.85	0.0993808	0.825	0.142522	0.85	0.104583	0.15	0.104583	0.175	0.142522	0.839206	0.118301	0.682035	0.189204	0.832465	0.103488	0.9	0.0854746	34	6	7	33
10	Proteomics	ACPA-negative vs. control	top50	0.8375	0.0559017	0.91	0.124499	0.775	0.136931	0.9	0.136931	0.1	0.136931	0.225	0.136931	0.815455	0.107929	0.699598	0.119749	0.824481	0.0609959	0.8875	0.0809263	36	4	9	31
10	Multi-omics	ACPA-negative vs. control	top60	0.8375	0.0838525	0.875	0.125	0.8	0.0684653	0.875	0.125	0.125	0.125	0.2	0.0684653	0.812778	0.0665392	0.681303	0.172779	0.833095	0.0809191	0.895312	0.0918758	35	5	8	32
11	Multi-omics	ACPA-negative vs. control	top50	0.8375	0.0559017	0.880556	0.118504	0.8	0.0684653	0.875	0.125	0.125	0.125	0.2	0.0684653	0.816429	0.0501019	0.685827	0.11993	0.832563	0.0497682	0.923438	0.0533886	35	5	8	32
11	Multi-omics	ACPA-negative vs. control	top60	0.8375	0.0947859	0.839206	0.118301	0.85	0.104583	0.825	0.142522	0.175	0.142522	0.15	0.104583	0.85	0.0993808	0.682035	0.189204	0.840458	0.0901642	0.910937	0.0923727	33	7	6	34
11	Multi-omics	ACPA-negative vs. control	top80	0.8375	0.0838525	0.89	0.151658	0.8	0.0684653	0.875	0.176777	0.125	0.176777	0.2	0.0684653	0.814444	0.0511594	0.689502	0.171305	0.835079	0.0727142	0.8875	0.0531595	35	5	8	32
11	Multi-omics	ACPA-negative vs. control	top_1_percent	0.8375	0.0947859	0.816667	0.129696	0.9	0.104583	0.775	0.185405	0.225	0.185405	0.1	0.104583	0.899206	0.105424	0.694225	0.177463	0.849608	0.0843468	0.929688	0.0349386	31	9	4	36
12	Multi-omics	ACPA-positive vs. control	top70	0.8375	0.071261	0.873333	0.133703	0.825	0.142522	0.85	0.16298	0.15	0.16298	0.175	0.142522	0.84355	0.100228	0.69541	0.139496	0.833771	0.0697993	0.932813	0.0389059	34	6	7	33
12	Multi-omics	ACPA-negative vs. control	top60	0.8375	0.0342327	0.88254	0.112014	0.8	0.0684653	0.875	0.125	0.125	0.125	0.2	0.0684653	0.818413	0.036501	0.687803	0.0792313	0.832269	0.024655	0.90625	0.0602627	35	5	8	32
13	Multi-omics	ACPA-positive vs. control	top70	0.8375	0.0838525	0.89	0.151658	0.8	0.0684653	0.875	0.176777	0.125	0.176777	0.2	0.0684653	0.814444	0.0511594	0.689502	0.171305	0.835079	0.0727142	0.921875	0.0497184	35	5	8	32
13	Multi-omics	ACPA-negative vs. control	top90	0.8375	0.0838525	0.89	0.151658	0.8	0.0684653	0.875	0.176777	0.125	0.176777	0.2	0.0684653	0.814444	0.0511594	0.689502	0.171305	0.835079	0.0727142	0.903125	0.0900304	35	5	8	32
14	Proteomics	ACPA-negative vs. control	top_1_percent	0.8375	0.071261	0.861111	0.127294	0.825	0.0684653	0.85	0.136931	0.15	0.136931	0.175	0.0684653	0.830635	0.0553158	0.683279	0.147544	0.837507	0.0663635	0.879687	0.0936849	34	6	7	33
14	Multi-omics	ACPA-negative vs. control	top70	0.8375	0.071261	0.876984	0.118981	0.8	0.0684653	0.875	0.125	0.125	0.125	0.2	0.0684653	0.814762	0.0571638	0.683279	0.147544	0.832801	0.0684053	0.91875	0.0684653	35	5	8	32
14	Multi-omics	ACPA-negative vs. control	top300	0.8375	0.143886	0.837302	0.153639	0.875	0.125	0.8	0.24367	0.2	0.24367	0.125	0.125	0.861111	0.127294	0.686095	0.274377	0.848235	0.120724	0.885938	0.12211	32	8	5	35
15	Metabolomics	ACPA-negative vs. control	top200	0.8375	0.113537	0.852778	0.120921	0.825	0.142522	0.85	0.136931	0.15	0.136931	0.175	0.142522	0.835635	0.127008	0.681639	0.226063	0.833936	0.115953	0.926562	0.0750569	34	6	7	33
15	Multi-omics	ACPA-negative vs. control	top60	0.8375	0.071261	0.852778	0.0919188	0.825	0.111803	0.85	0.104583	0.15	0.104583	0.175	0.111803	0.835635	0.0769864	0.681639	0.139135	0.833936	0.0807757	0.901563	0.0792112	34	6	7	33
15	Multi-omics	ACPA-negative vs. control	top600	0.8375	0.180061	0.820202	0.189566	0.9	0.104583	0.775	0.256174	0.225	0.256174	0.1	0.104583	0.862857	0.163383	0.678944	0.356022	0.855728	0.153252	0.870313	0.163092	31	9	4	36
15	Multi-omics	ACPA-negative vs. control	top_10_percent	0.8375	0.156874	0.884091	0.19689	0.825	0.0684653	0.85	0.270994	0.15	0.270994	0.175	0.0684653	0.810556	0.12336	0.684654	0.313241	0.846078	0.124695	0.890625	0.157708	34	6	7	33
16	Multi-omics	ACPA-positive vs. control	top60	0.8375	0.121835	0.846667	0.150185	0.85	0.136931	0.825	0.189572	0.175	0.189572	0.15	0.136931	0.851111	0.108469	0.686222	0.236259	0.840635	0.120267	0.88125	0.0947859	33	7	6	34
16	Metabolomics	ACPA-negative vs. control	top_10_percent	0.8375	0.0559017	0.843867	0.10331	0.85	0.104583	0.825	0.142522	0.175	0.142522	0.15	0.104583	0.860317	0.0921456	0.689188	0.10943	0.839794	0.0551965	0.903125	0.0760666	33	7	6	34
16	Metabolomics	ACPA-negative vs. control	top_25_percent	0.8375	0.121835	0.819444	0.132127	0.9	0.0559017	0.775	0.223607	0.225	0.223607	0.1	0.0559017	0.875	0.0883883	0.684118	0.22832	0.853235	0.0903269	0.875	0.0817518	31	9	4	36
17	Multi-omics	ACPA-positive vs. control	top60	0.8375	0.0947859	0.867677	0.126485	0.825	0.189572	0.85	0.16298	0.15	0.16298	0.175	0.189572	0.856883	0.143506	0.698948	0.180239	0.82983	0.107437	0.915625	0.0675228	34	6	7	33
17	Multi-omics	ACPA-positive vs. control	top100	0.8375	0.16298	0.884091	0.19689	0.825	0.111803	0.85	0.270994	0.15	0.270994	0.175	0.111803	0.815	0.145344	0.686807	0.324871	0.844173	0.133008	0.889062	0.101322	34	6	7	33
17	Multi-omics	ACPA-negative vs. control	top50	0.8375	0.0838525	0.852778	0.105592	0.825	0.111803	0.85	0.104583	0.15	0.104583	0.175	0.111803	0.835	0.105475	0.681303	0.172779	0.834664	0.0833864	0.898438	0.0804346	34	6	7	33
17	Multi-omics	ACPA-negative vs. control	top90	0.8375	0.104583	0.836429	0.116999	0.85	0.104583	0.825	0.142522	0.175	0.142522	0.15	0.104583	0.847222	0.0982093	0.679268	0.205529	0.840556	0.100493	0.896875	0.111229	33	7	6	34
18	Metabolomics	ACPA-negative vs. control	top200	0.8375	0.136931	0.871111	0.14177	0.8	0.189572	0.875	0.153093	0.125	0.153093	0.2	0.189572	0.825685	0.147163	0.685647	0.268918	0.825822	0.154186	0.870313	0.147157	35	5	8	32
18	Multi-omics	ACPA-negative vs. control	top60	0.8375	0.0947859	0.849206	0.104953	0.825	0.111803	0.85	0.104583	0.15	0.104583	0.175	0.111803	0.833333	0.109361	0.678755	0.192898	0.834902	0.0956789	0.91875	0.0713038	34	6	7	33
18	Multi-omics	ACPA-negative vs. control	top80	0.8375	0.0947859	0.861429	0.138652	0.825	0.0684653	0.85	0.16298	0.15	0.16298	0.175	0.0684653	0.827778	0.0633431	0.682035	0.189204	0.838889	0.0880166	0.904687	0.0725343	34	6	7	33
18	Multi-omics	ACPA-negative vs. control	top600	0.8375	0.143886	0.829762	0.139514	0.85	0.16298	0.825	0.142522	0.175	0.142522	0.15	0.16298	0.851984	0.158802	0.67836	0.288561	0.837941	0.144838	0.879687	0.156211	33	7	6	34
19	Multi-omics	ACPA-negative vs. control	top50	0.8375	0.0947859	0.892857	0.107143	0.775	0.136931	0.9	0.104583	0.1	0.104583	0.225	0.136931	0.806566	0.110183	0.686816	0.186824	0.823846	0.100752	0.940625	0.0567684	36	4	9	31
19	Multi-omics	ACPA-negative vs. control	top60	0.8375	0.071261	0.841883	0.10944	0.85	0.104583	0.825	0.142522	0.175	0.142522	0.15	0.104583	0.858333	0.0993808	0.687212	0.14173	0.840088	0.0700723	0.920312	0.0746084	33	7	6	34
19	Multi-omics	ACPA-negative vs. control	top70	0.8375	0.0947859	0.861429	0.138652	0.825	0.0684653	0.85	0.16298	0.15	0.16298	0.175	0.0684653	0.827778	0.0633431	0.682035	0.189204	0.838889	0.0880166	0.932813	0.0467446	34	6	7	33
19	Multi-omics	ACPA-negative vs. control	top80	0.8375	0.071261	0.866883	0.131042	0.825	0.111803	0.85	0.16298	0.15	0.16298	0.175	0.111803	0.843333	0.101865	0.692131	0.144847	0.836516	0.0682802	0.925	0.0619113	34	6	7	33
19	Multi-omics	ACPA-negative vs. control	top90	0.8375	0.0947859	0.83254	0.128598	0.875	0.125	0.8	0.189572	0.2	0.189572	0.125	0.125	0.883333	0.118504	0.694225	0.177463	0.844902	0.0867866	0.904687	0.0806998	32	8	5	35
20	Multi-omics	ACPA-negative vs. control	top90	0.8375	0.0947859	0.857828	0.155061	0.85	0.0559017	0.825	0.209165	0.175	0.209165	0.15	0.0559017	0.844206	0.0418943	0.688195	0.182125	0.84517	0.0724728	0.90625	0.0864685	33	7	6	34
21	Multi-omics	ACPA-positive vs. control	top70	0.8375	0.0342327	0.891883	0.113981	0.8	0.142522	0.875	0.153093	0.125	0.153093	0.2	0.142522	0.83601	0.105977	0.700587	0.0597966	0.828696	0.0432801	0.892188	0.0654574	35	5	8	32
21	Multi-omics	ACPA-negative vs. control	top70	0.8375	0.104583	0.845455	0.141385	0.85	0.136931	0.825	0.167705	0.175	0.167705	0.15	0.136931	0.86	0.129422	0.689759	0.209586	0.83985	0.102589	0.923438	0.073371	33	7	6	34
21	Multi-omics	ACPA-negative vs. control	top_5_percent	0.8375	0.129603	0.844206	0.147496	0.85	0.104583	0.825	0.189572	0.175	0.189572	0.15	0.104583	0.841667	0.125616	0.680395	0.258294	0.843235	0.11376	0.853125	0.124437	33	7	6	34
22	Multi-omics	ACPA-positive vs. control	top70	0.8375	0.0947859	0.905556	0.129696	0.775	0.16298	0.9	0.136931	0.1	0.136931	0.225	0.16298	0.812338	0.11788	0.695668	0.18449	0.822398	0.103003	0.910937	0.0604144	36	4	9	31
22	Multi-omics	ACPA-positive vs. control	top90	0.8375	0.129603	0.916667	0.186339	0.8	0.111803	0.875	0.279508	0.125	0.279508	0.2	0.111803	0.81101	0.075805	0.700261	0.245767	0.838608	0.102853	0.914062	0.120018	35	5	8	32
22	Proteomics	ACPA-negative vs. control	top70	0.8375	0.071261	0.861111	0.127294	0.825	0.0684653	0.85	0.136931	0.15	0.136931	0.175	0.0684653	0.830635	0.0553158	0.683279	0.147544	0.837507	0.0663635	0.896875	0.0688653	34	6	7	33
22	Multi-omics	ACPA-negative vs. control	top_1_percent	0.8375	0.071261	0.841984	0.11244	0.85	0.0559017	0.825	0.142522	0.175	0.142522	0.15	0.0559017	0.846429	0.0436418	0.681639	0.139135	0.841928	0.0625708	0.926562	0.0444009	33	7	6	34
23	Multi-omics	ACPA-positive vs. control	top70	0.8375	0.104583	0.88	0.164317	0.825	0.142522	0.85	0.205396	0.15	0.205396	0.175	0.142522	0.838788	0.0999862	0.696318	0.202226	0.836386	0.098209	0.901563	0.0710895	34	6	7	33
23	Multi-omics	ACPA-positive vs. control	top_1_percent	0.8375	0.121835	0.863077	0.189861	0.875	0.125	0.8	0.287772	0.2	0.287772	0.125	0.125	0.886667	0.10435	0.709195	0.213686	0.850794	0.0943076	0.8875	0.105048	32	8	5	35
23	Multi-omics	ACPA-negative vs. control	top60	0.8375	0.0947859	0.861429	0.138652	0.825	0.0684653	0.85	0.16298	0.15	0.16298	0.175	0.0684653	0.827778	0.0633431	0.682035	0.189204	0.838889	0.0880166	0.898438	0.0832315	34	6	7	33
23	Multi-omics	ACPA-negative vs. control	top70	0.8375	0.0947859	0.879762	0.136801	0.8	0.0684653	0.875	0.153093	0.125	0.153093	0.2	0.0684653	0.81119	0.0720084	0.682884	0.192554	0.834272	0.0861009	0.91875	0.0849733	35	5	8	32
23	Multi-omics	ACPA-negative vs. control	top300	0.8375	0.15052	0.856667	0.200555	0.875	0.0883883	0.8	0.287772	0.2	0.287772	0.125	0.0883883	0.854444	0.0957749	0.692317	0.287777	0.853651	0.119525	0.917188	0.0923727	32	8	5	35
24	Multi-omics	ACPA-negative vs. control	top50	0.8375	0.0947859	0.871111	0.14177	0.825	0.167705	0.85	0.16298	0.15	0.16298	0.175	0.167705	0.848312	0.142273	0.696655	0.192704	0.832464	0.094383	0.907813	0.0994983	34	6	7	33
24	Multi-omics	ACPA-negative vs. control	top_30_percent	0.8375	0.168866	0.866429	0.163422	0.775	0.240442	0.9	0.104583	0.1	0.104583	0.225	0.240442	0.817424	0.171242	0.67934	0.334579	0.813974	0.210346	0.821875	0.188911	36	4	9	31
25	Metabolomics	ACPA-negative vs. control	top_20_percent	0.8375	0.0947859	0.806566	0.102473	0.9	0.104583	0.775	0.136931	0.225	0.136931	0.1	0.104583	0.892857	0.117776	0.686816	0.188147	0.847833	0.0871377	0.9	0.11737	31	9	4	36
25	Multi-omics	ACPA-negative vs. control	top70	0.8375	0.0947859	0.855556	0.132346	0.825	0.0684653	0.85	0.136931	0.15	0.136931	0.175	0.0684653	0.826984	0.0714616	0.678755	0.192898	0.838039	0.0920248	0.914062	0.0845051	34	6	7	33
25	Multi-omics	ACPA-negative vs. control	top300	0.8375	0.136931	0.847222	0.174581	0.875	0.0883883	0.8	0.259206	0.2	0.259206	0.125	0.0883883	0.856429	0.0941666	0.688643	0.260536	0.851134	0.107669	0.878125	0.132306	32	8	5	35
26	Multi-omics	ACPA-negative vs. control	top80	0.8375	0.071261	0.886429	0.124037	0.8	0.111803	0.875	0.153093	0.125	0.153093	0.2	0.111803	0.820455	0.0676914	0.690491	0.136405	0.831068	0.070741	0.889062	0.102221	35	5	8	32
26	Multi-omics	ACPA-negative vs. control	top300	0.8375	0.0838525	0.84	0.118057	0.85	0.0559017	0.825	0.142522	0.175	0.142522	0.15	0.0559017	0.844444	0.0567578	0.679663	0.165632	0.842222	0.0760066	0.903125	0.0650364	33	7	6	34
27	Multi-omics	ACPA-negative vs. control	top70	0.8375	0.071261	0.852857	0.0936232	0.825	0.111803	0.85	0.104583	0.15	0.104583	0.175	0.111803	0.838889	0.104675	0.683279	0.147544	0.834444	0.074577	0.914062	0.0574099	34	6	7	33
27	Multi-omics	ACPA-negative vs. control	top90	0.8375	0.104583	0.846429	0.119375	0.85	0.16298	0.825	0.189572	0.175	0.189572	0.15	0.16298	0.870556	0.133443	0.694738	0.191064	0.837857	0.107012	0.90625	0.0834147	33	7	6	34
27	Multi-omics	ACPA-negative vs. control	top_1_percent	0.8375	0.104583	0.813889	0.127898	0.9	0.104583	0.775	0.185405	0.225	0.185405	0.1	0.104583	0.896429	0.105946	0.691458	0.194991	0.849706	0.0952959	0.915625	0.0642813	31	9	4	36
27	Multi-omics	ACPA-negative vs. control	top_5_percent	0.8375	0.168866	0.825051	0.194641	0.9	0.104583	0.775	0.256174	0.225	0.256174	0.1	0.104583	0.871111	0.14177	0.685311	0.330759	0.855604	0.144928	0.889062	0.13423	31	9	4	36
28	Proteomics	ACPA-negative vs. control	top60	0.8375	0.0947859	0.833333	0.109361	0.85	0.104583	0.825	0.111803	0.175	0.111803	0.15	0.104583	0.849206	0.104953	0.678755	0.192898	0.839608	0.0940988	0.884375	0.124927	33	7	6	34
28	Multi-omics	ACPA-negative vs. control	top60	0.8375	0.121835	0.834444	0.117877	0.85	0.16298	0.825	0.142522	0.175	0.142522	0.15	0.16298	0.856667	0.139244	0.682943	0.2393	0.836648	0.126052	0.907813	0.0870664	33	7	6	34
28	Multi-omics	ACPA-negative vs. control	top70	0.8375	0.0947859	0.823232	0.117783	0.875	0.125	0.8	0.142522	0.2	0.142522	0.125	0.125	0.877778	0.125154	0.687607	0.191106	0.843323	0.093671	0.884375	0.071261	32	8	5	35
28	Multi-omics	ACPA-negative vs. control	top80	0.8375	0.0947859	0.848701	0.131751	0.85	0.0559017	0.825	0.189572	0.175	0.189572	0.15	0.0559017	0.843333	0.0506364	0.683276	0.179522	0.844035	0.0763565	0.925	0.0599072	33	7	6	34
28	Multi-omics	ACPA-negative vs. control	top_1_percent	0.8375	0.0838525	0.833333	0.128425	0.875	0.0883883	0.8	0.189572	0.2	0.189572	0.125	0.0883883	0.877778	0.0886063	0.691853	0.15232	0.846667	0.0718312	0.9125	0.078398	32	8	5	35
29	Multi-omics	ACPA-positive vs. control	top60	0.8375	0.071261	0.84355	0.100228	0.85	0.16298	0.825	0.142522	0.175	0.142522	0.15	0.16298	0.873333	0.133703	0.69541	0.139496	0.835723	0.0842886	0.915625	0.0684207	33	7	6	34
29	Multi-omics	ACPA-negative vs. control	top60	0.8375	0.071261	0.851984	0.0979444	0.825	0.0684653	0.85	0.104583	0.15	0.104583	0.175	0.0684653	0.829762	0.0619607	0.67836	0.144108	0.836373	0.0704301	0.89375	0.0837068	34	6	7	33
30	Multi-omics	ACPA-positive vs. control	top70	0.8375	0.104583	0.862222	0.134394	0.825	0.142522	0.85	0.16298	0.15	0.16298	0.175	0.142522	0.838095	0.108536	0.687467	0.204394	0.834547	0.106879	0.889062	0.0695269	34	6	7	33
30	Metabolomics	ACPA-negative vs. control	top600	0.8375	0.143886	0.886667	0.175752	0.8	0.111803	0.875	0.216506	0.125	0.216506	0.2	0.111803	0.806667	0.113203	0.68407	0.28588	0.83619	0.13408	0.89375	0.097045	35	5	8	32
30	Multi-omics	ACPA-negative vs. control	top90	0.8375	0.0342327	0.847439	0.104189	0.85	0.104583	0.825	0.142522	0.175	0.142522	0.15	0.104583	0.861984	0.0868533	0.691736	0.0674637	0.839556	0.0291273	0.93125	0.0498411	33	7	6	34
30	Multi-omics	ACPA-negative vs. control	top200	0.8375	0.071261	0.857857	0.106558	0.825	0.0684653	0.85	0.136931	0.15	0.136931	0.175	0.0684653	0.830556	0.0523373	0.681639	0.139135	0.837222	0.0651328	0.884375	0.0949468	34	6	7	33
31	Multi-omics	ACPA-negative vs. control	top50	0.8375	0.0838525	0.86	0.129422	0.825	0.111803	0.85	0.136931	0.15	0.136931	0.175	0.111803	0.837778	0.106964	0.686222	0.175552	0.835873	0.0829306	0.914062	0.075745	34	6	7	33
31	Multi-omics	ACPA-negative vs. control	top70	0.8375	0.104583	0.861429	0.138652	0.825	0.111803	0.85	0.16298	0.15	0.16298	0.175	0.111803	0.832222	0.0986326	0.684187	0.207926	0.836984	0.0992724	0.90625	0.0804346	34	6	7	33
33	Multi-omics	ACPA-negative vs. control	top200	0.8375	0.0947859	0.841667	0.125616	0.85	0.104583	0.825	0.142522	0.175	0.142522	0.15	0.104583	0.849286	0.10499	0.682884	0.192554	0.840546	0.0866211	0.898438	0.111858	33	7	6	34
34	Multi-omics	ACPA-positive vs. control	top50	0.8375	0.0947859	0.895	0.100623	0.775	0.205396	0.9	0.104583	0.1	0.104583	0.225	0.205396	0.825505	0.143475	0.697047	0.179645	0.816368	0.12747	0.915625	0.0735787	36	4	9	31
34	Multi-omics	ACPA-positive vs. control	top70	0.8375	0.0342327	0.901984	0.09667	0.775	0.104583	0.9	0.104583	0.1	0.104583	0.225	0.104583	0.807439	0.0599932	0.691736	0.0674637	0.824981	0.0426337	0.89375	0.0548547	36	4	9	31
34	Multi-omics	ACPA-positive vs. control	top100	0.8375	0.104583	0.88	0.164317	0.825	0.142522	0.85	0.205396	0.15	0.205396	0.175	0.142522	0.838788	0.0999862	0.696318	0.202226	0.836386	0.098209	0.907813	0.0818264	34	6	7	33
34	Multi-omics	ACPA-negative vs. control	top70	0.8375	0.0947859	0.839206	0.118301	0.85	0.104583	0.825	0.142522	0.175	0.142522	0.15	0.104583	0.85	0.0993808	0.682035	0.189204	0.840458	0.0901642	0.896875	0.061862	33	7	6	34
34	Multi-omics	ACPA-negative vs. control	top100	0.8375	0.0559017	0.886429	0.124037	0.8	0.0684653	0.875	0.153093	0.125	0.153093	0.2	0.0684653	0.817222	0.0379042	0.689106	0.113638	0.833413	0.0420339	0.915625	0.0874163	35	5	8	32
36	Multi-omics	ACPA-negative vs. control	top60	0.8375	0.0838525	0.835	0.105475	0.85	0.104583	0.825	0.111803	0.175	0.111803	0.15	0.104583	0.852778	0.105592	0.681303	0.172779	0.839444	0.0844463	0.885938	0.0893499	33	7	6	34
36	Multi-omics	ACPA-negative vs. control	top90	0.8375	0.129603	0.867273	0.183132	0.85	0.136931	0.825	0.24367	0.175	0.24367	0.15	0.136931	0.849899	0.102289	0.695407	0.247322	0.843437	0.115946	0.90625	0.103054	33	7	6	34
38	Multi-omics	ACPA-positive vs. control	top70	0.8375	0.0342327	0.891883	0.113981	0.8	0.142522	0.875	0.153093	0.125	0.153093	0.2	0.142522	0.83601	0.105977	0.700587	0.0597966	0.828696	0.0432801	0.898438	0.0571435	35	5	8	32
38	Multi-omics	ACPA-negative vs. control	top60	0.8375	0.0947859	0.855556	0.132346	0.825	0.0684653	0.85	0.136931	0.15	0.136931	0.175	0.0684653	0.826984	0.0714616	0.678755	0.192898	0.838039	0.0920248	0.904687	0.0746084	34	6	7	33
38	Multi-omics	ACPA-negative vs. control	top90	0.8375	0.071261	0.826984	0.111936	0.875	0.0883883	0.8	0.142522	0.2	0.142522	0.125	0.0883883	0.871429	0.0825549	0.686559	0.14255	0.844706	0.0646788	0.903125	0.0715175	32	8	5	35
38	Multi-omics	ACPA-negative vs. control	top400	0.8375	0.0947859	0.835606	0.136435	0.875	0.0883883	0.8	0.189572	0.2	0.189572	0.125	0.0883883	0.866429	0.081894	0.688195	0.182125	0.846738	0.0749022	0.901563	0.0941722	32	8	5	35
39	Metabolomics	ACPA-negative vs. control	top_10_percent	0.8375	0.104583	0.838095	0.108536	0.85	0.16298	0.825	0.142522	0.175	0.142522	0.15	0.16298	0.862222	0.134394	0.687467	0.204394	0.83619	0.110898	0.9125	0.075624	33	7	6	34
39	Multi-omics	ACPA-negative vs. control	top60	0.8375	0.104583	0.847222	0.0982093	0.825	0.142522	0.85	0.104583	0.15	0.104583	0.175	0.142522	0.836429	0.116999	0.679268	0.205529	0.832563	0.11261	0.895312	0.0927025	34	6	7	33
39	Multi-omics	ACPA-negative vs. control	top80	0.8375	0.071261	0.857857	0.106558	0.825	0.0684653	0.85	0.136931	0.15	0.136931	0.175	0.0684653	0.830556	0.0523373	0.681639	0.139135	0.837222	0.0651328	0.907813	0.0656901	34	6	7	33
39	Multi-omics	ACPA-negative vs. control	top200	0.8375	0.113537	0.830051	0.1399	0.875	0.0883883	0.8	0.189572	0.2	0.189572	0.125	0.0883883	0.862778	0.0952903	0.683671	0.220603	0.84727	0.0982981	0.898438	0.096319	32	8	5	35
39	Multi-omics	ACPA-negative vs. control	top300	0.8375	0.113537	0.803283	0.13976	0.925	0.0684653	0.75	0.197642	0.25	0.197642	0.075	0.0684653	0.906429	0.0897985	0.691732	0.215082	0.855495	0.0955795	0.90625	0.0730792	30	10	3	37
40	Multi-omics	ACPA-positive vs. control	top50	0.8375	0.071261	0.876984	0.118981	0.8	0.0684653	0.875	0.125	0.125	0.125	0.2	0.0684653	0.814762	0.0571638	0.683279	0.147544	0.832801	0.0684053	0.895312	0.0760666	35	5	8	32
40	Multi-omics	ACPA-positive vs. control	top90	0.8375	0.121835	0.873333	0.173845	0.825	0.111803	0.85	0.205396	0.15	0.205396	0.175	0.111803	0.829524	0.105	0.688711	0.243879	0.839589	0.109597	0.90625	0.0552427	34	6	7	33
40	Multi-omics	ACPA-negative vs. control	top80	0.8375	0.136931	0.872222	0.187988	0.85	0.104583	0.825	0.273861	0.175	0.273861	0.15	0.104583	0.841429	0.0964153	0.693562	0.262211	0.847563	0.106973	0.9125	0.0966984	33	7	6	34
40	Multi-omics	ACPA-negative vs. control	top300	0.8375	0.16298	0.841429	0.171161	0.85	0.136931	0.825	0.209165	0.175	0.209165	0.15	0.136931	0.838889	0.152651	0.677628	0.323108	0.843333	0.150739	0.885938	0.116089	33	7	6	34
41	Multi-omics	ACPA-negative vs. control	top60	0.8375	0.0947859	0.81754	0.0908723	0.875	0.125	0.8	0.111803	0.2	0.111803	0.125	0.125	0.873413	0.128956	0.682884	0.192554	0.84219	0.0913994	0.914062	0.0713893	32	8	5	35
41	Multi-omics	ACPA-negative vs. control	top90	0.8375	0.0947859	0.828788	0.132451	0.875	0.0883883	0.8	0.167705	0.2	0.167705	0.125	0.0883883	0.870635	0.101921	0.686816	0.188147	0.846264	0.0850836	0.926562	0.0522913	32	8	5	35
41	Multi-omics	ACPA-negative vs. control	top100	0.8375	0.104583	0.830556	0.107762	0.85	0.104583	0.825	0.111803	0.175	0.111803	0.15	0.104583	0.846429	0.103817	0.675988	0.208881	0.839706	0.104038	0.903125	0.0809263	33	7	6	34
42	Multi-omics	ACPA-positive vs. control	top70	0.8375	0.113537	0.888889	0.157135	0.8	0.142522	0.875	0.176777	0.125	0.176777	0.2	0.142522	0.81974	0.116139	0.69134	0.226092	0.831157	0.11042	0.921875	0.0602627	35	5	8	32
43	Multi-omics	ACPA-positive vs. control	top50	0.8375	0.0559017	0.872222	0.0818149	0.8	0.111803	0.875	0.0883883	0.125	0.0883883	0.2	0.111803	0.821429	0.0745308	0.684187	0.109467	0.828992	0.0674784	0.875	0.104085	35	5	8	32
43	Multi-omics	ACPA-positive vs. control	top70	0.8375	0.071261	0.883333	0.118504	0.8	0.142522	0.875	0.125	0.125	0.125	0.2	0.142522	0.826883	0.108905	0.692131	0.144847	0.828216	0.0761837	0.909375	0.0519986	35	5	8	32
43	Multi-omics	ACPA-negative vs. control	top90	0.8375	0.071261	0.857857	0.106558	0.825	0.0684653	0.85	0.136931	0.15	0.136931	0.175	0.0684653	0.830556	0.0523373	0.681639	0.139135	0.837222	0.0651328	0.910937	0.0790183	34	6	7	33
43	Multi-omics	ACPA-negative vs. control	top300	0.8375	0.104583	0.87619	0.137189	0.8	0.0684653	0.875	0.153093	0.125	0.153093	0.2	0.0684653	0.809524	0.0769473	0.680336	0.210819	0.83451	0.0980549	0.860938	0.121459	35	5	8	32
44	Multi-omics	ACPA-negative vs. control	top70	0.8375	0.104583	0.86	0.129422	0.825	0.167705	0.85	0.136931	0.15	0.136931	0.175	0.167705	0.845455	0.141385	0.689759	0.209586	0.831624	0.110507	0.920312	0.0729539	34	6	7	33
44	Multi-omics	ACPA-negative vs. control	top90	0.8375	0.0838525	0.858333	0.149071	0.85	0.104583	0.825	0.209165	0.175	0.209165	0.15	0.104583	0.862778	0.0952903	0.696773	0.15504	0.843095	0.0705019	0.921875	0.0634691	33	7	6	34
45	Multi-omics	ACPA-positive vs. control	top70	0.8375	0.0947859	0.908333	0.145535	0.775	0.104583	0.9	0.16298	0.1	0.16298	0.225	0.104583	0.801089	0.0808648	0.691736	0.190519	0.828118	0.0901664	0.9125	0.0672964	36	4	9	31
45	Multi-omics	ACPA-negative vs. control	top50	0.8375	0.071261	0.854762	0.0989521	0.825	0.111803	0.85	0.104583	0.15	0.104583	0.175	0.111803	0.836984	0.0992724	0.683279	0.147544	0.83437	0.071315	0.885938	0.0949789	34	6	7	33
45	Multi-omics	ACPA-negative vs. control	top60	0.8375	0.104583	0.846429	0.103817	0.825	0.111803	0.85	0.104583	0.15	0.104583	0.175	0.111803	0.830556	0.107762	0.675988	0.208881	0.835	0.105475	0.898438	0.0834147	34	6	7	33
45	Multi-omics	ACPA-negative vs. control	top70	0.8375	0.071261	0.841883	0.10944	0.85	0.104583	0.825	0.142522	0.175	0.142522	0.15	0.104583	0.858333	0.0993808	0.687212	0.14173	0.840088	0.0700723	0.90625	0.0587238	33	7	6	34
46	Multi-omics	ACPA-negative vs. control	top50	0.8375	0.104583	0.871429	0.125255	0.8	0.111803	0.875	0.125	0.125	0.125	0.2	0.111803	0.815556	0.105219	0.680907	0.211335	0.831429	0.104075	0.921875	0.060767	35	5	8	32
46	Multi-omics	ACPA-negative vs. control	top80	0.8375	0.0838525	0.865	0.138744	0.825	0.0684653	0.85	0.16298	0.15	0.16298	0.175	0.0684653	0.829444	0.056574	0.684582	0.168582	0.838651	0.0744857	0.896875	0.0821985	34	6	7	33
47	Multi-omics	ACPA-positive vs. control	top60	0.8375	0.121835	0.908333	0.145535	0.775	0.185405	0.9	0.16298	0.1	0.16298	0.225	0.185405	0.81119	0.132404	0.695982	0.232773	0.820938	0.135401	0.903125	0.0554082	36	4	9	31
47	Multi-omics	ACPA-positive vs. control	top80	0.8375	0.071261	0.895455	0.14338	0.8	0.142522	0.875	0.176777	0.125	0.176777	0.2	0.142522	0.833232	0.111992	0.700983	0.141408	0.830362	0.0735753	0.885938	0.08149	35	5	8	32
47	Multi-omics	ACPA-negative vs. control	top60	0.8375	0.0947859	0.849206	0.104953	0.825	0.111803	0.85	0.104583	0.15	0.104583	0.175	0.111803	0.833333	0.109361	0.678755	0.192898	0.834902	0.0956789	0.898438	0.0732877	34	6	7	33
47	Multi-omics	ACPA-negative vs. control	top80	0.8375	0.0947859	0.844505	0.140263	0.875	0.0883883	0.8	0.24367	0.2	0.24367	0.125	0.0883883	0.883333	0.0789348	0.698448	0.151014	0.849048	0.0679166	0.928125	0.0328683	32	8	5	35
48	Multi-omics	ACPA-positive vs. control	top70	0.8375	0.104583	0.916667	0.117851	0.75	0.153093	0.925	0.111803	0.075	0.111803	0.25	0.153093	0.795455	0.120089	0.693039	0.205972	0.818132	0.114472	0.890625	0.0741159	37	3	10	30
48	Multi-omics	ACPA-positive vs. control	top80	0.8375	0.0838525	0.906667	0.136219	0.775	0.104583	0.9	0.16298	0.1	0.16298	0.225	0.104583	0.804444	0.0687633	0.692781	0.16687	0.827937	0.0840341	0.904687	0.0699644	36	4	9	31
48	Multi-omics	ACPA-negative vs. control	top50	0.8375	0.071261	0.854762	0.0989521	0.825	0.111803	0.85	0.104583	0.15	0.104583	0.175	0.111803	0.836984	0.0992724	0.683279	0.147544	0.83437	0.071315	0.9	0.0795572	34	6	7	33
49	Multi-omics	ACPA-positive vs. control	top50	0.8375	0.0947859	0.858701	0.152326	0.85	0.104583	0.825	0.209165	0.175	0.209165	0.15	0.104583	0.853333	0.0924295	0.693114	0.184528	0.843241	0.0767856	0.873437	0.0596007	33	7	6	34
49	Multi-omics	ACPA-positive vs. control	top_1_percent	0.8375	0.071261	0.892778	0.122971	0.8	0.167705	0.875	0.153093	0.125	0.153093	0.2	0.167705	0.832576	0.114027	0.699343	0.132884	0.826483	0.0781606	0.903125	0.0638526	35	5	8	32
49	Multi-omics	ACPA-negative vs. control	top70	0.8375	0.0947859	0.855556	0.132346	0.825	0.0684653	0.85	0.136931	0.15	0.136931	0.175	0.0684653	0.826984	0.0714616	0.678755	0.192898	0.838039	0.0920248	0.9125	0.0719005	34	6	7	33
50	Proteomics	ACPA-negative vs. control	top90	0.8375	0.0838525	0.84	0.118057	0.85	0.0559017	0.825	0.142522	0.175	0.142522	0.15	0.0559017	0.844444	0.0567578	0.679663	0.165632	0.842222	0.0760066	0.865625	0.114073	33	7	6	34
50	Multi-omics	ACPA-negative vs. control	top70	0.8375	0.071261	0.854762	0.0989521	0.825	0.111803	0.85	0.104583	0.15	0.104583	0.175	0.111803	0.836984	0.0992724	0.683279	0.147544	0.83437	0.071315	0.904687	0.0590865	34	6	7	33
50	Multi-omics	ACPA-negative vs. control	top90	0.8375	0.0947859	0.854762	0.148786	0.85	0.104583	0.825	0.209165	0.175	0.209165	0.15	0.104583	0.861111	0.100154	0.694225	0.177463	0.843333	0.0846562	0.909375	0.0790183	33	7	6	34
51	Proteomics	ACPA-negative vs. control	top70	0.8375	0.0559017	0.85974	0.0964892	0.825	0.111803	0.85	0.136931	0.15	0.136931	0.175	0.111803	0.844444	0.0993808	0.689188	0.10943	0.835088	0.0578681	0.904687	0.0803207	34	6	7	33
51	Multi-omics	ACPA-negative vs. control	top90	0.8375	0.0559017	0.855556	0.0985035	0.825	0.0684653	0.85	0.104583	0.15	0.104583	0.175	0.0684653	0.831429	0.0549466	0.680907	0.115813	0.836134	0.0525368	0.9125	0.0453529	34	6	7	33
51	Multi-omics	ACPA-negative vs. control	top100	0.8375	0.129603	0.863095	0.170242	0.85	0.0559017	0.825	0.259206	0.175	0.259206	0.15	0.0559017	0.836111	0.0668977	0.68649	0.245902	0.848333	0.099373	0.892188	0.0994983	33	7	6	34
54	Multi-omics	ACPA-positive vs. control	top70	0.8375	0.104583	0.878095	0.126375	0.8	0.142522	0.875	0.153093	0.125	0.153093	0.2	0.142522	0.822222	0.110833	0.687467	0.204394	0.829841	0.107997	0.848437	0.0869261	35	5	8	32
54	Multi-omics	ACPA-positive vs. control	top80	0.8375	0.121835	0.895	0.173566	0.8	0.0684653	0.875	0.216506	0.125	0.216506	0.2	0.0684653	0.806111	0.0882005	0.687862	0.245548	0.837857	0.100679	0.901563	0.0871015	35	5	8	32
54	Multi-omics	ACPA-negative vs. control	top60	0.8375	0.071261	0.884524	0.0662294	0.775	0.104583	0.9	0.0559017	0.1	0.0559017	0.225	0.104583	0.803889	0.0781637	0.681639	0.139135	0.824524	0.0832806	0.923438	0.0703993	36	4	9	31
54	Multi-omics	ACPA-negative vs. control	top90	0.8375	0.0947859	0.873701	0.148751	0.825	0.0684653	0.85	0.205396	0.15	0.205396	0.175	0.0684653	0.828333	0.0500154	0.688195	0.182125	0.840464	0.0749508	0.896875	0.101623	34	6	7	33
55	Multi-omics	ACPA-positive vs. control	top_1_percent	0.8375	0.0947859	0.882828	0.168054	0.825	0.0684653	0.85	0.223607	0.15	0.223607	0.175	0.0684653	0.829206	0.0415376	0.693114	0.184528	0.841598	0.0710615	0.892188	0.075422	34	6	7	33
55	Proteomics	ACPA-negative vs. control	top70	0.8375	0.113537	0.844444	0.149071	0.85	0.104583	0.825	0.167705	0.175	0.167705	0.15	0.104583	0.845714	0.104198	0.682489	0.227791	0.842017	0.105361	0.879687	0.11622	33	7	6	34
55	Multi-omics	ACPA-negative vs. control	top70	0.8375	0.0559017	0.873095	0.0763001	0.8	0.142522	0.875	0.0883883	0.125	0.0883883	0.2	0.142522	0.830556	0.113414	0.689106	0.113638	0.827063	0.0715477	0.907813	0.0845773	35	5	8	32
56	Multi-omics	ACPA-negative vs. control	top80	0.8375	0.0838525	0.837778	0.106964	0.85	0.136931	0.825	0.111803	0.175	0.111803	0.15	0.136931	0.86	0.129422	0.686222	0.175552	0.837442	0.085276	0.942187	0.0573035	33	7	6	34
56	Multi-omics	ACPA-negative vs. control	top_1_percent	0.8375	0.0947859	0.839206	0.118301	0.85	0.104583	0.825	0.142522	0.175	0.142522	0.15	0.104583	0.85	0.0993808	0.682035	0.189204	0.840458	0.0901642	0.917188	0.0764668	33	7	6	34
57	Multi-omics	ACPA-positive vs. control	top100	0.8375	0.104583	0.851429	0.150034	0.85	0.104583	0.825	0.189572	0.175	0.189572	0.15	0.104583	0.848889	0.0877004	0.687467	0.204394	0.84254	0.0938148	0.892188	0.0870664	33	7	6	34
57	Metabolomics	ACPA-negative vs. control	top200	0.8375	0.0947859	0.865873	0.0909414	0.8	0.142522	0.875	0.0883883	0.125	0.0883883	0.2	0.142522	0.823333	0.120595	0.682035	0.189204	0.827759	0.104526	0.9	0.106175	35	5	8	32
57	Multi-omics	ACPA-negative vs. control	top_10_percent	0.8375	0.156874	0.884091	0.19689	0.825	0.0684653	0.85	0.270994	0.15	0.270994	0.175	0.0684653	0.810556	0.12336	0.684654	0.313241	0.846078	0.124695	0.871875	0.120728	34	6	7	33
58	Multi-omics	ACPA-negative vs. control	top50	0.8375	0.071261	0.870635	0.0894223	0.8	0.111803	0.875	0.0883883	0.125	0.0883883	0.2	0.111803	0.821111	0.101562	0.683279	0.147544	0.829664	0.0729664	0.90625	0.0651302	35	5	8	32
58	Multi-omics	ACPA-negative vs. control	top_1_percent	0.8375	0.0838525	0.84	0.118057	0.85	0.0559017	0.825	0.142522	0.175	0.142522	0.15	0.0559017	0.844444	0.0567578	0.679663	0.165632	0.842222	0.0760066	0.91875	0.0774581	33	7	6	34
59	Multi-omics	ACPA-positive vs. control	top100	0.8375	0.121835	0.895	0.173566	0.8	0.0684653	0.875	0.216506	0.125	0.216506	0.2	0.0684653	0.806111	0.0882005	0.687862	0.245548	0.837857	0.100679	0.892188	0.104874	35	5	8	32
59	Multi-omics	ACPA-negative vs. control	top50	0.8375	0.071261	0.854762	0.0989521	0.825	0.111803	0.85	0.104583	0.15	0.104583	0.175	0.111803	0.836984	0.0992724	0.683279	0.147544	0.83437	0.071315	0.90625	0.0817518	34	6	7	33
59	Multi-omics	ACPA-negative vs. control	top400	0.8375	0.104583	0.811966	0.143401	0.925	0.0684653	0.75	0.233854	0.25	0.233854	0.075	0.0684653	0.920635	0.0736001	0.70082	0.176233	0.856695	0.0777748	0.875	0.106405	30	10	3	37
60	Multi-omics	ACPA-negative vs. control	top50	0.8375	0.071261	0.859206	0.0950521	0.825	0.167705	0.85	0.104583	0.15	0.104583	0.175	0.167705	0.85101	0.13718	0.692131	0.144847	0.829859	0.0818855	0.892188	0.0731627	34	6	7	33
60	Multi-omics	ACPA-negative vs. control	top90	0.8375	0.0947859	0.854762	0.148786	0.85	0.104583	0.825	0.209165	0.175	0.209165	0.15	0.104583	0.861111	0.100154	0.694225	0.177463	0.843333	0.0846562	0.932813	0.0583589	33	7	6	34
60	Multi-omics	ACPA-negative vs. control	top200	0.8375	0.129603	0.828333	0.150005	0.875	0.0883883	0.8	0.189572	0.2	0.189572	0.125	0.0883883	0.85754	0.120432	0.680395	0.258294	0.847941	0.111997	0.909375	0.0684653	32	8	5	35
60	Multi-omics	ACPA-negative vs. control	top_1_percent	0.8375	0.071261	0.841883	0.10944	0.85	0.104583	0.825	0.142522	0.175	0.142522	0.15	0.104583	0.858333	0.0993808	0.687212	0.14173	0.840088	0.0700723	0.928125	0.0590865	33	7	6	34
61	Proteomics	ACPA-negative vs. control	top70	0.8375	0.121835	0.858333	0.149071	0.825	0.111803	0.85	0.16298	0.15	0.16298	0.175	0.111803	0.827857	0.113569	0.680512	0.244884	0.837605	0.115301	0.896875	0.115667	34	6	7	33
61	Multi-omics	ACPA-negative vs. control	top60	0.8375	0.0838525	0.85	0.104583	0.825	0.0684653	0.85	0.104583	0.15	0.104583	0.175	0.0684653	0.827778	0.0712271	0.676383	0.169783	0.836667	0.082622	0.904687	0.0750163	34	6	7	33
61	Multi-omics	ACPA-negative vs. control	top80	0.8375	0.071261	0.831883	0.121549	0.875	0.0883883	0.8	0.167705	0.2	0.167705	0.125	0.0883883	0.875	0.0821678	0.690491	0.136405	0.845643	0.0617513	0.896875	0.0588277	32	8	5	35
61	Multi-omics	ACPA-negative vs. control	top100	0.8375	0.129603	0.848701	0.158653	0.85	0.104583	0.825	0.209165	0.175	0.209165	0.15	0.104583	0.843333	0.101865	0.683276	0.251948	0.844035	0.116802	0.910937	0.0943341	33	7	6	34
61	Multi-omics	ACPA-negative vs. control	top_1_percent	0.8375	0.0947859	0.854762	0.148786	0.85	0.104583	0.825	0.209165	0.175	0.209165	0.15	0.104583	0.861111	0.100154	0.694225	0.177463	0.843333	0.0846562	0.910937	0.0616643	33	7	6	34
62	Metabolomics	ACPA-negative vs. control	top_30_percent	0.8375	0.0838525	0.866667	0.0903312	0.8	0.111803	0.875	0.0883883	0.125	0.0883883	0.2	0.111803	0.817778	0.0867049	0.679663	0.165632	0.829524	0.092893	0.879687	0.112076	35	5	8	32
63	Multi-omics	ACPA-positive vs. control	top70	0.8375	0.071261	0.895556	0.145636	0.8	0.111803	0.875	0.176777	0.125	0.176777	0.2	0.111803	0.821328	0.0618316	0.69541	0.139496	0.832203	0.066806	0.932813	0.0540137	35	5	8	32
63	Multi-omics	ACPA-negative vs. control	top60	0.8375	0.071261	0.883333	0.118504	0.8	0.142522	0.875	0.125	0.125	0.125	0.2	0.142522	0.826883	0.108905	0.692131	0.144847	0.828216	0.0761837	0.929688	0.0662913	35	5	8	32
63	Multi-omics	ACPA-negative vs. control	top300	0.8375	0.113537	0.861111	0.149588	0.825	0.111803	0.85	0.16298	0.15	0.16298	0.175	0.111803	0.830635	0.115169	0.683279	0.231334	0.837507	0.106417	0.90625	0.0986666	34	6	7	33
63	Multi-omics	ACPA-negative vs. control	top_1_percent	0.8375	0.129603	0.848701	0.158653	0.85	0.104583	0.825	0.209165	0.175	0.209165	0.15	0.104583	0.843333	0.101865	0.683276	0.251948	0.844035	0.116802	0.910937	0.0727863	33	7	6	34
64	Multi-omics	ACPA-positive vs. control	top_1_percent	0.8375	0.104583	0.88	0.164317	0.825	0.142522	0.85	0.205396	0.15	0.205396	0.175	0.142522	0.838788	0.0999862	0.696318	0.202226	0.836386	0.098209	0.907813	0.0838525	34	6	7	33
64	Proteomics	ACPA-negative vs. control	top70	0.8375	0.0947859	0.851429	0.150034	0.85	0.0559017	0.825	0.189572	0.175	0.189572	0.15	0.0559017	0.844444	0.0464811	0.685314	0.185363	0.844444	0.0816497	0.896875	0.0882847	33	7	6	34
64	Multi-omics	ACPA-negative vs. control	top60	0.8375	0.121835	0.85	0.136931	0.825	0.111803	0.85	0.136931	0.15	0.136931	0.175	0.111803	0.827778	0.113516	0.676383	0.245105	0.836667	0.120991	0.901563	0.0905374	34	6	7	33
64	Multi-omics	ACPA-negative vs. control	top200	0.8375	0.113537	0.861111	0.149588	0.825	0.111803	0.85	0.16298	0.15	0.16298	0.175	0.111803	0.830635	0.115169	0.683279	0.231334	0.837507	0.106417	0.873437	0.129367	34	6	7	33
65	Metabolomics	ACPA-negative vs. control	top_10_percent	0.8375	0.0559017	0.840556	0.100493	0.85	0.104583	0.825	0.111803	0.175	0.111803	0.15	0.104583	0.856429	0.0941666	0.685827	0.11993	0.838912	0.0553949	0.882812	0.0722392	33	7	6	34
65	Multi-omics	ACPA-negative vs. control	top50	0.8375	0.104583	0.861429	0.138652	0.825	0.111803	0.85	0.16298	0.15	0.16298	0.175	0.111803	0.832222	0.0986326	0.684187	0.207926	0.836984	0.0992724	0.9125	0.0801305	34	6	7	33
65	Multi-omics	ACPA-negative vs. control	top70	0.8375	0.071261	0.865556	0.124002	0.825	0.142522	0.85	0.136931	0.15	0.136931	0.175	0.142522	0.844661	0.11066	0.692131	0.144847	0.832996	0.0778389	0.909375	0.0368929	34	6	7	33
65	Multi-omics	ACPA-negative vs. control	top80	0.8375	0.0947859	0.855556	0.132346	0.825	0.0684653	0.85	0.136931	0.15	0.136931	0.175	0.0684653	0.826984	0.0714616	0.678755	0.192898	0.838039	0.0920248	0.910937	0.0684653	34	6	7	33
65	Multi-omics	ACPA-negative vs. control	top200	0.8375	0.0947859	0.857828	0.155061	0.85	0.0559017	0.825	0.209165	0.175	0.209165	0.15	0.0559017	0.844206	0.0418943	0.688195	0.182125	0.84517	0.0724728	0.896875	0.0985738	33	7	6	34
66	Multi-omics	ACPA-positive vs. control	top60	0.8375	0.0947859	0.865079	0.0820959	0.8	0.142522	0.875	0.0883883	0.125	0.0883883	0.2	0.142522	0.82254	0.113702	0.681244	0.184848	0.827563	0.105002	0.921875	0.046875	35	5	8	32
66	Multi-omics	ACPA-positive vs. control	top80	0.8375	0.136931	0.895	0.173566	0.8	0.142522	0.875	0.216506	0.125	0.216506	0.2	0.142522	0.813788	0.130136	0.691399	0.270901	0.833608	0.124466	0.904687	0.115931	35	5	8	32
66	Proteomics	ACPA-negative vs. control	top50	0.8375	0.136931	0.871429	0.153301	0.8	0.142522	0.875	0.153093	0.125	0.153093	0.2	0.142522	0.815556	0.137417	0.680907	0.275522	0.831429	0.136544	0.871875	0.124584	35	5	8	32
67	Proteomics	ACPA-negative vs. control	top60	0.8375	0.071261	0.851984	0.0979444	0.825	0.0684653	0.85	0.104583	0.15	0.104583	0.175	0.0684653	0.829762	0.0619607	0.67836	0.144108	0.836373	0.0704301	0.870313	0.0888361	34	6	7	33
68	Metabolomics	ACPA-negative vs. control	top200	0.8375	0.129603	0.866429	0.163422	0.825	0.0684653	0.85	0.205396	0.15	0.205396	0.175	0.0684653	0.819444	0.0972222	0.680395	0.258294	0.841667	0.112114	0.89375	0.102251	34	6	7	33
68	Proteomics	ACPA-negative vs. control	top70	0.8375	0.104583	0.860317	0.144348	0.825	0.0684653	0.85	0.16298	0.15	0.16298	0.175	0.0684653	0.825397	0.0769473	0.680336	0.210819	0.839216	0.0965375	0.904687	0.0522329	34	6	7	33
68	Multi-omics	ACPA-negative vs. control	top80	0.8375	0.113537	0.852273	0.159091	0.85	0.0559017	0.825	0.209165	0.175	0.209165	0.15	0.0559017	0.840556	0.0626572	0.683671	0.220603	0.845702	0.0964705	0.89375	0.0666585	33	7	6	34
68	Multi-omics	ACPA-negative vs. control	top200	0.8375	0.0559017	0.883333	0.136295	0.825	0.142522	0.85	0.205396	0.15	0.205396	0.175	0.142522	0.855455	0.101444	0.705229	0.080834	0.835275	0.0480638	0.928125	0.0346755	34	6	7	33
68	Multi-omics	ACPA-negative vs. control	top_5_percent	0.8375	0.129603	0.838889	0.152651	0.85	0.104583	0.825	0.167705	0.175	0.167705	0.15	0.104583	0.842063	0.1142	0.677964	0.259462	0.842549	0.123123	0.870313	0.1614	33	7	6	34
70	Metabolomics	ACPA-negative vs. control	top_25_percent	0.8375	0.104583	0.830556	0.107762	0.85	0.104583	0.825	0.111803	0.175	0.111803	0.15	0.104583	0.846429	0.103817	0.675988	0.208881	0.839706	0.104038	0.909375	0.0827904	33	7	6	34
70	Multi-omics	ACPA-negative vs. control	top100	0.8375	0.104583	0.865934	0.157224	0.85	0.104583	0.825	0.259206	0.175	0.259206	0.15	0.104583	0.866667	0.0929622	0.70082	0.176233	0.845714	0.0814829	0.898438	0.0953637	33	7	6	34
71	Multi-omics	ACPA-positive vs. control	top80	0.8375	0.071261	0.94	0.134164	0.75	0.125	0.925	0.167705	0.075	0.167705	0.25	0.125	0.795354	0.0697906	0.704262	0.135655	0.821343	0.0727199	0.917188	0.0648014	37	3	10	30
71	Multi-omics	ACPA-negative vs. control	top60	0.8375	0.0559017	0.838095	0.0968124	0.85	0.0559017	0.825	0.111803	0.175	0.111803	0.15	0.0559017	0.847619	0.0413918	0.680336	0.112687	0.840784	0.0527302	0.904687	0.0716879	33	7	6	34
71	Multi-omics	ACPA-negative vs. control	top100	0.8375	0.0947859	0.923077	0.172005	0.8	0.142522	0.875	0.279508	0.125	0.279508	0.2	0.142522	0.843232	0.104696	0.717139	0.15137	0.835751	0.0712667	0.929688	0.0634691	35	5	8	32
72	Multi-omics	ACPA-negative vs. control	top70	0.8375	0.0947859	0.845455	0.141385	0.85	0.104583	0.825	0.167705	0.175	0.167705	0.15	0.104583	0.855556	0.106502	0.687607	0.191106	0.841754	0.0916669	0.909375	0.0666585	33	7	6	34
73	Multi-omics	ACPA-negative vs. control	top50	0.8375	0.0342327	0.901984	0.09667	0.775	0.104583	0.9	0.104583	0.1	0.104583	0.225	0.104583	0.807439	0.0599932	0.691736	0.0674637	0.824981	0.0426337	0.884375	0.0588277	36	4	9	31
73	Multi-omics	ACPA-negative vs. control	top90	0.8375	0.0838525	0.84	0.118057	0.85	0.0559017	0.825	0.142522	0.175	0.142522	0.15	0.0559017	0.844444	0.0567578	0.679663	0.165632	0.842222	0.0760066	0.9375	0.052987	33	7	6	34
73	Multi-omics	ACPA-negative vs. control	top100	0.8375	0.071261	0.893651	0.101264	0.775	0.104583	0.9	0.104583	0.1	0.104583	0.225	0.104583	0.804762	0.0733945	0.686559	0.14255	0.825658	0.0800811	0.901563	0.0638526	36	4	9	31
73	Multi-omics	ACPA-negative vs. control	top200	0.8375	0.113537	0.829257	0.134053	0.875	0.0883883	0.8	0.189572	0.2	0.189572	0.125	0.0883883	0.861984	0.0868533	0.68288	0.216887	0.847074	0.0988529	0.91875	0.0960969	32	8	5	35
74	Multi-omics	ACPA-positive vs. control	top80	0.8375	0.0947859	0.882828	0.168054	0.825	0.0684653	0.85	0.223607	0.15	0.223607	0.175	0.0684653	0.829206	0.0415376	0.693114	0.184528	0.841598	0.0710615	0.9125	0.0590865	34	6	7	33
74	Multi-omics	ACPA-negative vs. control	top_5_percent	0.8375	0.16298	0.825556	0.173009	0.875	0.125	0.8	0.209165	0.2	0.209165	0.125	0.125	0.854762	0.148786	0.677628	0.323108	0.848039	0.149409	0.860938	0.1665	32	8	5	35
75	Multi-omics	ACPA-positive vs. control	top70	0.8375	0.0559017	0.913095	0.0806981	0.75	0.0883883	0.925	0.0684653	0.075	0.0684653	0.25	0.0883883	0.790556	0.0625956	0.689106	0.113638	0.820714	0.0658733	0.9125	0.061862	37	3	10	30
75	Multi-omics	ACPA-positive vs. control	top80	0.8375	0.0838525	0.877273	0.148468	0.825	0.0684653	0.85	0.205396	0.15	0.205396	0.175	0.0684653	0.83	0.0410792	0.690743	0.160475	0.840226	0.0584787	0.910937	0.0693511	34	6	7	33
75	Multi-omics	ACPA-negative vs. control	top50	0.8375	0.071261	0.874206	0.0891048	0.8	0.142522	0.875	0.0883883	0.125	0.0883883	0.2	0.142522	0.82601	0.112389	0.687212	0.14173	0.827081	0.0795857	0.917188	0.0673418	35	5	8	32
75	Multi-omics	ACPA-negative vs. control	top100	0.8375	0.121835	0.877273	0.172787	0.825	0.111803	0.85	0.223607	0.15	0.223607	0.175	0.111803	0.83	0.0974679	0.690743	0.238752	0.840226	0.105982	0.904687	0.0874163	34	6	7	33
75	Multi-omics	ACPA-negative vs. control	top500	0.8375	0.104583	0.827839	0.143063	0.9	0.104583	0.775	0.240442	0.225	0.240442	0.1	0.104583	0.904762	0.0958972	0.70082	0.176233	0.851989	0.080931	0.901563	0.0697897	31	9	4	36
76	Multi-omics	ACPA-negative vs. control	top90	0.8375	0.071261	0.841984	0.11244	0.85	0.0559017	0.825	0.142522	0.175	0.142522	0.15	0.0559017	0.846429	0.0436418	0.681639	0.139135	0.841928	0.0625708	0.91875	0.0732044	33	7	6	34
76	Multi-omics	ACPA-negative vs. control	top_1_percent	0.8375	0.121835	0.852273	0.159091	0.85	0.104583	0.825	0.209165	0.175	0.209165	0.15	0.104583	0.845	0.0974679	0.685823	0.236838	0.843797	0.106991	0.917188	0.0795955	33	7	6	34
77	Multi-omics	ACPA-negative vs. control	top60	0.8375	0.129603	0.845455	0.153173	0.85	0.16298	0.825	0.189572	0.175	0.189572	0.15	0.16298	0.860635	0.147365	0.690096	0.255287	0.839121	0.130483	0.9	0.0851168	33	7	6	34
77	Multi-omics	ACPA-negative vs. control	top90	0.8375	0.0947859	0.853788	0.153482	0.85	0.104583	0.825	0.189572	0.175	0.189572	0.15	0.104583	0.855635	0.106533	0.691736	0.190519	0.842693	0.083943	0.892188	0.120829	33	7	6	34
77	Multi-omics	ACPA-negative vs. control	top100	0.8375	0.0947859	0.894505	0.167848	0.825	0.111803	0.85	0.270994	0.15	0.270994	0.175	0.111803	0.853333	0.0924295	0.708287	0.155739	0.841905	0.0651529	0.903125	0.0784369	34	6	7	33
77	Multi-omics	ACPA-negative vs. control	top_1_percent	0.8375	0.113537	0.852273	0.159091	0.85	0.0559017	0.825	0.209165	0.175	0.209165	0.15	0.0559017	0.840556	0.0626572	0.683671	0.220603	0.845702	0.0964705	0.9375	0.0584634	33	7	6	34
78	Multi-omics	ACPA-negative vs. control	top90	0.8375	0.0947859	0.845455	0.141385	0.85	0.104583	0.825	0.167705	0.175	0.167705	0.15	0.104583	0.855556	0.106502	0.687607	0.191106	0.841754	0.0916669	0.895312	0.0719429	33	7	6	34
79	Multi-omics	ACPA-positive vs. control	top70	0.8375	0.071261	0.873333	0.133703	0.825	0.142522	0.85	0.16298	0.15	0.16298	0.175	0.142522	0.84355	0.100228	0.69541	0.139496	0.833771	0.0697993	0.896875	0.0569831	34	6	7	33
79	Multi-omics	ACPA-negative vs. control	top70	0.8375	0.071261	0.844762	0.113625	0.85	0.104583	0.825	0.142522	0.175	0.142522	0.15	0.104583	0.853651	0.08729	0.686559	0.14255	0.839925	0.0637836	0.93125	0.056174	33	7	6	34
79	Multi-omics	ACPA-negative vs. control	top200	0.8375	0.071261	0.836984	0.0992724	0.85	0.104583	0.825	0.111803	0.175	0.111803	0.15	0.104583	0.854762	0.0989521	0.683279	0.147544	0.83915	0.0725757	0.935937	0.0432872	33	7	6	34
80	Multi-omics	ACPA-positive vs. control	top60	0.8375	0.121835	0.87	0.120416	0.8	0.209165	0.875	0.125	0.125	0.125	0.2	0.209165	0.837273	0.159946	0.690743	0.238752	0.822283	0.146002	0.871875	0.103291	35	5	8	32
80	Multi-omics	ACPA-positive vs. control	top70	0.8375	0.0947859	0.902273	0.158196	0.8	0.111803	0.875	0.216506	0.125	0.216506	0.2	0.111803	0.818232	0.0654855	0.697047	0.179645	0.83431	0.0801841	0.90625	0.0592412	35	5	8	32
80	Proteomics	ACPA-negative vs. control	top70	0.8375	0.113537	0.848333	0.15947	0.85	0.0559017	0.825	0.189572	0.175	0.189572	0.15	0.0559017	0.840079	0.0739151	0.681639	0.226063	0.845065	0.100471	0.892188	0.122085	33	7	6	34
80	Multi-omics	ACPA-negative vs. control	top60	0.8375	0.071261	0.851984	0.0979444	0.825	0.0684653	0.85	0.104583	0.15	0.104583	0.175	0.0684653	0.829762	0.0619607	0.67836	0.144108	0.836373	0.0704301	0.904687	0.0823839	34	6	7	33
80	Multi-omics	ACPA-negative vs. control	top70	0.8375	0.071261	0.869524	0.076606	0.8	0.142522	0.875	0.0883883	0.125	0.0883883	0.2	0.142522	0.828889	0.116957	0.686559	0.14255	0.827302	0.0855849	0.896875	0.0559017	35	5	8	32
80	Multi-omics	ACPA-negative vs. control	top100	0.8375	0.0559017	0.85974	0.0964892	0.825	0.111803	0.85	0.136931	0.15	0.136931	0.175	0.111803	0.844444	0.0993808	0.689188	0.10943	0.835088	0.0578681	0.895312	0.0682421	34	6	7	33
80	Multi-omics	ACPA-negative vs. control	top200	0.8375	0.104583	0.860317	0.144348	0.825	0.0684653	0.85	0.16298	0.15	0.16298	0.175	0.0684653	0.825397	0.0769473	0.680336	0.210819	0.839216	0.0965375	0.884375	0.10385	34	6	7	33
81	Multi-omics	ACPA-positive vs. control	top80	0.8375	0.113537	0.860317	0.144348	0.825	0.111803	0.85	0.16298	0.15	0.16298	0.175	0.111803	0.829841	0.107997	0.682489	0.227791	0.837311	0.106907	0.884375	0.0954277	34	6	7	33
81	Multi-omics	ACPA-negative vs. control	top80	0.8375	0.104583	0.850061	0.162259	0.875	0.0883883	0.8	0.259206	0.2	0.259206	0.125	0.0883883	0.88254	0.0798398	0.70082	0.176233	0.85042	0.0788186	0.910937	0.0837068	32	8	5	35
81	Multi-omics	ACPA-negative vs. control	top100	0.8375	0.071261	0.835635	0.0769864	0.85	0.104583	0.825	0.111803	0.175	0.111803	0.15	0.104583	0.852778	0.0919188	0.681639	0.139135	0.838791	0.0680551	0.91875	0.065504	33	7	6	34
82	Multi-omics	ACPA-positive vs. control	top70	0.8375	0.071261	0.9	0.141421	0.8	0.167705	0.875	0.176777	0.125	0.176777	0.2	0.167705	0.835354	0.115479	0.704262	0.135655	0.827692	0.0778332	0.9	0.0593442	35	5	8	32
82	Proteomics	ACPA-negative vs. control	top70	0.8375	0.104583	0.844444	0.149071	0.85	0.0559017	0.825	0.167705	0.175	0.167705	0.15	0.0559017	0.84127	0.0727393	0.680336	0.210819	0.843922	0.0947041	0.889062	0.0889734	33	7	6	34
82	Multi-omics	ACPA-negative vs. control	top60	0.8375	0.0947859	0.822439	0.110715	0.875	0.125	0.8	0.142522	0.2	0.142522	0.125	0.125	0.876984	0.118981	0.686816	0.186824	0.843127	0.0942428	0.9125	0.069307	32	8	5	35
82	Multi-omics	ACPA-negative vs. control	top90	0.8375	0.0947859	0.855556	0.132346	0.825	0.0684653	0.85	0.136931	0.15	0.136931	0.175	0.0684653	0.826984	0.0714616	0.678755	0.192898	0.838039	0.0920248	0.923438	0.066153	34	6	7	33
83	Multi-omics	ACPA-negative vs. control	top90	0.8375	0.071261	0.836328	0.0644078	0.85	0.16298	0.825	0.111803	0.175	0.111803	0.15	0.16298	0.870556	0.133443	0.690491	0.136405	0.834513	0.0847344	0.915625	0.054799	33	7	6	34
84	Multi-omics	ACPA-positive vs. control	top70	0.8375	0.0947859	0.893333	0.153478	0.8	0.142522	0.875	0.176777	0.125	0.176777	0.2	0.142522	0.826089	0.119514	0.696655	0.192704	0.830896	0.0921636	0.915625	0.0539572	35	5	8	32
84	Multi-omics	ACPA-negative vs. control	top90	0.8375	0.121835	0.833333	0.155902	0.875	0.125	0.8	0.209165	0.2	0.209165	0.125	0.125	0.877778	0.125154	0.691853	0.233348	0.846667	0.113896	0.921875	0.060767	32	8	5	35
84	Multi-omics	ACPA-negative vs. control	top200	0.8375	0.0947859	0.849206	0.104953	0.825	0.111803	0.85	0.104583	0.15	0.104583	0.175	0.111803	0.833333	0.109361	0.678755	0.192898	0.834902	0.0956789	0.914062	0.073703	34	6	7	33
84	Multi-omics	ACPA-negative vs. control	top_1_percent	0.8375	0.129603	0.810606	0.138843	0.9	0.104583	0.775	0.185405	0.225	0.185405	0.1	0.104583	0.881429	0.114687	0.683276	0.251948	0.85031	0.116531	0.901563	0.0933586	31	9	4	36
85	Metabolomics	ACPA-negative vs. control	top_20_percent	0.8375	0.071261	0.896429	0.105946	0.775	0.104583	0.9	0.104583	0.1	0.104583	0.225	0.104583	0.803788	0.0737183	0.687212	0.14173	0.825513	0.0768033	0.91875	0.0766661	36	4	9	31
85	Proteomics	ACPA-negative vs. control	top_1_percent	0.8375	0.0947859	0.871429	0.125255	0.8	0.0684653	0.875	0.125	0.125	0.125	0.2	0.0684653	0.811111	0.071901	0.678755	0.192898	0.833333	0.0935414	0.870313	0.0661991	35	5	8	32
85	Multi-omics	ACPA-negative vs. control	top60	0.8375	0.071261	0.851984	0.0979444	0.825	0.0684653	0.85	0.104583	0.15	0.104583	0.175	0.0684653	0.829762	0.0619607	0.67836	0.144108	0.836373	0.0704301	0.904687	0.0666127	34	6	7	33
86	Multi-omics	ACPA-negative vs. control	top60	0.8375	0.0947859	0.839206	0.118301	0.85	0.104583	0.825	0.142522	0.175	0.142522	0.15	0.104583	0.85	0.0993808	0.682035	0.189204	0.840458	0.0901642	0.909375	0.0807376	33	7	6	34
86	Multi-omics	ACPA-negative vs. control	top70	0.8375	0.0947859	0.83254	0.128598	0.875	0.125	0.8	0.189572	0.2	0.189572	0.125	0.125	0.883333	0.118504	0.694225	0.177463	0.844902	0.0867866	0.932813	0.0578336	32	8	5	35
87	Multi-omics	ACPA-negative vs. control	top_1_percent	0.8375	0.071261	0.911429	0.133401	0.775	0.104583	0.9	0.16298	0.1	0.16298	0.225	0.104583	0.805455	0.0605117	0.69541	0.139496	0.827497	0.0683799	0.896875	0.0768251	36	4	9	31
87	Multi-omics	ACPA-negative vs. control	top_5_percent	0.8375	0.0947859	0.848889	0.146902	0.85	0.104583	0.825	0.167705	0.175	0.167705	0.15	0.104583	0.852063	0.106019	0.687803	0.194996	0.841755	0.0860792	0.8875	0.0965721	33	7	6	34
88	Multi-omics	ACPA-positive vs. control	top50	0.8375	0.113537	0.871717	0.15006	0.825	0.142522	0.85	0.205396	0.15	0.205396	0.175	0.142522	0.837778	0.112656	0.69187	0.21934	0.836556	0.106804	0.90625	0.0724501	34	6	7	33
88	Multi-omics	ACPA-negative vs. control	top60	0.8375	0.0947859	0.845455	0.141385	0.85	0.104583	0.825	0.167705	0.175	0.167705	0.15	0.104583	0.855556	0.106502	0.687607	0.191106	0.841754	0.0916669	0.923438	0.0577808	33	7	6	34
88	Multi-omics	ACPA-negative vs. control	top_1_percent	0.8375	0.0559017	0.888312	0.114919	0.8	0.142522	0.875	0.153093	0.125	0.153093	0.2	0.142522	0.834343	0.109864	0.69804	0.105146	0.828934	0.0638583	0.93125	0.0628409	35	5	8	32
90	Proteomics	ACPA-negative vs. control	top90	0.8375	0.121835	0.85	0.136931	0.825	0.111803	0.85	0.136931	0.15	0.136931	0.175	0.111803	0.827778	0.113516	0.676383	0.245105	0.836667	0.120991	0.876563	0.112321	34	6	7	33
90	Multi-omics	ACPA-negative vs. control	top70	0.8375	0.0947859	0.871429	0.125255	0.8	0.0684653	0.875	0.125	0.125	0.125	0.2	0.0684653	0.811111	0.071901	0.678755	0.192898	0.833333	0.0935414	0.914062	0.0796722	35	5	8	32
90	Multi-omics	ACPA-negative vs. control	top90	0.8375	0.0838525	0.883333	0.162447	0.825	0.111803	0.85	0.223607	0.15	0.223607	0.175	0.111803	0.847778	0.0987265	0.701692	0.157521	0.839524	0.0689161	0.90625	0.0779294	34	6	7	33
90	Multi-omics	ACPA-negative vs. control	top200	0.8375	0.15052	0.86	0.194936	0.85	0.104583	0.825	0.24367	0.175	0.24367	0.15	0.104583	0.837778	0.122121	0.686222	0.298583	0.846984	0.130649	0.884375	0.124315	33	7	6	34
90	Multi-omics	ACPA-negative vs. control	top400	0.8375	0.156874	0.836869	0.171135	0.875	0.0883883	0.8	0.24367	0.2	0.24367	0.125	0.0883883	0.847778	0.148103	0.679735	0.311665	0.851218	0.126696	0.892188	0.0952677	32	8	5	35
91	Multi-omics	ACPA-positive vs. control	top50	0.8375	0.136931	0.851429	0.165862	0.85	0.136931	0.825	0.209165	0.175	0.209165	0.15	0.136931	0.848889	0.146902	0.687467	0.274062	0.84254	0.122368	0.88125	0.0955875	33	7	6	34
91	Proteomics	ACPA-negative vs. control	top80	0.8375	0.104583	0.811429	0.125112	0.9	0.104583	0.775	0.16298	0.225	0.16298	0.1	0.104583	0.888889	0.103935	0.687467	0.204394	0.848889	0.0960967	0.875	0.118611	31	9	4	36
91	Multi-omics	ACPA-negative vs. control	top90	0.8375	0.143886	0.843651	0.174052	0.875	0.0883883	0.8	0.259206	0.2	0.259206	0.125	0.0883883	0.854762	0.0989521	0.686095	0.274377	0.851373	0.117405	0.89375	0.0920417	32	8	5	35
92	Metabolomics	ACPA-negative vs. control	top300	0.8375	0.113537	0.860714	0.10133	0.8	0.142522	0.875	0.0883883	0.125	0.0883883	0.2	0.142522	0.819444	0.125	0.677569	0.225559	0.828333	0.121849	0.85625	0.107347	35	5	8	32
93	Metabolomics	ACPA-negative vs. control	top300	0.8375	0.129603	0.854762	0.148786	0.825	0.111803	0.85	0.16298	0.15	0.16298	0.175	0.111803	0.82619	0.11706	0.677964	0.259462	0.837843	0.124474	0.871875	0.0935219	34	6	7	33
93	Metabolomics	ACPA-negative vs. control	top_20_percent	0.8375	0.0947859	0.838889	0.124459	0.85	0.0559017	0.825	0.142522	0.175	0.142522	0.15	0.0559017	0.842063	0.0723132	0.677964	0.189922	0.842549	0.0857138	0.878125	0.0982948	33	7	6	34
93	Multi-omics	ACPA-negative vs. control	top80	0.8375	0.104583	0.829762	0.12722	0.875	0.125	0.8	0.189572	0.2	0.189572	0.125	0.125	0.880556	0.118504	0.691458	0.194991	0.845	0.0974679	0.90625	0.0861149	32	8	5	35
93	Multi-omics	ACPA-negative vs. control	top700	0.8375	0.143886	0.825556	0.15414	0.875	0.125	0.8	0.189572	0.2	0.189572	0.125	0.125	0.861111	0.149588	0.68079	0.288368	0.846471	0.129537	0.896875	0.101773	32	8	5	35
94	Multi-omics	ACPA-positive vs. control	top50	0.8375	0.071261	0.9	0.0993808	0.775	0.16298	0.9	0.104583	0.1	0.104583	0.225	0.16298	0.816883	0.119509	0.69541	0.139496	0.821073	0.0863468	0.903125	0.0596519	36	4	9	31
94	Multi-omics	ACPA-negative vs. control	top500	0.8375	0.121835	0.823333	0.138117	0.875	0.0883883	0.8	0.167705	0.2	0.167705	0.125	0.0883883	0.859524	0.102461	0.678872	0.239888	0.846732	0.111448	0.9	0.106749	32	8	5	35
95	Proteomics	ACPA-negative vs. control	top60	0.8375	0.0342327	0.84254	0.0938148	0.85	0.104583	0.825	0.111803	0.175	0.111803	0.15	0.104583	0.858413	0.0865509	0.687803	0.0792313	0.838618	0.0347024	0.903125	0.0450829	33	7	6	34
96	Metabolomics	ACPA-negative vs. control	top200	0.8375	0.113537	0.852778	0.120921	0.825	0.142522	0.85	0.136931	0.15	0.136931	0.175	0.142522	0.835635	0.127008	0.681639	0.226063	0.833936	0.115953	0.914062	0.0683315	34	6	7	33
96	Metabolomics	ACPA-negative vs. control	top300	0.8375	0.180061	0.853535	0.186732	0.85	0.16298	0.825	0.259206	0.175	0.259206	0.15	0.16298	0.837778	0.180808	0.683014	0.356322	0.844075	0.161019	0.907813	0.129838	33	7	6	34
96	Proteomics	ACPA-negative vs. control	top60	0.8375	0.0947859	0.835556	0.153438	0.875	0	0.8	0.189572	0.2	0.189572	0.125	0	0.860317	0.0278344	0.685314	0.185363	0.84915	0.0790855	0.871875	0.122858	32	8	5	35
96	Multi-omics	ACPA-negative vs. control	top60	0.8375	0.104583	0.846429	0.103817	0.825	0.111803	0.85	0.104583	0.15	0.104583	0.175	0.111803	0.830556	0.107762	0.675988	0.208881	0.835	0.105475	0.8875	0.0982948	34	6	7	33
96	Multi-omics	ACPA-negative vs. control	top200	0.8375	0.129603	0.850556	0.16833	0.85	0.0559017	0.825	0.209165	0.175	0.209165	0.15	0.0559017	0.835317	0.0951761	0.680395	0.258294	0.846373	0.110408	0.91875	0.0856886	33	7	6	34
97	Multi-omics	ACPA-positive vs. control	top90	0.8375	0.0947859	0.882828	0.168054	0.825	0.0684653	0.85	0.223607	0.15	0.223607	0.175	0.0684653	0.829206	0.0415376	0.693114	0.184528	0.841598	0.0710615	0.9125	0.0670693	34	6	7	33
97	Multi-omics	ACPA-negative vs. control	top70	0.8375	0.0947859	0.861429	0.138652	0.825	0.0684653	0.85	0.16298	0.15	0.16298	0.175	0.0684653	0.827778	0.0633431	0.682035	0.189204	0.838889	0.0880166	0.9	0.0952677	34	6	7	33
97	Multi-omics	ACPA-negative vs. control	top_1_percent	0.8375	0.0838525	0.858333	0.149071	0.85	0.104583	0.825	0.209165	0.175	0.209165	0.15	0.104583	0.862778	0.0952903	0.696773	0.15504	0.843095	0.0705019	0.903125	0.0786312	33	7	6	34
98	Multi-omics	ACPA-negative vs. control	top50	0.8375	0.071261	0.854762	0.0989521	0.825	0.111803	0.85	0.104583	0.15	0.104583	0.175	0.111803	0.836984	0.0992724	0.683279	0.147544	0.83437	0.071315	0.904687	0.0874163	34	6	7	33
98	Multi-omics	ACPA-negative vs. control	top60	0.8375	0.071261	0.876984	0.118981	0.8	0.0684653	0.875	0.125	0.125	0.125	0.2	0.0684653	0.814762	0.0571638	0.683279	0.147544	0.832801	0.0684053	0.89375	0.086044	35	5	8	32
98	Multi-omics	ACPA-negative vs. control	top80	0.8375	0.071261	0.857857	0.106558	0.825	0.0684653	0.85	0.136931	0.15	0.136931	0.175	0.0684653	0.830556	0.0523373	0.681639	0.139135	0.837222	0.0651328	0.914062	0.0681078	34	6	7	33
99	Proteomics	ACPA-negative vs. control	top100	0.8375	0.0947859	0.838889	0.124459	0.85	0.0559017	0.825	0.142522	0.175	0.142522	0.15	0.0559017	0.842063	0.0723132	0.677964	0.189922	0.842549	0.0857138	0.88125	0.078398	33	7	6	34
99	Multi-omics	ACPA-negative vs. control	top_1_percent	0.8375	0.071261	0.857857	0.106558	0.825	0.0684653	0.85	0.136931	0.15	0.136931	0.175	0.0684653	0.830556	0.0523373	0.681639	0.139135	0.837222	0.0651328	0.901563	0.0746492	34	6	7	33
100	Metabolomics	ACPA-negative vs. control	top_10_percent	0.8375	0.104583	0.853968	0.120049	0.825	0.111803	0.85	0.136931	0.15	0.136931	0.175	0.111803	0.831746	0.113134	0.680336	0.210819	0.836078	0.100073	0.870313	0.0811147	34	6	7	33
100	Multi-omics	ACPA-negative vs. control	top80	0.8375	0.113537	0.848333	0.15947	0.85	0.0559017	0.825	0.189572	0.175	0.189572	0.15	0.0559017	0.840079	0.0739151	0.681639	0.226063	0.845065	0.100471	0.909375	0.0829745	33	7	6	34
101	Multi-omics	ACPA-negative vs. control	top100	0.8375	0.0559017	0.870455	0.130953	0.825	0.111803	0.85	0.16298	0.15	0.16298	0.175	0.111803	0.845	0.0974679	0.694679	0.116354	0.836278	0.0496184	0.91875	0.067568	34	6	7	33
101	Multi-omics	ACPA-negative vs. control	top700	0.8375	0.104583	0.809812	0.107071	0.9	0.104583	0.775	0.16298	0.225	0.16298	0.1	0.104583	0.886984	0.107154	0.685647	0.201422	0.848545	0.0903066	0.890625	0.0974216	31	9	4	36
102	Multi-omics	ACPA-positive vs. control	top100	0.8375	0.156874	0.861869	0.186535	0.85	0.104583	0.825	0.259206	0.175	0.259206	0.15	0.104583	0.832778	0.148454	0.684654	0.313241	0.847646	0.126109	0.89375	0.107489	33	7	6	34
102	Multi-omics	ACPA-negative vs. control	top60	0.8375	0.0838525	0.86	0.129422	0.825	0.111803	0.85	0.136931	0.15	0.136931	0.175	0.111803	0.837778	0.106964	0.686222	0.175552	0.835873	0.0829306	0.903125	0.0888361	34	6	7	33
104	Multi-omics	ACPA-positive vs. control	top70	0.8375	0.113537	0.917857	0.126016	0.75	0.176777	0.925	0.111803	0.075	0.111803	0.25	0.176777	0.799242	0.135995	0.695273	0.222163	0.816026	0.126503	0.903125	0.0554082	37	3	10	30
104	Multi-omics	ACPA-positive vs. control	top100	0.8375	0.0947859	0.882828	0.168054	0.825	0.0684653	0.85	0.223607	0.15	0.223607	0.175	0.0684653	0.829206	0.0415376	0.693114	0.184528	0.841598	0.0710615	0.895312	0.0809263	34	6	7	33
104	Multi-omics	ACPA-negative vs. control	top60	0.8375	0.104583	0.836429	0.116999	0.85	0.104583	0.825	0.142522	0.175	0.142522	0.15	0.104583	0.847222	0.0982093	0.679268	0.205529	0.840556	0.100493	0.910937	0.0756644	33	7	6	34
104	Multi-omics	ACPA-negative vs. control	top80	0.8375	0.0947859	0.839206	0.118301	0.85	0.104583	0.825	0.142522	0.175	0.142522	0.15	0.104583	0.85	0.0993808	0.682035	0.189204	0.840458	0.0901642	0.926562	0.0666585	33	7	6	34
105	Multi-omics	ACPA-positive vs. control	top50	0.8375	0.0342327	0.848413	0.040483	0.825	0.0684653	0.85	0.0559017	0.15	0.0559017	0.175	0.0684653	0.83254	0.0505193	0.677964	0.0657591	0.834706	0.0380169	0.896875	0.0392184	34	6	7	33
105	Multi-omics	ACPA-positive vs. control	top_1_percent	0.8375	0.195656	0.9	0.223607	0.8	0.142522	0.875	0.279508	0.125	0.279508	0.2	0.142522	0.797778	0.185659	0.686222	0.394739	0.840635	0.170151	0.8875	0.118688	35	5	8	32
105	Multi-omics	ACPA-negative vs. control	top90	0.8375	0.0947859	0.833333	0.109361	0.85	0.104583	0.825	0.111803	0.175	0.111803	0.15	0.104583	0.849206	0.104953	0.678755	0.192898	0.839608	0.0940988	0.917188	0.0492869	33	7	6	34
105	Multi-omics	ACPA-negative vs. control	top100	0.8375	0.0559017	0.870455	0.130953	0.825	0.111803	0.85	0.16298	0.15	0.16298	0.175	0.111803	0.845	0.0974679	0.694679	0.116354	0.836278	0.0496184	0.920312	0.0647543	34	6	7	33
106	Metabolomics	ACPA-negative vs. control	top800	0.8375	0.180061	0.816667	0.170783	0.875	0.176777	0.8	0.189572	0.2	0.189572	0.125	0.176777	0.864286	0.196266	0.677964	0.36168	0.844118	0.171372	0.865625	0.132973	32	8	5	35
106	Multi-omics	ACPA-negative vs. control	top70	0.8375	0.071261	0.803788	0.0737183	0.9	0.104583	0.775	0.104583	0.225	0.104583	0.1	0.104583	0.896429	0.105946	0.687212	0.14173	0.846362	0.0700625	0.928125	0.0372223	31	9	4	36
107	Multi-omics	ACPA-positive vs. control	top70	0.8375	0.0342327	0.901984	0.09667	0.775	0.104583	0.9	0.104583	0.1	0.104583	0.225	0.104583	0.807439	0.0599932	0.691736	0.0674637	0.824981	0.0426337	0.920312	0.0429332	36	4	9	31
107	Metabolomics	ACPA-negative vs. control	top_30_percent	0.8375	0.143886	0.846984	0.16787	0.85	0.104583	0.825	0.209165	0.175	0.209165	0.15	0.104583	0.838095	0.124682	0.68	0.285525	0.844706	0.128565	0.892188	0.118791	33	7	6	34
108	Multi-omics	ACPA-positive vs. control	top70	0.8375	0.0947859	0.902273	0.158196	0.8	0.111803	0.875	0.216506	0.125	0.216506	0.2	0.111803	0.818232	0.0654855	0.697047	0.179645	0.83431	0.0801841	0.915625	0.069746	35	5	8	32
108	Metabolomics	ACPA-negative vs. control	top400	0.8375	0.129603	0.855455	0.134549	0.825	0.209165	0.85	0.16298	0.15	0.16298	0.175	0.209165	0.855051	0.159707	0.692127	0.250379	0.828165	0.151795	0.907813	0.0991911	34	6	7	33
108	Multi-omics	ACPA-negative vs. control	top50	0.8375	0.071261	0.892857	0.107143	0.775	0.0559017	0.9	0.104583	0.1	0.104583	0.225	0.0559017	0.798889	0.0533449	0.683279	0.147544	0.828095	0.0699935	0.892188	0.107886	36	4	9	31
108	Multi-omics	ACPA-negative vs. control	top300	0.8375	0.121835	0.856667	0.139244	0.825	0.142522	0.85	0.16298	0.15	0.16298	0.175	0.142522	0.834444	0.117877	0.682943	0.2393	0.835079	0.124465	0.89375	0.0949789	34	6	7	33
109	Multi-omics	ACPA-negative vs. control	top_1_percent	0.8375	0.071261	0.879762	0.136801	0.825	0.142522	0.85	0.205396	0.15	0.205396	0.175	0.142522	0.853788	0.105882	0.702682	0.118506	0.835513	0.0671635	0.925	0.0677934	34	6	7	33
110	Multi-omics	ACPA-negative vs. control	top50	0.8375	0.0947859	0.905556	0.129696	0.775	0.16298	0.9	0.136931	0.1	0.136931	0.225	0.16298	0.812338	0.11788	0.695668	0.18449	0.822398	0.103003	0.929688	0.0644235	36	4	9	31
110	Multi-omics	ACPA-negative vs. control	top200	0.8375	0.121835	0.87	0.163363	0.825	0.0684653	0.85	0.205396	0.15	0.205396	0.175	0.0684653	0.821111	0.0931405	0.682943	0.243614	0.841429	0.101845	0.90625	0.0883883	34	6	7	33
111	Multi-omics	ACPA-negative vs. control	top50	0.8375	0.0342327	0.876984	0.0796498	0.8	0.111803	0.875	0.0883883	0.125	0.0883883	0.2	0.111803	0.822439	0.0666726	0.686816	0.0604425	0.828552	0.0465679	0.915625	0.0463512	35	5	8	32
111	Multi-omics	ACPA-negative vs. control	top80	0.8375	0.113537	0.855051	0.159707	0.85	0.104583	0.825	0.209165	0.175	0.209165	0.15	0.104583	0.847778	0.0987265	0.68859	0.222716	0.843699	0.0973586	0.898438	0.0880424	33	7	6	34
111	Multi-omics	ACPA-negative vs. control	top100	0.8375	0.0838525	0.84	0.118057	0.85	0.0559017	0.825	0.142522	0.175	0.142522	0.15	0.0559017	0.844444	0.0567578	0.679663	0.165632	0.842222	0.0760066	0.91875	0.0838889	33	7	6	34
111	Multi-omics	ACPA-negative vs. control	top200	0.8375	0.129603	0.866429	0.163422	0.825	0.0684653	0.85	0.205396	0.15	0.205396	0.175	0.0684653	0.819444	0.0972222	0.680395	0.258294	0.841667	0.112114	0.923438	0.103409	34	6	7	33
111	Multi-omics	ACPA-negative vs. control	top_1_percent	0.8375	0.129603	0.854762	0.148786	0.825	0.111803	0.85	0.16298	0.15	0.16298	0.175	0.111803	0.82619	0.11706	0.677964	0.259462	0.837843	0.124474	0.915625	0.0903349	34	6	7	33
112	Proteomics	ACPA-negative vs. control	top200	0.8375	0.129603	0.826984	0.113663	0.85	0.16298	0.825	0.111803	0.175	0.111803	0.15	0.16298	0.855556	0.159148	0.678755	0.261648	0.836471	0.131777	0.870313	0.120348	33	7	6	34
112	Multi-omics	ACPA-negative vs. control	top200	0.8375	0.071261	0.870556	0.133443	0.825	0.111803	0.85	0.16298	0.15	0.16298	0.175	0.111803	0.836328	0.0644078	0.690491	0.136405	0.835774	0.0689166	0.907813	0.103997	34	6	7	33
112	Multi-omics	ACPA-negative vs. control	top600	0.8375	0.16298	0.864646	0.202726	0.85	0.0559017	0.825	0.273861	0.175	0.273861	0.15	0.0559017	0.824762	0.126395	0.682106	0.324806	0.851022	0.131564	0.882812	0.155663	33	7	6	34
113	Multi-omics	ACPA-negative vs. control	top50	0.8375	0.136931	0.9	0.16298	0.775	0.16298	0.9	0.16298	0.1	0.16298	0.225	0.16298	0.805455	0.142645	0.689759	0.274183	0.825275	0.138986	0.917188	0.0795955	36	4	9	31
113	Multi-omics	ACPA-negative vs. control	top80	0.8375	0.071261	0.886429	0.124037	0.8	0.111803	0.875	0.153093	0.125	0.153093	0.2	0.111803	0.820455	0.0676914	0.690491	0.136405	0.831068	0.070741	0.9	0.0748126	35	5	8	32
113	Multi-omics	ACPA-negative vs. control	top100	0.8375	0.121835	0.875	0.138193	0.8	0.142522	0.875	0.153093	0.125	0.153093	0.2	0.142522	0.817857	0.123872	0.683792	0.241954	0.830462	0.122939	0.901563	0.0968876	35	5	8	32
114	Multi-omics	ACPA-positive vs. control	top60	0.8375	0.113537	0.871111	0.118008	0.8	0.189572	0.875	0.125	0.125	0.125	0.2	0.189572	0.83013	0.131119	0.6878	0.219058	0.823917	0.137473	0.93125	0.0525242	35	5	8	32
115	Metabolomics	ACPA-negative vs. control	top200	0.8375	0.071261	0.851984	0.0979444	0.825	0.0684653	0.85	0.104583	0.15	0.104583	0.175	0.0684653	0.829762	0.0619607	0.67836	0.144108	0.836373	0.0704301	0.915625	0.075422	34	6	7	33
115	Multi-omics	ACPA-negative vs. control	top50	0.8375	0.071261	0.852778	0.0919188	0.825	0.111803	0.85	0.104583	0.15	0.104583	0.175	0.111803	0.835635	0.0769864	0.681639	0.139135	0.833936	0.0807757	0.90625	0.0751382	34	6	7	33
116	Multi-omics	ACPA-positive vs. control	top60	0.8375	0.129603	0.860635	0.147365	0.825	0.189572	0.85	0.16298	0.15	0.16298	0.175	0.189572	0.845455	0.153173	0.690096	0.255287	0.83097	0.136339	0.904687	0.0652238	34	6	7	33
116	Multi-omics	ACPA-negative vs. control	top80	0.8375	0.0838525	0.865	0.138744	0.825	0.0684653	0.85	0.16298	0.15	0.16298	0.175	0.0684653	0.829444	0.056574	0.684582	0.168582	0.838651	0.0744857	0.909375	0.0650364	34	6	7	33
117	Multi-omics	ACPA-negative vs. control	top100	0.8375	0.0947859	0.839206	0.118301	0.85	0.104583	0.825	0.142522	0.175	0.142522	0.15	0.104583	0.85	0.0993808	0.682035	0.189204	0.840458	0.0901642	0.898438	0.0952036	33	7	6	34
117	Multi-omics	ACPA-negative vs. control	top_1_percent	0.8375	0.113537	0.873333	0.173845	0.825	0.0684653	0.85	0.205396	0.15	0.205396	0.175	0.0684653	0.825079	0.0726561	0.686559	0.228181	0.841494	0.0994536	0.90625	0.0765466	34	6	7	33
118	Multi-omics	ACPA-positive vs. control	top60	0.8375	0.0947859	0.890556	0.106204	0.775	0.16298	0.9	0.104583	0.1	0.104583	0.225	0.16298	0.811479	0.103573	0.688195	0.182125	0.820878	0.121578	0.9	0.0814526	36	4	9	31
118	Multi-omics	ACPA-positive vs. control	top70	0.8375	0.104583	0.861429	0.138652	0.825	0.111803	0.85	0.16298	0.15	0.16298	0.175	0.111803	0.832222	0.0986326	0.684187	0.207926	0.836984	0.0992724	0.875	0.0974216	34	6	7	33
118	Metabolomics	ACPA-negative vs. control	top300	0.8375	0.0838525	0.843333	0.122105	0.85	0.104583	0.825	0.142522	0.175	0.142522	0.15	0.104583	0.852857	0.105626	0.685432	0.172319	0.840383	0.0760276	0.882812	0.0904362	33	7	6	34
118	Multi-omics	ACPA-negative vs. control	top_5_percent	0.8375	0.129603	0.826479	0.138688	0.875	0.125	0.8	0.189572	0.2	0.189572	0.125	0.125	0.865556	0.124002	0.683276	0.251948	0.845604	0.118344	0.88125	0.1175	32	8	5	35
119	Multi-omics	ACPA-negative vs. control	top100	0.8375	0.0342327	0.863312	0.0966993	0.825	0.111803	0.85	0.136931	0.15	0.136931	0.175	0.111803	0.846111	0.0948439	0.691736	0.0674637	0.83485	0.0338773	0.909375	0.0829745	34	6	7	33
119	Multi-omics	ACPA-negative vs. control	top200	0.8375	0.15052	0.864444	0.164504	0.825	0.167705	0.85	0.205396	0.15	0.205396	0.175	0.167705	0.833333	0.159861	0.686222	0.298583	0.835854	0.143085	0.86875	0.151631	34	6	7	33
119	Multi-omics	ACPA-negative vs. control	top900	0.8375	0.15052	0.835	0.163554	0.85	0.16298	0.825	0.167705	0.175	0.167705	0.15	0.16298	0.852778	0.16363	0.681303	0.303896	0.839444	0.150851	0.871875	0.170592	33	7	6	34
120	Multi-omics	ACPA-negative vs. control	top50	0.8375	0.071261	0.844762	0.113625	0.85	0.104583	0.825	0.142522	0.175	0.142522	0.15	0.104583	0.853651	0.08729	0.686559	0.14255	0.839925	0.0637836	0.9	0.0881117	33	7	6	34
120	Multi-omics	ACPA-negative vs. control	top90	0.8375	0.0947859	0.844505	0.140263	0.875	0.0883883	0.8	0.24367	0.2	0.24367	0.125	0.0883883	0.883333	0.0789348	0.698448	0.151014	0.849048	0.0679166	0.9125	0.0446749	32	8	5	35
120	Multi-omics	ACPA-negative vs. control	top200	0.8375	0.0838525	0.84	0.118057	0.85	0.0559017	0.825	0.142522	0.175	0.142522	0.15	0.0559017	0.844444	0.0567578	0.679663	0.165632	0.842222	0.0760066	0.903125	0.0891789	33	7	6	34
121	Multi-omics	ACPA-positive vs. control	top60	0.8375	0.104583	0.862222	0.134394	0.825	0.142522	0.85	0.16298	0.15	0.16298	0.175	0.142522	0.838095	0.108536	0.687467	0.204394	0.834547	0.106879	0.892188	0.0860085	34	6	7	33
121	Metabolomics	ACPA-negative vs. control	top200	0.8375	0.0838525	0.851667	0.0947218	0.825	0.142522	0.85	0.104583	0.15	0.104583	0.175	0.142522	0.842778	0.119244	0.684582	0.168582	0.832302	0.0947813	0.903125	0.0801686	34	6	7	33
121	Proteomics	ACPA-negative vs. control	top90	0.8375	0.0947859	0.843651	0.0573409	0.825	0.167705	0.85	0.0559017	0.15	0.0559017	0.175	0.167705	0.845556	0.143716	0.682035	0.189204	0.829328	0.106546	0.884375	0.0791727	34	6	7	33
121	Multi-omics	ACPA-negative vs. control	top50	0.8375	0.071261	0.851984	0.0979444	0.825	0.0684653	0.85	0.104583	0.15	0.104583	0.175	0.0684653	0.829762	0.0619607	0.67836	0.144108	0.836373	0.0704301	0.901563	0.0686878	34	6	7	33
121	Multi-omics	ACPA-negative vs. control	top60	0.8375	0.071261	0.851984	0.0979444	0.825	0.0684653	0.85	0.104583	0.15	0.104583	0.175	0.0684653	0.829762	0.0619607	0.67836	0.144108	0.836373	0.0704301	0.895312	0.0794036	34	6	7	33
122	Multi-omics	ACPA-positive vs. control	top_1_percent	0.8375	0.0947859	0.933333	0.149071	0.75	0.0883883	0.925	0.167705	0.075	0.167705	0.25	0.0883883	0.786089	0.0699463	0.696655	0.192704	0.824546	0.0881769	0.890625	0.082495	37	3	10	30
122	Multi-omics	ACPA-negative vs. control	top50	0.8375	0.0947859	0.871429	0.125255	0.8	0.0684653	0.875	0.125	0.125	0.125	0.2	0.0684653	0.811111	0.071901	0.678755	0.192898	0.833333	0.0935414	0.895312	0.0865743	35	5	8	32
123	Proteomics	ACPA-negative vs. control	top_1_percent	0.8375	0.071261	0.884524	0.0662294	0.775	0.104583	0.9	0.0559017	0.1	0.0559017	0.225	0.104583	0.803889	0.0781637	0.681639	0.139135	0.824524	0.0832806	0.89375	0.0938476	36	4	9	31
123	Multi-omics	ACPA-negative vs. control	top50	0.8375	0.0559017	0.865556	0.124002	0.825	0.111803	0.85	0.136931	0.15	0.136931	0.175	0.111803	0.841429	0.0964153	0.690746	0.123667	0.835341	0.0530109	0.915625	0.0583066	34	6	7	33
123	Multi-omics	ACPA-negative vs. control	top90	0.8375	0.129603	0.848701	0.158653	0.85	0.104583	0.825	0.209165	0.175	0.209165	0.15	0.104583	0.843333	0.101865	0.683276	0.251948	0.844035	0.116802	0.9125	0.0814526	33	7	6	34
123	Multi-omics	ACPA-negative vs. control	top_1_percent	0.8375	0.104583	0.829762	0.12722	0.875	0.125	0.8	0.189572	0.2	0.189572	0.125	0.125	0.880556	0.118504	0.691458	0.194991	0.845	0.0974679	0.917188	0.0567684	32	8	5	35
124	Multi-omics	ACPA-positive vs. control	top100	0.8375	0.121835	0.895	0.173566	0.8	0.0684653	0.875	0.216506	0.125	0.216506	0.2	0.0684653	0.806111	0.0882005	0.687862	0.245548	0.837857	0.100679	0.892188	0.0931622	35	5	8	32
124	Metabolomics	ACPA-negative vs. control	top_30_percent	0.8375	0.129603	0.869206	0.163722	0.825	0.111803	0.85	0.205396	0.15	0.205396	0.175	0.111803	0.826667	0.125117	0.685314	0.260178	0.839664	0.112789	0.896875	0.12196	34	6	7	33
124	Multi-omics	ACPA-negative vs. control	top60	0.8375	0.0947859	0.871429	0.125255	0.8	0.0684653	0.875	0.125	0.125	0.125	0.2	0.0684653	0.811111	0.071901	0.678755	0.192898	0.833333	0.0935414	0.89375	0.102251	35	5	8	32
124	Multi-omics	ACPA-negative vs. control	top80	0.8375	0.0947859	0.838413	0.111408	0.85	0.104583	0.825	0.142522	0.175	0.142522	0.15	0.104583	0.849206	0.0911835	0.681244	0.184848	0.840261	0.0907504	0.885938	0.0829745	33	7	6	34
124	Multi-omics	ACPA-negative vs. control	top90	0.8375	0.071261	0.85101	0.13718	0.85	0.104583	0.825	0.167705	0.175	0.167705	0.15	0.104583	0.859206	0.0950521	0.692131	0.144847	0.841222	0.0659038	0.917188	0.0551321	33	7	6	34
124	Multi-omics	ACPA-negative vs. control	top200	0.8375	0.113537	0.861111	0.149588	0.825	0.111803	0.85	0.16298	0.15	0.16298	0.175	0.111803	0.830635	0.115169	0.683279	0.231334	0.837507	0.106417	0.882812	0.0900981	34	6	7	33
124	Multi-omics	ACPA-negative vs. control	top_1_percent	0.8375	0.071261	0.882857	0.124704	0.8	0.0684653	0.875	0.153093	0.125	0.153093	0.2	0.0684653	0.815556	0.0468778	0.686559	0.14255	0.833651	0.0629981	0.9125	0.0628409	35	5	8	32
125	Multi-omics	ACPA-negative vs. control	top50	0.8375	0.0947859	0.871429	0.125255	0.8	0.0684653	0.875	0.125	0.125	0.125	0.2	0.0684653	0.811111	0.071901	0.678755	0.192898	0.833333	0.0935414	0.89375	0.0794036	35	5	8	32
125	Multi-omics	ACPA-negative vs. control	top80	0.8375	0.129603	0.85	0.175242	0.875	0.0883883	0.8	0.259206	0.2	0.259206	0.125	0.0883883	0.859206	0.0950521	0.691409	0.24773	0.851036	0.0981121	0.921875	0.0707452	32	8	5	35
125	Multi-omics	ACPA-negative vs. control	top100	0.8375	0.0947859	0.854762	0.148786	0.85	0.104583	0.825	0.209165	0.175	0.209165	0.15	0.104583	0.861111	0.100154	0.694225	0.177463	0.843333	0.0846562	0.920312	0.0583066	33	7	6	34
126	Multi-omics	ACPA-negative vs. control	top60	0.8375	0.129603	0.854762	0.148786	0.825	0.111803	0.85	0.16298	0.15	0.16298	0.175	0.111803	0.82619	0.11706	0.677964	0.259462	0.837843	0.124474	0.903125	0.0901997	34	6	7	33
127	Multi-omics	ACPA-positive vs. control	top90	0.8375	0.121835	0.891667	0.180662	0.825	0.0684653	0.85	0.270994	0.15	0.270994	0.175	0.0684653	0.822778	0.0579485	0.693957	0.232233	0.844524	0.0866336	0.890625	0.0846855	34	6	7	33
127	Multi-omics	ACPA-negative vs. control	top80	0.8375	0.104583	0.837121	0.109128	0.85	0.16298	0.825	0.142522	0.175	0.142522	0.15	0.16298	0.865	0.138744	0.68812	0.20382	0.836278	0.112544	0.9125	0.0801305	33	7	6	34
127	Multi-omics	ACPA-negative vs. control	top90	0.8375	0.071261	0.869524	0.076606	0.8	0.142522	0.875	0.0883883	0.125	0.0883883	0.2	0.142522	0.828889	0.116957	0.686559	0.14255	0.827302	0.0855849	0.93125	0.0460209	35	5	8	32
127	Multi-omics	ACPA-negative vs. control	top100	0.8375	0.121835	0.852273	0.159091	0.85	0.104583	0.825	0.209165	0.175	0.209165	0.15	0.104583	0.845	0.0974679	0.685823	0.236838	0.843797	0.106991	0.910937	0.0879731	33	7	6	34
128	Metabolomics	ACPA-negative vs. control	top_25_percent	0.8375	0.113537	0.848333	0.15947	0.85	0.0559017	0.825	0.189572	0.175	0.189572	0.15	0.0559017	0.840079	0.0739151	0.681639	0.226063	0.845065	0.100471	0.890625	0.0995902	33	7	6	34
128	Multi-omics	ACPA-negative vs. control	top70	0.8375	0.0947859	0.861429	0.138652	0.825	0.0684653	0.85	0.16298	0.15	0.16298	0.175	0.0684653	0.827778	0.0633431	0.682035	0.189204	0.838889	0.0880166	0.896875	0.109152	34	6	7	33
128	Multi-omics	ACPA-negative vs. control	top90	0.8375	0.0559017	0.870455	0.130953	0.825	0.111803	0.85	0.16298	0.15	0.16298	0.175	0.111803	0.845	0.0974679	0.694679	0.116354	0.836278	0.0496184	0.925	0.0444009	34	6	7	33
128	Multi-omics	ACPA-negative vs. control	top100	0.8375	0.0838525	0.859444	0.108362	0.825	0.142522	0.85	0.136931	0.15	0.136931	0.175	0.142522	0.841667	0.109608	0.687862	0.164196	0.833077	0.0883057	0.91875	0.067568	34	6	7	33
129	Metabolomics	ACPA-negative vs. control	top_10_percent	0.8375	0.104583	0.853968	0.120049	0.825	0.111803	0.85	0.136931	0.15	0.136931	0.175	0.111803	0.831746	0.113134	0.680336	0.210819	0.836078	0.100073	0.859375	0.0967931	34	6	7	33
129	Multi-omics	ACPA-negative vs. control	top50	0.8375	0.071261	0.899206	0.105424	0.775	0.136931	0.9	0.104583	0.1	0.104583	0.225	0.136931	0.81101	0.109175	0.692131	0.144847	0.82351	0.0772645	0.901563	0.0638526	36	4	9	31
129	Multi-omics	ACPA-negative vs. control	top60	0.8375	0.071261	0.851984	0.0979444	0.825	0.0684653	0.85	0.104583	0.15	0.104583	0.175	0.0684653	0.829762	0.0619607	0.67836	0.144108	0.836373	0.0704301	0.928125	0.0545198	34	6	7	33
131	Multi-omics	ACPA-positive vs. control	top50	0.8375	0.0947859	0.862222	0.109036	0.825	0.189572	0.85	0.136931	0.15	0.136931	0.175	0.189572	0.852121	0.14389	0.694166	0.1831	0.828729	0.105501	0.89375	0.101653	34	6	7	33
131	Multi-omics	ACPA-negative vs. control	top90	0.8375	0.0559017	0.838889	0.124459	0.875	0.0883883	0.8	0.189572	0.2	0.189572	0.125	0.0883883	0.881429	0.0730791	0.696378	0.0872501	0.846134	0.0332679	0.890625	0.0687766	32	8	5	35
131	Multi-omics	ACPA-negative vs. control	top_5_percent	0.8375	0.143886	0.821429	0.155168	0.9	0.104583	0.775	0.240442	0.225	0.240442	0.1	0.104583	0.876984	0.118981	0.686095	0.274377	0.852941	0.118818	0.904687	0.110816	31	9	4	36
132	Proteomics	ACPA-negative vs. control	top80	0.8375	0.0559017	0.869841	0.0804685	0.8	0.0684653	0.875	0.0883883	0.125	0.0883883	0.2	0.0684653	0.815873	0.0533579	0.680336	0.112687	0.831373	0.0579013	0.86875	0.0780077	35	5	8	32
133	Multi-omics	ACPA-positive vs. control	top90	0.8375	0.113537	0.888889	0.157135	0.8	0.142522	0.875	0.176777	0.125	0.176777	0.2	0.142522	0.81974	0.116139	0.69134	0.226092	0.831157	0.11042	0.88125	0.0954277	35	5	8	32
133	Metabolomics	ACPA-negative vs. control	top_20_percent	0.8375	0.121835	0.858333	0.149071	0.825	0.111803	0.85	0.16298	0.15	0.16298	0.175	0.111803	0.827857	0.113569	0.680512	0.244884	0.837605	0.115301	0.91875	0.0908739	34	6	7	33
133	Proteomics	ACPA-negative vs. control	top50	0.8375	0.0947859	0.921429	0.114062	0.75	0.153093	0.925	0.111803	0.075	0.111803	0.25	0.153093	0.796465	0.115661	0.695668	0.18449	0.817692	0.103475	0.909375	0.0621573	37	3	10	30
133	Multi-omics	ACPA-negative vs. control	top70	0.8375	0.071261	0.841883	0.10944	0.85	0.104583	0.825	0.142522	0.175	0.142522	0.15	0.104583	0.858333	0.0993808	0.687212	0.14173	0.840088	0.0700723	0.929688	0.0475216	33	7	6	34
133	Multi-omics	ACPA-negative vs. control	top80	0.8375	0.104583	0.861429	0.138652	0.825	0.111803	0.85	0.16298	0.15	0.16298	0.175	0.111803	0.832222	0.0986326	0.684187	0.207926	0.836984	0.0992724	0.909375	0.0809263	34	6	7	33
133	Multi-omics	ACPA-negative vs. control	top100	0.8375	0.104583	0.87619	0.137189	0.8	0.0684653	0.875	0.153093	0.125	0.153093	0.2	0.0684653	0.809524	0.0769473	0.680336	0.210819	0.83451	0.0980549	0.890625	0.0943988	35	5	8	32
134	Multi-omics	ACPA-positive vs. control	top80	0.8375	0.121835	0.873333	0.173845	0.825	0.111803	0.85	0.205396	0.15	0.205396	0.175	0.111803	0.829524	0.105	0.688711	0.243879	0.839589	0.109597	0.904687	0.0834878	34	6	7	33
134	Metabolomics	ACPA-negative vs. control	top200	0.8375	0.0947859	0.854762	0.119686	0.825	0.0684653	0.85	0.136931	0.15	0.136931	0.175	0.0684653	0.82619	0.0767501	0.677964	0.189922	0.837843	0.0876433	0.898438	0.0741159	34	6	7	33
134	Multi-omics	ACPA-negative vs. control	top50	0.8375	0.071261	0.867857	0.0889279	0.8	0.0684653	0.875	0.0883883	0.125	0.0883883	0.2	0.0684653	0.813889	0.0633431	0.67836	0.144108	0.831667	0.0722649	0.892188	0.081265	35	5	8	32
134	Multi-omics	ACPA-negative vs. control	top90	0.8375	0.113537	0.852273	0.159091	0.85	0.0559017	0.825	0.209165	0.175	0.209165	0.15	0.0559017	0.840556	0.0626572	0.683671	0.220603	0.845702	0.0964705	0.9	0.0768251	33	7	6	34
135	Multi-omics	ACPA-negative vs. control	top80	0.8375	0.0947859	0.854762	0.148786	0.85	0.104583	0.825	0.209165	0.175	0.209165	0.15	0.104583	0.861111	0.100154	0.694225	0.177463	0.843333	0.0846562	0.896875	0.0679732	33	7	6	34
136	Proteomics	ACPA-negative vs. control	top70	0.8375	0.0559017	0.838095	0.0968124	0.85	0.0559017	0.825	0.111803	0.175	0.111803	0.15	0.0559017	0.847619	0.0413918	0.680336	0.112687	0.840784	0.0527302	0.895312	0.0795955	33	7	6	34
136	Multi-omics	ACPA-negative vs. control	top50	0.8375	0.071261	0.858333	0.0993808	0.825	0.142522	0.85	0.104583	0.15	0.104583	0.175	0.142522	0.841883	0.10944	0.687212	0.14173	0.831787	0.0782688	0.884375	0.0647543	34	6	7	33
136	Multi-omics	ACPA-negative vs. control	top60	0.8375	0.071261	0.851984	0.0979444	0.825	0.0684653	0.85	0.104583	0.15	0.104583	0.175	0.0684653	0.829762	0.0619607	0.67836	0.144108	0.836373	0.0704301	0.904687	0.0774187	34	6	7	33
136	Multi-omics	ACPA-negative vs. control	top200	0.8375	0.0838525	0.865	0.138744	0.825	0.0684653	0.85	0.16298	0.15	0.16298	0.175	0.0684653	0.829444	0.056574	0.684582	0.168582	0.838651	0.0744857	0.901563	0.104173	34	6	7	33
137	Multi-omics	ACPA-positive vs. control	top70	0.8375	0.0559017	0.90101	0.136719	0.8	0.167705	0.875	0.176777	0.125	0.176777	0.2	0.167705	0.840115	0.115865	0.706891	0.0997016	0.827486	0.0674914	0.920312	0.0314447	35	5	8	32
137	Metabolomics	ACPA-negative vs. control	top_20_percent	0.8375	0.129603	0.826984	0.113663	0.85	0.16298	0.825	0.111803	0.175	0.111803	0.15	0.16298	0.855556	0.159148	0.678755	0.261648	0.836471	0.131777	0.879687	0.125195	33	7	6	34
137	Multi-omics	ACPA-negative vs. control	top_10_percent	0.8375	0.071261	0.861111	0.127294	0.825	0.0684653	0.85	0.136931	0.15	0.136931	0.175	0.0684653	0.830635	0.0553158	0.683279	0.147544	0.837507	0.0663635	0.879687	0.0968876	34	6	7	33
138	Multi-omics	ACPA-positive vs. control	top50	0.8375	0.071261	0.877778	0.113855	0.8	0.111803	0.875	0.125	0.125	0.125	0.2	0.111803	0.820635	0.0746707	0.686559	0.14255	0.830364	0.0788787	0.875	0.0895886	35	5	8	32
138	Multi-omics	ACPA-positive vs. control	top70	0.8375	0.0947859	0.888889	0.157135	0.8	0.0684653	0.875	0.176777	0.125	0.176777	0.2	0.0684653	0.812063	0.0666818	0.687803	0.194996	0.835406	0.0828435	0.915625	0.0425763	35	5	8	32
138	Metabolomics	ACPA-negative vs. control	top_20_percent	0.8375	0.180061	0.838095	0.184564	0.85	0.16298	0.825	0.209165	0.175	0.209165	0.15	0.16298	0.84127	0.178527	0.677174	0.35941	0.842353	0.170609	0.901563	0.102698	33	7	6	34
139	Multi-omics	ACPA-positive vs. control	top_1_percent	0.8375	0.136931	0.888095	0.18125	0.825	0.111803	0.85	0.270994	0.15	0.270994	0.175	0.111803	0.825556	0.0996599	0.693562	0.262211	0.842857	0.108797	0.873437	0.095747	34	6	7	33
139	Multi-omics	ACPA-negative vs. control	top50	0.8375	0.071261	0.845635	0.0551002	0.825	0.111803	0.85	0.0559017	0.15	0.0559017	0.175	0.111803	0.836111	0.10319	0.67836	0.144108	0.833235	0.0750548	0.889062	0.0663833	34	6	7	33
139	Multi-omics	ACPA-negative vs. control	top60	0.8375	0.104583	0.830556	0.107762	0.85	0.104583	0.825	0.111803	0.175	0.111803	0.15	0.104583	0.846429	0.103817	0.675988	0.208881	0.839706	0.104038	0.91875	0.0719429	33	7	6	34
139	Multi-omics	ACPA-negative vs. control	top70	0.8375	0.0947859	0.871429	0.125255	0.8	0.0684653	0.875	0.125	0.125	0.125	0.2	0.0684653	0.811111	0.071901	0.678755	0.192898	0.833333	0.0935414	0.903125	0.0704426	35	5	8	32
140	Multi-omics	ACPA-negative vs. control	top50	0.8375	0.0342327	0.876984	0.0796498	0.8	0.111803	0.875	0.0883883	0.125	0.0883883	0.2	0.111803	0.822439	0.0666726	0.686816	0.0604425	0.828552	0.0465679	0.9125	0.066153	35	5	8	32
140	Multi-omics	ACPA-negative vs. control	top60	0.8375	0.0947859	0.855556	0.132346	0.825	0.0684653	0.85	0.136931	0.15	0.136931	0.175	0.0684653	0.826984	0.0714616	0.678755	0.192898	0.838039	0.0920248	0.907813	0.0852959	34	6	7	33
140	Multi-omics	ACPA-negative vs. control	top_5_percent	0.8375	0.129603	0.843146	0.132048	0.85	0.16298	0.825	0.189572	0.175	0.189572	0.15	0.16298	0.855556	0.136987	0.686555	0.249056	0.838461	0.126363	0.873437	0.105743	33	7	6	34
142	Multi-omics	ACPA-positive vs. control	top60	0.8375	0.113537	0.86101	0.129588	0.825	0.209165	0.85	0.16298	0.15	0.16298	0.175	0.209165	0.858701	0.152326	0.696651	0.21702	0.827632	0.137711	0.903125	0.0734126	34	6	7	33
142	Multi-omics	ACPA-negative vs. control	top100	0.8375	0.0947859	0.838889	0.152651	0.875	0.0883883	0.8	0.209165	0.2	0.209165	0.125	0.0883883	0.876984	0.0893518	0.694225	0.177463	0.848039	0.0822654	0.928125	0.0739923	32	8	5	35
143	Multi-omics	ACPA-negative vs. control	top50	0.8375	0.113537	0.826111	0.139548	0.875	0.0883883	0.8	0.167705	0.2	0.167705	0.125	0.0883883	0.862302	0.103171	0.681639	0.226063	0.846634	0.10224	0.904687	0.0808886	32	8	5	35
143	Multi-omics	ACPA-negative vs. control	top90	0.8375	0.104583	0.854257	0.154772	0.85	0.0559017	0.825	0.209165	0.175	0.209165	0.15	0.0559017	0.84254	0.0512676	0.685647	0.201422	0.845408	0.0862972	0.910937	0.0805484	33	7	6	34
144	Multi-omics	ACPA-positive vs. control	top70	0.8375	0.071261	0.896429	0.105946	0.775	0.104583	0.9	0.104583	0.1	0.104583	0.225	0.104583	0.803788	0.0737183	0.687212	0.14173	0.825513	0.0768033	0.91875	0.0483492	36	4	9	31
144	Multi-omics	ACPA-positive vs. control	top_1_percent	0.8375	0.121835	0.891667	0.180662	0.825	0.0684653	0.85	0.270994	0.15	0.270994	0.175	0.0684653	0.822778	0.0579485	0.693957	0.232233	0.844524	0.0866336	0.907813	0.105454	34	6	7	33
144	Multi-omics	ACPA-negative vs. control	top_1_percent	0.8375	0.0947859	0.845455	0.141385	0.85	0.104583	0.825	0.167705	0.175	0.167705	0.15	0.104583	0.855556	0.106502	0.687607	0.191106	0.841754	0.0916669	0.90625	0.0919422	33	7	6	34
146	Multi-omics	ACPA-positive vs. control	top100	0.8375	0.136931	0.875556	0.181625	0.825	0.111803	0.85	0.223607	0.15	0.223607	0.175	0.111803	0.824762	0.120392	0.687467	0.274062	0.840896	0.118848	0.925	0.0790183	34	6	7	33
146	Multi-omics	ACPA-negative vs. control	top50	0.8375	0.0559017	0.87619	0.0804685	0.8	0.142522	0.875	0.0883883	0.125	0.0883883	0.2	0.142522	0.827994	0.106799	0.689188	0.10943	0.826787	0.0667895	0.909375	0.0657365	35	5	8	32
146	Multi-omics	ACPA-negative vs. control	top200	0.8375	0.121835	0.837273	0.159946	0.875	0.125	0.8	0.209165	0.2	0.209165	0.125	0.125	0.87	0.120416	0.690743	0.238752	0.846575	0.108177	0.910937	0.0879731	32	8	5	35
147	Multi-omics	ACPA-negative vs. control	top90	0.8375	0.0947859	0.898701	0.159164	0.8	0.0684653	0.875	0.216506	0.125	0.216506	0.2	0.0684653	0.813333	0.0433191	0.693114	0.184528	0.836892	0.073301	0.917188	0.0738271	35	5	8	32
147	Multi-omics	ACPA-negative vs. control	top200	0.8375	0.104583	0.826429	0.127865	0.875	0.0883883	0.8	0.167705	0.2	0.167705	0.125	0.0883883	0.863889	0.0835645	0.682547	0.202055	0.846111	0.0948439	0.903125	0.0935219	32	8	5	35
148	Metabolomics	ACPA-negative vs. control	top700	0.8375	0.136931	0.838095	0.153463	0.875	0.0883883	0.8	0.24367	0.2	0.24367	0.125	0.0883883	0.855556	0.0985035	0.683723	0.258733	0.85	0.110397	0.889062	0.119176	32	8	5	35
148	Proteomics	ACPA-negative vs. control	top50	0.8375	0.0559017	0.896429	0.105946	0.775	0.0559017	0.9	0.104583	0.1	0.104583	0.225	0.0559017	0.800556	0.0464147	0.685827	0.11993	0.827857	0.0519026	0.875	0.0615157	36	4	9	31
148	Multi-omics	ACPA-negative vs. control	top50	0.8375	0.0342327	0.886111	0.111285	0.8	0.111803	0.875	0.125	0.125	0.125	0.2	0.111803	0.823312	0.0606789	0.691736	0.0674637	0.829686	0.0404286	0.90625	0.0730792	35	5	8	32
148	Multi-omics	ACPA-negative vs. control	top70	0.8375	0.121835	0.84	0.147479	0.85	0.104583	0.825	0.167705	0.175	0.167705	0.15	0.104583	0.844444	0.105043	0.679663	0.242248	0.842222	0.116574	0.90625	0.0773398	33	7	6	34
148	Multi-omics	ACPA-negative vs. control	top100	0.8375	0.143886	0.866667	0.191848	0.85	0.0559017	0.825	0.273861	0.175	0.273861	0.15	0.0559017	0.833333	0.0760726	0.686885	0.277313	0.85	0.11547	0.914062	0.0745265	33	7	6	34
148	Multi-omics	ACPA-negative vs. control	top200	0.8375	0.168866	0.880519	0.197257	0.825	0.111803	0.85	0.270994	0.15	0.270994	0.175	0.111803	0.813333	0.147907	0.684259	0.336056	0.844411	0.14102	0.914062	0.09375	34	6	7	33
149	Multi-omics	ACPA-negative vs. control	top50	0.8375	0.071261	0.892857	0.107143	0.775	0.0559017	0.9	0.104583	0.1	0.104583	0.225	0.0559017	0.798889	0.0533449	0.683279	0.147544	0.828095	0.0699935	0.910937	0.066887	36	4	9	31
149	Multi-omics	ACPA-negative vs. control	top80	0.8375	0.0838525	0.876667	0.116428	0.8	0.142522	0.875	0.125	0.125	0.125	0.2	0.142522	0.827778	0.118894	0.689502	0.171305	0.82873	0.0930916	0.884375	0.0666127	35	5	8	32
150	Multi-omics	ACPA-negative vs. control	top60	0.8375	0.113537	0.844841	0.108025	0.825	0.142522	0.85	0.104583	0.15	0.104583	0.175	0.142522	0.835317	0.123415	0.677569	0.225559	0.833039	0.120932	0.904687	0.0838525	34	6	7	33
150	Multi-omics	ACPA-negative vs. control	top_1_percent	0.8375	0.0559017	0.886429	0.124037	0.8	0.0684653	0.875	0.153093	0.125	0.153093	0.2	0.0684653	0.817222	0.0379042	0.689106	0.113638	0.833413	0.0420339	0.8875	0.0877994	35	5	8	32
151	Multi-omics	ACPA-negative vs. control	top50	0.8375	0.0342327	0.81754	0.0456611	0.875	0.0883883	0.8	0.0684653	0.2	0.0684653	0.125	0.0883883	0.873413	0.0801597	0.682884	0.0730149	0.84219	0.0378606	0.9125	0.061862	32	8	5	35
151	Multi-omics	ACPA-negative vs. control	top70	0.8375	0.071261	0.841883	0.10944	0.85	0.104583	0.825	0.142522	0.175	0.142522	0.15	0.104583	0.858333	0.0993808	0.687212	0.14173	0.840088	0.0700723	0.923438	0.0550767	33	7	6	34
151	Multi-omics	ACPA-negative vs. control	top100	0.8375	0.0947859	0.873701	0.148751	0.825	0.0684653	0.85	0.205396	0.15	0.205396	0.175	0.0684653	0.828333	0.0500154	0.688195	0.182125	0.840464	0.0749508	0.917188	0.0708745	34	6	7	33
151	Multi-omics	ACPA-negative vs. control	top300	0.8375	0.15052	0.841667	0.177756	0.875	0.0883883	0.8	0.259206	0.2	0.259206	0.125	0.0883883	0.852778	0.105592	0.684118	0.288756	0.851667	0.125056	0.89375	0.0973589	32	8	5	35
151	Multi-omics	ACPA-negative vs. control	top600	0.8375	0.0947859	0.848701	0.131751	0.85	0.0559017	0.825	0.189572	0.175	0.189572	0.15	0.0559017	0.843333	0.0506364	0.683276	0.179522	0.844035	0.0763565	0.882812	0.124878	33	7	6	34
152	Multi-omics	ACPA-negative vs. control	top60	0.8375	0.0838525	0.875	0.125	0.8	0.0684653	0.875	0.125	0.125	0.125	0.2	0.0684653	0.812778	0.0665392	0.681303	0.172779	0.833095	0.0809191	0.9375	0.0549658	35	5	8	32
152	Multi-omics	ACPA-negative vs. control	top70	0.8375	0.0947859	0.871429	0.125255	0.8	0.0684653	0.875	0.125	0.125	0.125	0.2	0.0684653	0.811111	0.071901	0.678755	0.192898	0.833333	0.0935414	0.94375	0.0388274	35	5	8	32
152	Multi-omics	ACPA-negative vs. control	top90	0.8375	0.0342327	0.848413	0.040483	0.825	0.0684653	0.85	0.0559017	0.15	0.0559017	0.175	0.0684653	0.83254	0.0505193	0.677964	0.0657591	0.834706	0.0380169	0.901563	0.0689096	34	6	7	33
152	Multi-omics	ACPA-negative vs. control	top400	0.8375	0.113537	0.835317	0.123415	0.85	0.104583	0.825	0.142522	0.175	0.142522	0.15	0.104583	0.844841	0.108025	0.677569	0.225559	0.840882	0.108028	0.8875	0.117655	33	7	6	34
153	Multi-omics	ACPA-positive vs. control	top90	0.8375	0.0947859	0.85641	0.163223	0.875	0.125	0.8	0.259206	0.2	0.259206	0.125	0.125	0.891429	0.10182	0.708287	0.155739	0.848179	0.0649232	0.875	0.082495	32	8	5	35
153	Metabolomics	ACPA-negative vs. control	top_10_percent	0.8375	0.071261	0.846429	0.0436418	0.825	0.142522	0.85	0.0559017	0.15	0.0559017	0.175	0.142522	0.841984	0.11244	0.681639	0.139135	0.830798	0.0847256	0.9125	0.0686434	34	6	7	33
153	Multi-omics	ACPA-negative vs. control	top70	0.8375	0.071261	0.819661	0.0752463	0.875	0.125	0.8	0.111803	0.2	0.111803	0.125	0.125	0.880556	0.118504	0.687212	0.14173	0.841656	0.0727193	0.915625	0.0640434	32	8	5	35
154	Multi-omics	ACPA-positive vs. control	top70	0.8375	0.071261	0.925	0.111803	0.75	0.125	0.925	0.111803	0.075	0.111803	0.25	0.125	0.793687	0.0812488	0.696063	0.138607	0.819359	0.0805022	0.923438	0.0668414	37	3	10	30
154	Multi-omics	ACPA-negative vs. control	top50	0.8375	0.0838525	0.867778	0.139133	0.825	0.111803	0.85	0.16298	0.15	0.16298	0.175	0.111803	0.836667	0.0960324	0.689502	0.171305	0.836648	0.0753987	0.904687	0.0625976	34	6	7	33
154	Multi-omics	ACPA-negative vs. control	top80	0.8375	0.0947859	0.838889	0.124459	0.85	0.0559017	0.825	0.142522	0.175	0.142522	0.15	0.0559017	0.842063	0.0723132	0.677964	0.189922	0.842549	0.0857138	0.907813	0.0797488	33	7	6	34
155	Multi-omics	ACPA-positive vs. control	top70	0.8375	0.104583	0.875	0.138193	0.825	0.189572	0.85	0.205396	0.15	0.205396	0.175	0.189572	0.860455	0.143736	0.70359	0.188318	0.831703	0.110559	0.904687	0.0708314	34	6	7	33
155	Multi-omics	ACPA-positive vs. control	top100	0.8375	0.129603	0.838701	0.167745	0.875	0.0883883	0.8	0.227074	0.2	0.227074	0.125	0.0883883	0.86	0.0887499	0.686555	0.249056	0.849591	0.111764	0.9	0.0831215	32	8	5	35
155	Multi-omics	ACPA-negative vs. control	top50	0.8375	0.121835	0.843333	0.150739	0.85	0.136931	0.825	0.167705	0.175	0.167705	0.15	0.136931	0.852857	0.137729	0.685432	0.246868	0.840383	0.116588	0.910937	0.0818637	33	7	6	34
155	Multi-omics	ACPA-negative vs. control	top80	0.8375	0.113537	0.865934	0.157224	0.85	0.136931	0.825	0.259206	0.175	0.259206	0.15	0.136931	0.871111	0.118008	0.702973	0.195939	0.84381	0.0937019	0.9125	0.0896567	33	7	6	34
155	Multi-omics	ACPA-negative vs. control	top200	0.8375	0.0947859	0.838889	0.124459	0.85	0.0559017	0.825	0.142522	0.175	0.142522	0.15	0.0559017	0.842063	0.0723132	0.677964	0.189922	0.842549	0.0857138	0.921875	0.0813776	33	7	6	34
156	Multi-omics	ACPA-negative vs. control	top60	0.8375	0.129603	0.838889	0.152651	0.85	0.104583	0.825	0.167705	0.175	0.167705	0.15	0.104583	0.842063	0.1142	0.677964	0.259462	0.842549	0.123123	0.904687	0.0741982	33	7	6	34
156	Multi-omics	ACPA-negative vs. control	top70	0.8375	0.071261	0.844661	0.11066	0.85	0.136931	0.825	0.142522	0.175	0.142522	0.15	0.136931	0.865556	0.124002	0.692131	0.144847	0.838085	0.0710926	0.925	0.0790183	33	7	6	34
157	Multi-omics	ACPA-positive vs. control	top60	0.8375	0.0838525	0.891667	0.108653	0.775	0.104583	0.9	0.104583	0.1	0.104583	0.225	0.104583	0.802778	0.0806034	0.684582	0.168582	0.825952	0.0910321	0.892188	0.066153	36	4	9	31
157	Multi-omics	ACPA-positive vs. control	top70	0.8375	0.071261	0.885455	0.157144	0.825	0.142522	0.85	0.205396	0.15	0.205396	0.175	0.142522	0.849899	0.102289	0.704262	0.135655	0.835918	0.0667196	0.934375	0.0666585	34	6	7	33
157	Multi-omics	ACPA-positive vs. control	top80	0.8375	0.136931	0.875556	0.181625	0.825	0.111803	0.85	0.223607	0.15	0.223607	0.175	0.111803	0.824762	0.120392	0.687467	0.274062	0.840896	0.118848	0.910937	0.0940101	34	6	7	33
157	Multi-omics	ACPA-negative vs. control	top80	0.8375	0.129603	0.848701	0.158653	0.85	0.104583	0.825	0.209165	0.175	0.209165	0.15	0.104583	0.843333	0.101865	0.683276	0.251948	0.844035	0.116802	0.878125	0.119585	33	7	6	34
157	Multi-omics	ACPA-negative vs. control	top200	0.8375	0.071261	0.857857	0.106558	0.825	0.0684653	0.85	0.136931	0.15	0.136931	0.175	0.0684653	0.830556	0.0523373	0.681639	0.139135	0.837222	0.0651328	0.93125	0.056174	34	6	7	33
157	Multi-omics	ACPA-negative vs. control	top_5_percent	0.8375	0.113537	0.830051	0.1399	0.875	0.0883883	0.8	0.189572	0.2	0.189572	0.125	0.0883883	0.862778	0.0952903	0.683671	0.220603	0.84727	0.0982981	0.86875	0.160812	32	8	5	35
158	Multi-omics	ACPA-positive vs. control	top100	0.8375	0.113537	0.888889	0.157135	0.8	0.142522	0.875	0.176777	0.125	0.176777	0.2	0.142522	0.81974	0.116139	0.69134	0.226092	0.831157	0.11042	0.907813	0.0931622	35	5	8	32
159	Multi-omics	ACPA-negative vs. control	top_1_percent	0.8375	0.0947859	0.839206	0.118301	0.85	0.104583	0.825	0.142522	0.175	0.142522	0.15	0.104583	0.85	0.0993808	0.682035	0.189204	0.840458	0.0901642	0.90625	0.0751382	33	7	6	34
160	Multi-omics	ACPA-positive vs. control	top60	0.8375	0.071261	0.867677	0.126485	0.825	0.142522	0.85	0.16298	0.15	0.16298	0.175	0.142522	0.849206	0.110748	0.69541	0.139496	0.834079	0.0789137	0.910937	0.0879731	34	6	7	33
160	Multi-omics	ACPA-positive vs. control	top70	0.8375	0.071261	0.921429	0.114062	0.75	0.0883883	0.925	0.111803	0.075	0.111803	0.25	0.0883883	0.788788	0.0623614	0.692131	0.144847	0.821941	0.0743013	0.90625	0.0532741	37	3	10	30
160	Multi-omics	ACPA-positive vs. control	top_1_percent	0.8375	0.0947859	0.882857	0.124704	0.8	0.142522	0.875	0.153093	0.125	0.153093	0.2	0.142522	0.823232	0.105699	0.690096	0.182826	0.829402	0.0963305	0.89375	0.07526	35	5	8	32
160	Proteomics	ACPA-negative vs. control	top_1_percent	0.8375	0.129603	0.848413	0.140198	0.825	0.142522	0.85	0.136931	0.15	0.136931	0.175	0.142522	0.83254	0.128598	0.677964	0.259462	0.834706	0.13471	0.8875	0.118173	34	6	7	33
160	Multi-omics	ACPA-negative vs. control	top70	0.8375	0.071261	0.852857	0.0936232	0.825	0.111803	0.85	0.104583	0.15	0.104583	0.175	0.111803	0.838889	0.104675	0.683279	0.147544	0.834444	0.074577	0.904687	0.0536736	34	6	7	33
160	Multi-omics	ACPA-negative vs. control	top80	0.8375	0.071261	0.85101	0.13718	0.85	0.104583	0.825	0.167705	0.175	0.167705	0.15	0.104583	0.859206	0.0950521	0.692131	0.144847	0.841222	0.0659038	0.93125	0.047969	33	7	6	34
160	Multi-omics	ACPA-negative vs. control	top200	0.8375	0.0559017	0.838095	0.0968124	0.85	0.0559017	0.825	0.111803	0.175	0.111803	0.15	0.0559017	0.847619	0.0413918	0.680336	0.112687	0.840784	0.0527302	0.9	0.0569831	33	7	6	34
160	Multi-omics	ACPA-negative vs. control	top_1_percent	0.8375	0.0947859	0.829206	0.129327	0.875	0.0883883	0.8	0.167705	0.2	0.167705	0.125	0.0883883	0.866667	0.0842542	0.685314	0.185363	0.846013	0.0838305	0.939063	0.0588277	32	8	5	35
161	Multi-omics	ACPA-positive vs. control	top90	0.8375	0.0947859	0.911429	0.133401	0.775	0.16298	0.9	0.16298	0.1	0.16298	0.225	0.16298	0.813131	0.113271	0.698948	0.180239	0.823248	0.0996055	0.904687	0.0647543	36	4	9	31
161	Metabolomics	ACPA-negative vs. control	top300	0.8375	0.136931	0.846429	0.136347	0.825	0.142522	0.85	0.136931	0.15	0.136931	0.175	0.142522	0.830556	0.139374	0.675988	0.273645	0.835	0.137614	0.907813	0.118663	34	6	7	33
161	Proteomics	ACPA-negative vs. control	top70	0.8375	0.071261	0.851984	0.0979444	0.825	0.0684653	0.85	0.104583	0.15	0.104583	0.175	0.0684653	0.829762	0.0619607	0.67836	0.144108	0.836373	0.0704301	0.859375	0.0755433	34	6	7	33
162	Multi-omics	ACPA-positive vs. control	top_1_percent	0.8375	0.129603	0.925	0.167705	0.75	0.125	0.925	0.167705	0.075	0.167705	0.25	0.125	0.78601	0.112626	0.692526	0.26203	0.823608	0.130006	0.914062	0.0597541	37	3	10	30
162	Multi-omics	ACPA-negative vs. control	top80	0.8375	0.071261	0.860317	0.144348	0.85	0.104583	0.825	0.209165	0.175	0.209165	0.15	0.104583	0.864762	0.0875926	0.698749	0.126006	0.842801	0.0557607	0.90625	0.0861149	33	7	6	34
162	Multi-omics	ACPA-negative vs. control	top90	0.8375	0.121835	0.877273	0.172787	0.825	0.111803	0.85	0.223607	0.15	0.223607	0.175	0.111803	0.83	0.0974679	0.690743	0.238752	0.840226	0.105982	0.91875	0.0805484	34	6	7	33
162	Multi-omics	ACPA-negative vs. control	top_1_percent	0.8375	0.136931	0.85641	0.197453	0.875	0.0883883	0.8	0.287772	0.2	0.287772	0.125	0.0883883	0.87619	0.102501	0.70082	0.250607	0.853557	0.111019	0.904687	0.0789797	32	8	5	35
163	Multi-omics	ACPA-negative vs. control	top90	0.8375	0.0838525	0.84	0.118057	0.85	0.0559017	0.825	0.142522	0.175	0.142522	0.15	0.0559017	0.844444	0.0567578	0.679663	0.165632	0.842222	0.0760066	0.910937	0.0562283	33	7	6	34
163	Multi-omics	ACPA-negative vs. control	top_1_percent	0.8375	0.071261	0.829762	0.0619607	0.85	0.104583	0.825	0.0684653	0.175	0.0684653	0.15	0.104583	0.851984	0.0979444	0.67836	0.144108	0.837941	0.0731638	0.942187	0.0499022	33	7	6	34
164	Multi-omics	ACPA-negative vs. control	top50	0.8375	0.071261	0.892857	0.107143	0.775	0.0559017	0.9	0.104583	0.1	0.104583	0.225	0.0559017	0.798889	0.0533449	0.683279	0.147544	0.828095	0.0699935	0.90625	0.0584634	36	4	9	31
164	Multi-omics	ACPA-negative vs. control	top100	0.8375	0.0838525	0.858333	0.149071	0.85	0.104583	0.825	0.209165	0.175	0.209165	0.15	0.104583	0.862778	0.0952903	0.696773	0.15504	0.843095	0.0705019	0.917188	0.0540137	33	7	6	34
165	Multi-omics	ACPA-positive vs. control	top100	0.8375	0.113537	0.851111	0.16017	0.85	0.104583	0.825	0.189572	0.175	0.189572	0.15	0.104583	0.847302	0.106269	0.686559	0.228181	0.843063	0.101309	0.907813	0.0931622	33	7	6	34
165	Multi-omics	ACPA-negative vs. control	top300	0.8375	0.0947859	0.861111	0.127294	0.825	0.142522	0.85	0.136931	0.15	0.136931	0.175	0.142522	0.838312	0.108375	0.686816	0.186824	0.833258	0.0987719	0.9	0.106319	34	6	7	33
166	Multi-omics	ACPA-positive vs. control	top90	0.8375	0.136931	0.863095	0.170242	0.85	0.104583	0.825	0.259206	0.175	0.259206	0.15	0.104583	0.840556	0.100493	0.688643	0.260536	0.846429	0.109673	0.896875	0.109291	33	7	6	34
166	Metabolomics	ACPA-negative vs. control	top300	0.8375	0.16298	0.858297	0.186391	0.85	0.104583	0.825	0.259206	0.175	0.259206	0.15	0.104583	0.831111	0.151209	0.682106	0.324806	0.847884	0.134525	0.903125	0.108619	33	7	6	34
166	Metabolomics	ACPA-negative vs. control	top_10_percent	0.8375	0.0947859	0.849206	0.104953	0.825	0.111803	0.85	0.104583	0.15	0.104583	0.175	0.111803	0.833333	0.109361	0.678755	0.192898	0.834902	0.0956789	0.89375	0.0567684	34	6	7	33
166	Multi-omics	ACPA-negative vs. control	top70	0.8375	0.104583	0.815556	0.105219	0.875	0.125	0.8	0.111803	0.2	0.111803	0.125	0.125	0.871429	0.125255	0.680907	0.211335	0.842484	0.105393	0.926562	0.067568	32	8	5	35
167	Multi-omics	ACPA-positive vs. control	top50	0.8375	0.113537	0.854257	0.154772	0.85	0.104583	0.825	0.209165	0.175	0.209165	0.15	0.104583	0.846984	0.0904456	0.6878	0.219058	0.843503	0.0979099	0.870313	0.104027	33	7	6	34
167	Multi-omics	ACPA-positive vs. control	top70	0.8375	0.071261	0.905556	0.129696	0.775	0.104583	0.9	0.136931	0.1	0.136931	0.225	0.104583	0.804661	0.0686425	0.692131	0.144847	0.826647	0.0733026	0.9125	0.0525242	36	4	9	31
167	Metabolomics	ACPA-negative vs. control	top200	0.8375	0.136931	0.826429	0.146115	0.875	0.125	0.8	0.189572	0.2	0.189572	0.125	0.125	0.863889	0.144471	0.682547	0.272323	0.846111	0.123159	0.882812	0.104816	32	8	5	35
167	Proteomics	ACPA-negative vs. control	top_1_percent	0.8375	0.129603	0.83254	0.128598	0.85	0.136931	0.825	0.142522	0.175	0.142522	0.15	0.136931	0.848413	0.140198	0.677964	0.259462	0.839412	0.126018	0.865625	0.128539	33	7	6	34
167	Multi-omics	ACPA-negative vs. control	top70	0.8375	0.0838525	0.817778	0.0867049	0.875	0.0883883	0.8	0.111803	0.2	0.111803	0.125	0.0883883	0.866667	0.0903312	0.679663	0.165632	0.843791	0.0784003	0.920312	0.0766262	32	8	5	35
167	Multi-omics	ACPA-negative vs. control	top100	0.8375	0.071261	0.895455	0.14338	0.8	0.142522	0.875	0.176777	0.125	0.176777	0.2	0.142522	0.833232	0.111992	0.700983	0.141408	0.830362	0.0735753	0.909375	0.0738271	35	5	8	32
168	Multi-omics	ACPA-negative vs. control	top60	0.8375	0.0947859	0.813232	0.127294	0.9	0.104583	0.775	0.16298	0.225	0.16298	0.1	0.104583	0.894444	0.108298	0.690886	0.187182	0.848879	0.0873637	0.909375	0.0801686	31	9	4	36
169	Multi-omics	ACPA-positive vs. control	top_1_percent	0.8375	0.071261	0.888889	0.157135	0.825	0.142522	0.85	0.223607	0.15	0.223607	0.175	0.142522	0.854661	0.101878	0.707601	0.121436	0.836647	0.0629054	0.920312	0.048601	34	6	7	33
169	Multi-omics	ACPA-negative vs. control	top90	0.8375	0.113537	0.852273	0.159091	0.85	0.0559017	0.825	0.209165	0.175	0.209165	0.15	0.0559017	0.840556	0.0626572	0.683671	0.220603	0.845702	0.0964705	0.903125	0.0805484	33	7	6	34
170	Multi-omics	ACPA-positive vs. control	top60	0.8375	0.071261	0.877778	0.113855	0.8	0.111803	0.875	0.125	0.125	0.125	0.2	0.111803	0.820635	0.0746707	0.686559	0.14255	0.830364	0.0788787	0.9	0.0770235	35	5	8	32
170	Multi-omics	ACPA-negative vs. control	top60	0.8375	0.104583	0.836429	0.116999	0.85	0.104583	0.825	0.142522	0.175	0.142522	0.15	0.104583	0.847222	0.0982093	0.679268	0.205529	0.840556	0.100493	0.907813	0.0785924	33	7	6	34
170	Multi-omics	ACPA-negative vs. control	top_1_percent	0.8375	0.0947859	0.853632	0.16265	0.875	0.0883883	0.8	0.259206	0.2	0.259206	0.125	0.0883883	0.884206	0.0730377	0.703368	0.153494	0.850182	0.0634069	0.889062	0.0968561	32	8	5	35
172	Multi-omics	ACPA-positive vs. control	top50	0.8375	0.104583	0.878095	0.126375	0.8	0.142522	0.875	0.153093	0.125	0.153093	0.2	0.142522	0.822222	0.110833	0.687467	0.204394	0.829841	0.107997	0.885938	0.0890077	35	5	8	32
172	Metabolomics	ACPA-negative vs. control	top500	0.8375	0.15052	0.845	0.171756	0.85	0.104583	0.825	0.209165	0.175	0.209165	0.15	0.104583	0.836111	0.129696	0.678023	0.299319	0.845	0.135606	0.890625	0.119508	33	7	6	34
172	Multi-omics	ACPA-negative vs. control	top50	0.8375	0.0838525	0.877778	0.125154	0.8	0.111803	0.875	0.125	0.125	0.125	0.2	0.111803	0.82	0.103682	0.686222	0.175552	0.831092	0.08159	0.910937	0.0818637	35	5	8	32
172	Multi-omics	ACPA-negative vs. control	top80	0.8375	0.113537	0.85119	0.156243	0.85	0.136931	0.825	0.209165	0.175	0.209165	0.15	0.136931	0.863889	0.12124	0.69383	0.21636	0.841667	0.112114	0.903125	0.0996821	33	7	6	34
173	Metabolomics	ACPA-negative vs. control	top_40_percent	0.8375	0.129603	0.855556	0.144871	0.825	0.142522	0.85	0.16298	0.15	0.16298	0.175	0.142522	0.832063	0.12587	0.681244	0.256739	0.835406	0.130641	0.898438	0.11874	34	6	7	33
173	Proteomics	ACPA-negative vs. control	top90	0.8375	0.0838525	0.843333	0.122105	0.85	0.104583	0.825	0.142522	0.175	0.142522	0.15	0.104583	0.852857	0.105626	0.685432	0.172319	0.840383	0.0760276	0.853125	0.0993448	33	7	6	34
173	Multi-omics	ACPA-negative vs. control	top60	0.8375	0.071261	0.836984	0.0992724	0.85	0.104583	0.825	0.111803	0.175	0.111803	0.15	0.104583	0.854762	0.0989521	0.683279	0.147544	0.83915	0.0725757	0.909375	0.0713038	33	7	6	34
173	Multi-omics	ACPA-negative vs. control	top80	0.8375	0.0947859	0.838413	0.111408	0.85	0.104583	0.825	0.142522	0.175	0.142522	0.15	0.104583	0.849206	0.0911835	0.681244	0.184848	0.840261	0.0907504	0.928125	0.0460209	33	7	6	34
173	Multi-omics	ACPA-negative vs. control	top90	0.8375	0.129603	0.848701	0.158653	0.85	0.104583	0.825	0.209165	0.175	0.209165	0.15	0.104583	0.843333	0.101865	0.683276	0.251948	0.844035	0.116802	0.904687	0.0856529	33	7	6	34
173	Multi-omics	ACPA-negative vs. control	top300	0.8375	0.129603	0.832828	0.161541	0.875	0.0883883	0.8	0.209165	0.2	0.209165	0.125	0.0883883	0.859206	0.0950521	0.683276	0.251948	0.848741	0.115046	0.907813	0.0789797	32	8	5	35
173	Multi-omics	ACPA-negative vs. control	top400	0.8375	0.143886	0.827778	0.176121	0.9	0.0559017	0.775	0.256174	0.225	0.256174	0.1	0.0559017	0.870635	0.0894223	0.686095	0.274377	0.856078	0.115283	0.871875	0.134706	31	9	4	36
174	Multi-omics	ACPA-positive vs. control	top80	0.8375	0.0947859	0.882828	0.168054	0.825	0.0684653	0.85	0.223607	0.15	0.223607	0.175	0.0684653	0.829206	0.0415376	0.693114	0.184528	0.841598	0.0710615	0.926562	0.0689096	34	6	7	33
174	Multi-omics	ACPA-negative vs. control	top200	0.8375	0.0947859	0.839206	0.118301	0.85	0.104583	0.825	0.142522	0.175	0.142522	0.15	0.104583	0.85	0.0993808	0.682035	0.189204	0.840458	0.0901642	0.914062	0.0730792	33	7	6	34
175	Multi-omics	ACPA-positive vs. control	top50	0.8375	0.104583	0.862121	0.131914	0.825	0.167705	0.85	0.16298	0.15	0.16298	0.175	0.167705	0.85	0.141421	0.693039	0.205972	0.832707	0.111284	0.90625	0.0574099	34	6	7	33
175	Proteomics	ACPA-negative vs. control	top80	0.8375	0.071261	0.828788	0.114062	0.875	0.125	0.8	0.142522	0.2	0.142522	0.125	0.125	0.881429	0.114687	0.692131	0.144847	0.842791	0.0686792	0.878125	0.0954597	32	8	5	35
176	Multi-omics	ACPA-negative vs. control	top60	0.8375	0.0947859	0.855556	0.132346	0.825	0.0684653	0.85	0.136931	0.15	0.136931	0.175	0.0684653	0.826984	0.0714616	0.678755	0.192898	0.838039	0.0920248	0.917188	0.0768648	34	6	7	33
176	Multi-omics	ACPA-negative vs. control	top80	0.8375	0.104583	0.87013	0.148927	0.825	0.0684653	0.85	0.205396	0.15	0.205396	0.175	0.0684653	0.826667	0.0575208	0.685647	0.201422	0.840702	0.0884043	0.9	0.0825689	34	6	7	33
176	Multi-omics	ACPA-negative vs. control	top90	0.8375	0.0947859	0.861429	0.138652	0.825	0.0684653	0.85	0.16298	0.15	0.16298	0.175	0.0684653	0.827778	0.0633431	0.682035	0.189204	0.838889	0.0880166	0.895312	0.0824209	34	6	7	33
176	Multi-omics	ACPA-negative vs. control	top300	0.8375	0.0559017	0.820455	0.121267	0.9	0.104583	0.775	0.16298	0.225	0.16298	0.1	0.104583	0.901667	0.0936156	0.697958	0.109526	0.848183	0.0431574	0.920312	0.0852959	31	9	4	36
176	Multi-omics	ACPA-negative vs. control	top400	0.8375	0.0838525	0.833333	0.0931695	0.85	0.0559017	0.825	0.111803	0.175	0.111803	0.15	0.0559017	0.842857	0.0718736	0.675593	0.166379	0.841176	0.0756317	0.879687	0.140473	33	7	6	34
177	Multi-omics	ACPA-negative vs. control	top50	0.8375	0.113537	0.869841	0.129148	0.8	0.142522	0.875	0.125	0.125	0.125	0.2	0.142522	0.820317	0.121935	0.682489	0.227791	0.829468	0.11964	0.914062	0.0862919	35	5	8	32
177	Multi-omics	ACPA-negative vs. control	top400	0.8375	0.071261	0.826883	0.108905	0.875	0.125	0.8	0.142522	0.2	0.142522	0.125	0.125	0.883333	0.118504	0.692131	0.144847	0.842865	0.0720497	0.910937	0.0495955	32	8	5	35
178	Multi-omics	ACPA-negative vs. control	top70	0.8375	0.0947859	0.854762	0.148786	0.85	0.104583	0.825	0.209165	0.175	0.209165	0.15	0.104583	0.861111	0.100154	0.694225	0.177463	0.843333	0.0846562	0.932813	0.0447432	33	7	6	34
178	Multi-omics	ACPA-negative vs. control	top80	0.8375	0.0559017	0.831429	0.0549466	0.85	0.104583	0.825	0.0684653	0.175	0.0684653	0.15	0.104583	0.855556	0.0985035	0.680907	0.115813	0.837778	0.06024	0.928125	0.0368101	33	7	6	34
178	Multi-omics	ACPA-negative vs. control	top200	0.8375	0.143886	0.84513	0.165503	0.85	0.136931	0.825	0.209165	0.175	0.209165	0.15	0.136931	0.846111	0.123159	0.68288	0.280688	0.842368	0.138016	0.896875	0.127346	33	7	6	34
179	Metabolomics	ACPA-negative vs. control	top_10_percent	0.8375	0.071261	0.842857	0.108797	0.85	0.104583	0.825	0.142522	0.175	0.142522	0.15	0.104583	0.855556	0.0929622	0.686559	0.14255	0.84	0.0674033	0.8875	0.104466	33	7	6	34
179	Multi-omics	ACPA-negative vs. control	top60	0.8375	0.104583	0.861429	0.138652	0.825	0.111803	0.85	0.16298	0.15	0.16298	0.175	0.111803	0.832222	0.0986326	0.684187	0.207926	0.836984	0.0992724	0.901563	0.0910416	34	6	7	33
179	Multi-omics	ACPA-negative vs. control	top200	0.8375	0.143886	0.835606	0.175955	0.875	0.0883883	0.8	0.227074	0.2	0.227074	0.125	0.0883883	0.855635	0.106533	0.68288	0.280688	0.850212	0.126139	0.884375	0.0840343	32	8	5	35
179	Multi-omics	ACPA-negative vs. control	top600	0.8375	0.156874	0.857692	0.189084	0.875	0	0.8	0.313748	0.2	0.313748	0.125	0	0.838889	0.0965253	0.684792	0.300621	0.856667	0.110145	0.89375	0.128206	32	8	5	35
180	Multi-omics	ACPA-negative vs. control	top200	0.8375	0.136931	0.825556	0.148727	0.875	0.0883883	0.8	0.189572	0.2	0.189572	0.125	0.0883883	0.854762	0.119686	0.677628	0.27046	0.848039	0.12046	0.882812	0.134865	32	8	5	35
180	Multi-omics	ACPA-negative vs. control	top_1_percent	0.8375	0.0838525	0.858333	0.149071	0.85	0.104583	0.825	0.209165	0.175	0.209165	0.15	0.104583	0.862778	0.0952903	0.696773	0.15504	0.843095	0.0705019	0.923438	0.0681974	33	7	6	34
181	Metabolomics	ACPA-negative vs. control	top300	0.8375	0.129603	0.866429	0.163422	0.825	0.0684653	0.85	0.205396	0.15	0.205396	0.175	0.0684653	0.819444	0.0972222	0.680395	0.258294	0.841667	0.112114	0.932813	0.0588795	34	6	7	33
181	Multi-omics	ACPA-negative vs. control	top100	0.8375	0.104583	0.87013	0.148927	0.825	0.0684653	0.85	0.205396	0.15	0.205396	0.175	0.0684653	0.826667	0.0575208	0.685647	0.201422	0.840702	0.0884043	0.923438	0.0750163	34	6	7	33
182	Metabolomics	ACPA-negative vs. control	top_10_percent	0.8375	0.113537	0.848413	0.116115	0.825	0.167705	0.85	0.104583	0.15	0.104583	0.175	0.167705	0.843333	0.150739	0.683279	0.231334	0.831232	0.120962	0.903125	0.1149	34	6	7	33
182	Multi-omics	ACPA-negative vs. control	top80	0.8375	0.071261	0.886429	0.124037	0.8	0.111803	0.875	0.153093	0.125	0.153093	0.2	0.111803	0.820455	0.0676914	0.690491	0.136405	0.831068	0.070741	0.907813	0.0803207	35	5	8	32
184	Multi-omics	ACPA-negative vs. control	top50	0.8375	0.104583	0.861429	0.138652	0.825	0.111803	0.85	0.16298	0.15	0.16298	0.175	0.111803	0.832222	0.0986326	0.684187	0.207926	0.836984	0.0992724	0.929688	0.0648955	34	6	7	33
185	Multi-omics	ACPA-negative vs. control	top60	0.8375	0.0947859	0.871429	0.125255	0.8	0.0684653	0.875	0.125	0.125	0.125	0.2	0.0684653	0.811111	0.071901	0.678755	0.192898	0.833333	0.0935414	0.903125	0.0965721	35	5	8	32
185	Multi-omics	ACPA-negative vs. control	top70	0.8375	0.104583	0.836429	0.116999	0.85	0.104583	0.825	0.142522	0.175	0.142522	0.15	0.104583	0.847222	0.0982093	0.679268	0.205529	0.840556	0.100493	0.920312	0.0703993	33	7	6	34
185	Multi-omics	ACPA-negative vs. control	top100	0.8375	0.0559017	0.843867	0.10331	0.85	0.104583	0.825	0.142522	0.175	0.142522	0.15	0.104583	0.860317	0.0921456	0.689188	0.10943	0.839794	0.0551965	0.929688	0.05123	33	7	6	34
186	Multi-omics	ACPA-positive vs. control	top70	0.8375	0.0947859	0.888889	0.157135	0.8	0.0684653	0.875	0.176777	0.125	0.176777	0.2	0.0684653	0.812063	0.0666818	0.687803	0.194996	0.835406	0.0828435	0.925	0.0477138	35	5	8	32
186	Multi-omics	ACPA-negative vs. control	top_1_percent	0.8375	0.15052	0.841667	0.177756	0.875	0.0883883	0.8	0.259206	0.2	0.259206	0.125	0.0883883	0.852778	0.105592	0.684118	0.288756	0.851667	0.125056	0.91875	0.0893499	32	8	5	35
187	Multi-omics	ACPA-negative vs. control	top70	0.8375	0.071261	0.854762	0.0989521	0.825	0.111803	0.85	0.104583	0.15	0.104583	0.175	0.111803	0.836984	0.0992724	0.683279	0.147544	0.83437	0.071315	0.915625	0.0675228	34	6	7	33
187	Multi-omics	ACPA-negative vs. control	top400	0.8375	0.121835	0.844444	0.155096	0.875	0.0883883	0.8	0.24367	0.2	0.24367	0.125	0.0883883	0.86	0.0945384	0.689038	0.230351	0.849664	0.0896013	0.923438	0.100414	32	8	5	35
188	Multi-omics	ACPA-positive vs. control	top90	0.8375	0.0947859	0.882828	0.168054	0.825	0.0684653	0.85	0.223607	0.15	0.223607	0.175	0.0684653	0.829206	0.0415376	0.693114	0.184528	0.841598	0.0710615	0.917188	0.0820498	34	6	7	33
188	Multi-omics	ACPA-negative vs. control	top90	0.8375	0.0838525	0.881667	0.125886	0.8	0.111803	0.875	0.153093	0.125	0.153093	0.2	0.111803	0.819444	0.0754104	0.687862	0.164196	0.831508	0.0859434	0.91875	0.0776548	35	5	8	32
188	Multi-omics	ACPA-negative vs. control	top_1_percent	0.8375	0.0947859	0.9	0.149071	0.8	0.167705	0.875	0.216506	0.125	0.216506	0.2	0.167705	0.84101	0.125182	0.706356	0.169856	0.830037	0.0991694	0.951562	0.0519399	35	5	8	32
189	Multi-omics	ACPA-negative vs. control	top300	0.8375	0.15052	0.812778	0.160242	0.9	0.104583	0.775	0.205396	0.225	0.205396	0.1	0.104583	0.875	0.138193	0.681303	0.296961	0.852124	0.132517	0.860938	0.169407	31	9	4	36
189	Multi-omics	ACPA-negative vs. control	top400	0.8375	0.180061	0.836869	0.192612	0.875	0.125	0.8	0.259206	0.2	0.259206	0.125	0.125	0.847778	0.172473	0.679735	0.358309	0.851218	0.154481	0.876563	0.119304	32	8	5	35
190	Metabolomics	ACPA-negative vs. control	top_50_percent	0.8375	0.071261	0.851984	0.0979444	0.825	0.0684653	0.85	0.104583	0.15	0.104583	0.175	0.0684653	0.829762	0.0619607	0.67836	0.144108	0.836373	0.0704301	0.884375	0.0772213	34	6	7	33
190	Multi-omics	ACPA-negative vs. control	top50	0.8375	0.104583	0.853968	0.120049	0.825	0.111803	0.85	0.136931	0.15	0.136931	0.175	0.111803	0.831746	0.113134	0.680336	0.210819	0.836078	0.100073	0.882812	0.0869963	34	6	7	33
190	Multi-omics	ACPA-negative vs. control	top800	0.8375	0.113537	0.858333	0.149071	0.825	0.0684653	0.85	0.16298	0.15	0.16298	0.175	0.0684653	0.823413	0.0844595	0.67836	0.229158	0.83951	0.105752	0.859375	0.103202	34	6	7	33
191	Multi-omics	ACPA-positive vs. control	top70	0.8375	0.0342327	0.911111	0.121716	0.775	0.104583	0.9	0.136931	0.1	0.136931	0.225	0.104583	0.808312	0.0535594	0.696655	0.0734091	0.826115	0.0359675	0.917188	0.047393	36	4	9	31
192	Proteomics	ACPA-negative vs. control	top100	0.8375	0.071261	0.836984	0.0992724	0.85	0.104583	0.825	0.111803	0.175	0.111803	0.15	0.104583	0.854762	0.0989521	0.683279	0.147544	0.83915	0.0725757	0.860938	0.0748126	33	7	6	34
192	Multi-omics	ACPA-negative vs. control	top50	0.8375	0.0947859	0.833333	0.109361	0.85	0.104583	0.825	0.111803	0.175	0.111803	0.15	0.104583	0.849206	0.104953	0.678755	0.192898	0.839608	0.0940988	0.903125	0.0867504	33	7	6	34
192	Multi-omics	ACPA-negative vs. control	top200	0.8375	0.129603	0.838889	0.152651	0.85	0.104583	0.825	0.167705	0.175	0.167705	0.15	0.104583	0.842063	0.1142	0.677964	0.259462	0.842549	0.123123	0.892188	0.129485	33	7	6	34
192	Multi-omics	ACPA-negative vs. control	top_1_percent	0.8375	0.129603	0.888095	0.18125	0.825	0.0684653	0.85	0.270994	0.15	0.270994	0.175	0.0684653	0.821111	0.0643582	0.691409	0.24773	0.844762	0.098492	0.892188	0.0974842	34	6	7	33
193	Multi-omics	ACPA-positive vs. control	top70	0.8375	0.071261	0.897222	0.0999614	0.775	0.136931	0.9	0.104583	0.1	0.104583	0.225	0.136931	0.809661	0.0889018	0.690491	0.136405	0.823076	0.0860053	0.896875	0.0686434	36	4	9	31
193	Metabolomics	ACPA-negative vs. control	top_25_percent	0.8375	0.104583	0.88254	0.136821	0.8	0.142522	0.875	0.153093	0.125	0.153093	0.2	0.142522	0.821645	0.121129	0.689188	0.209096	0.829925	0.103726	0.904687	0.135362	35	5	8	32
193	Multi-omics	ACPA-negative vs. control	top70	0.8375	0.071261	0.851984	0.0979444	0.825	0.0684653	0.85	0.104583	0.15	0.104583	0.175	0.0684653	0.829762	0.0619607	0.67836	0.144108	0.836373	0.0704301	0.932813	0.0551321	34	6	7	33
193	Multi-omics	ACPA-negative vs. control	top200	0.8375	0.0947859	0.882828	0.168054	0.825	0.0684653	0.85	0.223607	0.15	0.223607	0.175	0.0684653	0.829206	0.0415376	0.693114	0.184528	0.841598	0.0710615	0.907813	0.0882847	34	6	7	33
193	Multi-omics	ACPA-negative vs. control	top700	0.8375	0.113537	0.819444	0.125	0.875	0.0883883	0.8	0.142522	0.2	0.142522	0.125	0.0883883	0.860714	0.10133	0.677569	0.225559	0.845588	0.1063	0.860938	0.11164	32	8	5	35
194	Multi-omics	ACPA-positive vs. control	top60	0.8375	0.104583	0.905556	0.129696	0.775	0.185405	0.9	0.136931	0.1	0.136931	0.225	0.185405	0.814762	0.124954	0.696378	0.197136	0.819468	0.124701	0.903125	0.0640911	36	4	9	31
194	Multi-omics	ACPA-negative vs. control	top_1_percent	0.8375	0.0559017	0.856429	0.0941666	0.825	0.111803	0.85	0.104583	0.15	0.104583	0.175	0.111803	0.840556	0.100493	0.685827	0.11993	0.834206	0.057968	0.915625	0.0601106	34	6	7	33
196	Multi-omics	ACPA-positive vs. control	top90	0.8375	0.071261	0.879762	0.136801	0.825	0.142522	0.85	0.205396	0.15	0.205396	0.175	0.142522	0.853788	0.105882	0.702682	0.118506	0.835513	0.0671635	0.915625	0.0737857	34	6	7	33
196	Metabolomics	ACPA-negative vs. control	top200	0.8375	0.104583	0.837121	0.109128	0.85	0.16298	0.825	0.142522	0.175	0.142522	0.15	0.16298	0.865	0.138744	0.68812	0.20382	0.836278	0.112544	0.892188	0.106606	33	7	6	34
196	Multi-omics	ACPA-negative vs. control	top60	0.8375	0.0947859	0.855556	0.132346	0.825	0.0684653	0.85	0.136931	0.15	0.136931	0.175	0.0684653	0.826984	0.0714616	0.678755	0.192898	0.838039	0.0920248	0.89375	0.0888361	34	6	7	33
196	Multi-omics	ACPA-negative vs. control	top_1_percent	0.8375	0.0559017	0.831429	0.0549466	0.85	0.104583	0.825	0.0684653	0.175	0.0684653	0.15	0.104583	0.855556	0.0985035	0.680907	0.115813	0.837778	0.06024	0.926562	0.0492869	33	7	6	34
197	Multi-omics	ACPA-negative vs. control	top300	0.8375	0.121835	0.83	0.147267	0.875	0.0883883	0.8	0.189572	0.2	0.189572	0.125	0.0883883	0.861111	0.120682	0.682943	0.243614	0.847778	0.104035	0.896875	0.100869	32	8	5	35
198	Proteomics	ACPA-negative vs. control	top60	0.8375	0.104583	0.888095	0.109627	0.775	0.136931	0.9	0.104583	0.1	0.104583	0.225	0.136931	0.805556	0.114934	0.684187	0.207926	0.824286	0.111986	0.882812	0.0930967	36	4	9	31
198	Proteomics	ACPA-negative vs. control	top300	0.8375	0.071261	0.854762	0.0989521	0.825	0.111803	0.85	0.104583	0.15	0.104583	0.175	0.111803	0.836984	0.0992724	0.683279	0.147544	0.83437	0.071315	0.842187	0.0938151	34	6	7	33
198	Proteomics	ACPA-negative vs. control	top_1_percent	0.8375	0.0342327	0.858413	0.0865509	0.825	0.111803	0.85	0.104583	0.15	0.104583	0.175	0.111803	0.84254	0.0938148	0.687803	0.0792313	0.833912	0.0386328	0.889062	0.0823839	34	6	7	33
198	Multi-omics	ACPA-negative vs. control	top70	0.8375	0.113537	0.882857	0.160484	0.8	0.111803	0.875	0.176777	0.125	0.176777	0.2	0.111803	0.815556	0.0914897	0.686559	0.228181	0.833651	0.113392	0.910937	0.0820498	35	5	8	32
199	Metabolomics	ACPA-negative vs. control	top_20_percent	0.8375	0.129603	0.865556	0.124002	0.8	0.189572	0.875	0.125	0.125	0.125	0.2	0.189572	0.826479	0.138688	0.683276	0.251948	0.824449	0.151596	0.892188	0.10831	35	5	8	32
199	Multi-omics	ACPA-negative vs. control	top200	0.8375	0.156874	0.869091	0.200578	0.85	0.104583	0.825	0.273861	0.175	0.273861	0.15	0.104583	0.835556	0.149567	0.689574	0.314714	0.848855	0.125652	0.895312	0.0968876	33	7	6	34
200	Multi-omics	ACPA-negative vs. control	top100	0.8375	0.104583	0.829762	0.12722	0.875	0.125	0.8	0.189572	0.2	0.189572	0.125	0.125	0.880556	0.118504	0.691458	0.194991	0.845	0.0974679	0.921875	0.0552427	32	8	5	35
201	Multi-omics	ACPA-negative vs. control	top60	0.8375	0.071261	0.880556	0.118504	0.8	0.111803	0.875	0.125	0.125	0.125	0.2	0.111803	0.819661	0.0752463	0.687212	0.14173	0.830219	0.0755601	0.903125	0.0879731	35	5	8	32
202	Multi-omics	ACPA-positive vs. control	top50	0.8375	0.071261	0.868651	0.0820527	0.8	0.111803	0.875	0.0883883	0.125	0.0883883	0.2	0.111803	0.819762	0.0795813	0.681639	0.139135	0.82923	0.0822063	0.90625	0.0538439	35	5	8	32
202	Multi-omics	ACPA-negative vs. control	top_10_percent	0.8375	0.104583	0.860317	0.144348	0.825	0.0684653	0.85	0.16298	0.15	0.16298	0.175	0.0684653	0.825397	0.0769473	0.680336	0.210819	0.839216	0.0965375	0.859375	0.112809	34	6	7	33
203	Multi-omics	ACPA-negative vs. control	top800	0.8375	0.168866	0.85754	0.18172	0.825	0.142522	0.85	0.205396	0.15	0.205396	0.175	0.142522	0.822619	0.161018	0.677569	0.338185	0.839314	0.158524	0.895312	0.162905	34	6	7	33
204	Multi-omics	ACPA-negative vs. control	top60	0.8375	0.0947859	0.888095	0.109627	0.775	0.104583	0.9	0.104583	0.1	0.104583	0.225	0.104583	0.801111	0.0848383	0.682035	0.189204	0.82619	0.102436	0.8875	0.0965721	36	4	9	31
204	Multi-omics	ACPA-negative vs. control	top100	0.8375	0.104583	0.847908	0.132035	0.85	0.104583	0.825	0.189572	0.175	0.189572	0.15	0.104583	0.848889	0.0960967	0.685647	0.201422	0.84227	0.0905035	0.898438	0.069439	33	7	6	34
204	Multi-omics	ACPA-negative vs. control	top300	0.8375	0.129603	0.854762	0.148786	0.825	0.111803	0.85	0.16298	0.15	0.16298	0.175	0.111803	0.82619	0.11706	0.677964	0.259462	0.837843	0.124474	0.9	0.100566	34	6	7	33
205	Multi-omics	ACPA-positive vs. control	top100	0.8375	0.121835	0.883333	0.162447	0.8	0.111803	0.875	0.176777	0.125	0.176777	0.2	0.111803	0.812857	0.110703	0.685432	0.246868	0.834034	0.114124	0.876563	0.0831215	35	5	8	32
205	Multi-omics	ACPA-negative vs. control	top100	0.8375	0.104583	0.87619	0.137189	0.8	0.0684653	0.875	0.153093	0.125	0.153093	0.2	0.0684653	0.809524	0.0769473	0.680336	0.210819	0.83451	0.0980549	0.879687	0.123477	35	5	8	32
205	Multi-omics	ACPA-negative vs. control	top200	0.8375	0.113537	0.852778	0.120921	0.825	0.142522	0.85	0.136931	0.15	0.136931	0.175	0.142522	0.835635	0.127008	0.681639	0.226063	0.833936	0.115953	0.904687	0.120323	34	6	7	33
206	Multi-omics	ACPA-negative vs. control	top50	0.8375	0.071261	0.854762	0.0989521	0.825	0.111803	0.85	0.104583	0.15	0.104583	0.175	0.111803	0.836984	0.0992724	0.683279	0.147544	0.83437	0.071315	0.909375	0.076267	34	6	7	33
206	Multi-omics	ACPA-negative vs. control	top70	0.8375	0.0947859	0.833333	0.109361	0.85	0.104583	0.825	0.111803	0.175	0.111803	0.15	0.104583	0.849206	0.104953	0.678755	0.192898	0.839608	0.0940988	0.898438	0.0873464	33	7	6	34
207	Multi-omics	ACPA-positive vs. control	top60	0.8375	0.104583	0.872222	0.120442	0.8	0.142522	0.875	0.125	0.125	0.125	0.2	0.142522	0.821429	0.115617	0.684187	0.207926	0.828992	0.111202	0.876563	0.0856529	35	5	8	32
207	Metabolomics	ACPA-negative vs. control	top400	0.8375	0.129603	0.849206	0.137214	0.825	0.142522	0.85	0.136931	0.15	0.136931	0.175	0.142522	0.833333	0.140614	0.678755	0.261648	0.834902	0.130257	0.867188	0.112944	34	6	7	33
207	Multi-omics	ACPA-negative vs. control	top70	0.8375	0.0947859	0.839762	0.121205	0.85	0.104583	0.825	0.142522	0.175	0.142522	0.15	0.104583	0.85119	0.109846	0.682884	0.192554	0.840621	0.0893194	0.921875	0.0366439	33	7	6	34
207	Multi-omics	ACPA-negative vs. control	top80	0.8375	0.071261	0.835635	0.0769864	0.85	0.104583	0.825	0.111803	0.175	0.111803	0.15	0.104583	0.852778	0.0919188	0.681639	0.139135	0.838791	0.0680551	0.9125	0.0569831	33	7	6	34
207	Multi-omics	ACPA-negative vs. control	top_1_percent	0.8375	0.129603	0.848701	0.158653	0.85	0.104583	0.825	0.209165	0.175	0.209165	0.15	0.104583	0.843333	0.101865	0.683276	0.251948	0.844035	0.116802	0.935937	0.0553531	33	7	6	34
208	Multi-omics	ACPA-positive vs. control	top200	0.8375	0.121835	0.845	0.147267	0.85	0.0559017	0.825	0.189572	0.175	0.189572	0.15	0.0559017	0.836111	0.0949131	0.678023	0.24154	0.845	0.102842	0.89375	0.118173	33	7	6	34
208	Metabolomics	ACPA-negative vs. control	top_20_percent	0.8375	0.143886	0.824762	0.148824	0.875	0.125	0.8	0.189572	0.2	0.189572	0.125	0.125	0.860317	0.144348	0.68	0.285525	0.846275	0.129957	0.917188	0.0874512	32	8	5	35
209	Multi-omics	ACPA-positive vs. control	top200	0.8375	0.16298	0.844091	0.187549	0.875	0.125	0.8	0.259206	0.2	0.259206	0.125	0.125	0.855	0.166208	0.686807	0.324871	0.850522	0.134531	0.895312	0.121735	32	8	5	35
209	Metabolomics	ACPA-negative vs. control	top_30_percent	0.8375	0.104583	0.847908	0.132035	0.85	0.104583	0.825	0.189572	0.175	0.189572	0.15	0.104583	0.848889	0.0960967	0.685647	0.201422	0.84227	0.0905035	0.910937	0.0575692	33	7	6	34
209	Multi-omics	ACPA-negative vs. control	top500	0.8375	0.113537	0.813384	0.134623	0.9	0.0559017	0.775	0.185405	0.225	0.185405	0.1	0.0559017	0.877857	0.0739035	0.68288	0.216887	0.85178	0.0965858	0.89375	0.105194	31	9	4	36
210	Multi-omics	ACPA-positive vs. control	top50	0.8375	0.0947859	0.855873	0.108015	0.825	0.142522	0.85	0.136931	0.15	0.136931	0.175	0.142522	0.84	0.113475	0.685314	0.185363	0.833315	0.1	0.9	0.0640434	34	6	7	33
210	Multi-omics	ACPA-negative vs. control	top700	0.8375	0.168866	0.841667	0.185197	0.85	0.136931	0.825	0.209165	0.175	0.209165	0.15	0.136931	0.838492	0.159396	0.677569	0.338185	0.84402	0.15741	0.889062	0.109709	33	7	6	34
211	Multi-omics	ACPA-positive vs. control	top_1_percent	0.8375	0.104583	0.862222	0.134394	0.825	0.142522	0.85	0.16298	0.15	0.16298	0.175	0.142522	0.838095	0.108536	0.687467	0.204394	0.834547	0.106879	0.903125	0.066887	34	6	7	33
211	Multi-omics	ACPA-negative vs. control	top70	0.8375	0.0838525	0.825	0.11726	0.875	0.0883883	0.8	0.142522	0.2	0.142522	0.125	0.0883883	0.869444	0.0908635	0.684582	0.168582	0.845	0.0777381	0.914062	0.0662913	32	8	5	35
211	Multi-omics	ACPA-negative vs. control	top80	0.8375	0.121835	0.84	0.147479	0.85	0.104583	0.825	0.167705	0.175	0.167705	0.15	0.104583	0.844444	0.105043	0.679663	0.242248	0.842222	0.116574	0.901563	0.0940101	33	7	6	34
212	Multi-omics	ACPA-negative vs. control	top50	0.8375	0.071261	0.836111	0.10319	0.85	0.0559017	0.825	0.111803	0.175	0.111803	0.15	0.0559017	0.845635	0.0551002	0.67836	0.144108	0.841078	0.0681411	0.9	0.0737857	33	7	6	34
212	Multi-omics	ACPA-negative vs. control	top60	0.8375	0.0947859	0.849206	0.104953	0.825	0.111803	0.85	0.104583	0.15	0.104583	0.175	0.111803	0.833333	0.109361	0.678755	0.192898	0.834902	0.0956789	0.90625	0.0796722	34	6	7	33
212	Multi-omics	ACPA-negative vs. control	top100	0.8375	0.0559017	0.820556	0.079461	0.875	0	0.8	0.111803	0.2	0.111803	0.125	0	0.863095	0.0183465	0.679268	0.104844	0.845261	0.0438163	0.91875	0.0511107	32	8	5	35
213	Multi-omics	ACPA-positive vs. control	top90	0.8375	0.0559017	0.879762	0.136801	0.825	0.111803	0.85	0.205396	0.15	0.205396	0.175	0.111803	0.850556	0.0912955	0.701297	0.0916135	0.837857	0.0353192	0.914062	0.0448794	34	6	7	33
213	Metabolomics	ACPA-negative vs. control	top_40_percent	0.8375	0.15052	0.846667	0.165999	0.85	0.16298	0.825	0.209165	0.175	0.209165	0.15	0.16298	0.851111	0.16017	0.686222	0.298583	0.840635	0.143656	0.875	0.123526	33	7	6	34
213	Multi-omics	ACPA-negative vs. control	top70	0.8375	0.071261	0.851984	0.0979444	0.825	0.0684653	0.85	0.104583	0.15	0.104583	0.175	0.0684653	0.829762	0.0619607	0.67836	0.144108	0.836373	0.0704301	0.903125	0.0708745	34	6	7	33
213	Multi-omics	ACPA-negative vs. control	top90	0.8375	0.0342327	0.847439	0.104189	0.85	0.104583	0.825	0.142522	0.175	0.142522	0.15	0.104583	0.861984	0.0868533	0.691736	0.0674637	0.839556	0.0291273	0.914062	0.0398361	33	7	6	34
213	Multi-omics	ACPA-negative vs. control	top100	0.8375	0.129603	0.848701	0.158653	0.85	0.104583	0.825	0.209165	0.175	0.209165	0.15	0.104583	0.843333	0.101865	0.683276	0.251948	0.844035	0.116802	0.917188	0.0879731	33	7	6	34
214	Multi-omics	ACPA-negative vs. control	top50	0.8375	0.104583	0.861429	0.138652	0.825	0.111803	0.85	0.16298	0.15	0.16298	0.175	0.111803	0.832222	0.0986326	0.684187	0.207926	0.836984	0.0992724	0.915625	0.0703993	34	6	7	33
215	Multi-omics	ACPA-positive vs. control	top70	0.8375	0.104583	0.9	0.136931	0.775	0.136931	0.9	0.136931	0.1	0.136931	0.225	0.136931	0.805455	0.11196	0.689759	0.209586	0.825275	0.107259	0.923438	0.0482861	36	4	9	31
215	Multi-omics	ACPA-negative vs. control	top80	0.8375	0.129603	0.875556	0.181625	0.825	0.0684653	0.85	0.223607	0.15	0.223607	0.175	0.0684653	0.820317	0.0932491	0.685314	0.260178	0.842801	0.109536	0.89375	0.096414	34	6	7	33
216	Multi-omics	ACPA-negative vs. control	top50	0.8375	0.071261	0.851984	0.0979444	0.825	0.0684653	0.85	0.104583	0.15	0.104583	0.175	0.0684653	0.829762	0.0619607	0.67836	0.144108	0.836373	0.0704301	0.904687	0.0645182	34	6	7	33
216	Multi-omics	ACPA-negative vs. control	top60	0.8375	0.071261	0.851984	0.0979444	0.825	0.0684653	0.85	0.104583	0.15	0.104583	0.175	0.0684653	0.829762	0.0619607	0.67836	0.144108	0.836373	0.0704301	0.923438	0.0663833	34	6	7	33
217	Multi-omics	ACPA-positive vs. control	top80	0.8375	0.0947859	0.883077	0.172897	0.85	0.16298	0.825	0.273861	0.175	0.273861	0.15	0.16298	0.883232	0.120988	0.717139	0.15137	0.8421	0.074967	0.903125	0.0782421	33	7	6	34
217	Multi-omics	ACPA-negative vs. control	top70	0.8375	0.129603	0.845455	0.153173	0.85	0.16298	0.825	0.189572	0.175	0.189572	0.15	0.16298	0.860635	0.147365	0.690096	0.255287	0.839121	0.130483	0.88125	0.102817	33	7	6	34
217	Multi-omics	ACPA-negative vs. control	top80	0.8375	0.0947859	0.861429	0.138652	0.825	0.0684653	0.85	0.16298	0.15	0.16298	0.175	0.0684653	0.827778	0.0633431	0.682035	0.189204	0.838889	0.0880166	0.932813	0.0300553	34	6	7	33
217	Multi-omics	ACPA-negative vs. control	top100	0.8375	0.104583	0.847908	0.132035	0.85	0.104583	0.825	0.189572	0.175	0.189572	0.15	0.104583	0.848889	0.0960967	0.685647	0.201422	0.84227	0.0905035	0.907813	0.0861857	33	7	6	34
217	Multi-omics	ACPA-negative vs. control	top300	0.8375	0.129603	0.848701	0.158653	0.85	0.104583	0.825	0.209165	0.175	0.209165	0.15	0.104583	0.843333	0.101865	0.683276	0.251948	0.844035	0.116802	0.910937	0.0786312	33	7	6	34
218	Multi-omics	ACPA-positive vs. control	top70	0.8375	0.0947859	0.895556	0.145636	0.8	0.167705	0.875	0.176777	0.125	0.176777	0.2	0.167705	0.829004	0.112637	0.698948	0.180239	0.827954	0.098785	0.91875	0.0691307	35	5	8	32
218	Proteomics	ACPA-negative vs. control	top80	0.8375	0.0838525	0.869444	0.0908635	0.8	0.142522	0.875	0.0883883	0.125	0.0883883	0.2	0.142522	0.825	0.11726	0.684582	0.168582	0.827521	0.0933823	0.889062	0.0908403	35	5	8	32
219	Multi-omics	ACPA-negative vs. control	top50	0.8375	0.0838525	0.84	0.118057	0.85	0.0559017	0.825	0.142522	0.175	0.142522	0.15	0.0559017	0.844444	0.0567578	0.679663	0.165632	0.842222	0.0760066	0.910937	0.0706589	33	7	6	34
219	Multi-omics	ACPA-negative vs. control	top70	0.8375	0.0947859	0.838312	0.108375	0.85	0.136931	0.825	0.142522	0.175	0.142522	0.15	0.136931	0.861111	0.127294	0.686816	0.186824	0.838421	0.0960364	0.910937	0.070008	33	7	6	34
219	Multi-omics	ACPA-negative vs. control	top100	0.8375	0.104583	0.832035	0.135376	0.875	0.0883883	0.8	0.189572	0.2	0.189572	0.125	0.0883883	0.864762	0.0875926	0.685647	0.201422	0.846976	0.0883421	0.907813	0.0863626	32	8	5	35
219	Multi-omics	ACPA-negative vs. control	top300	0.8375	0.129603	0.854762	0.148786	0.825	0.111803	0.85	0.16298	0.15	0.16298	0.175	0.111803	0.82619	0.11706	0.677964	0.259462	0.837843	0.124474	0.86875	0.117629	34	6	7	33
220	Multi-omics	ACPA-positive vs. control	top70	0.8375	0.104583	0.88	0.164317	0.825	0.142522	0.85	0.205396	0.15	0.205396	0.175	0.142522	0.838788	0.0999862	0.696318	0.202226	0.836386	0.098209	0.889062	0.0789797	34	6	7	33
220	Multi-omics	ACPA-negative vs. control	top60	0.8375	0.071261	0.841883	0.10944	0.85	0.104583	0.825	0.142522	0.175	0.142522	0.15	0.104583	0.858333	0.0993808	0.687212	0.14173	0.840088	0.0700723	0.90625	0.0672057	33	7	6	34
220	Multi-omics	ACPA-negative vs. control	top90	0.8375	0.113537	0.852273	0.159091	0.85	0.0559017	0.825	0.209165	0.175	0.209165	0.15	0.0559017	0.840556	0.0626572	0.683671	0.220603	0.845702	0.0964705	0.925	0.0807376	33	7	6	34
220	Multi-omics	ACPA-negative vs. control	top200	0.8375	0.15052	0.809444	0.16585	0.925	0.0684653	0.75	0.25	0.25	0.25	0.075	0.0684653	0.891667	0.108653	0.687398	0.286224	0.858791	0.12121	0.890625	0.129673	30	10	3	37
221	Multi-omics	ACPA-positive vs. control	top50	0.8375	0.121835	0.869524	0.126778	0.8	0.189572	0.875	0.125	0.125	0.125	0.2	0.189572	0.833333	0.159861	0.688711	0.243879	0.825397	0.135154	0.892188	0.0716879	35	5	8	32
221	Metabolomics	ACPA-negative vs. control	top_10_percent	0.8375	0.071261	0.842857	0.108797	0.85	0.104583	0.825	0.142522	0.175	0.142522	0.15	0.104583	0.855556	0.0929622	0.686559	0.14255	0.84	0.0674033	0.89375	0.0640911	33	7	6	34
221	Multi-omics	ACPA-negative vs. control	top50	0.8375	0.071261	0.851984	0.0979444	0.825	0.0684653	0.85	0.104583	0.15	0.104583	0.175	0.0684653	0.829762	0.0619607	0.67836	0.144108	0.836373	0.0704301	0.907813	0.0688653	34	6	7	33
221	Multi-omics	ACPA-negative vs. control	top60	0.8375	0.0559017	0.880556	0.118504	0.8	0.0684653	0.875	0.125	0.125	0.125	0.2	0.0684653	0.816429	0.0501019	0.685827	0.11993	0.832563	0.0497682	0.8875	0.0782421	35	5	8	32
222	Multi-omics	ACPA-positive vs. control	top60	0.8375	0.0838525	0.891667	0.108653	0.775	0.104583	0.9	0.104583	0.1	0.104583	0.225	0.104583	0.802778	0.0806034	0.684582	0.168582	0.825952	0.0910321	0.882812	0.0302577	36	4	9	31
222	Multi-omics	ACPA-positive vs. control	top70	0.8375	0.071261	0.873232	0.131221	0.825	0.167705	0.85	0.16298	0.15	0.16298	0.175	0.167705	0.855455	0.134549	0.700983	0.141408	0.831931	0.0763507	0.920312	0.0539572	34	6	7	33
222	Proteomics	ACPA-negative vs. control	top60	0.8375	0.104583	0.847619	0.109167	0.825	0.142522	0.85	0.104583	0.15	0.104583	0.175	0.142522	0.838095	0.124682	0.680336	0.210819	0.832941	0.112488	0.884375	0.0947859	34	6	7	33
222	Multi-omics	ACPA-negative vs. control	top90	0.8375	0.0559017	0.838095	0.0968124	0.85	0.0559017	0.825	0.111803	0.175	0.111803	0.15	0.0559017	0.847619	0.0413918	0.680336	0.112687	0.840784	0.0527302	0.903125	0.0542955	33	7	6	34
222	Multi-omics	ACPA-negative vs. control	top100	0.8375	0.0947859	0.845556	0.143716	0.85	0.0559017	0.825	0.167705	0.175	0.167705	0.15	0.0559017	0.843651	0.0573409	0.682035	0.189204	0.843595	0.086024	0.925	0.0631316	33	7	6	34
223	Multi-omics	ACPA-negative vs. control	top50	0.8375	0.0838525	0.867778	0.139133	0.825	0.111803	0.85	0.16298	0.15	0.16298	0.175	0.111803	0.836667	0.0960324	0.689502	0.171305	0.836648	0.0753987	0.91875	0.0742393	34	6	7	33
223	Multi-omics	ACPA-negative vs. control	top60	0.8375	0.071261	0.851984	0.0979444	0.825	0.0684653	0.85	0.104583	0.15	0.104583	0.175	0.0684653	0.829762	0.0619607	0.67836	0.144108	0.836373	0.0704301	0.9125	0.061862	34	6	7	33
226	Multi-omics	ACPA-negative vs. control	top50	0.8375	0.0838525	0.877778	0.125154	0.8	0.111803	0.875	0.125	0.125	0.125	0.2	0.111803	0.82	0.103682	0.686222	0.175552	0.831092	0.08159	0.9125	0.0633246	35	5	8	32
226	Multi-omics	ACPA-negative vs. control	top90	0.8375	0.0947859	0.848701	0.131751	0.85	0.0559017	0.825	0.189572	0.175	0.189572	0.15	0.0559017	0.843333	0.0506364	0.683276	0.179522	0.844035	0.0763565	0.903125	0.0907058	33	7	6	34
227	Multi-omics	ACPA-positive vs. control	top70	0.8375	0.104583	0.89	0.151658	0.8	0.142522	0.875	0.176777	0.125	0.176777	0.2	0.142522	0.822121	0.107766	0.693039	0.205972	0.83083	0.103021	0.901563	0.0624023	35	5	8	32
227	Multi-omics	ACPA-negative vs. control	top300	0.8375	0.071261	0.813889	0.0633431	0.875	0.0883883	0.8	0.0684653	0.2	0.0684653	0.125	0.0883883	0.867857	0.0889279	0.67836	0.144108	0.842647	0.0708329	0.907813	0.061862	32	8	5	35
228	Multi-omics	ACPA-negative vs. control	top100	0.8375	0.121835	0.877273	0.172787	0.825	0.111803	0.85	0.223607	0.15	0.223607	0.175	0.111803	0.83	0.0974679	0.690743	0.238752	0.840226	0.105982	0.925	0.0874512	34	6	7	33
229	Metabolomics	ACPA-negative vs. control	top200	0.8375	0.168866	0.816162	0.157362	0.875	0.216506	0.8	0.189572	0.2	0.189572	0.125	0.216506	0.88	0.178885	0.685311	0.330759	0.838125	0.179463	0.9	0.0906721	32	8	5	35
229	Multi-omics	ACPA-negative vs. control	top50	0.8375	0.0559017	0.871429	0.0887484	0.8	0.0684653	0.875	0.0883883	0.125	0.0883883	0.2	0.0684653	0.815556	0.0570832	0.680907	0.115813	0.831429	0.0549466	0.921875	0.0681078	35	5	8	32
229	Multi-omics	ACPA-negative vs. control	top100	0.8375	0.104583	0.846429	0.103817	0.825	0.111803	0.85	0.104583	0.15	0.104583	0.175	0.111803	0.830556	0.107762	0.675988	0.208881	0.835	0.105475	0.915625	0.0572502	34	6	7	33
230	Metabolomics	ACPA-negative vs. control	top200	0.8375	0.0947859	0.854762	0.119686	0.825	0.0684653	0.85	0.136931	0.15	0.136931	0.175	0.0684653	0.82619	0.0767501	0.677964	0.189922	0.837843	0.0876433	0.914062	0.0991295	34	6	7	33
230	Proteomics	ACPA-negative vs. control	top_1_percent	0.8375	0.0838525	0.875	0.125	0.8	0.0684653	0.875	0.125	0.125	0.125	0.2	0.0684653	0.812778	0.0665392	0.681303	0.172779	0.833095	0.0809191	0.896875	0.102221	35	5	8	32
230	Multi-omics	ACPA-negative vs. control	top50	0.8375	0.071261	0.851984	0.0979444	0.825	0.0684653	0.85	0.104583	0.15	0.104583	0.175	0.0684653	0.829762	0.0619607	0.67836	0.144108	0.836373	0.0704301	0.9	0.0721124	34	6	7	33
230	Multi-omics	ACPA-negative vs. control	top200	0.8375	0.0947859	0.854762	0.119686	0.825	0.0684653	0.85	0.136931	0.15	0.136931	0.175	0.0684653	0.82619	0.0767501	0.677964	0.189922	0.837843	0.0876433	0.890625	0.126818	34	6	7	33
232	Proteomics	ACPA-negative vs. control	top100	0.8375	0.0838525	0.84	0.118057	0.85	0.0559017	0.825	0.142522	0.175	0.142522	0.15	0.0559017	0.844444	0.0567578	0.679663	0.165632	0.842222	0.0760066	0.876563	0.110954	33	7	6	34
232	Multi-omics	ACPA-negative vs. control	top70	0.8375	0.071261	0.842857	0.108797	0.85	0.104583	0.825	0.142522	0.175	0.142522	0.15	0.104583	0.855556	0.0929622	0.686559	0.14255	0.84	0.0674033	0.91875	0.0404443	33	7	6	34
233	Multi-omics	ACPA-positive vs. control	top50	0.8375	0.071261	0.877778	0.113855	0.8	0.111803	0.875	0.125	0.125	0.125	0.2	0.111803	0.820635	0.0746707	0.686559	0.14255	0.830364	0.0788787	0.903125	0.0616643	35	5	8	32
233	Multi-omics	ACPA-positive vs. control	top_1_percent	0.8375	0.0838525	0.902273	0.158196	0.8	0.0684653	0.875	0.216506	0.125	0.216506	0.2	0.0684653	0.815	0.033541	0.695662	0.163101	0.836654	0.0563299	0.9125	0.0791727	35	5	8	32
233	Multi-omics	ACPA-negative vs. control	top200	0.8375	0.104583	0.854257	0.154772	0.85	0.0559017	0.825	0.209165	0.175	0.209165	0.15	0.0559017	0.84254	0.0512676	0.685647	0.201422	0.845408	0.0862972	0.884375	0.126746	33	7	6	34
234	Multi-omics	ACPA-positive vs. control	top50	0.8375	0.121835	0.869524	0.126778	0.8	0.189572	0.875	0.125	0.125	0.125	0.2	0.189572	0.833333	0.159861	0.688711	0.243879	0.825397	0.135154	0.9	0.0762269	35	5	8	32
235	Multi-omics	ACPA-positive vs. control	top70	0.8375	0.104583	0.89	0.151658	0.8	0.142522	0.875	0.176777	0.125	0.176777	0.2	0.142522	0.822121	0.107766	0.693039	0.205972	0.83083	0.103021	0.8875	0.0895205	35	5	8	32
235	Multi-omics	ACPA-negative vs. control	top700	0.8375	0.190599	0.815556	0.190127	0.9	0.16298	0.775	0.240442	0.225	0.240442	0.1	0.16298	0.877778	0.216595	0.68407	0.38522	0.852026	0.167153	0.873437	0.147033	31	9	4	36
236	Metabolomics	ACPA-negative vs. control	top_20_percent	0.8375	0.129603	0.855556	0.144871	0.825	0.142522	0.85	0.16298	0.15	0.16298	0.175	0.142522	0.832063	0.12587	0.681244	0.256739	0.835406	0.130641	0.925	0.0760666	34	6	7	33
236	Multi-omics	ACPA-negative vs. control	top50	0.8375	0.0559017	0.870556	0.133443	0.825	0.0684653	0.85	0.16298	0.15	0.16298	0.175	0.0684653	0.833095	0.0336338	0.689106	0.113638	0.838119	0.038529	0.895312	0.0689096	34	6	7	33
237	Multi-omics	ACPA-positive vs. control	top60	0.8375	0.121835	0.875	0.129904	0.8	0.189572	0.875	0.153093	0.125	0.153093	0.2	0.189572	0.828939	0.131649	0.689103	0.233714	0.825061	0.14171	0.895312	0.0879731	35	5	8	32
237	Multi-omics	ACPA-positive vs. control	top90	0.8375	0.121835	0.860606	0.191173	0.875	0.125	0.8	0.273861	0.2	0.273861	0.125	0.125	0.88	0.109545	0.706213	0.225437	0.850226	0.097348	0.892188	0.101773	32	8	5	35
237	Multi-omics	ACPA-negative vs. control	top60	0.8375	0.121835	0.84	0.147479	0.85	0.104583	0.825	0.167705	0.175	0.167705	0.15	0.104583	0.844444	0.105043	0.679663	0.242248	0.842222	0.116574	0.917188	0.0768648	33	7	6	34
237	Multi-omics	ACPA-negative vs. control	top600	0.8375	0.0838525	0.868333	0.14147	0.825	0.111803	0.85	0.16298	0.15	0.16298	0.175	0.111803	0.837857	0.107012	0.690351	0.174954	0.836811	0.0743969	0.88125	0.129485	34	6	7	33
238	Multi-omics	ACPA-positive vs. control	top70	0.8375	0.071261	0.905556	0.129696	0.775	0.104583	0.9	0.136931	0.1	0.136931	0.225	0.104583	0.804661	0.0686425	0.692131	0.144847	0.826647	0.0733026	0.89375	0.0601613	36	4	9	31
[truncated: 74,068 more rows]
