# Supplementary material for: Integrative multi-omic profiling in blood reveals distinct immune and metabolic signatures between ACPA-negative and ACPA-positive rheumatoid arthritis
Source: Front Immunol. 2025 Oct 29;16:1667662. doi: 10.3389/fimmu.2025.1667662 (PMC12605004; doi:10.3389/fimmu.2025.1667662)
Supplement: Supplementary file 1 [file DataSheet1.zip › Supplementary/Supplementary Table S2.xlsx]

## Sheet: Supplementary Table S2
Supplementary Table S2. Spearman’s rank correlation coefficients (ρ) between proteins and ESR.
Rank in ACPA-negative (Ordered by rho)	Rho (ρ) in ACPA-negative	P-value in ACPA-negative	BH-adjusted P-value (ACPA-negative)	Rho (ρ) in ACPA-positive	P-value in ACPA-positive	BH-adjusted P-value (ACPA-positive)	Protein (Gene symbol with Somalogic barcode)
1	0.670186	2.23961e-06	0.0162887	-0.171921	0.302026	0.916485	MMP19_6425-87
2	0.601925	3.9788e-05	0.067297	0.498	0.00146451	0.591742	C9_13722-105
3	0.542608	0.000297834	0.177573	0.576395	0.000152299	0.276917	C4BPA_9449-150
4	0.540537	0.000317401	0.177573	-0.158873	0.340735	0.916485	CD163_5028-59
5	0.534887	0.000376764	0.18268	0.0696235	0.677881	0.945757	LILRB2_5091-28
6	0.526696	0.000480554	0.218442	0.18453	0.267397	0.916485	FBLN5_15585-304
7	0.521235	0.000563272	0.240981	0.51335	0.000980586	0.556241	PLA2G2A_2692-74
8	0.513138	0.000709391	0.245448	0.513789	0.000969144	0.556241	C9_3060-43
9	0.507206	0.000836963	0.245448	0.24889	0.131853	0.916485	CFI_2567-5
10	0.505606	0.000874712	0.245448	0.0456116	0.785685	0.960293	GFRA3_2505-49
11	0.498826	0.00105192	0.245448	0.309194	0.0589039	0.916485	C1S_20203-45
12	0.495154	0.00116064	0.245448	0.0967054	0.563551	0.929236	SRSF7_12987-12
13	0.494495	0.00118117	0.245448	-0.293735	0.0734647	0.916485	TIMD4_15449-33
14	0.487057	0.00143626	0.249934	0.194178	0.242738	0.916485	RGS5_16850-5
15	0.486116	0.00147179	0.249934	-0.139905	0.402169	0.924467	IFI16_13940-19
16	0.485551	0.00149349	0.249934	0.178061	0.284822	0.916485	HTRA1_15594-47
17	0.484421	0.00153772	0.249934	-0.0554795	0.740773	0.953433	GLUL_19238-12
18	0.483408	0.00157836	0.249934	0.188258	0.257682	0.916485	MMP17_2838-53
19	0.480655	0.00169364	0.249934	0.0139247	0.933872	0.988654	PPP1R10_22533-95
20	0.479713	0.00173474	0.249934	0.449318	0.00465624	0.672098	C5|C6_4482-66
21	0.479431	0.00174723	0.249934	0.137931	0.408906	0.924719	LILRB2_5633-65
22	0.477077	0.00185452	0.249934	0.230251	0.164311	0.916485	LILRA1_21706-29
23	0.475476	0.00193075	0.250756	0.240886	0.145152	0.916485	KIF16B_11672-17
24	0.47284	0.00206234	0.256482	0.466861	0.00312843	0.618908	LBP_3074-6
25	0.472087	0.00210136	0.256482	0.165561	0.320528	0.916485	C1QTNF1_6304-8
26	0.471051	0.00215606	0.256482	0.199014	0.230976	0.916485	ASIC4_6951-26
27	0.470957	0.0021611	0.256482	0.474865	0.00259118	0.618908	FGL1_5581-28
28	0.465942	0.00244471	0.266769	0.199112	0.23074	0.916485	C12orf65_24252-85
29	0.462671	0.00264677	0.266997	0.0575628	0.731394	0.951597	KIR2DL4_5095-21
30	0.462501	0.00265769	0.266997	0.0388159	0.817027	0.969065	CRYBB2_10000-28
31	0.460506	0.00278851	0.266997	0.351626	0.0304012	0.916485	SERPINA3_4153-11
32	0.460129	0.00281383	0.266997	0.248452	0.132557	0.916485	VEGFA_2597-8
33	0.459376	0.00286507	0.266997	-0.0104161	0.95051	0.99081	IL1RN_5353-89
34	0.458435	0.00293026	0.266997	0.543831	0.000417203	0.500059	SAA1_15515-2
35	0.453539	0.00329066	0.291865	-0.0605264	0.718116	0.949632	ZBP1_22831-11
36	0.451959	0.0034149	0.299236	0.289161	0.0782728	0.916485	CHEK2_19328-51
37	0.447889	0.00375412	0.312527	-0.109534	0.512706	0.929236	TNC_6259-60
38	0.447576	0.00378144	0.312527	0.166548	0.317611	0.916485	TRAPPC4_7007-24
39	0.446477	0.00387851	0.315472	0.324251	0.0470256	0.916485	PARP11_12882-7
40	0.446195	0.00390382	0.315472	0.0505456	0.763134	0.956315	SRSF6_11573-3
41	0.4445	0.00405869	0.324383	0.346473	0.0330928	0.916485	CFHR5_7885-17
42	0.443276	0.00417385	0.329961	0.106464	0.524662	0.929236	F8_13499-30
43	0.442711	0.00422795	0.330644	-0.175978	0.290587	0.916485	CSF1R_13682-47
44	0.441581	0.00433799	0.33564	0.431118	0.00688702	0.807891	CRP_4337-49
45	0.440263	0.00446951	0.338612	-0.121375	0.467898	0.924918	CLEC4G_19765-17
46	0.439415	0.00455587	0.341596	0.315005	0.0540648	0.916485	SPA17_18242-8
47	0.43386	0.0051588	0.353993	0.212336	0.200596	0.916485	CPNE7_24277-22
48	0.433201	0.00523473	0.353993	0.0337701	0.840482	0.971678	DNAJB9_11214-40
49	0.432563	0.00530925	0.354258	-0.151637	0.363457	0.919452	STMN4_6267-51
50	0.429428	0.00568832	0.366546	0.199003	0.231002	0.916485	GCKR_5223-59
51	0.427552	0.00592628	0.366546	0.244614	0.13884	0.916485	ACBD4_24686-19
52	0.426953	0.00600404	0.366546	0.146711	0.379431	0.920881	BATF_19227-18
53	0.426234	0.00609856	0.366546	-0.112939	0.499606	0.92848	IL15RA_3445-53
54	0.425104	0.00624966	0.366724	-0.0789432	0.637556	0.936718	EWSR1_12988-49
55	0.424512	0.00633012	0.366724	0.197577	0.234429	0.916485	TNF_5692-79
56	0.422844	0.00656158	0.366724	0.47333	0.00268746	0.618908	SAA2_18832-65
57	0.422656	0.00658817	0.366724	0.391756	0.0149998	0.916485	CADPS2_25099-4
58	0.422535	0.00660536	0.366724	0.0273012	0.870751	0.979579	PDIA4_7146-16
59	0.422091	0.00666849	0.367424	0.347898	0.0323295	0.916485	HCAR2_13495-48
60	0.420302	0.00692846	0.374379	-0.00285073	0.986448	0.997752	ADAM17_8959-61
61	0.419455	0.00705462	0.374379	0.588017	0.000103532	0.250996	FGG_4989-7
62	0.419172	0.00709711	0.374379	0.131353	0.431821	0.924918	TCL1B_18276-34
63	0.418796	0.00715411	0.374379	0.615647	3.88778e-05	0.141379	FGA|FGB|FGG_4907-56
64	0.418043	0.00726928	0.374379	0.0809168	0.629142	0.936718	CTSB_3061-61
65	0.417666	0.00732747	0.374379	0.0684174	0.683168	0.947208	TLE5_18396-10
66	0.417289	0.00738606	0.374379	0.108876	0.515257	0.929236	C1S_8840-61
67	0.417121	0.00741244	0.374379	0.343842	0.0345408	0.916485	HECW2_25126-19
68	0.41503	0.00774611	0.378834	0.313032	0.0556713	0.916485	TNMD_6578-29
69	0.413966	0.00792069	0.378834	0.299436	0.0677982	0.916485	VEGFA_4867-15
70	0.413119	0.00806224	0.378834	-0.00931968	0.955714	0.993244	DSCC1_23679-43
71	0.412205	0.00821731	0.378834	0.277617	0.0915012	0.916485	TXNL4A_21651-9
72	0.412017	0.00824958	0.378834	0.186942	0.261083	0.916485	CEP43_21793-4
73	0.411828	0.00828196	0.378834	0.158983	0.340398	0.916485	CPN1_7142-5
74	0.410604	0.00849509	0.383625	0.0149115	0.929197	0.987926	MRPS14_22845-3
75	0.408646	0.00884583	0.387357	0.083	0.62031	0.935347	THOC1_9875-107
76	0.407968	0.00897018	0.387357	0.0429802	0.797785	0.960803	CCL3_3040-59
77	0.407611	0.00903632	0.387357	0.26446	0.108605	0.916485	SH3BP5_23662-10
78	0.406838	0.00918065	0.387357	-0.0270819	0.871781	0.979773	B2M_3485-28
79	0.406556	0.00923393	0.387357	-0.00515324	0.975504	0.995155	PDE4C_20221-26
80	0.405897	0.00935927	0.387357	0.392523	0.0147863	0.916485	CFHR1_5982-50
81	0.405426	0.00944968	0.387357	0.251851	0.12717	0.916485	FGF2_3025-50
82	0.405049	0.00952255	0.387357	0.369937	0.0222521	0.916485	RARRES2_3079-62
83	0.404202	0.00968827	0.390043	0.494491	0.00160099	0.606834	C5_2381-52
84	0.402978	0.00993199	0.390133	-0.0610713	0.715684	0.949632	IL16_2774-10
85	0.402385	0.010052	0.390133	0.0711585	0.671175	0.944554	CCNE1_19767-20
86	0.402225	0.0100846	0.390133	-0.0858507	0.608309	0.934088	TNFRSF1B_8368-102
87	0.401189	0.0102976	0.394182	0.370266	0.0221242	0.916485	CREBBP_13614-6
88	0.398929	0.0107758	0.397388	0.0571242	0.733365	0.952288	VSIG2_8018-43
89	0.398176	0.0109394	0.397388	0.206897	0.212643	0.916485	CXCL9_9188-119
90	0.398082	0.01096	0.397388	0.309633	0.0585271	0.916485	ERO1A_7060-2
91	0.397988	0.0109806	0.397388	0.314457	0.0545073	0.916485	CFHR5_3666-17
92	0.397329	0.0111259	0.397388	0.0469273	0.779654	0.959787	CELF2_7245-2
93	0.395446	0.0115502	0.397388	0.00811361	0.961441	0.993385	ST3GAL2_6281-51
94	0.395257	0.0115934	0.397388	0.146656	0.379611	0.920881	TCEAL1_20924-85
95	0.395163	0.011615	0.397388	0.0555892	0.740279	0.953433	XRCC6_2835-1
96	0.395069	0.0116367	0.397388	0.345705	0.0335099	0.916485	CDC42EP4_23403-64
97	0.394598	0.0117455	0.397388	0.0961572	0.565775	0.929236	MCL1_9819-110
98	0.39441	0.0117893	0.397388	0.356889	0.0278409	0.916485	RBL2_13565-2
99	0.394222	0.0118333	0.397388	0.21227	0.20074	0.916485	RBPMS2_23300-3
100	0.394052	0.011873	0.397388	0.13454	0.420632	0.924918	SIRT6_21833-6
101	0.393657	0.0119659	0.397388	-0.00219287	0.989575	0.998304	ZFAND5_18317-111
102	0.39151	0.0124816	0.403606	0.0889207	0.595497	0.93335	SIGLEC11_8913-22
103	0.390644	0.0126948	0.40663	0.241325	0.144399	0.916485	MCEMP1_6283-60
104	0.390079	0.0128356	0.40663	0.259855	0.115131	0.916485	ITIH3_7145-1
105	0.389985	0.0128592	0.40663	0.512692	0.000997974	0.556241	CFH_4159-130
106	0.389326	0.0130254	0.406819	0.217203	0.190227	0.916485	PTGR2_18943-4
107	0.388949	0.0131212	0.406819	0.191218	0.250135	0.916485	YBX1_9751-72
108	0.388667	0.0131934	0.406819	0.46741	0.00308876	0.618908	ITIH4_4811-33
109	0.388638	0.0132008	0.406819	0.162711	0.329047	0.916485	LGALS9_9197-4
110	0.388102	0.0133389	0.408365	0.163478	0.32674	0.916485	RPS14_20964-13
111	0.388008	0.0133632	0.408365	-0.158654	0.34141	0.916485	CSF1R_2638-12
112	0.38779	0.0134196	0.408371	0.0290555	0.862523	0.97767	ITM2A_7765-15
113	0.387443	0.0135103	0.409418	0.167334	0.315301	0.916485	RPS7_3864-5
114	0.386219	0.0138336	0.415034	-0.298011	0.0691814	0.916485	HMGN1_9187-2
115	0.386143	0.0138539	0.415034	0.0782853	0.640371	0.936718	RBBP5_13631-1
116	0.385277	0.0140867	0.415034	0.0145285	0.931011	0.987926	RPL11_21286-29
117	0.385089	0.0141378	0.415034	-0.0269737	0.872289	0.979773	ABL2_5261-13
118	0.384712	0.0142405	0.415034	-0.258429	0.11721	0.916485	LRRN1_11586-2
119	0.384618	0.0142663	0.415034	-0.11359	0.497118	0.928041	TNFRSF1B_3152-57
120	0.384053	0.0144217	0.416226	0.143085	0.39145	0.923605	RPL5_20999-12
121	0.3833	0.0146311	0.420602	0.0893593	0.593676	0.932975	TYMSOS_8263-64
122	0.382923	0.0147368	0.421972	0.1892	0.255263	0.916485	DCBLD1_9402-18
123	0.382452	0.0148698	0.422325	0.219835	0.184782	0.916485	VEGFA_19437-61
124	0.381199	0.0152289	0.427176	0.0308098	0.854309	0.975361	SPDEF_10012-5
125	0.38104	0.015275	0.427176	-0.031358	0.851745	0.975089	GLRX_18386-36
126	0.38104	0.015275	0.427176	0.0808116	0.629589	0.936718	HACL1_23645-49
127	0.380587	0.0154069	0.427688	0.160847	0.334693	0.916485	RSPO2_4566-24
128	0.379551	0.0157121	0.428468	-0.0600878	0.720076	0.949632	ZKSCAN7_23570-87
129	0.37944	0.0157454	0.428468	0.15679	0.347185	0.916485	GABARAP_22966-20
130	0.379269	0.0157962	0.428468	0.00493395	0.976546	0.995155	ILF3_12759-47
131	0.378845	0.0159231	0.428468	0.23613	0.153507	0.916485	C7orf69_9544-24
132	0.375485	0.0169603	0.444369	0.161285	0.333359	0.916485	ACOT8_17400-71
133	0.375203	0.01705	0.444369	-0.0979115	0.558674	0.929236	CST7_3302-58
134	0.374732	0.0172004	0.444369	0.217861	0.188855	0.916485	H6PD_7161-25
135	0.374355	0.0173216	0.444369	0.196919	0.236022	0.916485	GCH1_11185-145
136	0.373696	0.0175353	0.445923	0.175758	0.291198	0.916485	PILRA_6402-8
137	0.372755	0.0178444	0.448383	-0.0151308	0.928159	0.987926	THSD7A_11174-8
138	0.372477	0.0179363	0.448383	0.0446845	0.789942	0.960803	GRK5_21510-24
139	0.37219	0.0180321	0.448383	0.167535	0.314712	0.916485	YBX2_6372-7
140	0.371625	0.0182215	0.450764	0.0554795	0.740773	0.953433	RPN2_21828-6
141	0.370683	0.0185407	0.456116	0.221808	0.180771	0.916485	HOGA1_10024-44
142	0.369511	0.0189447	0.456116	0.0448441	0.789209	0.960334	DHX8_11601-26
143	0.368518	0.0192929	0.456116	0.00263144	0.98749	0.997752	CMPK1_8312-139
144	0.368424	0.0193262	0.456116	0.0959379	0.566665	0.929236	RPS3A_5484-63
145	0.368235	0.0193929	0.456116	0.411601	0.010245	0.916485	ARL5B_17404-5
146	0.368047	0.0194598	0.456116	0.121704	0.466684	0.924918	IL10RA_9768-5
147	0.366917	0.0198652	0.462308	0.251303	0.128028	0.916485	C1RL_9348-1
148	0.366258	0.0201049	0.462308	0.333645	0.040649	0.916485	PRMT3_12696-166
149	0.366164	0.0201394	0.462308	0.0683078	0.68365	0.947208	SSR1_8106-15
150	0.365976	0.0202084	0.462308	0.184749	0.266819	0.916485	LY6D_19784-16
151	0.365881	0.020243	0.462308	0.259964	0.114972	0.916485	COA3_7888-58
152	0.364657	0.0206973	0.467489	0.0335509	0.841505	0.972061	H1-2_2987-37
153	0.364281	0.0208388	0.469227	0.200099	0.22839	0.916485	RNF215_9064-12
154	0.363528	0.0211241	0.472726	0.0640317	0.702517	0.949632	FOXP3_22148-135
155	0.36268	0.0214491	0.478525	0.103942	0.534585	0.929236	CTSG_2431-17
156	0.361739	0.021815	0.482251	0.276849	0.0924382	0.916485	TBPL1_18434-141
157	0.36108	0.0220743	0.486378	0.259745	0.11529	0.916485	MZB1_7780-34
158	0.36042	0.0223361	0.486378	0.100104	0.549856	0.929236	IMPDH1_5229-90
159	0.36042	0.0223361	0.486378	0.163149	0.327727	0.916485	RPS4X_9758-17
160	0.359761	0.0226005	0.489206	0.0903461	0.589589	0.931491	CARD9_11405-150
161	0.359479	0.0227146	0.490218	0.258868	0.116567	0.916485	SF1_12777-11
162	0.358914	0.0229443	0.49183	0.166439	0.317935	0.916485	PDE6H_20393-10
163	0.35882	0.0229827	0.49183	-0.0121704	0.942188	0.990537	RNASEH1_8470-213
164	0.358632	0.0230598	0.49183	0.0180921	0.914146	0.986588	NEFL_10082-251
165	0.356937	0.0237634	0.497337	0.152624	0.360307	0.918188	ITPA_18916-25
166	0.356843	0.023803	0.497337	-0.011074	0.947389	0.99081	COL18A1_2201-17
167	0.356654	0.0238824	0.497337	0.0616196	0.713239	0.949632	LRP5_25922-7
168	0.35653	0.023935	0.497337	0.108547	0.516534	0.929236	PRKCZ_2645-54
169	0.356466	0.023962	0.497337	-0.0653474	0.696692	0.94924	PAPPA_4148-49
170	0.356372	0.0240018	0.497337	0.318952	0.0509631	0.916485	CXCL10_4141-79
171	0.355713	0.0242826	0.501725	-0.290336	0.0770153	0.916485	PLTP_15475-4
172	0.354677	0.0247292	0.506048	0.0175429	0.916743	0.987926	AMBP_15453-3
173	0.354583	0.0247701	0.506048	0.00493395	0.976546	0.995155	RETREG1_8556-5
174	0.354206	0.0249345	0.506247	0.360836	0.0260397	0.916485	CFHR5_16055-3
175	0.354018	0.025017	0.506247	-0.235733	0.15422	0.916485	M1AP_23685-132
176	0.353641	0.0251826	0.50735	-0.0543831	0.745725	0.953694	PHB2_21217-20
177	0.352763	0.0255724	0.509838	-0.00301536	0.985665	0.997752	DYRK3_4359-87
178	0.352575	0.0256566	0.509838	0.115296	0.490637	0.928018	PTH2_7257-18
179	0.352229	0.0258121	0.51043	-0.126638	0.448673	0.924918	FGF22_9513-9
180	0.352041	0.025897	0.51043	0.0450634	0.788202	0.960334	HENMT1_23682-79
181	0.352041	0.025897	0.51043	0.0700111	0.676186	0.945381	RNASE3_5741-55
182	0.351257	0.0262529	0.516047	-0.258334	0.11735	0.916485	KLB_19557-3
183	0.34975	0.0269483	0.517841	0.110581	0.508657	0.929236	CER1_6230-56
184	0.349687	0.026978	0.517841	0.111069	0.50678	0.929236	KIF3C_24407-31
185	0.349499	0.027066	0.517841	0.0666631	0.690885	0.948635	TNFRSF8_2605-49
186	0.349499	0.027066	0.517841	0.208718	0.208556	0.916485	CXCL14_5730-60
187	0.349404	0.0271102	0.517841	-0.109424	0.513131	0.929236	GDF10_16749-79
188	0.34931	0.0271543	0.517841	-0.00131572	0.993745	0.998964	ZHX3_10036-201
189	0.34884	0.0273762	0.519861	0.228497	0.167639	0.916485	VEGFA_14032-2
190	0.348651	0.0274653	0.520196	0.171263	0.303908	0.916485	BAGE2_6294-11
191	0.347898	0.0278243	0.525626	-0.0612906	0.714706	0.949632	HK2_13130-150
192	0.34771	0.0279146	0.525737	0.129818	0.437269	0.924918	ANGPTL3_10391-1
193	0.347585	0.0279747	0.525737	0.211283	0.202891	0.916485	GPR68_12503-5
194	0.346109	0.0286925	0.533709	-0.0554795	0.740773	0.953433	MORF4L1_18193-165
195	0.345638	0.0289246	0.536655	0.255688	0.121286	0.916485	STAT5A_20225-119
196	0.344697	0.0293936	0.539353	0.253495	0.124623	0.916485	FXR1_13076-4
197	0.344603	0.0294408	0.539353	0.0220383	0.895514	0.984431	CXCL11_3038-9
198	0.344603	0.0294408	0.539353	-0.0198454	0.905861	0.985434	VWF_3050-7
199	0.34432	0.0295829	0.540105	-0.348227	0.0321554	0.916485	HAVCR2_5134-52
200	0.344226	0.0296304	0.540105	-0.121485	0.467493	0.924918	GTF2B_20979-86
201	0.343473	0.0300126	0.542989	0.438902	0.00584027	0.735797	LRIG1_18831-6
202	0.343473	0.0300126	0.542989	-0.292419	0.0748236	0.916485	VCAM1_2967-8
203	0.343284	0.0301088	0.54322	0.300752	0.0665407	0.916485	CUL4B_13743-56
204	0.343002	0.0302535	0.54322	0.215296	0.194244	0.916485	LSM12_20380-50
205	0.342814	0.0303503	0.54322	0.128461	0.442114	0.924918	TNNI3_5930-54
206	0.34272	0.0303988	0.54322	-0.0606328	0.717641	0.949632	FURIN_6276-16
207	0.341119	0.0312332	0.548664	0.199112	0.23074	0.916485	ARL5A_18414-26
208	0.341025	0.0312829	0.548664	0.0846447	0.613374	0.934487	ARFGAP1_11556-19
209	0.340852	0.0313739	0.548664	0.16282	0.328717	0.916485	SUMF1_6941-11
210	0.340177	0.0317328	0.553011	-0.0490106	0.77013	0.956719	CCL18_3044-3
211	0.340083	0.0317831	0.553011	-0.0907847	0.587776	0.931147	IFI16_12893-159
212	0.339236	0.0322389	0.555625	0.28288	0.085272	0.916485	C3_4480-59
213	0.339236	0.0322389	0.555625	-0.105477	0.528534	0.929236	FATE1_7740-33
214	0.338765	0.0324944	0.55722	-0.0716558	0.669007	0.944422	FOLH1_5478-50
215	0.338671	0.0325457	0.55722	0.191119	0.250386	0.916485	CCPG1_8889-5
216	0.338577	0.0325971	0.55722	0.0517517	0.75765	0.954675	FAIM_10420-30
217	0.337416	0.0332362	0.55722	0.0993369	0.552935	0.929236	ELK1_10006-25
218	0.337227	0.0333408	0.55722	-0.0493395	0.768629	0.956414	HRK_8008-28
219	0.33707	0.0334282	0.55722	-0.0327834	0.845086	0.97308	DVL2_13575-40
220	0.33707	0.0334282	0.55722	0.234417	0.1566	0.916485	NEIL1_21802-53
221	0.336976	0.0334807	0.55722	0.110636	0.508446	0.929236	ZNF175_12716-3
222	0.336788	0.033586	0.557696	-0.0040568	0.980715	0.996889	ALOX5_25880-14
223	0.336223	0.0339033	0.557704	0.0217094	0.897065	0.984431	LGALS3BP_5000-52
224	0.335752	0.0341696	0.557704	0.0770793	0.645544	0.937991	SWAP70_13552-7
225	0.335564	0.0342766	0.557704	0.129441	0.438611	0.924918	BRF1_5384-67
226	0.334905	0.0346533	0.56021	0.0874954	0.601431	0.93335	UBLCP1_19124-9
227	0.334638	0.0348067	0.56021	-0.0423223	0.800817	0.962542	EMG1_20937-43
228	0.334622	0.0348158	0.56021	0.23376	0.157799	0.916485	TIAM2_24968-10
229	0.334057	0.0351426	0.561741	0.037498	0.823139	0.969975	UBE2G2_9199-6
230	0.333869	0.0352521	0.562255	0.413355	0.00989481	0.916485	C5_2851-63
231	0.333681	0.0353619	0.562586	0.0410066	0.80689	0.965533	IRF2_12801-33
232	0.333398	0.035527	0.562586	0.100324	0.548978	0.929236	TMCC3_8922-4
233	0.333116	0.0356929	0.562765	-0.0881532	0.598689	0.93335	PPP4R3A_10866-60
234	0.333022	0.0357483	0.562765	0.341539	0.0358499	0.916485	F9_4876-32
235	0.332645	0.0359706	0.563234	0.240557	0.145719	0.916485	C2_3186-2
236	0.332269	0.0361941	0.563234	0.175429	0.292116	0.916485	CD72_7009-8
237	0.331798	0.0364751	0.563234	-0.037498	0.823139	0.969975	SSTR1_21836-9
238	0.331798	0.0364751	0.563234	0.354038	0.0292047	0.916485	SPATA31D4_9524-46
239	0.331248	0.0368052	0.565929	0.290336	0.0770153	0.916485	IL6_4673-13
240	0.330856	0.0370424	0.568373	0.258539	0.117049	0.916485	PAXIP1_12894-3
241	0.330385	0.0373287	0.569165	0.365661	0.0239703	0.916485	MACROD1_13653-335
242	0.330197	0.0374437	0.569704	0.171263	0.303908	0.916485	ABHD14A_5715-4
243	0.330071	0.0375207	0.569704	0.0134869	0.935947	0.989558	CSAG1_5716-49
244	0.329915	0.0376168	0.569728	0.0762021	0.649317	0.937991	DNAJB12_8006-12
245	0.329444	0.0379068	0.569728	0.106244	0.525522	0.929236	PLA2G2C_8850-5
246	0.329161	0.0380816	0.569728	0.193082	0.245461	0.916485	PRC1_15310-61
247	0.328879	0.0382571	0.569728	0.146045	0.381622	0.920881	GABARAPL1_12661-44
248	0.328329	0.0386004	0.569728	-0.0871665	0.602804	0.93335	KLRB1_20562-78
249	0.328235	0.0386595	0.569728	0.111075	0.506756	0.929236	PBK_17475-18
250	0.328032	0.0387875	0.569728	0.480567	0.00225948	0.618908	SAA4_15516-12
251	0.327906	0.0388668	0.569728	0.451292	0.00445706	0.672098	VSNL1_20197-14
252	0.327765	0.038956	0.569728	0.0272479	0.871002	0.979709	ARHGDIA_6454-38
253	0.327184	0.039324	0.569728	0.208871	0.208215	0.916485	SMTN_12546-1
254	0.326917	0.0394943	0.570067	0.0259855	0.876932	0.980058	KIAA0319L_13698-28
255	0.326902	0.0395041	0.570067	0.0257662	0.877962	0.980058	VIM_15540-6
256	0.325772	0.0402315	0.576607	0.215997	0.19276	0.916485	VCX_23426-1
257	0.325678	0.0402926	0.576607	0.14144	0.396974	0.923605	FOXO1_22055-31
258	0.325207	0.0405992	0.57872	0.120998	0.469292	0.924918	HIKESHI_8686-342
259	0.324736	0.0409077	0.580476	0.114577	0.493364	0.928041	RPS19_19166-15
260	0.324171	0.0412805	0.580476	0.14451	0.3867	0.922912	FAM219B_25260-62
261	0.324171	0.0412805	0.580476	0.0240119	0.886215	0.98251	PRKAR2B_25463-3
262	0.324171	0.0412805	0.580476	0.172862	0.299346	0.916485	ST6GAL1_6035-2
263	0.324077	0.0413429	0.580476	0.269942	0.101206	0.916485	PML_25270-3
264	0.324077	0.0413429	0.580476	0.045502	0.786188	0.960293	NETO1_5639-49
265	0.323292	0.0418662	0.583257	0.1431	0.391398	0.923605	CRIM1_8699-43
266	0.323198	0.0419293	0.583257	0.118524	0.478491	0.926343	IL22RA1_3620-67
267	0.323041	0.0420343	0.583257	0.00603038	0.971336	0.995155	CRH_19637-9
268	0.322853	0.042161	0.583257	0.104819	0.531123	0.929236	CDH6_16312-45
269	0.321912	0.0427992	0.586348	0.09221	0.581902	0.929236	SPI1_22783-40
270	0.321441	0.0431212	0.586348	0.242641	0.142156	0.916485	UGT1A1_17702-53
271	0.321064	0.0433803	0.586348	0.108876	0.515257	0.929236	PFKFB4_25041-11
272	0.320688	0.0436406	0.586348	0.07072	0.673088	0.945313	WARS2_22792-21
273	0.320311	0.0439021	0.586348	0.126638	0.448673	0.924918	GABARAP_17735-130
274	0.320311	0.0439021	0.586348	0.173236	0.298285	0.916485	TIMP3_2480-58
275	0.320217	0.0439677	0.586348	0.0144729	0.931275	0.988061	CMA1_3423-59
276	0.319652	0.0443629	0.586348	0.284634	0.0832702	0.916485	F9_5307-12
277	0.319275	0.044628	0.586348	-0.0862987	0.606432	0.93335	NUP98_12772-8
278	0.319181	0.0446945	0.586348	0.149663	0.369808	0.91968	AZIN1_25282-6
279	0.318428	0.0452291	0.586348	0.0186394	0.911559	0.985693	ASB13_21234-7
280	0.318349	0.0452856	0.586348	0.0800396	0.632876	0.936718	SIGLEC8_7864-3
281	0.318334	0.0452963	0.586348	0.162162	0.330701	0.916485	DCUN1D5_8760-10
282	0.318255	0.0453529	0.586348	0.0104161	0.95051	0.99081	NOP16_18228-30
283	0.31824	0.0453635	0.586348	0.23376	0.157799	0.916485	SNUPN_17765-3
284	0.318051	0.0454983	0.586348	0.230799	0.163281	0.916485	MBNL1_24408-30
285	0.317957	0.0455658	0.586348	0.275863	0.0936537	0.916485	TAX1BP1_12721-4
286	0.317675	0.0457689	0.586348	-0.147141	0.378019	0.920881	STXBP6_18308-30
287	0.316921	0.0463138	0.589753	0.364564	0.0244282	0.916485	PPM1M_22862-44
288	0.316827	0.0463823	0.589753	0.435174	0.006323	0.779444	CCDC149_24702-31
289	0.316168	0.046864	0.590562	-0.097144	0.561775	0.929236	NELFA_24222-10
290	0.316168	0.046864	0.590562	-0.0519709	0.756654	0.954675	LCP1_9749-190
291	0.316074	0.0469332	0.590562	0.0752153	0.653571	0.938979	ADAMTS6_6441-62
292	0.315868	0.0470846	0.591444	0.116119	0.487528	0.927292	ADAM30_8520-8
293	0.315603	0.0472801	0.592581	0.119621	0.474402	0.925517	DYNLRB1_3845-51
294	0.315509	0.0473498	0.592581	0.385835	0.016736	0.916485	HSD17B4_23643-22
295	0.315133	0.0476292	0.593163	0.229155	0.166386	0.916485	RGS19_12713-365
296	0.314064	0.0484287	0.597561	-0.136945	0.412298	0.924918	WNT11_6624-94
297	0.314003	0.0484753	0.597561	0.152084	0.362028	0.919452	RPS20_21643-8
298	0.313626	0.0487601	0.597898	0.265885	0.106643	0.916485	PILRA_10816-150
299	0.313532	0.0488315	0.597898	0.0228058	0.891896	0.983587	SMN1_23290-3
300	0.313155	0.0491179	0.599257	0.247465	0.134152	0.916485	VPS4B_12668-7
301	0.313061	0.0491897	0.599257	0.0868423	0.604158	0.93335	SCAND1_17800-33
302	0.31259	0.04955	0.600436	0.199989	0.22865	0.916485	RRBP1_9913-4
303	0.312308	0.0497673	0.600436	0.138808	0.405904	0.924467	APOD_4712-28
304	0.311837	0.050131	0.600436	0.160189	0.336699	0.916485	FUBP3_24952-28
305	0.311743	0.050204	0.600436	-0.10449	0.53242	0.929236	SECTM1_13093-6
306	0.311649	0.0502771	0.600436	0.139035	0.405129	0.924467	C20orf173_7046-6
307	0.311461	0.0504235	0.601197	0.144353	0.38722	0.922912	EEF1A1_25906-5
308	0.311272	0.0505703	0.601742	0.0555892	0.740279	0.953433	GALE_11457-53
309	0.311084	0.0507174	0.601742	0.197797	0.2339	0.916485	RECQL_11431-235
310	0.310801	0.0509388	0.603384	0.00679789	0.96769	0.99421	LDLRAD4_9004-24
311	0.30986	0.0516821	0.607108	0.192643	0.246555	0.916485	ATP13A1_13659-36
312	0.309577	0.0519068	0.607108	0.401075	0.0125755	0.916485	NDP_21911-17
313	0.309262	0.0521584	0.607108	0.123568	0.459835	0.924918	MARCO_9003-99
314	0.308165	0.0530421	0.607108	0.253495	0.124623	0.916485	HAMP_3504-58
315	0.307944	0.0532215	0.607108	-0.0307001	0.854822	0.975361	FGF5_3065-65
316	0.307883	0.0532716	0.607108	0.059317	0.723525	0.950541	ARL15_18411-83
317	0.307883	0.0532716	0.607108	0.170276	0.306744	0.916485	RPL26L1_21583-14
318	0.307883	0.0532716	0.607108	0.15076	0.366272	0.91968	PLOD2_6923-1
319	0.307789	0.0533482	0.607108	0.216217	0.192298	0.916485	ATF1_20926-31
320	0.3076	0.0535018	0.607108	0.120169	0.472365	0.924918	LRP1B_11275-94
321	0.307506	0.0535787	0.607108	-0.0121704	0.942188	0.990537	DCAF11_22120-4
322	0.307412	0.0536557	0.607108	0.210186	0.205299	0.916485	ARMC5_9945-8
323	0.307318	0.0537328	0.607108	0.0463791	0.782165	0.960293	VDR_10023-32
324	0.307224	0.05381	0.607108	-0.0865086	0.605554	0.93335	IER2_22377-27
325	0.307224	0.05381	0.607108	0.054712	0.744239	0.953433	OGFR_24934-96
326	0.306941	0.0540421	0.607108	0.114577	0.493364	0.928041	MACO1_12367-52
327	0.306659	0.054275	0.607108	0.132449	0.427953	0.924918	TXNDC5_11212-7
328	0.306565	0.0543528	0.607108	0.208224	0.209658	0.916485	METAP1D_19752-197
329	0.306376	0.0545087	0.607108	0.219945	0.184557	0.916485	APOE_5312-49
330	0.305717	0.0550571	0.608596	0.0215997	0.897582	0.984431	CALCOCO2_12534-10
331	0.305623	0.0551358	0.608596	0.0185297	0.912077	0.985788	HIF1A_13089-6
332	0.305623	0.0551358	0.608596	-0.00317966	0.984884	0.997752	OIT3_6296-36
333	0.305341	0.0553725	0.608596	0.299984	0.067272	0.916485	TIGAR_12476-50
334	0.305275	0.0554275	0.608596	-0.0191886	0.908964	0.985451	PARP1_8893-29
335	0.304681	0.0559278	0.610619	0.0486816	0.771632	0.956719	HMG20B_11551-16
336	0.304681	0.0559278	0.610619	0.089469	0.593222	0.932462	GSTZ1_16872-248
337	0.304272	0.056275	0.610878	0.347698	0.0324359	0.916485	WFDC6_13412-5
338	0.303928	0.0565679	0.61223	0.0414452	0.804864	0.963902	H2AW_14144-3
339	0.303363	0.0570519	0.615635	0.23376	0.157799	0.916485	LIPG_23148-100
340	0.302954	0.0574047	0.616002	0.0791625	0.636619	0.936718	NFE2L1_11154-3
341	0.302827	0.0575145	0.616002	0.0245601	0.883635	0.981921	NCOA2_14045-12
342	0.30261	0.0577022	0.616002	0.048572	0.772132	0.956719	SIGLEC5_16792-4
343	0.30261	0.0577022	0.616002	0.123239	0.46104	0.924918	RNASE4_5644-60
344	0.302328	0.0579477	0.616002	0.17521	0.292729	0.916485	PLD3_10948-14
345	0.302328	0.0579477	0.616002	-0.0419934	0.802334	0.962774	ZNF526_14619-8
346	0.302328	0.0579477	0.616002	0.179048	0.282118	0.916485	CDK5RAP3_21238-40
347	0.302233	0.0580296	0.616002	-0.0667728	0.690402	0.948635	PSMB1_12612-37
348	0.302233	0.0580296	0.616002	0.107779	0.519522	0.929236	KIR2DL1_17200-50
349	0.302139	0.0581117	0.616002	0.191108	0.250412	0.916485	LPL_21987-76
350	0.302045	0.0581939	0.616002	0.0597556	0.721562	0.950366	BRPF1_11671-19
351	0.301951	0.0582762	0.616002	-0.0857411	0.608769	0.934088	MMP8_2954-56
352	0.301574	0.0586062	0.616675	0.242421	0.142528	0.916485	PGLYRP4_19821-10
353	0.30148	0.0586889	0.616675	0.0419934	0.802334	0.962774	SERPINH1_10800-15
354	0.3014	0.0587593	0.616675	0.189025	0.255711	0.916485	ILKAP_21523-71
355	0.301104	0.0590207	0.617619	0.0796602	0.634494	0.936718	CBX7_13027-20
356	0.301104	0.0590207	0.617619	0.264569	0.108453	0.916485	MARK3_9747-48
357	0.301009	0.0591039	0.617619	-0.0595363	0.722543	0.950453	SNF8_21834-8
358	0.300539	0.0595213	0.621055	0.0606328	0.717641	0.949632	MEP1A_21387-64
359	0.30035	0.0596889	0.621055	0.106025	0.526382	0.929236	HLA-G_19636-23
360	0.299988	0.0600127	0.622642	-0.0247794	0.882603	0.981075	PLA2G10_2949-6
361	0.29988	0.0601096	0.622715	0.113262	0.498373	0.928041	KRT19_15606-19
362	0.299691	0.0602785	0.622715	0.41182	0.0102006	0.916485	TP53I13_6400-33
363	0.299597	0.0603631	0.622715	0.116551	0.485898	0.927292	DAPK2_4355-13
364	0.29931	0.060622	0.623545	0.207907	0.21037	0.916485	APBB1_14206-28
365	0.299126	0.0607875	0.623545	0.499425	0.00141206	0.591742	ALDH7A1_21498-3
366	0.299126	0.0607875	0.623545	0.237707	0.150699	0.916485	CD72_7009-6
367	0.299032	0.0608727	0.623545	0.163698	0.326082	0.916485	SIRPB2_5669-26
368	0.298844	0.0610433	0.623545	0.110411	0.509315	0.929236	ADAMDEC1_9115-78
369	0.298656	0.0612144	0.623545	0.227948	0.168689	0.916485	PTGES2_18458-4
370	0.298467	0.0613857	0.623545	0.197687	0.234164	0.916485	DAPK3_24261-202
371	0.298467	0.0613857	0.623545	-0.113262	0.498373	0.928041	CETP_7131-8
372	0.298185	0.0616435	0.625291	0.143852	0.388888	0.923403	FNBP1_25265-8
373	0.297714	0.0620751	0.628791	0.143194	0.391084	0.923605	MSR1_3684-78
374	0.296773	0.0629455	0.631523	0.158873	0.340735	0.916485	GP1BB_21514-1
375	0.296584	0.0631207	0.631523	0.403597	0.0119798	0.916485	C3_5803-24
376	0.296235	0.0634463	0.631523	0.167599	0.314524	0.916485	RPS3_5026-66
377	0.296208	0.0634723	0.631523	0.119731	0.473994	0.925466	PRKN_13013-41
378	0.296113	0.0635604	0.631523	0.17817	0.284521	0.916485	RPS5_19195-85
379	0.295925	0.063737	0.631552	0.0985694	0.556021	0.929236	ANAPC10_12345-4
380	0.29536	0.0642691	0.632702	0.200538	0.227351	0.916485	ARID3C_25484-120
381	0.295172	0.0644472	0.632702	-0.00197358	0.990617	0.998304	LILRA5_7787-25
382	0.295078	0.0645364	0.632702	0.0677596	0.686058	0.948072	SPC25_22782-80
383	0.294889	0.0647152	0.632702	0.174881	0.29365	0.916485	TXLNA_9065-28
384	0.294795	0.0648047	0.632702	0.239132	0.148194	0.916485	MBNL2_24446-65
385	0.294701	0.0648943	0.632702	-0.182666	0.272344	0.916485	IGFBP4_2950-57
386	0.294701	0.0648943	0.632702	-0.0838315	0.616799	0.934969	REG1B_5693-6
387	0.294136	0.065434	0.63369	-0.0151308	0.928159	0.987926	RAB14_14283-12
388	0.293854	0.0657052	0.634626	0.163259	0.327398	0.916485	TMUB2_9226-6
389	0.29376	0.0657958	0.634659	0.0751057	0.654045	0.938979	ARID1A_9898-161
390	0.293289	0.0662502	0.634908	0.0953897	0.568895	0.929236	ANGPTL3_10382-1
391	0.293101	0.0664327	0.634908	0.298668	0.0685403	0.916485	TBC1D25_24424-25
392	0.292253	0.0672587	0.636563	0.152796	0.359756	0.917942	MAT2A_19788-6
393	0.291971	0.0675358	0.636563	0.247684	0.133796	0.916485	LILRA3_6391-52
394	0.291937	0.0675687	0.636563	0.146264	0.3809	0.920881	MITF_22383-21
395	0.2915	0.0679997	0.638969	0.283279	0.0848131	0.916485	PSPC1_24948-79
396	0.291406	0.0680928	0.639018	0.133224	0.425232	0.924918	MEF2D_24266-2
397	0.291312	0.068186	0.639068	0.0939643	0.574709	0.929236	COLGALT1_5638-23
398	0.291217	0.0682793	0.639119	0.404255	0.0118283	0.916485	NHLRC2_24922-19
399	0.291123	0.0683727	0.63917	-0.107779	0.519522	0.929236	IL18_5661-15
400	0.290182	0.0693121	0.642245	0.155145	0.352329	0.916485	BRAT1_10876-300
401	0.290182	0.0693121	0.642245	0.0614003	0.714217	0.949632	ATXN10_25481-66
402	0.289899	0.0695959	0.642245	0.0361823	0.829251	0.970068	NPM1_21244-57
403	0.289711	0.0697856	0.642245	0.128502	0.441968	0.924918	ENTPD6_8932-1
404	0.289705	0.0697919	0.642245	0.0793818	0.635682	0.936718	SLAMF6_5128-53
405	0.289617	0.0698806	0.642245	0.169289	0.309598	0.916485	MAMDC2_6119-14
406	0.289429	0.0700709	0.642245	0.197095	0.235597	0.916485	LECT2_5970-61
407	0.289334	0.0701662	0.642245	0.0702814	0.675004	0.945313	SRPK1_22432-83
408	0.289146	0.0703571	0.642245	0.151417	0.36416	0.91968	CILP_5717-2
409	0.288958	0.0705484	0.642245	0.45491	0.00411105	0.672098	PON2_22003-4
410	0.288958	0.0705484	0.642245	0.00219287	0.989575	0.998304	NUDT9_9482-110
411	0.288924	0.0705825	0.642245	0.123527	0.459986	0.924918	CD300E_8287-17
412	0.288864	0.0706443	0.642245	-0.16589	0.319554	0.916485	NAMPT_5011-11
413	0.288312	0.0712075	0.643129	0.217971	0.188627	0.916485	SPTLC1_7886-26
414	0.288299	0.0712213	0.643129	0.297024	0.070152	0.916485	ITGA6_21979-12
415	0.28811	0.0714145	0.643129	-0.115126	0.491284	0.928041	VSIG4_17678-28
416	0.288077	0.071449	0.643129	-0.131133	0.432597	0.924918	PUS1_11201-19
417	0.28764	0.0718993	0.64376	-0.0821229	0.624022	0.93539	CSNK1A1L_22484-17
418	0.287451	0.0720939	0.64376	0.319172	0.050795	0.916485	KIF3A_13961-18
419	0.287371	0.0721774	0.64376	-0.223234	0.177913	0.916485	MAPK13_5006-71
420	0.287075	0.0724844	0.64376	0.161834	0.331696	0.916485	RACK1_21857-26
421	0.287075	0.0724844	0.64376	0.174004	0.296116	0.916485	RPS25_23243-120
422	0.286994	0.0725683	0.64376	0.197478	0.234668	0.916485	USP1|WDR48_21759-23
423	0.286792	0.0727783	0.64376	0.00800396	0.961962	0.993385	COCH_7227-75
424	0.286604	0.0729748	0.64376	0.236391	0.15304	0.916485	EIF5_2612-5
425	0.286321	0.0732703	0.64376	-0.101152	0.545668	0.929236	CST3_2609-59
426	0.285474	0.0741625	0.64376	0.133765	0.423337	0.924918	PSMB10_21861-8
427	0.285474	0.0741625	0.64376	0.14462	0.386336	0.922912	ZNF264_9993-11
428	0.285286	0.074362	0.64376	0.0489009	0.770631	0.956719	MAK16_21864-20
429	0.285286	0.074362	0.64376	0.192205	0.247653	0.916485	HP_3054-3
430	0.285218	0.0744334	0.64376	0.129379	0.438832	0.924918	CCN6_5927-4
431	0.28497	0.0746977	0.64376	0.198454	0.232316	0.916485	PPIB_4718-5
432	0.284909	0.0747621	0.64376	0.140563	0.399938	0.923911	UTS2B_6290-3
433	0.284815	0.0748623	0.64376	0.00120608	0.994266	0.998989	HNRNPM_12783-29
434	0.284815	0.0748623	0.64376	-0.447126	0.00488654	0.683458	IL1RL1_4234-8
435	0.28464	0.075049	0.64376	0.0671639	0.688679	0.948635	SMIM13_13452-113
436	0.284533	0.0751638	0.64376	0.266229	0.106174	0.916485	GLTPD2_7948-129
437	0.284405	0.0753007	0.64376	0.124891	0.455008	0.924918	DAPK1_13955-33
438	0.284344	0.0753654	0.64376	-0.0651281	0.697662	0.949443	GRAMD1C_8336-267
439	0.284156	0.0755673	0.64376	0.227729	0.16911	0.916485	PLXDC1_9235-3
440	0.284062	0.0756684	0.64376	0.151637	0.363457	0.919452	CATIP_25242-12
441	0.284062	0.0756684	0.64376	0.203279	0.220928	0.916485	CLEC2D_7054-87
442	0.284028	0.0757047	0.64376	0.201963	0.223995	0.916485	DTX3L_11643-73
443	0.283968	0.0757697	0.64376	0.257004	0.119316	0.916485	ANKRD46_7851-30
444	0.283779	0.0759725	0.64376	-0.0188587	0.910523	0.985451	PTGR1_19617-5
445	0.283685	0.076074	0.64376	0.0490106	0.77013	0.956719	CHFR_11320-29
446	0.283591	0.0761757	0.64376	0.182227	0.273517	0.916485	TMPO_8265-225
447	0.283497	0.0762775	0.64376	-0.0278494	0.868179	0.978046	RHOB_18166-4
448	0.283403	0.0763793	0.64376	0.111946	0.503408	0.929236	RPL12_19183-164
449	0.283403	0.0763793	0.64376	0.0979115	0.558674	0.929236	FGFR3_3809-1
450	0.283309	0.0764813	0.64376	0.0637028	0.703976	0.949632	NUCB1_10451-11
451	0.282932	0.0768903	0.64376	0.000877147	0.99583	0.998989	PGPEP1_20432-6
452	0.282838	0.0769928	0.64376	0.250206	0.129756	0.916485	KCTD3_24440-11
453	0.282804	0.0770297	0.64376	0.309413	0.0587152	0.916485	ITGB2_12750-9
454	0.282744	0.0770955	0.64376	0.231786	0.161439	0.916485	EGLN2_24674-22
455	0.282461	0.077404	0.643761	0.0580013	0.729424	0.950996	SNCG_19630-2
456	0.282179	0.0777134	0.643761	0.103174	0.537623	0.929236	CFHR1_15468-14
457	0.281896	0.0780239	0.643761	0.0641414	0.702031	0.949632	KCTD10_23337-54
458	0.281614	0.0783353	0.643761	0.182775	0.272052	0.916485	HAX1_21206-218
459	0.281452	0.0785142	0.643761	-0.105214	0.529567	0.929236	ROGDI_23343-6
460	0.281331	0.0786477	0.643761	0.0528481	0.752674	0.954675	WASL_25082-3
461	0.281311	0.0786706	0.643761	-0.0512062	0.760128	0.955662	JCHAIN_15306-20
462	0.281237	0.078752	0.643761	0.20295	0.221692	0.916485	IL12B|IL23A_10365-132
463	0.281062	0.0789464	0.643761	0.23672	0.152452	0.916485	CYREN_21327-12
464	0.281015	0.0789987	0.643761	-0.000219299	0.998957	0.99937	GYG2_25066-32
465	0.280672	0.0793803	0.643761	-0.0658956	0.69427	0.949141	MGP_6520-87
466	0.280591	0.0794707	0.643761	0.19715	0.235464	0.916485	TAFA2_6430-36
467	0.280578	0.0794854	0.643761	-0.0973633	0.560888	0.929236	B2M_10574-10
468	0.28039	0.079696	0.644032	0.156022	0.34958	0.916485	F13A1|F13B_16927-9
469	0.28039	0.079696	0.644032	0.0774082	0.644131	0.937991	CPXM1_6255-74
470	0.280201	0.0799069	0.644305	-0.00548217	0.973941	0.995155	CDK15_21581-87
471	0.280039	0.0800888	0.6448	0.326791	0.0452269	0.916485	ZC4H2_21117-18
472	0.279825	0.0803302	0.6448	0.174023	0.296063	0.916485	MMP13_4925-54
473	0.279731	0.0804362	0.6448	0.24286	0.141785	0.916485	HNRNPLL_23657-102
474	0.279731	0.0804362	0.6448	0.171263	0.303908	0.916485	FMR1_7713-102
475	0.279637	0.0805424	0.6448	0.23354	0.158201	0.916485	KLC1_12656-1
476	0.279354	0.0808616	0.6448	0.157886	0.343781	0.916485	ERC1_24983-119
477	0.27926	0.0809683	0.6448	0.201853	0.224252	0.916485	GID8_20373-141
478	0.27926	0.0809683	0.6448	0.343622	0.0346637	0.916485	CCN4_3057-55
479	0.279072	0.0811819	0.6448	0.219067	0.186358	0.916485	SLC25A1_22818-4
480	0.278977	0.0812888	0.6448	0.0964861	0.56444	0.929236	ANKRD45_23413-38
481	0.278883	0.0813959	0.6448	0.0640317	0.702517	0.949632	TMED2_10761-5
482	0.278789	0.081503	0.6448	0.0257662	0.877962	0.980058	NID2_16060-99
483	0.278789	0.081503	0.6448	0.0561374	0.737807	0.953433	H2BC21_22974-25
484	0.278507	0.0818252	0.6448	0.183104	0.271175	0.916485	ZNRF3_10390-21
485	0.278413	0.0819328	0.6448	0.142975	0.391817	0.923605	APLN_6622-90
486	0.27813	0.0822563	0.6448	0.199112	0.23074	0.916485	HEXIM1_22977-18
487	0.277848	0.0825808	0.6448	0.0717067	0.668785	0.944298	TOR1AIP1_10606-34
488	0.277848	0.0825808	0.6448	0.204046	0.219152	0.916485	ELAVL1_11592-1
489	0.277848	0.0825808	0.6448	-0.0433091	0.796269	0.960803	CLSTN3_6291-55
490	0.277753	0.0826892	0.6448	0.215888	0.192992	0.916485	STAU1_12471-47
491	0.277659	0.0827977	0.6448	0.00098679	0.995309	0.998989	EFEMP1_8480-29
492	0.277578	0.0828913	0.6448	0.191985	0.248203	0.916485	P2RX6_7233-73
493	0.277296	0.0832178	0.6448	0.0423246	0.800806	0.962542	AKR1C1_12618-50
494	0.277283	0.0832328	0.6448	-0.0806975	0.630074	0.936718	JUND_19602-36
495	0.277283	0.0832328	0.6448	0.198783	0.231527	0.916485	MIEF1_23668-281
496	0.277283	0.0832328	0.6448	0.0583303	0.727948	0.950996	RNASE6_5646-20
497	0.277094	0.083451	0.6448	0.0736803	0.660211	0.940222	TRAPPC3_14337-1
498	0.276872	0.0837093	0.6448	0.173236	0.298285	0.916485	TNFRSF10B_5534-49
499	0.276812	0.0837792	0.6448	0.173894	0.296426	0.916485	OSBP_25055-56
500	0.276153	0.0845488	0.6448	0.0580013	0.729424	0.950996	DECR2_18343-10
501	0.27593	0.0848098	0.6448	0.18124	0.276168	0.916485	WRNIP1_12528-40
502	0.27587	0.0848803	0.6448	0.122362	0.46426	0.924918	GNAS_5757-45
503	0.275682	0.0851019	0.6448	0.0808116	0.629589	0.936718	PBRM1_12518-289
504	0.275682	0.0851019	0.6448	0.0951704	0.569787	0.929236	LDHA_15414-316
505	0.275682	0.0851019	0.6448	0.025218	0.88054	0.98013	SIGLEC14_22577-24
506	0.275494	0.0853239	0.6448	0.131791	0.430272	0.924918	APOE_2937-10
507	0.274929	0.0859926	0.6448	0.200976	0.226315	0.916485	KCTD13_22080-22
508	0.274929	0.0859926	0.6448	0.0108016	0.948681	0.99081	PGF_3078-1
509	0.274835	0.0861044	0.6448	0.0311387	0.852771	0.975361	TMPRSS6_11239-49
510	0.274835	0.0861044	0.6448	0.201305	0.22554	0.916485	GPHN_24902-84
511	0.274741	0.0862164	0.6448	0.309194	0.0589039	0.916485	ANKRD40_23367-8
512	0.274741	0.0862164	0.6448	-0.045502	0.786188	0.960293	BLOC1S3_24487-95
513	0.274646	0.0863285	0.6448	0.0890304	0.595042	0.93335	PFKFB3_12456-5
514	0.274458	0.086553	0.6448	0.0381559	0.820086	0.969276	H1-10_12709-63
515	0.274364	0.0866654	0.6448	0.229593	0.165554	0.916485	DLG2_19620-16
516	0.27433	0.0867062	0.6448	0.0755443	0.652152	0.938979	POLR2F_20448-7
517	0.274082	0.0870033	0.645031	0.0556988	0.739784	0.953433	DCAF5_11283-13
518	0.274082	0.0870033	0.645031	-0.0194069	0.907933	0.985434	LSP1_21533-51
519	0.273611	0.0875688	0.645694	0.101859	0.542849	0.929236	LGALS7_9400-40
520	0.273234	0.0880232	0.645694	0.0899075	0.591404	0.931527	AHCY_21393-62
521	0.273046	0.0882511	0.645694	0.218629	0.187264	0.916485	PAGE4_24201-86
522	0.272858	0.0884794	0.645694	0.43331	0.006577	0.784172	CXCL13_3487-32
523	0.272669	0.0887082	0.645694	0.0617292	0.712751	0.949632	RPL30_12478-15
524	0.272481	0.0889375	0.645694	0.121814	0.466279	0.924918	ADAMTS1_3174-2
525	0.272387	0.0890523	0.645694	0.236391	0.15304	0.916485	TMUB1_25255-4
526	0.272104	0.0893974	0.645694	0.0360727	0.829761	0.970068	PDCL2_14192-31
527	0.272104	0.0893974	0.645694	0.028288	0.866121	0.97767	EFNB3_2514-65
528	0.272104	0.0893974	0.645694	0.322022	0.0486506	0.916485	PAPPA2_5756-66
529	0.272023	0.089497	0.645694	0.202522	0.222688	0.916485	XBP1_22397-2
530	0.27201	0.0895126	0.645694	0.215997	0.19276	0.916485	TRAPPC13_24314-9
531	0.27201	0.0895126	0.645694	0.0811361	0.62821	0.936718	TMX3_5654-70
532	0.271916	0.089628	0.645694	0.0129379	0.938549	0.989951	CRIM1_6502-50
533	0.271539	0.0900907	0.645694	-0.0794958	0.635196	0.936718	COL6A3_11196-31
534	0.271257	0.0904389	0.645694	0.137164	0.411543	0.924918	NID2_3633-70
535	0.271163	0.0905552	0.645694	0.210296	0.205057	0.916485	IZUMO4_20549-1
536	0.271	0.0907566	0.646484	-0.0425439	0.799795	0.961803	PLIN3_14687-6
537	0.27088	0.0909047	0.646484	0.160408	0.33603	0.916485	ANP32A_13073-14
538	0.270786	0.0910215	0.646484	0.0929278	0.578954	0.929236	KYAT1_17365-7
539	0.270692	0.0911384	0.646682	0.0348666	0.835373	0.970709	LIMA1_11543-84
540	0.270598	0.0912554	0.646881	0.137939	0.40888	0.924719	DEFB127_20543-19
541	0.270315	0.091607	0.648111	0.164026	0.325098	0.916485	C2CD2L_23704-11
542	0.270315	0.091607	0.648111	0.235404	0.154812	0.916485	FAM20A_6433-57
543	0.269939	0.0920775	0.648883	-0.0206129	0.902238	0.985282	H2BU1_18823-52
544	0.26975	0.0923135	0.648883	0.201524	0.225024	0.916485	AVEN_24678-10
545	0.269656	0.0924317	0.648883	0.14451	0.3867	0.922912	CDH15_11215-6
546	0.269468	0.0926683	0.648883	-0.0553699	0.741268	0.953433	MX1_17460-51
547	0.269468	0.0926683	0.648883	0.164575	0.323461	0.916485	GALNT11_8700-325
548	0.269374	0.0927868	0.648883	0.0685271	0.682687	0.947012	EIF4A1_18829-4
549	0.269374	0.0927868	0.648883	0.229155	0.166386	0.916485	TRIM54_22816-4
550	0.268787	0.093528	0.651577	-0.00361823	0.9828	0.997614	SOX9_25468-5
551	0.268621	0.093739	0.651577	0.172469	0.300464	0.916485	CLDN1_24641-10
552	0.268526	0.0938586	0.651577	-0.0217094	0.897065	0.984431	MAP1LC3A_17781-191
553	0.268432	0.0939783	0.651577	0.0119511	0.943228	0.990771	GLUD2_25068-131
554	0.268338	0.094098	0.651786	0.0416645	0.803852	0.963772	LMAN2_7638-30
555	0.268244	0.094218	0.651995	0.105587	0.528103	0.929236	PAX8_18314-88
556	0.268115	0.094382	0.652416	-0.0484624	0.772633	0.956719	HSD17B1_4708-3
557	0.267679	0.0949399	0.653567	0.0529577	0.752177	0.954675	H2AC1_22402-12
558	0.267491	0.0951814	0.653567	0.0486816	0.771632	0.956719	GREM1_18878-15
559	0.26702	0.0957875	0.653567	0.2399	0.146857	0.916485	SHC4_11692-21
560	0.266926	0.095909	0.653567	-0.132449	0.427953	0.924918	COL28A1_10702-1
561	0.266832	0.0960307	0.653567	-0.0902365	0.590043	0.931491	TIMM10_25215-1
562	0.266832	0.0960307	0.653567	0.123568	0.459835	0.924918	RAB27A_9504-19
563	0.26675	0.0961363	0.653567	0.124007	0.458231	0.924918	PNPO_17804-102
564	0.266738	0.0961525	0.653567	0.15054	0.366978	0.91968	UBE2S_17729-20
565	0.266738	0.0961525	0.653567	0.138808	0.405904	0.924467	HSPA2_22043-174
566	0.266267	0.0967632	0.653885	0.197468	0.234694	0.916485	HERC5_12934-1
567	0.266267	0.0967632	0.653885	0.174507	0.294701	0.916485	CHCHD7_20387-277
568	0.266091	0.0969921	0.653885	0.135738	0.416466	0.924918	PARP16_7881-244
569	0.266078	0.0970084	0.653885	0.274123	0.0958259	0.916485	CHST12_6626-81
570	0.26589	0.097254	0.654328	-0.124116	0.457831	0.924918	MMP1_4924-32
571	0.265325	0.0979937	0.657002	0.242312	0.142714	0.916485	GAB1_24268-21
572	0.265137	0.0982412	0.657002	-0.232773	0.159612	0.916485	HSPA6_20213-82
573	0.265043	0.0983652	0.657002	0.226413	0.171654	0.916485	PECR_17776-15
574	0.264949	0.0984892	0.657002	0.160299	0.336364	0.916485	PSMD4_13568-30
575	0.264854	0.0986134	0.657002	0.159312	0.339386	0.916485	NSMCE2_22517-106
576	0.26476	0.0987377	0.657002	-0.19681	0.236288	0.916485	CDCP1_16818-200
577	0.264384	0.0992361	0.657925	0.130695	0.434151	0.924918	CAMK2A_3350-53
578	0.264195	0.099486	0.658382	0.0805879	0.630541	0.936718	PARK7_19545-145
579	0.263819	0.0999873	0.660497	0.0305905	0.855335	0.975361	SOD1_2794-60
580	0.263536	0.100365	0.661787	0.194617	0.241655	0.916485	EEF1A1_25256-153
581	0.263066	0.100996	0.663543	0.0437477	0.794251	0.960803	PTGR1_13543-7
582	0.263066	0.100996	0.663543	0.13223	0.428725	0.924918	SAMSN1_21196-29
583	0.263066	0.100996	0.663543	-0.135629	0.416846	0.924918	H2AC11_22468-54
584	0.262842	0.101296	0.663642	0.29198	0.0752809	0.916485	TNFRSF18_5526-53
585	0.262795	0.101359	0.663642	-0.228302	0.168011	0.916485	DPYSL5_12683-156
586	0.262783	0.101376	0.663642	0.126309	0.449862	0.924918	NXF1_12453-161
587	0.262783	0.101376	0.663642	0.256456	0.120134	0.916485	CLCA2_8950-4
588	0.262595	0.10163	0.664707	0.142207	0.394391	0.923605	DEFB132_9022-49
589	0.261936	0.102523	0.668144	0.111727	0.50425	0.929236	PAEP_8867-18
590	0.261653	0.102907	0.670049	-0.251851	0.12717	0.916485	VCAM1_20093-9
591	0.261465	0.103164	0.67016	0.27674	0.0925727	0.916485	POLR2C_20995-47
592	0.261371	0.103293	0.67016	0.0855218	0.609689	0.934316	ANXA1_4960-72
593	0.261371	0.103293	0.67016	0.195604	0.23923	0.916485	ALKAL2_6284-7
594	0.261182	0.103551	0.670636	0.18135	0.275872	0.916485	YJEFN3_24437-6
595	0.261088	0.10368	0.670825	0.171811	0.302339	0.916485	IRF8_22065-32
596	0.260959	0.103857	0.670825	0.0257676	0.877956	0.980058	GLT8D1_8955-60
597	0.260335	0.104716	0.673447	0.19374	0.243825	0.916485	RANBP3_14037-18
598	0.260147	0.104977	0.673447	0.406009	0.0114325	0.916485	C1orf162_6896-3
599	0.259488	0.105892	0.673447	-0.0457238	0.785171	0.960293	CPA1_23981-172
600	0.259312	0.106138	0.673447	0.0886015	0.596824	0.93335	WEE2_25038-5
601	0.259111	0.106418	0.673447	0.195165	0.240306	0.916485	APEX2_25123-198
602	0.259017	0.106549	0.673447	0.198454	0.232316	0.916485	GOLM1_17456-53
603	0.259017	0.106549	0.673447	0.0427609	0.798795	0.961224	ATOX1_19233-75
604	0.258923	0.106681	0.673447	-0.12609	0.450655	0.924918	CSF1_3738-54
605	0.258829	0.106813	0.673447	0.118853	0.477263	0.926343	NADK_13624-17
606	0.258829	0.106813	0.673447	0.0112391	0.946606	0.99081	PTPN11_3397-7
607	0.258747	0.106928	0.673447	0.282112	0.0861594	0.916485	RGS4_23020-18
608	0.258511	0.107259	0.673447	0.191985	0.248203	0.916485	CLEC9A_20575-82
609	0.258452	0.107343	0.673447	0.150979	0.365567	0.91968	TPO_3873-51
610	0.258358	0.107475	0.673447	0.234198	0.156999	0.916485	USP21_12681-63
611	0.258264	0.107608	0.673447	0.073461	0.661162	0.940655	TIFA_21113-3
612	0.258182	0.107724	0.673447	0.109863	0.511433	0.929236	LPCAT2_11175-45
613	0.25817	0.107741	0.673447	0.174662	0.294266	0.916485	RTP4_18315-38
614	0.25817	0.107741	0.673447	0.342306	0.0354091	0.916485	RCAN3_20442-12
615	0.25817	0.107741	0.673447	0.235295	0.15501	0.916485	USP10_21746-13
616	0.258075	0.107874	0.673447	0.0791625	0.636619	0.936718	LCK_4560-34
617	0.257887	0.10814	0.673953	0.0958283	0.567111	0.929236	MRPL14_8021-59
618	0.257416	0.108808	0.676377	-0.163149	0.327727	0.916485	IL21R_9366-54
619	0.257322	0.108942	0.676632	0.196481	0.237088	0.916485	PPFIA1_13975-56
620	0.256663	0.109884	0.67676	0.0764256	0.648355	0.937991	CLC_11094-104
621	0.256381	0.110289	0.67676	0.308882	0.0591731	0.916485	YAE1_21124-17
622	0.256381	0.110289	0.67676	0.228058	0.168479	0.916485	PAWR_9565-6
623	0.256286	0.110424	0.67676	0.185188	0.265665	0.916485	AKIRIN2_23280-9
624	0.256286	0.110424	0.67676	0.235295	0.15501	0.916485	NFU1_7770-25
625	0.256098	0.110695	0.67676	0.0309194	0.853796	0.975361	PRPF19_25054-15
626	0.256004	0.110831	0.67676	0.23047	0.163899	0.916485	TRAF1_17747-45
627	0.256004	0.110831	0.67676	0.274108	0.0958448	0.916485	MRAS_18297-8
628	0.256004	0.110831	0.67676	-0.103503	0.53632	0.929236	DHODH_21346-71
629	0.256004	0.110831	0.67676	0.142098	0.394759	0.923605	PCDH8_6280-11
630	0.255816	0.111103	0.67676	0.165123	0.32183	0.916485	CLTA_19257-11
631	0.255251	0.111922	0.67827	0.164575	0.323461	0.916485	EIF3G_11454-87
632	0.255157	0.112058	0.67827	-0.0380462	0.820595	0.969276	H2BC21_14143-8
633	0.255062	0.112195	0.67827	-0.0453923	0.786692	0.960293	PTPMT1_21167-33
634	0.254968	0.112333	0.67827	0.139247	0.404408	0.924467	EIF3B_24979-17
635	0.254874	0.11247	0.67827	0.139913	0.402143	0.924467	BUB1_12033-3
636	0.254874	0.11247	0.67827	-0.0296618	0.859683	0.976644	DPYSL4_20247-17
637	0.254686	0.112745	0.678684	0.202402	0.22297	0.916485	PMPCA_24907-3
638	0.254592	0.112882	0.678684	0.33825	0.03779	0.916485	MAP2K1_2864-2
639	0.254415	0.113141	0.678684	0.0800988	0.632623	0.936718	CCDC140_25409-5
640	0.254403	0.113158	0.678684	-0.116332	0.486725	0.927292	TNC_7131-207
641	0.253992	0.113763	0.678684	-0.210056	0.205586	0.916485	KCTD17_23384-19
642	0.253933	0.113849	0.678684	0.282989	0.0851458	0.916485	MLX_23294-19
643	0.253744	0.114127	0.678684	-0.122801	0.462648	0.924918	SERPINB4_15444-45
644	0.253709	0.114179	0.678684	0.0570145	0.733859	0.952549	HHEX_20425-12
645	0.25365	0.114266	0.678684	0.10745	0.520804	0.929236	CIRBP_12724-81
646	0.25365	0.114266	0.678684	0.143085	0.39145	0.923605	ETNK1_8328-9
647	0.253556	0.114405	0.678684	0.0117318	0.944268	0.99081	UBE2G1_17158-17
648	0.253556	0.114405	0.678684	0.0356341	0.831801	0.970068	SRP14_17510-7
649	0.253368	0.114683	0.679228	0.186942	0.261083	0.916485	SETD3_24260-4
650	0.253179	0.114962	0.67977	-0.117976	0.480543	0.926766	EPHA10_6036-78
651	0.252803	0.115522	0.67977	0.288472	0.0790185	0.916485	ARHGAP25_11333-82
652	0.252803	0.115522	0.67977	0.164355	0.324115	0.916485	BDP1_8929-7
653	0.252709	0.115662	0.67977	0.0332219	0.84304	0.97247	IK_7207-4
654	0.252614	0.115802	0.67977	0.292309	0.0749377	0.916485	ABLIM3_13578-98
655	0.25252	0.115943	0.67977	-0.0220383	0.895514	0.984431	RAB2B_19253-82
656	0.25252	0.115943	0.67977	0.0450634	0.788202	0.960334	IGFLR1_7244-16
657	0.252426	0.116083	0.67977	-0.0817939	0.625417	0.93613	DNPH1_17785-11
658	0.252426	0.116083	0.67977	0.152295	0.361355	0.918607	RAB24_20934-13
659	0.252238	0.116365	0.680054	0.146264	0.3809	0.920881	PFDN1_19242-21
660	0.252144	0.116506	0.680054	0.0433091	0.796269	0.960803	HERC4_7860-9
661	0.251955	0.116788	0.680128	0.185297	0.265377	0.916485	HSPH1_17704-74
662	0.251955	0.116788	0.680128	0.0555892	0.740279	0.953433	HNRNPA2B1_5351-52
663	0.251673	0.117213	0.680128	0.0853072	0.61059	0.934487	PRSS35_9983-97
664	0.251355	0.117692	0.680128	0.288049	0.0794784	0.916485	ACADL_17857-6
665	0.251108	0.118065	0.680128	0.103284	0.537188	0.929236	MSI2_21366-7
666	0.251108	0.118065	0.680128	0.197029	0.235756	0.916485	AACS_21515-61
667	0.251108	0.118065	0.680128	0.0172149	0.918294	0.987926	CCNH_9848-22
668	0.251108	0.118065	0.680128	-0.113152	0.498792	0.928041	WARS1_9870-17
669	0.25092	0.11835	0.680128	0.198454	0.232316	0.916485	FMR1_7713-50
670	0.250826	0.118493	0.680128	0.225756	0.172935	0.916485	MPP6_13490-1
671	0.250826	0.118493	0.680128	-0.215997	0.19276	0.916485	IL18BP_3073-51
672	0.250637	0.118779	0.680128	-0.0149115	0.929197	0.987926	NECTIN2_6245-4
673	0.250543	0.118922	0.680128	0.237597	0.150893	0.916485	ARHGEF2_12848-9
674	0.250449	0.119065	0.680128	0.228235	0.16814	0.916485	HDAC4_25275-30
675	0.250402	0.119137	0.680128	-0.0514227	0.759144	0.9554	RMDN3_9290-8
676	0.250355	0.119209	0.680128	0.461379	0.00355028	0.662082	CFB_4129-72
677	0.250072	0.11964	0.680128	0.300971	0.0663329	0.916485	CHST2_4428-1
678	0.250072	0.11964	0.680128	0.048572	0.772132	0.956719	HBQ1_7965-25
679	0.249978	0.119784	0.680128	0.238913	0.148577	0.916485	PDRG1_12593-33
680	0.249884	0.119928	0.680128	0.174552	0.294574	0.916485	HDLBP_13570-43
681	0.24979	0.120072	0.680128	0.13234	0.428339	0.924918	TTC36_24662-78
682	0.24979	0.120072	0.680128	0.262913	0.110765	0.916485	TGFB3_3520-58
683	0.249507	0.120505	0.681521	0.11359	0.497118	0.928041	PGR_15693-9
684	0.249413	0.12065	0.681809	0.0664439	0.691852	0.948635	SF3B6_21135-16
685	0.249319	0.120795	0.682098	0.043638	0.794755	0.960803	H2BC12_22403-13
686	0.249142	0.121067	0.682147	-0.00559181	0.97342	0.995155	EDA2R_3083-71
687	0.249131	0.121085	0.682147	0.065786	0.694755	0.949216	CLEC4G_10781-19
688	0.249131	0.121085	0.682147	0.0806975	0.630074	0.936718	PTH1R_13470-43
689	0.249037	0.12123	0.682437	-0.000877147	0.99583	0.998989	DYNLT3_12867-40
690	0.248848	0.121521	0.683017	-0.00339894	0.983842	0.997752	MRTO4_21310-37
691	0.248848	0.121521	0.683017	-0.12609	0.450655	0.924918	VEGFB_9453-12
692	0.24866	0.121813	0.684126	-0.0146922	0.930236	0.987926	CRYZL1_9207-60
693	0.248095	0.12269	0.685997	0.183543	0.270009	0.916485	STX12_10418-36
694	0.248001	0.122837	0.685997	0.201853	0.224252	0.916485	FLNA_11171-25
695	0.247907	0.122984	0.685997	0.0824518	0.622629	0.935347	EIF3M_23410-46
696	0.247907	0.122984	0.685997	0.0811361	0.62821	0.936718	SETBP1_24471-2
697	0.247718	0.123278	0.685997	0.0939643	0.574709	0.929236	ABL2_3342-76
698	0.247718	0.123278	0.685997	-0.0994465	0.552494	0.929236	PCSK2_6117-4
699	0.247718	0.123278	0.685997	0.0566856	0.735339	0.952979	CTRL_9229-9
700	0.24753	0.123572	0.68711	0.229374	0.165969	0.916485	DKKL1_3644-5
701	0.247154	0.124163	0.688062	0.131462	0.431434	0.924918	CAMK2D_3419-49
702	0.247059	0.124311	0.688062	0.159202	0.339723	0.916485	LRRC74A_8389-8
703	0.246777	0.124756	0.689355	0.170824	0.305167	0.916485	GEMIN6_21614-2
704	0.246777	0.124756	0.689355	0.0754346	0.652625	0.938979	HBD_6992-67
705	0.24667	0.124924	0.689355	0.0921004	0.582353	0.929236	WDR26_24912-40
706	0.246589	0.125053	0.689545	0.227291	0.169955	0.916485	ARHGEF16_22070-5
707	0.246494	0.125202	0.689842	0.190779	0.251244	0.916485	C14orf93_6439-59
708	0.246118	0.125798	0.691334	0.103065	0.538057	0.929236	IL24_3321-2
709	0.246024	0.125948	0.691334	0.249768	0.130452	0.916485	CHMP3_12508-9
710	0.246024	0.125948	0.691334	-0.0574531	0.731887	0.951727	LCP1_17231-1
711	0.246024	0.125948	0.691334	-0.00833335	0.960397	0.993385	LGALS8_4909-68
712	0.24593	0.126097	0.691574	0.0664439	0.691852	0.948635	KYNU_4559-64
713	0.245741	0.126397	0.691574	0.215668	0.193455	0.916485	IL12B_13733-5
714	0.245741	0.126397	0.691574	0.0463817	0.782154	0.960293	OXT_8257-71
715	0.245647	0.126547	0.691574	0.118634	0.478082	0.926343	HSPA1A_11157-35
716	0.245459	0.126847	0.691574	0.0728032	0.664017	0.941769	MRPL55_11135-5
717	0.245459	0.126847	0.691574	0.0535059	0.749694	0.954675	CSNK2A2_13681-173
718	0.24527	0.127148	0.692177	0.165561	0.320528	0.916485	HNRNPR_13504-147
719	0.24527	0.127148	0.692177	0.0938547	0.575158	0.929236	POLR2E_20441-35
720	0.244988	0.127601	0.692353	0.331013	0.04236	0.916485	PITPNB_12484-67
721	0.244894	0.127752	0.692353	0.179596	0.280622	0.916485	GRN_4992-49
722	0.244894	0.127752	0.692353	0.237816	0.150506	0.916485	CNOT9_8975-26
723	0.244517	0.128357	0.69481	0.209419	0.206996	0.916485	TIA1_21885-196
724	0.244329	0.128661	0.694898	0.0575628	0.731394	0.951597	SAP18_12830-4
725	0.244329	0.128661	0.694898	-0.0278494	0.868179	0.978046	CCDC167_7797-11
726	0.244141	0.128965	0.694898	0.167215	0.31565	0.916485	PALM_18306-1
727	0.243764	0.129575	0.694898	0.119073	0.476444	0.926343	DTNA_25087-11
728	0.243576	0.12988	0.694898	0.242312	0.142714	0.916485	HERPUD2_9779-63
729	0.243482	0.130034	0.694898	0.057782	0.730409	0.950996	RGS3_12827-37
730	0.243482	0.130034	0.694898	0.137273	0.411166	0.924918	B3GLCT_5727-35
731	0.243387	0.130187	0.694898	0.117318	0.483011	0.926766	LYZL2_6377-54
732	0.243199	0.130494	0.694898	0.170057	0.307377	0.916485	TOR1AIP2_10553-8
733	0.243199	0.130494	0.694898	0.123129	0.461442	0.924918	S100A12_5852-6
734	0.243105	0.130647	0.694898	-0.0184201	0.912596	0.985788	P4HB_11450-110
735	0.243105	0.130647	0.694898	-0.00559181	0.97342	0.995155	ALDH1B1_22057-9
736	0.243011	0.130801	0.694898	0.140124	0.401424	0.923911	ACBD7_13563-259
737	0.242834	0.13109	0.69501	0.209309	0.20724	0.916485	PTPRN_25954-3
738	0.242822	0.131109	0.69501	-0.000877147	0.99583	0.998989	RBM3_12747-89
739	0.24254	0.131572	0.695747	0.117928	0.480724	0.926766	LRP2_10618-190
740	0.242446	0.131726	0.695747	0.211392	0.202651	0.916485	COPS8_22119-18
741	0.242446	0.131726	0.695747	0.226742	0.171015	0.916485	ARMC8_25247-12
742	0.242446	0.131726	0.695747	0.163369	0.327069	0.916485	LYG1_9243-10
743	0.242258	0.132036	0.696876	0.0949563	0.57066	0.929236	YES1_2878-66
744	0.242069	0.132346	0.698006	-0.141878	0.395496	0.923605	FN1_3435-53
745	0.241975	0.132501	0.698318	0.131524	0.431214	0.924918	RNF34_13386-248
746	0.241504	0.133279	0.700951	0.20898	0.207971	0.916485	RPS12_21829-8
747	0.24141	0.133435	0.700951	-0.287062	0.0805602	0.916485	MERTK_19787-14
748	0.241316	0.133591	0.700951	0.159092	0.34006	0.916485	HES6_24654-13
749	0.241222	0.133748	0.700951	-0.0451731	0.787698	0.960334	QRFP_6463-59
750	0.241222	0.133748	0.700951	0.0379366	0.821103	0.969276	MYRF_8843-34
751	0.241128	0.133904	0.700951	0.0745575	0.656414	0.93954	CLEC1A_21853-3
752	0.241034	0.134061	0.700951	-0.00745575	0.964565	0.993385	PLCD3_25949-3
753	0.240538	0.134886	0.701657	-0.0740174	0.658751	0.939665	STX2_7738-299
754	0.240469	0.135003	0.701657	0.00921004	0.956235	0.993244	POP7_20398-60
755	0.240444	0.135044	0.701657	0.0286169	0.864579	0.97767	IFNA4_7268-12
756	0.240433	0.135063	0.701657	-0.286937	0.0806984	0.916485	EPHB2_8225-86
757	0.240374	0.13516	0.701657	0.0826711	0.621701	0.935347	SKP2_22777-46
758	0.24028	0.135318	0.701975	0.028288	0.866121	0.97767	HNRNPA0_24697-48
759	0.240186	0.135476	0.702292	-0.224878	0.174655	0.916485	DLL1_5349-69
760	0.239998	0.135792	0.703247	0.0257662	0.877962	0.980058	CFHR2_15584-9
761	0.239915	0.135931	0.703247	0.0123897	0.941148	0.99042	CBR4_21119-1
762	0.239904	0.13595	0.703247	0.276959	0.0923039	0.916485	PI15_5745-64
763	0.239727	0.136248	0.703385	0.209199	0.207483	0.916485	CEACAM3_8999-19
764	0.239715	0.136267	0.703385	0.122033	0.465471	0.924918	SPINT2_2843-13
765	0.239527	0.136584	0.703615	0.211612	0.202172	0.916485	DFFA_21249-115
766	0.239339	0.136902	0.703615	-0.0938547	0.575158	0.929236	TNC_5675-6
767	0.239245	0.137061	0.703615	0.166877	0.316643	0.916485	ITGA1|ITGB1_3503-4
768	0.23915	0.137221	0.703615	-0.020011	0.90508	0.985434	SYTL1_12892-10
769	0.239056	0.13738	0.703615	0.18442	0.267687	0.916485	TRIM3_12573-80
770	0.239056	0.13738	0.703615	0.160627	0.335361	0.916485	MESD_5594-87
771	0.238962	0.13754	0.703615	0.243737	0.140307	0.916485	MRAP2_10889-2
772	0.238962	0.13754	0.703615	0.361604	0.0257009	0.916485	MRAP_7895-108
773	0.238879	0.137681	0.703615	0.150211	0.368038	0.91968	PITX3_22387-26
774	0.238868	0.1377	0.703615	-0.0326755	0.84559	0.97308	PIWIL1_12793-4
775	0.238774	0.137859	0.703615	-0.0302616	0.856874	0.975739	LYZ_4920-10
776	0.238303	0.138661	0.704577	-0.00263144	0.98749	0.997752	NCF1_17766-5
777	0.238303	0.138661	0.704577	-0.00438573	0.979152	0.996414	ANGPT2_2602-2
778	0.238209	0.138821	0.704577	-0.0281783	0.866636	0.97767	PWWP3A_22385-2
779	0.238209	0.138821	0.704577	-0.185407	0.26509	0.916485	CSPG4_8951-162
780	0.238115	0.138982	0.704577	-0.0127193	0.939585	0.989951	ITGA11_20181-17
781	0.238021	0.139143	0.704577	0.265227	0.107545	0.916485	GSTK1_13474-40
782	0.238021	0.139143	0.704577	0.121772	0.466432	0.924918	LRRTM4_8646-61
783	0.237832	0.139466	0.704577	0.101201	0.545472	0.929236	LSM4_16854-17
784	0.23776	0.139589	0.704577	0.133875	0.422954	0.924918	TERF1_10049-112
785	0.237738	0.139627	0.704577	0.13223	0.428725	0.924918	CYRIB_19176-27
786	0.237644	0.139788	0.704577	0.272573	0.0977941	0.916485	NDC80_12730-3
787	0.23755	0.13995	0.704577	0.236062	0.153629	0.916485	PRTN3_3514-49
788	0.237373	0.140255	0.704577	-0.0383752	0.819069	0.969276	RIPK2_8993-151
789	0.237267	0.140436	0.704577	0.178719	0.283017	0.916485	PABPC4_12603-87
790	0.237173	0.140598	0.704577	0.212489	0.200265	0.916485	ERLEC1_8957-72
791	0.237079	0.14076	0.704577	0.219616	0.185231	0.916485	STAT1_10370-21
792	0.237079	0.14076	0.704577	0.319172	0.050795	0.916485	MZT2A_24928-20
793	0.236797	0.141248	0.705388	0.128941	0.440399	0.924918	MTSS2_25252-29
794	0.236702	0.141411	0.705406	0.0382655	0.819578	0.969276	SCGB2A1_9086-95
795	0.236514	0.141737	0.705563	0.178728	0.28299	0.916485	NCBP2_21636-63
796	0.23637	0.141987	0.705563	0.115783	0.488794	0.927533	ADAM15_9956-7
797	0.236054	0.142536	0.705563	0.315444	0.0537129	0.916485	DEFB128_6360-7
798	0.235949	0.142719	0.705563	0.195384	0.239767	0.916485	RBM4_23361-20
799	0.235761	0.143048	0.705563	0.215997	0.19276	0.916485	ACAT1_19197-95
800	0.235761	0.143048	0.705563	0.137712	0.409658	0.924719	IL2RA_3151-6
801	0.235667	0.143212	0.705563	0.136067	0.415327	0.924918	USP22_21757-49
802	0.235667	0.143212	0.705563	0.188477	0.257117	0.916485	PPARG_24221-3
803	0.235478	0.143541	0.705563	0.186832	0.261368	0.916485	GAL_15390-3
804	0.235384	0.143706	0.705563	0.0603038	0.719111	0.949632	SNX3_19503-2
805	0.235384	0.143706	0.705563	-0.0770793	0.645544	0.937991	IL6R_4139-71
806	0.235254	0.143934	0.705563	0.128831	0.440791	0.924918	GAGE2D_18273-14
807	0.235196	0.144036	0.705563	-0.0774082	0.644131	0.937991	FAM3A_21555-17
808	0.235102	0.144201	0.705563	0.0316338	0.850456	0.974529	GBA3_21592-8
809	0.235102	0.144201	0.705563	0.106853	0.523138	0.929236	USP25_9215-117
810	0.234925	0.144513	0.705563	0.0978019	0.559116	0.929236	CCL7_4886-3
811	0.234914	0.144532	0.705563	0.0108547	0.948429	0.99081	RUNX3_11138-16
812	0.234914	0.144532	0.705563	0.142427	0.393654	0.923605	LIN7B_15612-5
813	0.234914	0.144532	0.705563	0.0188587	0.910523	0.985451	SRGN_19251-56
814	0.234819	0.144698	0.705563	0.0334412	0.842017	0.972061	HEPHL1_6354-13
815	0.234689	0.144927	0.705563	0.16293	0.328387	0.916485	COQ5_22112-30
816	0.234631	0.14503	0.705563	0.111507	0.505093	0.929236	CR1_19556-12
817	0.234631	0.14503	0.705563	-0.138151	0.408154	0.924467	FCGR2A_3309-2
818	0.234537	0.145196	0.705563	-0.227729	0.16911	0.916485	CD5_5596-75
819	0.234349	0.145528	0.705563	0.177951	0.285124	0.916485	MAP3K7|TAB1_5259-2
820	0.234313	0.145592	0.705563	-0.128612	0.441576	0.924918	ETFA_17435-43
821	0.23416	0.145862	0.705563	0.072255	0.666399	0.943126	CDH2_3797-1
822	0.234066	0.146028	0.705563	0.195933	0.238425	0.916485	STX6_10945-11
823	0.233784	0.14653	0.705563	0.0786143	0.638963	0.936718	GK5_25074-119
824	0.233784	0.14653	0.705563	0.00197358	0.990617	0.998304	KLRC1_5629-58
825	0.233784	0.14653	0.705563	0.123129	0.461442	0.924918	ARHGEF10_9061-3
826	0.23369	0.146697	0.705563	0.298465	0.0687376	0.916485	MAP3K3_12990-39
827	0.23369	0.146697	0.705563	0.0556988	0.739784	0.953433	SNX15_23416-47
828	0.233595	0.146864	0.705563	0.309523	0.0586211	0.916485	LAMA4_6577-64
829	0.233501	0.147032	0.705563	0.155694	0.350609	0.916485	PLOD3_10612-18
830	0.233501	0.147032	0.705563	0.140234	0.401052	0.923911	CCDC134_15300-66
831	0.233501	0.147032	0.705563	0.0720357	0.667353	0.943925	GDF5_2752-62
832	0.233429	0.147161	0.705563	0.102955	0.538492	0.929236	KCNIP3_10513-13
833	0.233335	0.147329	0.705563	-0.00449538	0.978631	0.996162	LYSMD4_9106-87
834	0.233313	0.147368	0.705563	0.0313597	0.851737	0.975089	CLEC7A_3603-60
835	0.233219	0.147536	0.705563	0.210296	0.205057	0.916485	CNOT1_13482-14
836	0.233219	0.147536	0.705563	0.415768	0.00943001	0.916485	CXCL13_13701-2
837	0.233125	0.147704	0.705563	0.143977	0.388471	0.923139	IL7_14049-17
838	0.232936	0.148041	0.705563	0.147909	0.375509	0.920881	AKR1B1_9854-36
839	0.232842	0.148209	0.705563	0.216436	0.191837	0.916485	MPP7_12732-13
840	0.23256	0.148716	0.705563	-0.0289458	0.863037	0.97767	IL6R_15602-43
841	0.23256	0.148716	0.705563	0.0157886	0.925044	0.987926	PDHB_22526-81
842	0.232487	0.148846	0.705563	0.138213	0.407941	0.924467	PPIL3_21638-5
843	0.232466	0.148885	0.705563	0.037827	0.821612	0.969276	IBSP_14023-84
844	0.232429	0.14895	0.705563	0.131024	0.432985	0.924918	MYNN_12455-48
845	0.232371	0.149055	0.705563	0.124993	0.454634	0.924918	ICAM3_2649-77
846	0.232277	0.149224	0.705563	0.207007	0.212395	0.916485	DIPK1C_14341-8
847	0.232277	0.149224	0.705563	0.0927633	0.579629	0.929236	CCN1_6264-9
848	0.232183	0.149394	0.705563	-0.0530674	0.75168	0.954675	SUB1_19236-24
849	0.232183	0.149394	0.705563	0.21205	0.201217	0.916485	SPHK1_4294-16
850	0.232183	0.149394	0.705563	0.161834	0.331696	0.916485	RNF24_9583-17
851	0.232089	0.149563	0.705563	0.173894	0.296426	0.916485	CCL1_13687-5
852	0.232089	0.149563	0.705563	0.24889	0.131853	0.916485	EIF4H_5885-55
853	0.231995	0.149733	0.705563	0.00877147	0.958317	0.993385	ANGPTL4_3796-79
854	0.231901	0.149903	0.705563	0.11727	0.483192	0.926766	RAB27B_13596-3
855	0.231712	0.150244	0.705563	0.0196262	0.906897	0.985434	DNAJC4_8653-132
856	0.231687	0.15029	0.705563	0.0164483	0.921922	0.987926	OLFM1_5703-26
857	0.231618	0.150414	0.705563	0.172688	0.29984	0.916485	TBL2_11227-31
858	0.231618	0.150414	0.705563	0.071926	0.667831	0.944233	GUCD1_23330-12
859	0.231524	0.150585	0.705563	0.229703	0.165346	0.916485	MOSPD1_20382-8
860	0.231524	0.150585	0.705563	0.187819	0.258812	0.916485	CYB5R4_24959-20
861	0.23143	0.150755	0.705563	-0.0624967	0.709334	0.949632	TIMM10B_23241-27
862	0.23143	0.150755	0.705563	0.22433	0.175736	0.916485	NCR1_5104-57
863	0.231242	0.151097	0.706708	0.277507	0.0916346	0.916485	C16orf71_23607-1
864	0.231053	0.15144	0.707639	0.209748	0.206268	0.916485	WNK1_25962-51
865	0.23097	0.151592	0.707639	0.164794	0.322808	0.916485	TGFB1_2333-72
866	0.230959	0.151611	0.707639	0.0764214	0.648373	0.937991	DKK1_3535-84
867	0.230865	0.151783	0.707639	-0.000438573	0.997915	0.99937	HOMER1_19229-92
868	0.230582	0.152298	0.709134	0.121814	0.466279	0.924918	EGLN1_9901-28
869	0.230488	0.152471	0.709481	0.0389234	0.816528	0.968936	MARCO_20134-27
870	0.2303	0.152815	0.709622	-0.0984597	0.556463	0.929236	VCL_8750-46
871	0.230206	0.152988	0.709622	-0.189748	0.253863	0.916485	LIN28B_21350-29
872	0.230206	0.152988	0.709622	0.21227	0.20074	0.916485	PTPN1_3005-5
873	0.229923	0.153506	0.709622	-0.194682	0.241494	0.916485	SNRPB2_17364-8
874	0.229829	0.15368	0.709622	-0.00745575	0.964565	0.993385	PRKRA_22010-36
875	0.229829	0.15368	0.709622	0.00317966	0.984884	0.997752	TIMP1_23173-3
876	0.229735	0.153853	0.709622	-0.023683	0.887764	0.983355	ACOT12_23601-43
877	0.229735	0.153853	0.709622	0.369498	0.0224234	0.916485	CARD19_7778-104
878	0.229641	0.154026	0.709622	0.108717	0.515872	0.929236	PAPLN_11254-13
879	0.229641	0.154026	0.709622	0.0885418	0.597072	0.93335	CD34_11285-8
880	0.229641	0.154026	0.709622	0.268736	0.1028	0.916485	VTI1A_7952-2
881	0.22951	0.154267	0.709622	0.184968	0.266242	0.916485	DEAF1_6369-82
882	0.22917	0.154896	0.709622	0.0700111	0.676186	0.945381	SNRPA1_21321-2
883	0.22917	0.154896	0.709622	0.11359	0.497118	0.928041	F13B_5658-64
884	0.22917	0.154896	0.709622	0.035963	0.830271	0.970068	SIGLEC5_9275-2
885	0.228982	0.155244	0.709622	-0.103723	0.535452	0.929236	KHSRP_24926-9
886	0.228982	0.155244	0.709622	0.258758	0.116727	0.916485	PLCG1_4563-61
887	0.228888	0.155419	0.709622	0.345267	0.0337502	0.916485	GMPS_18184-28
888	0.228699	0.155768	0.709622	0.191328	0.249859	0.916485	HYPK_23617-15
889	0.228605	0.155943	0.709622	0.0117318	0.944268	0.99081	PDCD6_19488-1
890	0.228605	0.155943	0.709622	-0.0201744	0.904308	0.985434	STK3_21389-32
891	0.228565	0.156019	0.709622	0.215559	0.193688	0.916485	ARL4D_18413-24
892	0.228428	0.156274	0.709622	0.0025218	0.988011	0.997752	GTF2E1_24322-1
893	0.228417	0.156294	0.709622	0.105806	0.527242	0.929236	TST_12663-1
894	0.228417	0.156294	0.709622	0.00668824	0.968211	0.994464	LNX1_9936-27
895	0.228323	0.156469	0.709622	0.0535059	0.749694	0.954675	GNE_21739-7
896	0.228323	0.156469	0.709622	-0.382875	0.0176656	0.916485	BMPR2_4862-63
897	0.228297	0.156517	0.709622	-0.123684	0.459409	0.924918	PRPF6_9012-1
898	0.228229	0.156645	0.709622	0.265666	0.106943	0.916485	ECHDC1_20952-15
899	0.228192	0.156713	0.709622	0.203827	0.219659	0.916485	EDF1_12415-122
900	0.228134	0.156821	0.709622	0.170166	0.307061	0.916485	CHP1_12458-79
901	0.228134	0.156821	0.709622	-0.163917	0.325426	0.916485	AFAP1L2_24445-38
902	0.228098	0.156889	0.709622	0.0294941	0.860468	0.977078	HBB_17137-160
903	0.22804	0.156996	0.709622	-0.0800396	0.632876	0.936718	FCGR3B_3311-27
904	0.227852	0.157349	0.709622	0.219835	0.184782	0.916485	PRNP_6545-58
905	0.227664	0.157701	0.709622	0.348995	0.0317522	0.916485	ITGAV|ITGB8_20191-13
906	0.227627	0.15777	0.709622	0.185188	0.265665	0.916485	ARMC3_24963-1
907	0.227381	0.158231	0.709861	0.0744478	0.656888	0.93954	CAMK1D_3418-12
908	0.227287	0.158409	0.709861	0.247355	0.13433	0.916485	PACSIN1_12676-1
909	0.227287	0.158409	0.709861	0.200976	0.226315	0.916485	TRMT6_23696-256
910	0.227287	0.158409	0.709861	0.0405703	0.808906	0.966339	PCDHGA2_7175-4
911	0.227193	0.158586	0.71003	-0.338798	0.0374608	0.916485	RET_3220-40
912	0.227099	0.158763	0.71003	-0.095609	0.568002	0.929236	TRA2B_12373-73
913	0.227005	0.15894	0.71003	0.29209	0.0751664	0.916485	MYL5_19286-30
914	0.22691	0.159118	0.71003	-0.0561953	0.737547	0.953433	INHBB_16746-12
915	0.226816	0.159296	0.71003	0.121608	0.467039	0.924918	CLTC_13711-10
916	0.226722	0.159474	0.71003	0.0543312	0.745959	0.953826	CTF1_13732-79
917	0.226628	0.159652	0.71003	0.228168	0.168269	0.916485	PNKP_13657-2
918	0.226534	0.15983	0.71003	0.0855218	0.609689	0.934316	UCN3_10756-34
919	0.226497	0.159899	0.71003	0.138589	0.406653	0.924467	UQCRB_12957-62
920	0.22644	0.160008	0.71003	0.199222	0.230478	0.916485	GRB10_11358-15
921	0.22644	0.160008	0.71003	0.341539	0.0358499	0.916485	QTRT2_21373-8
922	0.22644	0.160008	0.71003	0.200647	0.227091	0.916485	CD2AP_21961-14
923	0.226063	0.160723	0.711479	0.14769	0.376225	0.920881	PAK5_3388-58
924	0.226027	0.160792	0.711479	0.217532	0.18954	0.916485	ARL2BP_18407-36
925	0.225875	0.161081	0.711479	0.136506	0.413811	0.924918	MVB12B_23320-11
926	0.225781	0.16126	0.711479	-0.0580013	0.729424	0.950996	KRT7_11383-41
927	0.22565	0.161509	0.711479	-0.290884	0.0764337	0.916485	TCF24_23339-46
928	0.225592	0.161619	0.711479	0.19681	0.236288	0.916485	NMT2_17821-20
929	0.225592	0.161619	0.711479	0.105148	0.529828	0.929236	PNPLA2_9802-27
930	0.225498	0.161799	0.711479	0.155365	0.351641	0.916485	PDK1_5227-60
931	0.225404	0.161979	0.711479	0.0106354	0.94947	0.99081	PFN2_16923-20
932	0.225404	0.161979	0.711479	0.225865	0.172721	0.916485	CAMK1_3592-4
933	0.225216	0.162339	0.711479	0.153517	0.357466	0.917527	CTSF_8393-121
934	0.225206	0.162358	0.711479	0.208608	0.208801	0.916485	MMP3_2788-55
935	0.225122	0.16252	0.711479	0.0865086	0.605554	0.93335	JPH1_6940-18
936	0.225122	0.16252	0.711479	-0.0730225	0.663064	0.940969	TWSG1_9234-8
937	0.225027	0.1627	0.711479	-0.141001	0.398454	0.923911	CYB5R2_19143-38
938	0.224933	0.162881	0.711479	0.201086	0.226056	0.916485	RABEPK_13599-15
939	0.224839	0.163061	0.711479	0.191328	0.249859	0.916485	ARPC3_13573-5
940	0.224651	0.163423	0.711479	0.192314	0.247378	0.916485	HSP90B1_6393-63
941	0.224557	0.163605	0.711479	0.151966	0.362405	0.919452	MADCAM1_11258-41
942	0.224368	0.163967	0.711479	0.208432	0.209193	0.916485	CHD1L_25072-11
943	0.224274	0.164149	0.711479	0.139576	0.403287	0.924467	DNAJC16_10454-99
944	0.224274	0.164149	0.711479	0.299217	0.0680095	0.916485	BMP3_16748-1
945	0.224274	0.164149	0.711479	-0.241106	0.144775	0.916485	PADI4_21237-24
946	0.224238	0.16422	0.711479	-0.0563567	0.73682	0.953433	STAB1_14599-18
947	0.22418	0.164331	0.711479	0.225207	0.174009	0.916485	MZB1_16322-10
948	0.224086	0.164513	0.711479	0.238255	0.149732	0.916485	DLX4_11910-27
949	0.224086	0.164513	0.711479	0.108657	0.516108	0.929236	RGS21_19819-7
950	0.224086	0.164513	0.711479	-0.00570145	0.972899	0.995155	CARTPT_5743-82
951	0.223992	0.164695	0.711479	0.074456	0.656853	0.93954	RNF148_9955-40
952	0.223898	0.164877	0.711479	-0.222905	0.178569	0.916485	UMOD_9451-20
953	0.223709	0.165242	0.711479	0.169618	0.308645	0.916485	BCDIN3D_21115-48
954	0.223709	0.165242	0.711479	0.100762	0.547223	0.929236	OPCML_3634-5
955	0.223615	0.165425	0.711479	0.228058	0.168479	0.916485	IDI1_17712-7
956	0.223427	0.16579	0.711479	0.163698	0.326082	0.916485	FOXO3_11540-37
957	0.223427	0.16579	0.711479	0.189135	0.25543	0.916485	NRG1_15446-25
958	0.223238	0.166157	0.711479	0.0535059	0.749694	0.954675	SMURF1_11557-3
959	0.223238	0.166157	0.711479	-0.0595363	0.722543	0.950453	HOMER2_12685-57
960	0.223144	0.16634	0.711479	0.0167754	0.920374	0.987926	SUMO2_19555-1
961	0.223144	0.16634	0.711479	0.0735707	0.660686	0.940531	RNASE10_5602-62
962	0.223144	0.16634	0.711479	0.16896	0.310553	0.916485	LY6G6C_6256-9
963	0.222883	0.16685	0.711479	0.265351	0.107374	0.916485	ZNF69_22842-85
964	0.222768	0.167075	0.711479	0.174771	0.293958	0.916485	ACADVL_19262-219
965	0.222768	0.167075	0.711479	0.105915	0.526812	0.929236	APOE_2938-55
966	0.222768	0.167075	0.711479	0.0695177	0.678345	0.946064	STIM1_9271-101
967	0.222731	0.167147	0.711479	-0.131195	0.432378	0.924918	MANSC4_9578-263
968	0.222674	0.167259	0.711479	0.171153	0.304222	0.916485	PIAS4_10342-55
969	0.222674	0.167259	0.711479	0.276411	0.0929769	0.916485	RPN1_10490-3
970	0.222674	0.167259	0.711479	0.134094	0.422188	0.924918	CYRIA_23523-14
971	0.222485	0.167628	0.711479	0.27681	0.0924868	0.916485	JAG1_7754-11
972	0.222449	0.1677	0.711479	-0.0140351	0.933349	0.988535	SEC61B_7878-2
973	0.222297	0.167997	0.711479	0.263363	0.110133	0.916485	ITSN1_14070-56
974	0.222213	0.168161	0.711479	0.0321255	0.848158	0.973742	UGT1A6_7891-45
975	0.222203	0.168182	0.711479	-0.0509842	0.761138	0.955924	BCAR3_5262-57
976	0.222109	0.168367	0.711479	0.0752153	0.653571	0.938979	NAB1_13933-276
977	0.222025	0.168532	0.711479	0.189025	0.255711	0.916485	KMT2D_13623-4
978	0.222014	0.168552	0.711479	0.240119	0.146477	0.916485	APOF_12370-30
979	0.222014	0.168552	0.711479	0.126309	0.449862	0.924918	POGLUT3_8296-117
980	0.22192	0.168737	0.711848	0.194727	0.241385	0.916485	FOXM1_10056-5
981	0.221826	0.168923	0.711891	0.219067	0.186358	0.916485	CDC42BPB_3629-60
982	0.221554	0.169459	0.711891	0.189135	0.25543	0.916485	NMRK2_20998-19
983	0.22145	0.169666	0.711891	0.146483	0.380178	0.920881	IKBKG_21976-4
984	0.221355	0.169852	0.711891	0.130585	0.43454	0.924918	ALKBH3_18401-18
985	0.221355	0.169852	0.711891	0.114139	0.495031	0.928041	APEX1_9849-13
986	0.221261	0.170038	0.711891	0.163478	0.32674	0.916485	YWHAH_4707-50
987	0.221261	0.170038	0.711891	-0.156022	0.34958	0.916485	SERPINF1_7735-17
988	0.221073	0.170412	0.711891	0.0228058	0.891896	0.983587	RTF2_23534-27
989	0.220801	0.170952	0.713304	0.264679	0.108301	0.916485	MPP2_24265-6
990	0.220696	0.171159	0.713304	0.0304825	0.85584	0.97564	CD200R1_10636-1
991	0.220602	0.171347	0.713304	0.195604	0.23923	0.916485	BAG6_21955-36
992	0.220586	0.171379	0.713304	0.173346	0.297975	0.916485	USP1_21740-26
993	0.220508	0.171534	0.713304	-0.0442959	0.791729	0.960803	ANGPT2_13660-76
994	0.220508	0.171534	0.713304	0.174552	0.294574	0.916485	PSMA1_7880-9
995	0.220414	0.171722	0.713676	-0.0307001	0.854822	0.975361	TP53I11_13022-20
996	0.220131	0.172286	0.714163	0.216655	0.191376	0.916485	TARBP2_12781-2
997	0.220131	0.172286	0.714163	0.291103	0.0762021	0.916485	ACAT2_17341-89
998	0.219943	0.172662	0.714163	0.313213	0.0555219	0.916485	MGAT4A_9392-43
999	0.219906	0.172736	0.714163	0.184091	0.268556	0.916485	RMI1_13926-1
1000	0.219755	0.17304	0.714163	0.101091	0.545909	0.929236	RELT_14112-40
1001	0.219755	0.17304	0.714163	0.149773	0.369454	0.91968	PDGFD_9341-1
1002	0.219661	0.173228	0.714163	0.0759828	0.650261	0.937991	ZNF18_11372-2
1003	0.219661	0.173228	0.714163	-0.0255469	0.878993	0.980058	DDRGK1_23559-10
1004	0.219661	0.173228	0.714163	0.170824	0.305167	0.916485	ARL6IP1_24699-20
1005	0.219566	0.173417	0.714163	0.0995562	0.552054	0.929236	HES5_22466-27
1006	0.219472	0.173606	0.714163	-0.102736	0.539362	0.929236	CST7_14038-130
1007	0.219472	0.173606	0.714163	0.256675	0.119806	0.916485	SH3GL2_20139-57
1008	0.219472	0.173606	0.714163	0.00153501	0.992702	0.998964	TMEM38B_9509-4
1009	0.2192	0.174154	0.715661	0.195604	0.23923	0.916485	ANKRD27_12445-50
1010	0.21919	0.174175	0.715661	-0.0108547	0.948429	0.99081	IL18R1_14079-14
1011	0.219096	0.174364	0.715661	0.11995	0.473179	0.924918	MAPK8_3825-18
1012	0.218719	0.175125	0.717567	0.283318	0.0847681	0.916485	RBM18_20383-31
1013	0.218719	0.175125	0.717567	0.264679	0.108301	0.916485	VSIG1_8367-142
1014	0.218625	0.175315	0.717943	-0.195933	0.238425	0.916485	TREML2_5736-1
1015	0.218531	0.175506	0.718319	0.0440766	0.792737	0.960803	LTA_4703-87
1016	0.218437	0.175696	0.718695	0.188038	0.258246	0.916485	HP_7905-30
1017	0.218342	0.175887	0.718992	0.201086	0.226056	0.916485	RBBP9_10064-12
1018	0.218248	0.176078	0.718992	0.199222	0.230478	0.916485	NARS1_21383-37
1019	0.21806	0.176461	0.718992	-0.116941	0.484429	0.927125	FAM102B_22137-3
1020	0.21806	0.176461	0.718992	0.0713778	0.670219	0.944554	CSMD2_9971-5
1021	0.217872	0.176844	0.719601	0.148238	0.374436	0.920881	HNRNPA1_12466-7
1022	0.217683	0.177228	0.719601	-0.0362919	0.828741	0.970068	MNDA_20076-7
1023	0.217683	0.177228	0.719601	-0.0229167	0.891373	0.983587	CT55_9363-11
1024	0.217495	0.177612	0.720007	0.193959	0.243281	0.916485	HOXA11_22375-15
1025	0.217401	0.177804	0.720007	0.129598	0.43805	0.924918	COPS2_14029-42
1026	0.217307	0.177997	0.720007	0.181305	0.275993	0.916485	RAF1_10001-7
1027	0.217307	0.177997	0.720007	0.110849	0.507624	0.929236	NME4_16809-1
1028	0.217213	0.17819	0.720385	-0.21227	0.20074	0.916485	LMAN2_9468-8
1029	0.217118	0.178382	0.720743	0.00646896	0.969253	0.994972	PIN1_10069-2
1030	0.217024	0.178575	0.720743	0.137822	0.409282	0.924719	ID1_15402-2
1031	0.217024	0.178575	0.720743	0.120279	0.471958	0.924918	TNRC6B_9808-41
1032	0.216836	0.178962	0.72133	0.0188587	0.910523	0.985451	REM1_24665-48
1033	0.216809	0.179017	0.72133	0.0944681	0.572651	0.929236	CD81_19612-3
1034	0.216554	0.179543	0.72133	0.110192	0.510162	0.929236	SELENOS_11286-78
1035	0.216554	0.179543	0.72133	0.0356341	0.831801	0.970068	TAPBP_12378-71
1036	0.216422	0.179812	0.72133	0.144729	0.385972	0.922912	RYBP_20969-114
1037	0.216365	0.17993	0.72133	0.207336	0.211653	0.916485	CAPNS1_18299-13
1038	0.216177	0.180319	0.72133	-0.0158983	0.924525	0.987926	SIGLEC15_10847-1
1039	0.21614	0.180395	0.72133	0.0502166	0.764632	0.956315	SYT13_21132-9
1040	0.216083	0.180513	0.72133	0.242983	0.141577	0.916485	KLHL13_12463-7
1041	0.216083	0.180513	0.72133	0.0599749	0.720581	0.949934	MAP4K1_8954-30
1042	0.215999	0.180687	0.72133	-0.0620101	0.7115	0.949632	CABP5_22445-2
1043	0.215989	0.180708	0.72133	-0.134642	0.420276	0.924918	FN1_3434-34
1044	0.215989	0.180708	0.72133	0.103942	0.534585	0.929236	ELAPOR1_9097-5
1045	0.215905	0.180882	0.72133	0.21886	0.186786	0.916485	CHST1_7803-4
1046	0.215894	0.180903	0.72133	0.226413	0.171654	0.916485	RAB3B_16847-39
1047	0.215894	0.180903	0.72133	0.14155	0.396604	0.923605	NUDC_8887-21
1048	0.215706	0.181293	0.721698	0.210625	0.204333	0.916485	PYCARD_24671-15
1049	0.215612	0.181488	0.72208	0.199003	0.231002	0.916485	FUBP1_20960-47
1050	0.215424	0.181879	0.722844	-0.53495	0.000539654	0.500059	LYVE1_3206-4
1051	0.215235	0.18227	0.724004	0.160518	0.335695	0.916485	SCP2_25049-8
1052	0.214953	0.182859	0.725009	-0.048794	0.771119	0.956719	SUDS3_10703-203
1053	0.214859	0.183055	0.725009	0.187709	0.259095	0.916485	GLUD1_25902-27
1054	0.214765	0.183252	0.725009	0.166329	0.318258	0.916485	NID1_3213-65
1055	0.21467	0.183448	0.725009	-0.034428	0.837416	0.971039	RP9_20988-63
1056	0.21467	0.183448	0.725009	0.229703	0.165346	0.916485	RBMS1_22547-17
1057	0.21467	0.183448	0.725009	-0.0724742	0.665446	0.942326	LDB1_25926-29
1058	0.214576	0.183645	0.725009	0.0824518	0.622629	0.935347	RFK_13059-33
1059	0.214576	0.183645	0.725009	0.134094	0.422188	0.924918	DCTD_17756-69
1060	0.214351	0.184117	0.725009	0.00679789	0.96769	0.99421	TRIL_14104-1
1061	0.214294	0.184237	0.725009	0.311497	0.0569469	0.916485	DNAJB4_18884-22
1062	0.214106	0.184632	0.725009	0.00537252	0.974462	0.995155	SLC14A2_12818-159
1063	0.214106	0.184632	0.725009	0.367963	0.0230319	0.916485	TP53_6168-11
1064	0.214106	0.184632	0.725009	0.167535	0.314712	0.916485	CHST11_7779-86
1065	0.213729	0.185424	0.725009	0.210625	0.204333	0.916485	OPTC_15430-165
1066	0.213729	0.185424	0.725009	0.269284	0.102073	0.916485	FCER2_3291-30
1067	0.213729	0.185424	0.725009	0.0473659	0.777646	0.958614	KNG1_7784-1
1068	0.213635	0.185622	0.725009	0.209528	0.206753	0.916485	SEC22A_13713-164
1069	0.213635	0.185622	0.725009	0.265885	0.106643	0.916485	ULBP2_22583-47
1070	0.213635	0.185622	0.725009	0.162601	0.329378	0.916485	FYN_3813-3
1071	0.213635	0.185622	0.725009	0.199288	0.230321	0.916485	MEF2C_8933-84
1072	0.213541	0.185821	0.725009	0.168193	0.312788	0.916485	HSP90AA1_2625-53
1073	0.213447	0.186019	0.725009	-0.0155154	0.926338	0.987926	SSR2_21837-3
1074	0.213352	0.186218	0.725009	0.16282	0.328717	0.916485	SFRP2_7751-121
1075	0.213221	0.186495	0.725009	-0.034428	0.837416	0.971039	CEBPG_19572-10
1076	0.213164	0.186616	0.725009	0.207445	0.211406	0.916485	ZNF696_22841-16
1077	0.213164	0.186616	0.725009	0.0646896	0.699603	0.949632	SERPINE1_2925-9
1078	0.213164	0.186616	0.725009	0.168193	0.312788	0.916485	DMKN_5963-9
1079	0.21307	0.186815	0.725009	0.145834	0.382319	0.921098	USP19_21730-56
1080	0.21307	0.186815	0.725009	-0.025329	0.880018	0.98013	SNRPF_5494-52
1081	0.21307	0.186815	0.725009	-0.128721	0.441183	0.924918	CD8A_5992-50
1082	0.21307	0.186815	0.725009	0.217423	0.189769	0.916485	MYO6_9894-13
1083	0.212976	0.187015	0.725009	-0.100324	0.548978	0.929236	IGDCC3_11952-1
1084	0.212976	0.187015	0.725009	0.263583	0.109826	0.916485	SNX27_24945-16
1085	0.212882	0.187214	0.725009	0.16907	0.310234	0.916485	MOB4_19332-1
1086	0.212787	0.187414	0.725009	0.0555892	0.740279	0.953433	FABP12_18888-37
1087	0.212609	0.187793	0.725009	-0.0759828	0.650261	0.937991	SCN4B_7911-29
1088	0.212599	0.187814	0.725009	0.175429	0.292116	0.916485	CARNMT1_23638-3
1089	0.212505	0.188014	0.725009	-0.130585	0.43454	0.924918	FN1_4131-72
1090	0.212232	0.188594	0.725009	-0.0517517	0.75765	0.954675	TENM2_11164-7
1091	0.212223	0.188616	0.725009	0.168915	0.310685	0.916485	DNAJC1_24917-95
1092	0.212223	0.188616	0.725009	0.171053	0.30451	0.916485	CPA2_9276-7
1093	0.212185	0.188695	0.725009	0.0520834	0.756143	0.954675	DDIT4_17817-22
1094	0.212128	0.188816	0.725009	0.39055	0.0153406	0.916485	APCS_2474-54
1095	0.212128	0.188816	0.725009	-0.164904	0.322482	0.916485	ARSB_3172-28
1096	0.212128	0.188816	0.725009	0.0699524	0.676442	0.945381	CKB_3800-71
1097	0.212034	0.189017	0.725009	-0.0105258	0.94999	0.99081	LILRA6_7059-14
1098	0.21194	0.189219	0.725009	0.0883774	0.597756	0.93335	CD22_2891-1
1099	0.21194	0.189219	0.725009	0.165561	0.320528	0.916485	NFKB1_9869-28
1100	0.211846	0.18942	0.725009	0.024889	0.882087	0.980801	RNASE3_15576-158
1101	0.211846	0.18942	0.725009	0.0689694	0.680747	0.94651	TPP1_17691-1
1102	0.211846	0.18942	0.725009	0.0931968	0.577851	0.929236	C3_2683-1
1103	0.211752	0.189621	0.725009	0.257771	0.118178	0.916485	STAR_10085-25
1104	0.211715	0.189701	0.725009	0.0500549	0.765368	0.95638	DAG1_8369-102
1105	0.211563	0.190024	0.725103	0.222137	0.180108	0.916485	RAB4A_16883-57
1106	0.211469	0.190226	0.725113	0.20602	0.214631	0.916485	GRAP2_16074-12
1107	0.211187	0.190833	0.725913	0.25917	0.116125	0.916485	TBX5_11202-70
1108	0.211093	0.191035	0.725913	0.191437	0.249582	0.916485	HS3ST4_19370-30
1109	0.211093	0.191035	0.725913	0.190122	0.252913	0.916485	G3BP2_9831-12
1110	0.210934	0.191376	0.725962	-0.0658956	0.69427	0.949141	TLR2_3835-11
1111	0.21081	0.191643	0.725962	0.313141	0.0555811	0.916485	CAPN9_20173-39
1112	0.210716	0.191846	0.725962	0.147032	0.378378	0.920881	MTHFD2L_24454-27
1113	0.210716	0.191846	0.725962	0.191547	0.249306	0.916485	PEX14_8645-257
1114	0.210716	0.191846	0.725962	0.0653474	0.696692	0.94924	LAG3_9950-229
1115	0.210622	0.19205	0.726353	0.0552602	0.741763	0.953433	MTRF1L_11134-30
1116	0.210434	0.192456	0.727135	0.0992272	0.553375	0.929236	JUP_23007-8
1117	0.210434	0.192456	0.727135	0.0746671	0.65594	0.93954	TRAT1_7224-11
1118	0.210339	0.19266	0.727149	0.171373	0.303594	0.916485	HNRNPA1_20137-49
1119	0.210339	0.19266	0.727149	0.0287266	0.864065	0.97767	LGMN_7840-64
1120	0.210245	0.192864	0.727541	0.0526865	0.753407	0.954675	RIC8A_25245-22
1121	0.210057	0.193272	0.727875	0.16907	0.310234	0.916485	ERP29_13728-19
1122	0.210057	0.193272	0.727875	0.264679	0.108301	0.916485	FAM89B_24638-3
1123	0.21002	0.193353	0.727875	0.240996	0.144963	0.916485	ETV4_22134-1
1124	0.209869	0.193681	0.728356	-0.0866182	0.605095	0.93335	HRG_4996-66
1125	0.209492	0.1945	0.72921	0.161459	0.332833	0.916485	IQCF3_13439-6
1126	0.209418	0.194662	0.72921	0.217861	0.188855	0.916485	ADCYAP1_4594-22
1127	0.209314	0.194889	0.72921	-0.0355264	0.832302	0.970068	HSPA1A_7219-152
1128	0.209304	0.19491	0.72921	-0.118196	0.479722	0.926766	EIF1_20913-27
1129	0.209304	0.19491	0.72921	0.192643	0.246555	0.916485	NR1H2_9016-12
1130	0.209304	0.19491	0.72921	0.00526288	0.974983	0.995155	DSCAM_9175-48
1131	0.209115	0.195322	0.729622	-0.192654	0.246529	0.916485	WFDC8_7147-35
1132	0.209115	0.195322	0.729622	0.131353	0.431821	0.924918	MYDGF_9248-36
1133	0.209021	0.195527	0.730016	0.199661	0.229433	0.916485	MMEL1_3627-71
1134	0.208927	0.195733	0.730035	0.277178	0.0920357	0.916485	RDH16_12881-17
1135	0.208927	0.195733	0.730035	0.302303	0.0650816	0.916485	DEFB103A_5679-16
1136	0.208796	0.196021	0.730733	0.15647	0.348184	0.916485	THPO_5947-90
1137	0.208739	0.196146	0.730823	0.121766	0.466457	0.924918	BACH1_12451-62
1138	0.208551	0.196559	0.731325	0.182556	0.272637	0.916485	POGLUT1_6467-65
1139	0.208439	0.196804	0.731325	0.0913329	0.585514	0.929791	TREX2_17829-2
1140	0.208268	0.197179	0.731325	0.130585	0.43454	0.924918	CHI3L1_11104-13
1141	0.208231	0.197261	0.731325	-0.120388	0.471551	0.924918	IP6K2_22479-64
1142	0.208174	0.197386	0.731325	-0.103942	0.534585	0.929236	CPN2_6415-90
1143	0.208174	0.197386	0.731325	0.421908	0.00833019	0.890963	CLPSL1_9526-3
1144	0.207986	0.197801	0.731596	0.0756539	0.651679	0.938919	SOCS3_11440-58
1145	0.207891	0.198009	0.731767	0.15372	0.356825	0.917527	ACAP2_12343-14
1146	0.207797	0.198217	0.732163	0.110959	0.507202	0.929236	CD9_17449-23
1147	0.207732	0.19836	0.7322	0.174571	0.29452	0.916485	HOXA5_22376-95
1148	0.207666	0.198507	0.7322	0.0766407	0.647429	0.937991	EXOSC3_12605-1
1149	0.207572	0.198715	0.7322	0.0239022	0.886731	0.98251	KIF1C_9899-28
1150	0.207327	0.199258	0.7322	0.151417	0.36416	0.91968	BRDT_12748-6
1151	0.207232	0.199466	0.7322	0.245711	0.137023	0.916485	VSTM1_19743-12
1152	0.207138	0.199675	0.7322	0.216655	0.191376	0.916485	MCF2L_13934-3
1153	0.207138	0.199675	0.7322	0.141001	0.398454	0.923911	UBQLN2_19121-3
1154	0.207138	0.199675	0.7322	0.16589	0.319554	0.916485	NRL_22516-30
1155	0.207138	0.199675	0.7322	0.198126	0.233107	0.916485	FGFRL1_6104-1
1156	0.207044	0.199884	0.732372	0.238584	0.149154	0.916485	HTR6_13561-5
1157	0.206762	0.200512	0.733564	0.0622774	0.71031	0.949632	HYOU1_21497-32
1158	0.206667	0.200722	0.733962	0.162162	0.330701	0.916485	DNAJB14_8037-53
1159	0.206291	0.201562	0.736076	0.0292263	0.861722	0.97767	GFAP_20126-19
1160	0.206197	0.201772	0.736076	0.25514	0.122114	0.916485	CERT1_13950-9
1161	0.206065	0.202066	0.736076	0.286294	0.0814094	0.916485	PHF3_11544-39
1162	0.206008	0.202193	0.736076	0.0194069	0.907933	0.985434	YME1L1_11190-129
1163	0.205914	0.202404	0.736076	0.208542	0.208948	0.916485	VAV1_5275-28
1164	0.205914	0.202404	0.736076	-0.0177622	0.915706	0.98768	FIBCD1_9378-6
1165	0.205632	0.203038	0.736076	0.0979383	0.558565	0.929236	WFDC10B_10695-12
1166	0.205632	0.203038	0.736076	0.0921004	0.582353	0.929236	HBG2_19774-8
1167	0.205632	0.203038	0.736076	-0.0843157	0.614759	0.934603	FN1_20064-24
1168	0.205632	0.203038	0.736076	0.137493	0.410412	0.924918	PDIA4_20525-200
1169	0.205632	0.203038	0.736076	0.156351	0.348552	0.916485	ASCC2_24476-18
1170	0.205594	0.203122	0.736076	0.269408	0.101909	0.916485	FHL1_16814-13
1171	0.205443	0.203461	0.736238	0.247465	0.134152	0.916485	BGLAP_11067-13
1172	0.205443	0.203461	0.736238	0.0286169	0.864579	0.97767	RANGAP1_25036-10
1173	0.205349	0.203673	0.736238	0.108437	0.516961	0.929236	AKAP7_18399-1
1174	0.205349	0.203673	0.736238	0.08607	0.60739	0.93335	HAT1_19327-31
1175	0.205255	0.203884	0.736638	0.183543	0.270009	0.916485	COASY_21207-1
1176	0.205124	0.204181	0.737343	0.246478	0.135762	0.916485	NFATC4_11560-76
1177	0.204784	0.204946	0.738274	0.0785046	0.639432	0.936718	CCL23_2913-1
1178	0.204784	0.204946	0.738274	-0.0364016	0.828231	0.970068	ADAM9_3795-6
1179	0.20469	0.205159	0.738675	-0.0987886	0.555139	0.929236	SRA1_18220-141
1180	0.204314	0.206012	0.740867	0.244285	0.139389	0.916485	UNC13D_24942-22
1181	0.204219	0.206226	0.740867	0.11897	0.476829	0.926343	CCL8_13748-4
1182	0.204031	0.206654	0.740867	0.142536	0.393286	0.923605	BCL7A_21331-19
1183	0.204031	0.206654	0.740867	-0.037827	0.821612	0.969276	USP3_24278-4
1184	0.204031	0.206654	0.740867	-0.159641	0.338377	0.916485	C1QA|C1QB|C1QC_2753-2
1185	0.203937	0.206868	0.740867	0.0604135	0.718621	0.949632	P3H1_6273-58
1186	0.203843	0.207082	0.740867	0.20591	0.214881	0.916485	PTPN4_14254-27
1187	0.203843	0.207082	0.740867	0.119292	0.475627	0.926343	EIF2S2_24723-58
1188	0.203843	0.207082	0.740867	0.364126	0.0246134	0.916485	TP53_6123-69
1189	0.203749	0.207296	0.740867	-0.0575628	0.731394	0.951597	MAZ_13436-54
1190	0.203466	0.20794	0.741388	0.225756	0.172935	0.916485	SH3GL3_18318-98
1191	0.203382	0.208134	0.741388	0.202621	0.222458	0.916485	RIC3_11228-37
1192	0.203372	0.208155	0.741388	0.107999	0.518667	0.929236	TFB2M_21193-1
1193	0.203372	0.208155	0.741388	0.0825614	0.622165	0.935347	PDE11A_5252-33
1194	0.203278	0.20837	0.741551	0.254263	0.123447	0.916485	SHC1_16043-30
1195	0.203184	0.208586	0.741551	0.221589	0.181213	0.916485	BCL2L11_17451-13
1196	0.203184	0.208586	0.741551	-0.0566856	0.735339	0.952979	MMP16_9719-145
1197	0.203146	0.208672	0.741551	0.0751098	0.654027	0.938979	ANAPC7_11690-47
1198	0.202995	0.209017	0.741551	0.127406	0.445905	0.924918	SARS2_12348-46
1199	0.202995	0.209017	0.741551	0.184266	0.268094	0.916485	HCCS_24453-75
1200	0.202995	0.209017	0.741551	0.338579	0.0375922	0.916485	RIPK2_8970-9
1201	0.202901	0.209233	0.741593	0.137712	0.409658	0.924719	APOBEC3G_13930-3
1202	0.202901	0.209233	0.741593	0.0243408	0.884667	0.982264	SIGLEC14_8248-222
1203	0.202807	0.209449	0.741766	0.200757	0.226832	0.916485	WWP1_11307-33
1204	0.202713	0.209665	0.741766	0.140124	0.401424	0.923911	SYT4_17355-56
1205	0.202619	0.209881	0.741766	0.0206129	0.902238	0.985282	SUOX_18324-61
1206	0.202534	0.210076	0.741766	0.0862392	0.606681	0.93335	ITGA5|ITGB1_21909-2
1207	0.202525	0.210097	0.741766	0.00307001	0.985405	0.997752	ITGB7_11205-10
1208	0.202525	0.210097	0.741766	0.218738	0.187037	0.916485	TIAL1_19131-184
1209	0.202431	0.210314	0.74181	0.103284	0.537188	0.929236	NET1_14260-112
1210	0.202431	0.210314	0.74181	0.115783	0.488794	0.927533	TCEA3_23547-21
1211	0.202336	0.210531	0.742215	0.167535	0.314712	0.916485	MED1_3892-21
1212	0.202242	0.210747	0.742619	0.16589	0.319554	0.916485	PTP4A2_11699-16
1213	0.202148	0.210965	0.742665	0.0718164	0.668308	0.944298	DERL1_13393-46
1214	0.202148	0.210965	0.742665	0.114248	0.494614	0.928041	LPIN1_24469-10
1215	0.20196	0.211399	0.742849	0.166548	0.317611	0.916485	PDIA3_4719-58
1216	0.20196	0.211399	0.742849	0.106244	0.525522	0.929236	TNFSF14_5988-49
1217	0.201866	0.211617	0.742849	0.174771	0.293958	0.916485	RGS1_18945-11
1218	0.201771	0.211834	0.742849	0.121704	0.466684	0.924918	PDHX_18319-7
1219	0.201677	0.212052	0.743255	-0.0520806	0.756156	0.954675	SRP19_18257-64
1220	0.201583	0.21227	0.74366	0.216436	0.191837	0.916485	TMOD2_12853-112
1221	0.201395	0.212706	0.744472	0.164575	0.323461	0.916485	TACO1_9257-14
1222	0.201301	0.212925	0.74452	0.17532	0.292422	0.916485	TAF15_16865-62
1223	0.201301	0.212925	0.74452	-0.146155	0.381261	0.920881	EPS8L1_24899-13
1224	0.201207	0.213143	0.744666	0.288472	0.0790185	0.916485	PDE3A_5254-69
1225	0.201112	0.213362	0.744666	-0.00745575	0.964565	0.993385	THBS3_8982-65
1226	0.201018	0.213581	0.744666	0.131572	0.431046	0.924918	SYTL4_11563-51
1227	0.201018	0.213581	0.744666	0.0402391	0.810438	0.966886	LXN_20592-8
1228	0.201018	0.213581	0.744666	0.0639221	0.703003	0.949632	SDHAF1_20996-107
1229	0.200839	0.213997	0.744817	-0.029823	0.858928	0.976243	B3GAT3_6897-38
1230	0.20083	0.214019	0.744817	-0.0260951	0.876416	0.980058	HMGA1_16536-3
1231	0.200736	0.214238	0.744817	0.0820132	0.624487	0.935701	OTUD5_12480-9
1232	0.200736	0.214238	0.744817	-0.0110198	0.947646	0.99081	EMC2_20435-41
1233	0.200642	0.214458	0.745223	0.142646	0.392919	0.923605	FASN_8403-18
1234	0.200547	0.214678	0.745631	-0.0342087	0.838438	0.97145	TGFB1_21925-15
1235	0.200359	0.215117	0.745786	0.249329	0.131151	0.916485	RDH13_24409-2
1236	0.200265	0.215338	0.745786	0.122581	0.463454	0.924918	NHP2_20939-113
1237	0.200171	0.215558	0.745874	0.230361	0.164105	0.916485	MAT2B_18392-19
1238	0.200077	0.215778	0.745874	0.0244505	0.884151	0.982045	PABPC3_10447-18
1239	0.200077	0.215778	0.745874	0.189464	0.254589	0.916485	SHC1_5272-55
1240	0.199983	0.215999	0.745874	0.151966	0.362405	0.919452	TYMP_11361-73
1241	0.199888	0.21622	0.745874	-0.23443	0.156576	0.916485	GNPTG_10666-7
1242	0.199888	0.21622	0.745874	0.146264	0.3809	0.920881	PLA2G12A_21563-3
1243	0.19986	0.216286	0.745874	0.0738996	0.659261	0.939789	GAGE12F_20068-61
1244	0.199757	0.216529	0.746358	0.238255	0.149732	0.916485	HLA-E_25918-60
1245	0.199606	0.216883	0.74687	0.122143	0.465067	0.924918	ZCCHC17_21811-20
1246	0.199512	0.217104	0.74698	0.220383	0.183661	0.916485	NDUFB10_22508-2
1247	0.199418	0.217326	0.74698	0.208432	0.209193	0.916485	IMPDH2_5250-53
1248	0.199418	0.217326	0.74698	-0.123239	0.46104	0.924918	CTSD_5508-62
1249	0.199239	0.217747	0.747149	-0.0518613	0.757152	0.954675	NTMT1_12454-105
1250	0.199229	0.217769	0.747149	0.151755	0.36308	0.919452	DMRTB1_24688-9
1251	0.199135	0.217991	0.747149	0.148786	0.372652	0.91968	ADGRF1_11243-90
1252	0.199135	0.217991	0.747149	0.102188	0.54154	0.929236	ISCU_7201-5
1253	0.199135	0.217991	0.747149	0.0847543	0.612913	0.934487	CPD_7917-17
1254	0.198853	0.218658	0.748434	-0.0699563	0.676425	0.945381	PSENEN_23624-34
1255	0.198853	0.218658	0.748434	0.359521	0.0266291	0.916485	HPSE_5604-30
1256	0.198768	0.218859	0.748434	0.0425416	0.799806	0.961803	KIF22_12734-112
1257	0.198768	0.218859	0.748434	0.148567	0.373365	0.920815	TFIP11_9043-7
1258	0.198759	0.218881	0.748434	0.271587	0.0990631	0.916485	FGR_3810-50
1259	0.19857	0.219327	0.748744	-0.0566856	0.735339	0.952979	XCL2_15617-8
1260	0.198476	0.21955	0.748744	0.050107	0.765131	0.956315	CXCL8_3447-64
1261	0.198476	0.21955	0.748744	-0.015679	0.925563	0.987926	UBC_6172-7
1262	0.198288	0.219996	0.748744	0.156242	0.348895	0.916485	PSMC3_23665-35
1263	0.198288	0.219996	0.748744	-0.108437	0.516961	0.929236	CDCP1_6565-68
1264	0.198194	0.22022	0.748744	0.151637	0.363457	0.919452	MSRB2_16877-19
1265	0.198194	0.22022	0.748744	-0.205472	0.21588	0.916485	PLAT_2212-69
1266	0.198005	0.220667	0.749184	0.230032	0.164725	0.916485	PNPT1_21378-7
1267	0.197723	0.22134	0.749184	0.240229	0.146287	0.916485	MAPK9_15604-18
1268	0.197629	0.221564	0.749184	-0.0741189	0.658311	0.93954	TCF4_19144-9
1269	0.197629	0.221564	0.749184	0.224769	0.174871	0.916485	OAZ1_9893-27
1270	0.197544	0.221767	0.749184	0.225865	0.172721	0.916485	USP11_21762-32
1271	0.197535	0.221789	0.749184	0.110301	0.509739	0.929236	TFB1M_21344-31
1272	0.197535	0.221789	0.749184	0.246259	0.136121	0.916485	AIMP1_2714-78
1273	0.197535	0.221789	0.749184	0.0321255	0.848158	0.973742	HSPA8_5903-91
1274	0.19744	0.222014	0.749184	0.138151	0.408154	0.924467	FADD_16593-3
1275	0.19744	0.222014	0.749184	0.172478	0.300437	0.916485	MYL6B_20078-6
1276	0.197346	0.222239	0.749184	0.227906	0.16877	0.916485	FANCL_10063-10
1277	0.197252	0.222464	0.749184	0.236939	0.152061	0.916485	KLRG2_10762-2
1278	0.197252	0.222464	0.749184	0.00816888	0.961178	0.993385	THRA_12527-50
1279	0.197252	0.222464	0.749184	0.0437477	0.794251	0.960803	HSD17B8_19491-11
1280	0.19697	0.22314	0.749184	0.277507	0.0916346	0.916485	MED10_23264-42
1281	0.196875	0.223366	0.749184	0.256346	0.120298	0.916485	NMI_17512-2
1282	0.196781	0.223592	0.749184	-0.00285073	0.986448	0.997752	NT5C2_11288-26
1283	0.196781	0.223592	0.749184	-0.237487	0.151088	0.916485	FABP3_4696-2
1284	0.196687	0.223818	0.749184	0.103613	0.535886	0.929236	MMADHC_21814-13
1285	0.196687	0.223818	0.749184	-0.0633738	0.705436	0.949632	CTNNA2_9872-23
1286	0.196593	0.224044	0.749184	0.0934161	0.576953	0.929236	BAP18_21153-5
1287	0.196593	0.224044	0.749184	0.234417	0.1566	0.916485	COMMD7_2823-7
1288	0.196593	0.224044	0.749184	0.171921	0.302026	0.916485	DNAJC19_4545-53
1289	0.196376	0.224566	0.749389	0.283804	0.0842133	0.916485	GPC4_18892-48
1290	0.196311	0.224724	0.749389	-0.0767503	0.646958	0.937991	GUSB_15562-24
1291	0.196216	0.224951	0.749528	0.173785	0.296735	0.916485	UBQLN4_12720-71
1292	0.196122	0.225178	0.749528	-0.100762	0.547223	0.929236	RERG_17822-57
1293	0.196028	0.225405	0.749559	0.130051	0.436438	0.924918	BRD4_10043-31
1294	0.19599	0.225496	0.749559	-0.167544	0.314685	0.916485	GDF10_6517-14
1295	0.19584	0.22586	0.750081	0.201744	0.224509	0.916485	SERPINB1_10737-96
1296	0.195746	0.226087	0.750152	-0.109205	0.513981	0.929236	CCDC80_3234-23
1297	0.195746	0.226087	0.750152	0.190999	0.250689	0.916485	ATP4B_9994-217
1298	0.195651	0.226315	0.750186	0.188258	0.257682	0.916485	NCKIPSD_23677-30
1299	0.195614	0.226407	0.750186	-0.18602	0.263484	0.916485	CHST3_7189-55
1300	0.195557	0.226543	0.750295	0.156022	0.34958	0.916485	TNFRSF13C_5383-14
1301	0.195369	0.227	0.751123	0.149115	0.371584	0.91968	NDUFAF2_21120-3
1302	0.195181	0.227457	0.751159	0.186284	0.262795	0.916485	NBR1_7696-3
1303	0.195087	0.227685	0.751159	0.143742	0.389254	0.923605	NAA10_17854-33
1304	0.195002	0.227892	0.751159	0.00065786	0.996872	0.99937	MSRB1_20971-1
1305	0.194907	0.228121	0.751159	-0.254949	0.122404	0.916485	SLC25A18_5280-68
1306	0.194898	0.228143	0.751159	-0.24911	0.131501	0.916485	PSMA7_12460-18
1307	0.194898	0.228143	0.751159	0.205581	0.21563	0.916485	RAB3D_19379-154
1308	0.194898	0.228143	0.751159	0.127296	0.4463	0.924918	IRF6_9999-1
1309	0.194804	0.228372	0.751562	0.228606	0.16743	0.916485	PRKCI_3379-29
1310	0.19471	0.228602	0.751977	0.0225865	0.892929	0.983832	NONO_24910-18
1311	0.194522	0.229061	0.752881	0.0677596	0.686058	0.948072	DCK_9836-20
1312	0.194484	0.229154	0.752881	0.162601	0.329378	0.916485	S100A9_7812-11
1313	0.194427	0.229291	0.752881	0.241325	0.144399	0.916485	STX8_10903-50
1314	0.194427	0.229291	0.752881	0.0572338	0.732872	0.952158	KCNA10_13042-7
1315	0.194239	0.229751	0.753185	0.278494	0.0904394	0.916485	HSPA6_13672-3
1316	0.194239	0.229751	0.753185	0.0692946	0.679322	0.946133	HMGA2_19516-10
1317	0.194145	0.229981	0.753185	0.100433	0.548539	0.929236	HABP4_10815-2
1318	0.194145	0.229981	0.753185	-0.0885918	0.596864	0.93335	FAM163B_10880-38
1319	0.194145	0.229981	0.753185	0.131579	0.431021	0.924918	EVPL_14019-73
1320	0.194051	0.230212	0.753185	0.0942933	0.573365	0.929236	EIF4A2_18824-7
1321	0.193825	0.230766	0.753417	-0.0630484	0.706881	0.949632	GPR26_13540-1
1322	0.193768	0.230904	0.753417	-0.0307001	0.854822	0.975361	CMPK1_18243-9
1323	0.193768	0.230904	0.753417	0.0854122	0.610149	0.934487	EOLA1_24905-22
1324	0.193768	0.230904	0.753417	-0.162445	0.329847	0.916485	ULBP1_3081-70
1325	0.19358	0.231366	0.753989	0.0206129	0.902238	0.985282	NEUROG3_25938-13
1326	0.193486	0.231598	0.753989	0.182337	0.273223	0.916485	TANK_14013-11
1327	0.193486	0.231598	0.753989	0.223234	0.177913	0.916485	DLAT_20185-44
1328	0.193486	0.231598	0.753989	0.207664	0.210913	0.916485	PROC_3758-68
1329	0.193486	0.231598	0.753989	0.191328	0.249859	0.916485	CSNK2A1_5224-20
1330	0.193372	0.231878	0.754147	-0.117538	0.482187	0.926766	HERC1_12705-9
1331	0.193298	0.232061	0.754147	-0.0567952	0.734845	0.952849	VRK1_12553-5
1332	0.193203	0.232293	0.754563	0.00877147	0.958317	0.993385	ELP1_25102-23
1333	0.193109	0.232525	0.75498	0.0419934	0.802334	0.962774	CLPSL2_7767-1
1334	0.193015	0.232757	0.755397	0.249439	0.130976	0.916485	CERT1_13535-2
1335	0.192921	0.23299	0.755477	0.00252193	0.988011	0.997752	STK17B_8359-149
1336	0.19245	0.234154	0.7579	0.0792721	0.63615	0.936718	STX17_21649-12
1337	0.192356	0.234387	0.75798	0.277946	0.0911019	0.916485	KPNA5_21235-11
1338	0.192356	0.234387	0.75798	0.199222	0.230478	0.916485	WNK3_5493-17
1339	0.192074	0.235088	0.758222	0.183324	0.270591	0.916485	IL3_4717-55
1340	0.191979	0.235322	0.758222	-0.389782	0.0155608	0.916485	NCL_13655-34
1341	0.191903	0.235511	0.758222	0.180144	0.279132	0.916485	UPRT_21354-92
1342	0.191885	0.235556	0.758222	0.0555892	0.740279	0.953433	RGS16_21255-2
1343	0.191885	0.235556	0.758222	0.215997	0.19276	0.916485	PAPOLG_8343-224
1344	0.191791	0.23579	0.758222	0.231019	0.162871	0.916485	SHARPIN_24472-28
1345	0.191791	0.23579	0.758222	0.112171	0.502544	0.929236	PTGS2_3761-4
1346	0.191697	0.236025	0.758222	0.161943	0.331365	0.916485	NSF_13992-12
1347	0.191603	0.236259	0.758222	0.0299326	0.858414	0.976243	MMP8_9172-69
1348	0.191509	0.236494	0.758222	0.204704	0.217638	0.916485	GMPPA_24271-9
1349	0.191415	0.236729	0.758222	0.221151	0.182101	0.916485	TLN2_14082-56
1350	0.191338	0.236919	0.758222	0.0882629	0.598233	0.93335	RPL38_22553-4
1351	0.19132	0.236964	0.758222	0.0623871	0.709822	0.949632	ELANE_13671-40
1352	0.191132	0.237435	0.758727	-0.0475852	0.776643	0.957864	VAT1_18175-65
1353	0.191132	0.237435	0.758727	0.174662	0.294266	0.916485	EIF4G1_25287-7
1354	0.19085	0.238142	0.760146	0.139466	0.403661	0.924467	STAB2_3399-31
1355	0.190829	0.238192	0.760146	-0.0281266	0.866878	0.977792	C16orf72_23379-60
1356	0.190661	0.238614	0.760157	0.247355	0.13433	0.916485	INPP4B_24427-33
1357	0.190661	0.238614	0.760157	0.236939	0.152061	0.916485	PIH1D1_24670-1
1358	0.190435	0.239182	0.761259	-0.0205033	0.902755	0.985434	NELFE_21819-9
1359	0.190379	0.239323	0.761259	0.268407	0.103238	0.916485	SP6_23537-4
1360	0.190247	0.239656	0.761259	0.166886	0.316616	0.916485	ADAM19_8948-13
1361	0.190191	0.239797	0.761259	0.0283976	0.865607	0.97767	ZNF580_24430-11
1362	0.190096	0.240034	0.76158	0.163917	0.325426	0.916485	TP53I3_17748-21
1363	0.189908	0.240509	0.761882	0.183653	0.269718	0.916485	PLBD2_6536-54
1364	0.189814	0.240746	0.761882	0.202731	0.222202	0.916485	PPP1R9B_21991-79
1365	0.189814	0.240746	0.761882	0.056247	0.737313	0.953433	MICALL1_24973-11
1366	0.189729	0.240962	0.761882	0.200351	0.227792	0.916485	DHX9_10527-22
1367	0.18972	0.240984	0.761882	0.0629353	0.707384	0.949632	MYCT1_13541-1
1368	0.18972	0.240984	0.761882	-0.024889	0.882087	0.980801	IL6R_8092-29
1369	0.189626	0.241222	0.761882	0.159641	0.338377	0.916485	PLXNB2_10855-55
1370	0.189626	0.241222	0.761882	-0.0433139	0.796248	0.960803	PCDHB1_9941-70
1371	0.189587	0.241319	0.761882	-0.0190779	0.909487	0.985451	MGAT4C_7208-60
1372	0.189531	0.24146	0.761882	0.302945	0.0644859	0.916485	RNF25_23637-55
1373	0.189531	0.24146	0.761882	0.115674	0.489209	0.927533	RPS27A_2846-24
1374	0.189437	0.241698	0.761973	0.136177	0.414948	0.924918	LGMN_3622-33
1375	0.189343	0.241937	0.762009	0.0494519	0.768117	0.956414	CYTH2_12533-135
1376	0.189343	0.241937	0.762009	0.225865	0.172721	0.916485	RAB33A_23255-7
1377	0.18922	0.242249	0.762009	0.227729	0.16911	0.916485	FAM3D_7919-278
1378	0.189164	0.242391	0.762009	0.321564	0.0489903	0.916485	FAXDC2_9074-6
1379	0.189061	0.242653	0.762009	0.0671017	0.688953	0.948635	ST6GAL2_21737-20
1380	0.189061	0.242653	0.762009	0.0823421	0.623093	0.935347	VAV3_9830-109
1381	0.188872	0.243131	0.762261	0.205033	0.216884	0.916485	SMAD2_11353-143
1382	0.188778	0.24337	0.762261	0.147032	0.378378	0.920881	MAFG_19281-86
1383	0.188778	0.24337	0.762261	0.0921004	0.582353	0.929236	SLBP_24648-8
1384	0.188778	0.24337	0.762261	0.15054	0.366978	0.91968	PDIA6_5650-9
1385	0.188684	0.24361	0.762261	0.191985	0.248203	0.916485	CTDSPL_20929-4
1386	0.188684	0.24361	0.762261	0.246698	0.135403	0.916485	TMEM59L_9959-60
1387	0.18859	0.243849	0.762261	0.448989	0.00469017	0.672098	ITPK1_21130-82
1388	0.18859	0.243849	0.762261	0.160408	0.33603	0.916485	CDH15_5410-53
1389	0.188505	0.244067	0.762261	-0.00712721	0.966126	0.994007	CERS5_13494-6
1390	0.188402	0.244329	0.762261	0.0698428	0.676922	0.945688	LIN7B_22990-20
1391	0.188402	0.244329	0.762261	0.160627	0.335361	0.916485	TPT1_3872-2
1392	0.188307	0.244569	0.762261	-0.0949511	0.570681	0.929236	TMED10_6506-54
1393	0.188175	0.244907	0.762261	0.097259	0.56131	0.929236	CRTC3_25901-3
1394	0.188119	0.24505	0.762261	0.0366209	0.827212	0.970068	BIK_23153-14
1395	0.188025	0.245291	0.762261	0.0528481	0.752674	0.954675	PSMG3_12729-12
1396	0.188025	0.245291	0.762261	0.0240119	0.886215	0.98251	DEFA1_19579-5
1397	0.187931	0.245531	0.762261	0.106793	0.523375	0.929236	KIFBP_12956-40
1398	0.187931	0.245531	0.762261	0.22455	0.175303	0.916485	PPP4C_22534-14
1399	0.187931	0.245531	0.762261	0.146812	0.379098	0.920881	CAMK2B_3351-1
1400	0.187837	0.245772	0.762261	-0.0950608	0.570234	0.929236	HBEGF_14094-29
1401	0.187837	0.245772	0.762261	0.0837675	0.617069	0.934988	STAT5B_16551-14
1402	0.187837	0.245772	0.762261	0.110959	0.507202	0.929236	CCDC90B_7792-58
1403	0.18746	0.246738	0.762752	0.227181	0.170167	0.916485	ACADSB_17403-14
1404	0.18746	0.246738	0.762752	0.210406	0.204816	0.916485	MICU2_6226-69
1405	0.187366	0.246979	0.762752	-0.0213805	0.898616	0.984431	FXYD2_25209-15
1406	0.187366	0.246979	0.762752	0.314347	0.0545962	0.916485	BNIP3L_7835-2
1407	0.187083	0.247705	0.764345	-0.16304	0.328057	0.916485	RETN_3046-31
1408	0.186895	0.24819	0.765048	0.055041	0.742753	0.953433	MDM1_7898-29
1409	0.18681	0.24841	0.765048	0.0802589	0.631941	0.936718	FOXO4_22147-19
1410	0.186801	0.248433	0.765048	0.1569	0.346844	0.916485	ARL6_18415-16
1411	0.186763	0.248532	0.765048	0.0940243	0.574464	0.929236	IL6_2573-20
1412	0.186707	0.248676	0.765048	0.106634	0.523996	0.929236	ID2_15403-53
1413	0.186707	0.248676	0.765048	0.240777	0.145341	0.916485	CYLD_21765-10
1414	0.186519	0.249162	0.765591	0.207445	0.211406	0.916485	GCK_12960-9
1415	0.186519	0.249162	0.765591	0.140672	0.399566	0.923911	COL23A1_4543-65
1416	0.18633	0.249649	0.76575	-0.0561374	0.737807	0.953433	ELMO2_25061-8
1417	0.18633	0.249649	0.76575	0.178719	0.283017	0.916485	DNAJC10_8297-8
1418	0.185954	0.250624	0.76575	0.263363	0.110133	0.916485	SCARA3_11292-13
1419	0.185954	0.250624	0.76575	-0.0214901	0.898099	0.984431	RFX5_24958-3
1420	0.185859	0.250868	0.76575	-0.0973633	0.560888	0.929236	TCEAL4_23250-3
1421	0.185765	0.251113	0.76575	0.165671	0.320203	0.916485	PTRH2_16887-29
1422	0.185765	0.251113	0.76575	0.0206129	0.902238	0.985282	MTHFSD_19129-15
1423	0.185765	0.251113	0.76575	0.0630449	0.706897	0.949632	THBS2_3339-33
1424	0.185671	0.251357	0.76575	0.209199	0.207483	0.916485	CHMP4A_21341-19
1425	0.185671	0.251357	0.76575	0.202073	0.223738	0.916485	EIF2A_25105-87
1426	0.185577	0.251602	0.76575	-0.00635931	0.969774	0.995085	SNRPA_12678-66
1427	0.185539	0.251702	0.76575	0.075325	0.653098	0.938979	IL4_13663-2
1428	0.185539	0.251702	0.76575	0.102517	0.540233	0.929236	CENPW_8864-59
1429	0.185295	0.252337	0.76575	0.0897979	0.591858	0.931527	AMMECR1L_18402-1
1430	0.185295	0.252337	0.76575	0.0401295	0.810945	0.966886	HOXD4_22476-115
1431	0.185295	0.252337	0.76575	0.158106	0.343103	0.916485	IER3_9786-310
1432	0.1852	0.252583	0.76575	0.260622	0.114023	0.916485	CLINT1_11659-31
1433	0.1852	0.252583	0.76575	0.154487	0.3544	0.917278	MAP4K5_21989-12
1434	0.1852	0.252583	0.76575	-0.0640317	0.702517	0.949632	HSPA1A_4124-24
1435	0.185021	0.253051	0.765891	-0.235404	0.154812	0.916485	SCUBE3_16773-29
1436	0.185012	0.253074	0.765891	0.208871	0.208215	0.916485	APPL1_12825-18
1437	0.185012	0.253074	0.765891	0.300094	0.0671671	0.916485	NUCB2_21999-61
1438	0.184927	0.253297	0.765891	0.189793	0.25375	0.916485	COMMD9_17683-2
1439	0.184918	0.25332	0.765891	-0.035965	0.830261	0.970068	LRRC25_9987-30
1440	0.18473	0.253812	0.765891	-0.315663	0.0535376	0.916485	SIGLEC9_3007-7
1441	0.184635	0.254058	0.765891	0.321803	0.0488129	0.916485	SPATA9_7809-22
1442	0.184541	0.254305	0.765891	0.117428	0.482599	0.926766	HMG20A_12712-9
1443	0.184541	0.254305	0.765891	-0.0681982	0.684131	0.947208	PSMB3_18339-207
1444	0.184447	0.254551	0.765891	0.184639	0.267108	0.916485	RNF122_11160-56
1445	0.184259	0.255045	0.765891	0.144181	0.387793	0.922912	DEF6_14090-23
1446	0.184259	0.255045	0.765891	-0.0840964	0.615683	0.934872	TADA2A_22795-17
1447	0.184259	0.255045	0.765891	0.137164	0.411543	0.924918	CGREF1_6257-56
1448	0.184165	0.255292	0.765891	0.181569	0.275282	0.916485	ARHGAP5_14748-31
1449	0.184071	0.25554	0.765891	-0.100214	0.549417	0.929236	WDR18_25307-8
1450	0.183976	0.255787	0.765891	0.145606	0.383069	0.921925	NAALADL1_17505-125
1451	0.183882	0.256035	0.765891	0.0732417	0.662113	0.940969	CGB2_6213-10
1452	0.183882	0.256035	0.765891	0.23365	0.158	0.916485	GRPEL1_7113-1
1453	0.183805	0.256237	0.765891	0.153235	0.358363	0.917527	VCX3A_23382-30
1454	0.183788	0.256282	0.765891	0.21819	0.188172	0.916485	N6AMT1_11096-57
1455	0.183703	0.256508	0.765891	0.00701717	0.966648	0.994122	RELB_11464-9
1456	0.183694	0.25653	0.765891	0.175649	0.291504	0.916485	DNAJB2_11438-6
1457	0.1836	0.256779	0.765891	-0.0365112	0.827722	0.970068	RNASE13_6424-2
1458	0.183411	0.257275	0.765891	0.0274123	0.87023	0.979302	PLBD1_6315-58
1459	0.183411	0.257275	0.765891	0.178061	0.284822	0.916485	SDF2L1_6990-44
1460	0.183317	0.257524	0.765891	0.290116	0.0772489	0.916485	IL17RE_20535-68
1461	0.183317	0.257524	0.765891	0.174771	0.293958	0.916485	LEMD1_8040-9
1462	0.183279	0.257625	0.765891	0.297314	0.0698653	0.916485	MDM2_13228-75
1463	0.183232	0.25775	0.765891	0.186174	0.263082	0.916485	SAMD12_22771-6
1464	0.183223	0.257772	0.765891	0.159092	0.34006	0.916485	CSNK1G2_12653-13
1465	0.183223	0.257772	0.765891	-0.112933	0.49963	0.92848	BPIFA1_6473-55
1466	0.183185	0.257874	0.765891	0.136404	0.414164	0.924918	UNC93B1_13487-24
1467	0.182941	0.25852	0.765891	0.234527	0.1564	0.916485	HSD17B10_4217-49
1468	0.182847	0.258769	0.765891	0.0517517	0.75765	0.954675	LGALS7_9196-8
1469	0.182752	0.259019	0.765891	0.0663342	0.692335	0.948635	MEOX2_18259-15
1470	0.182752	0.259019	0.765891	0.231676	0.161643	0.916485	FAM160B1_25081-6
1471	0.182658	0.259268	0.765891	0.174991	0.293343	0.916485	RNF8_14663-44
1472	0.182658	0.259268	0.765891	0.182337	0.273223	0.916485	UBE2L3|UBB_21931-16
1473	0.182658	0.259268	0.765891	0.144729	0.385972	0.922912	TYK2_5260-80
1474	0.182564	0.259518	0.765891	0.135848	0.416086	0.924918	CSDE1_12735-39
1475	0.18247	0.259768	0.765891	0.146703	0.379458	0.920881	PSMB5_12580-7
1476	0.182431	0.25987	0.765891	0.0104161	0.95051	0.99081	MAPRE3_22992-6
1477	0.182282	0.260269	0.765891	0.0504359	0.763633	0.956315	DDX39B_9742-59
1478	0.182187	0.260519	0.765891	0.0914425	0.585062	0.929791	DKK2_15678-71
1479	0.182008	0.260998	0.765891	0.0820177	0.624468	0.935701	MINAR1_9075-121
1480	0.181999	0.261021	0.765891	0.155255	0.351985	0.916485	FOXP4_24259-24
1481	0.181811	0.261523	0.765891	0.0954993	0.568448	0.929236	LRSAM1_24411-144
1482	0.181717	0.261774	0.765891	0.158325	0.342425	0.916485	KIAA0040_14603-51
1483	0.181717	0.261774	0.765891	-0.00131572	0.993745	0.998964	ZWINT_18286-3
1484	0.181623	0.262025	0.765891	-0.0268626	0.872811	0.979773	UXS1_8258-22
1485	0.181528	0.262277	0.765891	-0.0253276	0.880024	0.98013	CRIPT_19294-26
1486	0.181498	0.262357	0.765891	0.0931968	0.577851	0.929236	CD247_15567-2
1487	0.18149	0.26238	0.765891	0.165452	0.320853	0.916485	SRRT_24970-117
1488	0.181434	0.262529	0.765891	0.0908943	0.587324	0.930836	NDUFA5_19200-16
1489	0.18134	0.262781	0.765891	0.0614036	0.714202	0.949632	UMODL1_9114-84
1490	0.181246	0.263033	0.765891	0.120937	0.46952	0.924918	WWOX_17724-3
1491	0.181246	0.263033	0.765891	0.174662	0.294266	0.916485	CAMLG_21140-19
1492	0.181246	0.263033	0.765891	0.21534	0.194152	0.916485	SPAG7_21289-36
1493	0.181246	0.263033	0.765891	0.100872	0.546785	0.929236	IRF5_25460-36
1494	0.181246	0.263033	0.765891	0.21819	0.188172	0.916485	FAF2_9738-7
1495	0.181152	0.263285	0.765891	0.0257662	0.877962	0.980058	C2orf68_23276-14
1496	0.181113	0.263389	0.765891	-0.0580045	0.72941	0.950996	VAMP2_22963-3
1497	0.181058	0.263538	0.765891	0.254811	0.122613	0.916485	RAD51C_22544-10
1498	0.181058	0.263538	0.765891	0.0192972	0.908451	0.985451	RMDN1_7096-30
1499	0.180869	0.264043	0.765891	-0.0862893	0.606472	0.93335	HTATIP2_10630-5
1500	0.180869	0.264043	0.765891	0.180473	0.278241	0.916485	DLX3_11422-2
1501	0.180869	0.264043	0.765891	0.0770793	0.645544	0.937991	G3BP1_19266-35
1502	0.180869	0.264043	0.765891	0.0225865	0.892929	0.983832	CSTL1_6368-9
1503	0.180831	0.264146	0.765891	0.160801	0.334833	0.916485	NFATC1_14286-2
1504	0.180775	0.264296	0.765891	-0.251851	0.12717	0.916485	UNC5C_5139-32
1505	0.180775	0.264296	0.765891	0.181898	0.274399	0.916485	COL9A1_6631-17
1506	0.180681	0.264549	0.765891	0.15116	0.364986	0.91968	BRD2_15372-43
1507	0.180681	0.264549	0.765891	-0.0357437	0.831291	0.970068	PHYHIP_24434-16
1508	0.180642	0.264653	0.765891	0.269957	0.101187	0.916485	MUC1_10623-19
1509	0.180587	0.264802	0.765891	0.186503	0.262224	0.916485	NUBP2_21863-11
1510	0.180587	0.264802	0.765891	0.160737	0.335027	0.916485	IL20_4138-25
1511	0.180399	0.265309	0.766015	0.185845	0.263941	0.916485	STUB1_11350-30
1512	0.180399	0.265309	0.766015	0.0849736	0.611991	0.934487	PSMA6_3860-7
1513	0.18021	0.265816	0.766388	0.0978019	0.559116	0.929236	BOLA1_15370-5
1514	0.180133	0.266025	0.766388	0.179267	0.281519	0.916485	PHGDH_15548-35
1515	0.180116	0.26607	0.766388	-0.194178	0.242738	0.916485	MVK_11391-69
1516	0.180116	0.26607	0.766388	-0.0947318	0.571575	0.929236	ADAMTSL2_6379-62
1517	0.180022	0.266325	0.766587	0.0706103	0.673567	0.945313	ARHGAP30_12807-89
1518	0.179936	0.266556	0.766587	-0.00899075	0.957276	0.993385	SERAC1_8985-13
1519	0.179834	0.266833	0.766587	-0.00383752	0.981757	0.997251	JAK2_11816-84
1520	0.179834	0.266833	0.766587	0.152467	0.360804	0.918607	UBE2A_17743-14
1521	0.179739	0.267088	0.766587	0.174662	0.294266	0.916485	NUB1_21996-28
1522	0.179739	0.267088	0.766587	0.0709431	0.672114	0.94511	PSMC3IP_23309-11
1523	0.179645	0.267343	0.766792	0.0106354	0.94947	0.99081	UTP6_24279-30
1524	0.179551	0.267598	0.766792	0.165342	0.321178	0.916485	HEY1_24640-63
1525	0.179465	0.26783	0.766792	0.107012	0.522517	0.929236	MUC1_10976-44
1526	0.179457	0.267853	0.766792	0.158544	0.341748	0.916485	DNAJB8_20942-4
1527	0.179457	0.267853	0.766792	0.128831	0.440791	0.924918	MRPL52_7123-25
1528	0.179363	0.268108	0.766792	0.297353	0.0698273	0.916485	FLJ44635_22813-5
1529	0.179175	0.268619	0.767175	-0.0353052	0.833331	0.970507	BIRC2_21464-2
1530	0.179175	0.268619	0.767175	-0.0758732	0.650734	0.938486	CD27_5412-53
1531	0.17908	0.268875	0.767175	0.194727	0.241385	0.916485	CSNK1G1_20130-144
1532	0.178986	0.269131	0.767604	0.166219	0.318582	0.916485	CXorf38_24707-6
1533	0.178892	0.269387	0.768031	0.106464	0.524662	0.929236	SCARB1_20534-6
1534	0.178759	0.269749	0.768031	-0.00592074	0.971857	0.995155	NFIA_25482-5
1535	0.178704	0.2699	0.768031	0.132449	0.427953	0.924918	OXSM_18271-43
1536	0.178618	0.270134	0.768031	-0.0182008	0.913632	0.986468	PARP1_10534-40
1537	0.17861	0.270157	0.768031	0.0663342	0.692335	0.948635	CSMD1_9598-23
1538	0.178421	0.27067	0.768031	-0.0546024	0.744734	0.953433	CUTC_15315-64
1539	0.178383	0.270776	0.768031	-0.0349762	0.834863	0.970709	BCL2L14_25238-6
1540	0.178327	0.270927	0.768031	-0.0969247	0.562663	0.929236	UBE2R2_19824-3
1541	0.178233	0.271185	0.768031	0.300532	0.066749	0.916485	EEF1A1_25256-23
1542	0.178045	0.271699	0.768031	0.198674	0.23179	0.916485	RXRA_20245-13
1543	0.178045	0.271699	0.768031	0.0357437	0.831291	0.970068	CES3_25292-6
1544	0.178006	0.271805	0.768031	0.203498	0.22042	0.916485	WBP2_17698-15
1545	0.177951	0.271957	0.768031	0.0367305	0.826703	0.970068	IDE_3197-70
1546	0.177856	0.272215	0.768031	0.256236	0.120462	0.916485	NUDT16L1_12497-29
1547	0.177856	0.272215	0.768031	0.0621712	0.710782	0.949632	TBP_2875-15
1548	0.177762	0.272473	0.768031	-0.114248	0.494614	0.928041	RHPN2_11439-88
1549	0.177762	0.272473	0.768031	0.225317	0.173794	0.916485	ACYP2_12812-25
1550	0.177762	0.272473	0.768031	0.113152	0.498792	0.928041	CYP2C19_25464-1
1551	0.177386	0.273507	0.768031	0.0833289	0.61892	0.935347	SATB1_13511-29
1552	0.177386	0.273507	0.768031	0.122691	0.463051	0.924918	DHRS9_17467-1
1553	0.177291	0.273766	0.768031	0.0493395	0.768629	0.956414	FAM171A2_13479-8
1554	0.177197	0.274025	0.768031	0.197797	0.2339	0.916485	SARS1_18178-13
1555	0.177103	0.274284	0.768031	0.00789432	0.962482	0.993385	DPY30_13943-38
1556	0.177103	0.274284	0.768031	-0.0428705	0.79829	0.960934	OLAH_23407-9
1557	0.177103	0.274284	0.768031	-0.0385945	0.818053	0.969276	NSUN6_25433-25
1558	0.177064	0.274391	0.768031	0.0789432	0.637556	0.936718	RFC4_23422-47
1559	0.176915	0.274803	0.768031	-0.00811361	0.961441	0.993385	APOE_2418-55
1560	0.176821	0.275062	0.768031	-0.106573	0.524233	0.929236	AQP4_11363-58
1561	0.176821	0.275062	0.768031	0.186174	0.263082	0.916485	UBL4A_11490-42
1562	0.176821	0.275062	0.768031	0.125322	0.453438	0.924918	CDK1|CCNB1_3422-4
1563	0.176632	0.275582	0.768031	-0.122472	0.463857	0.924918	UPP1_19448-104
1564	0.176632	0.275582	0.768031	0.0551506	0.742258	0.953433	TM2D1_20229-67
1565	0.176632	0.275582	0.768031	-0.127406	0.445905	0.924918	ADA2_6077-63
1566	0.176632	0.275582	0.768031	0.200538	0.227351	0.916485	CD8B_9310-2
1567	0.176538	0.275842	0.768031	0.309085	0.0589984	0.916485	PIR_13634-209
1568	0.176538	0.275842	0.768031	0.237816	0.150506	0.916485	NCALD_17816-58
1569	0.176508	0.275926	0.768031	0.138064	0.408452	0.924467	SENP1_21715-40
1570	0.176444	0.276102	0.768031	0.0835482	0.617994	0.935338	MAGEA6_18205-123
1571	0.176444	0.276102	0.768031	0.0348666	0.835373	0.970709	NDNF_6604-59
1572	0.17635	0.276363	0.768031	0.226304	0.171867	0.916485	MTHFS_14107-1
1573	0.17635	0.276363	0.768031	0.450415	0.00454465	0.672098	SYCE1L_24412-1
1574	0.17635	0.276363	0.768031	-0.147251	0.37766	0.920881	CCN5_6392-7
1575	0.176264	0.2766	0.768031	0.177732	0.285727	0.916485	PRPSAP1_9478-69
1576	0.176256	0.276623	0.768031	0.15668	0.347527	0.916485	LILRB3_11334-7
1577	0.176162	0.276884	0.768031	0.167763	0.314043	0.916485	RLN3_6027-31
1578	0.176067	0.277145	0.768462	-0.229484	0.165761	0.916485	HIPK3_19329-31
1579	0.175973	0.277406	0.768893	0.0578917	0.729916	0.950996	ATG4B_13629-25
1580	0.175879	0.277667	0.769324	0.0967054	0.563551	0.929236	TSR2_20388-8
1581	0.175558	0.27856	0.770249	0.0148019	0.929717	0.987926	SIL1_21338-44
1582	0.175503	0.278714	0.770249	-0.070391	0.674525	0.945313	HSPA1A_10721-76
1583	0.175503	0.278714	0.770249	0.222137	0.180108	0.916485	FLNA_11245-43
1584	0.175314	0.279238	0.770249	0.130366	0.435319	0.924918	PFKM_17384-110
1585	0.17522	0.279501	0.770249	0.0869472	0.60372	0.93335	MRPL10_22554-101
1586	0.17522	0.279501	0.770249	0.138151	0.408154	0.924467	LYN_3453-87
1587	0.175126	0.279763	0.770249	0.032893	0.844575	0.97308	CROT_13929-27
1588	0.175126	0.279763	0.770249	0.131133	0.432597	0.924918	ARHGEF1_13976-9
1589	0.174938	0.280289	0.770249	0.0843157	0.614759	0.934603	SERF2_18274-2
1590	0.174843	0.280552	0.770249	0.110301	0.509739	0.929236	FCRL3_4440-15
1591	0.174749	0.280815	0.770249	-0.121156	0.468708	0.924918	BTN2A2_22586-24
1592	0.17471	0.280924	0.770249	0.148019	0.375151	0.920881	AGR2_4959-2
1593	0.174655	0.281078	0.770249	0.0877147	0.600516	0.93335	EPB41_4706-17
1594	0.174561	0.281342	0.770249	0.0965958	0.563996	0.929236	EIF4E2_9745-20
1595	0.17453	0.281428	0.770249	0.0767503	0.646958	0.937991	PROK1_14703-6
1596	0.174467	0.281605	0.770249	0.0369518	0.825675	0.970068	GTPBP10_24712-6
1597	0.174467	0.281605	0.770249	0.144839	0.385608	0.922912	CDC37_3879-50
1598	0.174467	0.281605	0.770249	0.0941836	0.573813	0.929236	BTN2A1_8869-5
1599	0.174381	0.281846	0.770249	-0.0639804	0.702745	0.949632	GRP_8400-74
1600	0.174373	0.281869	0.770249	0.127625	0.445116	0.924918	RPS6KB2_25112-6
1601	0.174279	0.282133	0.770249	0.0843157	0.614759	0.934603	PPTC7_22537-5
1602	0.174279	0.282133	0.770249	0.234856	0.155803	0.916485	KDM4C_25298-53
1603	0.174184	0.282397	0.770249	0.197577	0.234429	0.916485	FLII_12677-164
1604	0.17409	0.282662	0.770249	-0.186832	0.261368	0.916485	THG1L_18215-5
1605	0.17409	0.282662	0.770249	-0.0179815	0.914669	0.986855	CD84_3642-4
1606	0.17409	0.282662	0.770249	0.074996	0.654518	0.939102	FKBP14_9340-17
1607	0.173996	0.282926	0.770249	0.00394716	0.981236	0.997251	CFAP298_24676-105
1608	0.173996	0.282926	0.770249	0.177841	0.285425	0.916485	TTPAL_24687-18
1609	0.173996	0.282926	0.770249	0.165233	0.321504	0.916485	ICAM2_5486-73
1610	0.173918	0.283145	0.770249	0.0941836	0.573813	0.929236	TMPRSS15_3189-61
1611	0.173902	0.283191	0.770249	-0.0771889	0.645073	0.937991	HSPA1A_6563-78
1612	0.173816	0.283432	0.770618	-0.0937451	0.575606	0.929236	MRM2_21161-16
1613	0.173486	0.28436	0.771723	0.0400198	0.811452	0.967015	TRPT1_21348-22
1614	0.173337	0.284782	0.771723	-0.0343751	0.837663	0.971039	SLC4A8_12798-46
1615	0.173243	0.285047	0.771723	0.12905	0.440007	0.924918	PKP2_14067-6
1616	0.173243	0.285047	0.771723	0.100543	0.5481	0.929236	ZNF34_18265-18
1617	0.173243	0.285047	0.771723	0.185626	0.264515	0.916485	GRIPAP1_24432-3
1618	0.173149	0.285313	0.771723	0.0439694	0.793231	0.960803	CUTA_21604-2
1619	0.173071	0.285534	0.771723	0.0308098	0.854309	0.975361	NECTIN3_13557-3
1620	0.173055	0.285579	0.771723	0.0850832	0.61153	0.934487	SFTPD_4414-69
1621	0.17296	0.285846	0.771723	-0.0222588	0.894474	0.984431	RPRD1B_19126-4
1622	0.172866	0.286112	0.771723	0.339456	0.0370689	0.916485	PPP2R3A_13665-35
1623	0.172866	0.286112	0.771723	-0.12905	0.440007	0.924918	PC_13990-1
1624	0.172866	0.286112	0.771723	0.0283976	0.865607	0.97767	ESD_4984-83
1625	0.17278	0.286356	0.771723	-0.00822325	0.96092	0.993385	PDXK_11098-1
1626	0.172772	0.286379	0.771723	0.158215	0.342764	0.916485	BTG1_22088-3
1627	0.172678	0.286645	0.771723	0.167599	0.314524	0.916485	FAM204A_22140-6
1628	0.172678	0.286645	0.771723	-0.0711585	0.671175	0.944554	PCDHB10_9963-19
1629	0.172592	0.286889	0.771723	0.132778	0.426797	0.924918	NCR2_2734-49
1630	0.172404	0.287423	0.771723	0.0997754	0.551174	0.929236	PLAAT4_10961-15
1631	0.172395	0.287446	0.771723	0.21841	0.187717	0.916485	BAG2_19228-11
1632	0.172395	0.287446	0.771723	0.135738	0.416466	0.924918	GFRAL_6920-1
1633	0.172301	0.287714	0.771871	0.0908943	0.587324	0.930836	FLT3LG_14093-10
1634	0.172019	0.288517	0.773455	0.224221	0.175953	0.916485	RBP2_19803-34
1635	0.171933	0.288762	0.773467	-0.12879	0.440936	0.924918	MLIP_25465-42
1636	0.171831	0.289053	0.773467	0.00964914	0.95415	0.992499	LAMP1_16902-17
1637	0.171831	0.289053	0.773467	0.0947318	0.571575	0.929236	PPP1R2_19152-4
1638	0.171831	0.289053	0.773467	0.308865	0.0591878	0.916485	PRMT1_23351-59
1639	0.171736	0.289321	0.7739	0.0127186	0.939589	0.989951	SERF1A_7842-52
1640	0.171658	0.289544	0.773913	0.104929	0.530691	0.929236	LGALS2_3033-57
1641	0.171642	0.28959	0.773913	-0.100433	0.548539	0.929236	PET117_19303-64
1642	0.171548	0.289858	0.773913	-0.021819	0.896548	0.984431	LRP12_15506-34
1643	0.171548	0.289858	0.773913	0.0808071	0.629608	0.936718	GNS_8314-71
1644	0.171454	0.290127	0.774063	0.00208322	0.990096	0.998304	ZW10_25262-6
1645	0.171454	0.290127	0.774063	-0.199551	0.229694	0.916485	HSD17B7_9929-16
1646	0.17136	0.290396	0.774496	0.143194	0.391084	0.923605	MTIF3_7852-9
1647	0.171077	0.291204	0.775351	0.109753	0.511857	0.929236	UROS_11248-43
1648	0.170889	0.291743	0.775351	0.0151308	0.928159	0.987926	EPDR1_9040-144
1649	0.170795	0.292013	0.775351	0.0634835	0.704949	0.949632	WSCD2_6274-15
1650	0.170795	0.292013	0.775351	0.0968151	0.563107	0.929236	UBE2J1_6900-30
1651	0.170607	0.292554	0.775417	0.258279	0.11743	0.916485	ATL3_21544-4
1652	0.170607	0.292554	0.775417	0.0874954	0.601431	0.93335	SAMM50_22772-125
1653	0.170607	0.292554	0.775417	0.193476	0.244479	0.916485	AMOT_25296-3
1654	0.170473	0.292936	0.776071	0.153062	0.358911	0.917527	HMOX2_2622-18
1655	0.170418	0.293095	0.776071	0.0395812	0.813482	0.967502	TRAPPC2_20402-11
1656	0.170324	0.293365	0.776071	-0.0825614	0.622165	0.935347	VPS29_14318-1
1657	0.170324	0.293365	0.776071	0.0831096	0.619847	0.935347	COQ9_20374-41
1658	0.17023	0.293636	0.776071	-0.0286169	0.864579	0.97767	PTPN9_12633-3
1659	0.17023	0.293636	0.776071	0.148896	0.372296	0.91968	NCF4_14060-67
1660	0.17023	0.293636	0.776071	0.241435	0.144211	0.916485	PAFAH1B2_2642-4
1661	0.170136	0.293907	0.776071	0.125103	0.454235	0.924918	MOB1A_12426-19
1662	0.170136	0.293907	0.776071	0.133107	0.425642	0.924918	UBE2E1_14326-4
1663	0.170042	0.294179	0.776071	0.311277	0.057131	0.916485	ERN1_11229-16
1664	0.170042	0.294179	0.776071	0.285182	0.0826522	0.916485	TNFSF15_14057-68
1665	0.169947	0.29445	0.776071	0.0549313	0.743248	0.953433	CCDC92_23418-66
1666	0.169853	0.294722	0.776071	0.265008	0.107847	0.916485	EIF1B_12701-1
1667	0.169853	0.294722	0.776071	0.0442959	0.791729	0.960803	NPPB_3723-1
1668	0.169853	0.294722	0.776071	-0.0269723	0.872296	0.979773	HS3ST3B1_6986-17
1669	0.169767	0.29497	0.776164	0.152733	0.359957	0.917942	PPA2_18307-71
1670	0.169767	0.29497	0.776164	0.179705	0.280324	0.916485	MAGEA8_18326-50
1671	0.169665	0.295265	0.776378	0.175868	0.290892	0.916485	HGS_13644-30
1672	0.169665	0.295265	0.776378	0.290445	0.0768987	0.916485	BCCIP_18304-19
1673	0.169626	0.295378	0.776395	-0.0105258	0.94999	0.99081	RNF128_8633-18
1674	0.169477	0.295809	0.776686	0.254482	0.123113	0.916485	SHISA2_10449-31
1675	0.169477	0.295809	0.776686	0.0637028	0.703976	0.949632	GOLPH3_24721-17
1676	0.169477	0.295809	0.776686	-0.108876	0.515257	0.929236	C5orf38_6378-2
1677	0.169288	0.296354	0.776995	0.0632642	0.705923	0.949632	TBCE_11211-7
1678	0.169288	0.296354	0.776995	0.0040568	0.980715	0.996889	SIGLEC14_5125-6
1679	0.169194	0.296627	0.777429	-0.0339894	0.83946	0.971578	RABIF_18483-36
1680	0.169108	0.296877	0.777584	-0.0520806	0.756156	0.954675	CCL4L1_2781-63
1681	0.1691	0.2969	0.777584	0.21512	0.194618	0.916485	STAU2_12970-35
1682	0.169006	0.297173	0.778019	-0.0396909	0.812974	0.967502	ERH_11614-29
1683	0.168912	0.297446	0.778454	-0.147369	0.377274	0.920881	NXT1_9942-2
1684	0.168818	0.297719	0.778609	0.239022	0.148385	0.916485	ARHGAP1_11955-1
1685	0.168723	0.297993	0.779044	0.133217	0.425257	0.924918	PGAM4_19799-2
1686	0.168441	0.298814	0.779822	0.142756	0.392551	0.923605	ENTPD5_4437-56
1687	0.168355	0.299065	0.779822	0.0855405	0.60961	0.934316	GADD45GIP1_9302-90
1688	0.168347	0.299088	0.779822	0.103503	0.53632	0.929236	MRPL58_6380-23
1689	0.168261	0.299339	0.779822	0.247904	0.133441	0.916485	SLC14A1_13430-50
1690	0.168261	0.299339	0.779822	-0.128392	0.442361	0.924918	SUMF2_6069-71
1691	0.168253	0.299362	0.779822	0.274657	0.0951559	0.916485	USO1_13639-101
1692	0.168159	0.299637	0.779978	0.217423	0.189769	0.916485	TPM4_9863-1
1693	0.168064	0.299911	0.780413	0.244614	0.13884	0.916485	PIK3C2A_14028-22
1694	0.168025	0.300026	0.780432	0.188323	0.257514	0.916485	TNFSF18_2708-54
1695	0.167688	0.301011	0.780918	0.0931968	0.577851	0.929236	MRPL1_20433-19
1696	0.167688	0.301011	0.780918	0.26738	0.104614	0.916485	PDE4D_5255-22
1697	0.167688	0.301011	0.780918	0.172359	0.300776	0.916485	PDIA3_7832-181
1698	0.167649	0.301126	0.780918	0.00339894	0.983842	0.997752	CASK_16754-40
1699	0.167594	0.301287	0.780918	0.321036	0.0493845	0.916485	NRBP1_12616-45
1700	0.167405	0.301838	0.780918	0.143852	0.388888	0.923403	TOMM20L_10817-26
1701	0.167405	0.301838	0.780918	0.124116	0.457831	0.924918	UGDH_17755-5
1702	0.167311	0.302114	0.780918	0.161395	0.333026	0.916485	ADK_19207-119
1703	0.167311	0.302114	0.780918	0.210077	0.205541	0.916485	PCTP_23318-60
1704	0.167217	0.30239	0.780918	0.228387	0.167849	0.916485	EIF5A2_11355-10
1705	0.167217	0.30239	0.780918	0.399321	0.0130046	0.916485	PYCR2_18328-36
1706	0.167123	0.302666	0.780918	0.24911	0.131501	0.916485	SMAD2_10364-6
1707	0.167123	0.302666	0.780918	-0.014144	0.932833	0.988535	MAP3K10_23162-36
1708	0.167123	0.302666	0.780918	-0.10756	0.520377	0.929236	IL22_2778-10
1709	0.167084	0.302781	0.780918	-0.180264	0.278808	0.916485	RNASE2_8394-56
1710	0.167029	0.302943	0.780918	0.117099	0.483835	0.926766	ANKRD1_10398-110
1711	0.166935	0.303219	0.780918	0.191766	0.248754	0.916485	SAR1A_23024-25
1712	0.166935	0.303219	0.780918	0.149882	0.369099	0.91968	EEF1G_24111-10
1713	0.16684	0.303496	0.781087	0.0869472	0.60372	0.93335	RHOD_12442-4
1714	0.166746	0.303773	0.781087	0.0970344	0.562219	0.929236	DCUN1D1_17366-6
1715	0.166652	0.30405	0.781087	0.0933065	0.577402	0.929236	GFPT2_23669-20
1716	0.166558	0.304327	0.781087	0.119073	0.476444	0.926343	BCL11A_24486-1
1717	0.166464	0.304604	0.781087	0.0792721	0.63615	0.936718	PPM1B_22009-1
1718	0.166377	0.304859	0.781087	-0.0127193	0.939585	0.989951	ALPG_6706-18
1719	0.16637	0.304882	0.781087	0.220931	0.182546	0.916485	GTF2A2_22793-110
1720	0.16633	0.304998	0.781087	0.0672114	0.68847	0.948635	RNF149_9773-15
1721	0.166275	0.305159	0.781087	0.164246	0.324443	0.916485	SCARF1_5129-12
1722	0.166275	0.305159	0.781087	0.148896	0.372296	0.91968	PPT1_9244-27
1723	0.166181	0.305437	0.781087	0.359411	0.0266787	0.916485	ERLIN1_8776-10
1724	0.166142	0.305553	0.781087	0.0733514	0.661637	0.940779	C3orf18_6994-19
1725	0.166087	0.305715	0.781087	0.0453948	0.78668	0.960293	TSHR_21503-12
1726	0.166087	0.305715	0.781087	-0.0790528	0.637087	0.936718	CLEC11A_2966-65
1727	0.166016	0.305924	0.781087	-0.27056	0.100397	0.916485	GDF11_14587-16
1728	0.165993	0.305993	0.781087	0.0969247	0.562663	0.929236	BET1L_10959-125
1729	0.165993	0.305993	0.781087	-0.00811361	0.961441	0.993385	APOL3_16823-75
1730	0.165899	0.306272	0.781087	0.220712	0.182991	0.916485	KCNAB2_10015-119
1731	0.165805	0.30655	0.781087	0.0958883	0.566867	0.929236	RXFP1_14135-3
1732	0.165805	0.30655	0.781087	0.208761	0.208459	0.916485	EYA2_21152-25
1733	0.165805	0.30655	0.781087	0.184859	0.26653	0.916485	CFC1_3294-55
1734	0.165711	0.306829	0.781087	0.0892497	0.594131	0.933085	GGA3_11683-19
1735	0.165711	0.306829	0.781087	-0.107889	0.519094	0.929236	GBP1_15326-64
1736	0.165711	0.306829	0.781087	0.150321	0.367684	0.91968	CDKL2_21786-25
1737	0.165711	0.306829	0.781087	0.221589	0.181213	0.916485	GNAQ_23567-37
1738	0.165711	0.306829	0.781087	0.142098	0.394759	0.923605	HMGB1_2524-56
1739	0.165146	0.308504	0.782489	0.26117	0.113237	0.916485	VTI1B_8963-8
1740	0.165146	0.308504	0.782489	-0.0867279	0.604636	0.93335	DHFR_9823-2
1741	0.165051	0.308784	0.782489	0.0571242	0.733365	0.952288	AKT2_14685-17
1742	0.164957	0.309064	0.782489	0.165452	0.320853	0.916485	DNAJB11_7110-2
1743	0.164863	0.309344	0.782489	0.0337701	0.840482	0.971678	PTPN13_12664-19
1744	0.164863	0.309344	0.782489	0.23968	0.147238	0.916485	GOLM1_8983-7
1745	0.164769	0.309624	0.782489	-0.102188	0.54154	0.929236	IL15RA_14054-17
1746	0.164769	0.309624	0.782489	0.103065	0.538057	0.929236	SKIL_14670-1
1747	0.164769	0.309624	0.782489	0.147799	0.375867	0.920881	FGB_18890-227
1748	0.164769	0.309624	0.782489	0.020284	0.90379	0.985434	C3_2755-8
1749	0.164769	0.309624	0.782489	0.270929	0.0999161	0.916485	CRHBP_6039-24
1750	0.164675	0.309904	0.782489	0.0309194	0.853796	0.975361	MPI_25233-2
1751	0.164581	0.310185	0.782489	-0.127515	0.445511	0.924918	FTO_25051-104
1752	0.164502	0.310419	0.782489	0.0940243	0.574464	0.929236	IL12RB1_13706-12
1753	0.164502	0.310419	0.782489	0.178071	0.284795	0.916485	DPPA4_21589-80
1754	0.164487	0.310466	0.782489	0.135848	0.416086	0.924918	PCDHB2_10748-216
1755	0.164392	0.310746	0.782489	0.201152	0.225901	0.916485	SPAST_10870-32
1756	0.164392	0.310746	0.782489	0.186942	0.261083	0.916485	GAGE2A_18268-5
1757	0.164392	0.310746	0.782489	-0.0680885	0.684613	0.947334	EFNA1_20091-138
1758	0.164392	0.310746	0.782489	0.0189683	0.910005	0.985451	GAGE2B_25413-80
1759	0.164392	0.310746	0.782489	-0.111398	0.505514	0.929236	FTH1_25913-17
1760	0.164298	0.311027	0.782489	0.245053	0.138111	0.916485	NAPG_17773-26
1761	0.16411	0.31159	0.782489	0.17225	0.301088	0.916485	VHLL_22826-2
1762	0.16411	0.31159	0.782489	0.0937451	0.575606	0.929236	GGT2_6334-9
1763	0.164071	0.311708	0.782489	0.00120608	0.994266	0.998989	CCDC134_5587-3
1764	0.164016	0.311872	0.782489	0.229045	0.166594	0.916485	DNAJB6_11606-22
1765	0.164016	0.311872	0.782489	-0.0964861	0.56444	0.929236	SNU13_13602-6
1766	0.164016	0.311872	0.782489	0.0280154	0.8674	0.977926	MBD4_3891-56
1767	0.163922	0.312153	0.782489	0.0792721	0.63615	0.936718	HNRNPD_18348-89
1768	0.163922	0.312153	0.782489	-0.0960476	0.56622	0.929236	USP5_21524-14
1769	0.163922	0.312153	0.782489	0.22444	0.17552	0.916485	VCPIP1_23187-9
1770	0.163827	0.312435	0.782489	0.281893	0.0864142	0.916485	AK4_17432-25
1771	0.163827	0.312435	0.782489	0.107122	0.522089	0.929236	MTUS2_24710-1
1772	0.163733	0.312717	0.782489	-0.00175429	0.99166	0.998939	TOMM20_20408-11
1773	0.163545	0.313282	0.782489	0.165233	0.321504	0.916485	USP8_13450-49
1774	0.163545	0.313282	0.782489	0.0323448	0.847134	0.973642	SNRPD2_17823-40
1775	0.163545	0.313282	0.782489	0.214353	0.196253	0.916485	RAB23_20958-13
1776	0.163545	0.313282	0.782489	-0.177742	0.285701	0.916485	ZBTB7A_25124-21
1777	0.163545	0.313282	0.782489	-0.102626	0.539797	0.929236	ANXA2_4961-17
1778	0.163451	0.313564	0.782489	0.0708296	0.67261	0.94511	TXNIP_11682-7
1779	0.163451	0.313564	0.782489	0.0368402	0.826193	0.970068	FAM210A_14593-152
1780	0.163451	0.313564	0.782489	0.025218	0.88054	0.98013	NUDT21_20972-37
1781	0.163357	0.313847	0.782489	0.302029	0.0653375	0.916485	GCA_12594-5
1782	0.163357	0.313847	0.782489	-0.203608	0.220166	0.916485	LEAP2_5708-1
1783	0.163263	0.31413	0.782489	0.18738	0.259946	0.916485	NMT1_5196-7
1784	0.163168	0.314412	0.782489	0.141001	0.398454	0.923911	PRAME_25951-17
1785	0.163168	0.314412	0.782489	0.0837675	0.617069	0.934988	MFRP_3685-53
1786	0.163168	0.314412	0.782489	0.122472	0.463857	0.924918	PPA1_5021-13
1787	0.16309	0.31465	0.782489	-0.230593	0.163669	0.916485	XAGE2_23248-1
1788	0.163082	0.314673	0.782489	-0.0477523	0.775879	0.957408	CUL9_12991-49
1789	0.16298	0.314979	0.782926	0.237049	0.151866	0.916485	SLAMF7_7882-31
1790	0.162886	0.315262	0.783095	-0.156022	0.34958	0.916485	PTGDS_10514-5
1791	0.162886	0.315262	0.783095	0.170057	0.307377	0.916485	FIBP_19169-88
1792	0.162792	0.315546	0.783532	0.174771	0.293958	0.916485	RABL3_23312-16
1793	0.162698	0.31583	0.783582	0.114906	0.492115	0.928041	ESAM_20536-11
1794	0.162603	0.316114	0.783582	-0.0888111	0.595953	0.93335	FLT3LG_3053-49
1795	0.162517	0.316375	0.783582	0.0220383	0.895514	0.984431	TOPBP1_9947-22
1796	0.162415	0.316682	0.783582	0.0532867	0.750687	0.954675	FBLN5_10738-11
1797	0.162415	0.316682	0.783582	0.0788336	0.638025	0.936718	ZC3H8_22832-9
1798	0.162415	0.316682	0.783582	0.288997	0.0784502	0.916485	ACVR1B_2806-49
1799	0.162329	0.316943	0.783582	0.139803	0.402516	0.924467	ZNF41_10003-15
1800	0.162321	0.316966	0.783582	0.0130476	0.938029	0.989951	GMPR2_19446-1
1801	0.162321	0.316966	0.783582	0.124226	0.457431	0.924918	MDM2_4245-80
1802	0.162321	0.316966	0.783582	0.0229155	0.891379	0.983587	KRT18_5354-11
1803	0.162321	0.316966	0.783582	0.0242312	0.885183	0.982264	SYT17_9110-2
1804	0.162227	0.317251	0.783752	0.0905654	0.588682	0.931491	INHA_25921-3
1805	0.162227	0.317251	0.783752	-0.00427609	0.979673	0.996526	TNFRSF1A_2654-19
1806	0.16185	0.318391	0.784515	0.232663	0.159814	0.916485	NTAQ1_24649-11
1807	0.161756	0.318676	0.784515	0.102736	0.539362	0.929236	PICK1_21876-266
1808	0.161662	0.318962	0.784515	0.173785	0.296735	0.916485	ECI2_12859-33
1809	0.161662	0.318962	0.784515	0.055044	0.742739	0.953433	IFNL1_13734-22
1810	0.161662	0.318962	0.784515	0.250535	0.129236	0.916485	SYAP1_23409-83
1811	0.161568	0.319248	0.784841	0.147251	0.37766	0.920881	EEA1_14043-12
1812	0.161528	0.319367	0.784841	-0.0145285	0.931011	0.987926	TOM1_25492-7
1813	0.161512	0.319418	0.784841	0.202073	0.223738	0.916485	SPIN1_18210-12
1814	0.161379	0.319819	0.785296	0.423991	0.0079829	0.868512	CCL14_2900-53
1815	0.161379	0.319819	0.785296	0.176635	0.288758	0.916485	SUMO3_9169-14
1816	0.161199	0.320369	0.785814	0.0285073	0.865093	0.97767	MCL1_10396-6
1817	0.161097	0.320678	0.785814	0.179486	0.280921	0.916485	TNFSF14_5355-69
1818	0.161097	0.320678	0.785814	0.0377173	0.822121	0.969561	GALNT3_6593-5
1819	0.161097	0.320678	0.785814	0.0357437	0.831291	0.970068	RNASE1_7211-2
1820	0.161003	0.320965	0.786251	0.182118	0.273811	0.916485	GRB14_13628-58
1821	0.160909	0.321252	0.786424	0.0907847	0.587776	0.931147	NISCH_12738-43
1822	0.160909	0.321252	0.786424	0.186613	0.261939	0.916485	BRICD5_6612-90
1823	0.160815	0.321539	0.786862	0.0649124	0.698616	0.94957	GDF9_3067-67
1824	0.160696	0.321901	0.786909	0.0828904	0.620774	0.935347	ZNF329_12803-9
1825	0.160438	0.322689	0.786909	0.021819	0.896548	0.984431	CPB2_3518-54
1826	0.160351	0.322953	0.786909	0.148347	0.374079	0.920881	EXTL2_6528-95
1827	0.160344	0.322976	0.786909	0.0197358	0.906379	0.985434	TRMT112_23615-4
1828	0.160344	0.322976	0.786909	0.26435	0.108757	0.916485	DLST_23699-61
1829	0.16025	0.323264	0.786909	0.106464	0.524662	0.929236	SUMO4_22045-8
1830	0.16025	0.323264	0.786909	0.219177	0.186133	0.916485	HDGFL2_4553-65
1831	0.16025	0.323264	0.786909	0.126199	0.450258	0.924918	ARHGAP1_9815-5
1832	0.160155	0.323552	0.786909	0.0838772	0.616607	0.934872	ENO1_11105-171
1833	0.160155	0.323552	0.786909	0.219506	0.185456	0.916485	PFDN2_19243-2
1834	0.159685	0.324995	0.786909	-0.157667	0.34446	0.916485	CD4_3143-3
1835	0.159685	0.324995	0.786909	0.202182	0.223482	0.916485	SBDS_3866-7
1836	0.159591	0.325284	0.786909	0.246698	0.135403	0.916485	RABEP1_24417-22
1837	0.159402	0.325863	0.786909	0.119292	0.475627	0.926343	CSNK1D_11289-31
1838	0.159308	0.326153	0.786909	-0.128612	0.441576	0.924918	DEFA3_20539-4
1839	0.159308	0.326153	0.786909	0.185845	0.263941	0.916485	AP2B1_24938-7
1840	0.159214	0.326442	0.786909	0.0844254	0.614297	0.934487	HNRNPDL_10852-114
1841	0.159214	0.326442	0.786909	0.103832	0.535018	0.929236	PPM1G_21823-5
1842	0.159214	0.326442	0.786909	0.107889	0.519094	0.929236	AKT1_2867-52
1843	0.159214	0.326442	0.786909	0.0927583	0.57965	0.929236	KLK11_7775-15
1844	0.159214	0.326442	0.786909	0.207993	0.210175	0.916485	C11orf68_8307-47
1845	0.15912	0.326732	0.786909	0.0769696	0.646015	0.937991	ULBP3_2747-3
1846	0.15908	0.326854	0.786909	0.195735	0.238909	0.916485	TINF2_10638-1
1847	0.158931	0.327312	0.786909	0.0941836	0.573813	0.929236	BCL2_3412-7
1848	0.158837	0.327603	0.786909	0.209309	0.20724	0.916485	AGO3_15323-112
1849	0.158837	0.327603	0.786909	0.16304	0.328057	0.916485	SOS1_9923-6
1850	0.158743	0.327893	0.786909	0.170057	0.307377	0.916485	ZC3H12A_23680-1
1851	0.158743	0.327893	0.786909	0.0532867	0.750687	0.954675	SPOCK3_9906-21
1852	0.158649	0.328184	0.786909	-0.0743382	0.657362	0.93954	HSPA1A_10803-22
1853	0.158649	0.328184	0.786909	0.0826711	0.621701	0.935347	SAE1|UBA2_21923-24
1854	0.158555	0.328475	0.786909	0.204814	0.217386	0.916485	PLA2G4A_21430-4
1855	0.158367	0.329057	0.786909	0.208761	0.208459	0.916485	PCBP3_24470-20
1856	0.158367	0.329057	0.786909	0.34417	0.034357	0.916485	PGRMC1_7863-50
1857	0.158367	0.329057	0.786909	0.0239022	0.886731	0.98251	PRRG1_9008-6
1858	0.15828	0.329325	0.786909	0.173236	0.298285	0.916485	ROS1_9032-30
1859	0.158272	0.329348	0.786909	0.105148	0.529828	0.929236	UBTD2_12875-28
1860	0.158272	0.329348	0.786909	0.136177	0.414948	0.924918	ATP6V1C1_23663-28
1861	0.158272	0.329348	0.786909	-0.0213805	0.898616	0.984431	PGRMC2_8681-93
1862	0.158084	0.329931	0.786957	0.0114029	0.945828	0.99081	HOMER3_21799-15
1863	0.158084	0.329931	0.786957	0.00614003	0.970815	0.995155	SH2D1A_4567-82
1864	0.15795	0.330346	0.786957	-0.0916618	0.584158	0.929791	THYN1_12424-107
1865	0.157896	0.330515	0.786957	0.185626	0.264515	0.916485	FAHD1_17819-30
1866	0.157769	0.330908	0.786957	-0.0363488	0.828477	0.970068	NPEPL1_23639-93
1867	0.157707	0.3311	0.786957	0.113481	0.497536	0.928041	FEV_12740-55
1868	0.157707	0.3311	0.786957	0.210209	0.205248	0.916485	STARD7_23529-11
1869	0.157707	0.3311	0.786957	0.124226	0.457431	0.924918	REPS2_24944-12
1870	0.157707	0.3311	0.786957	0.243408	0.14086	0.916485	DOCK2_25904-17
1871	0.157519	0.331685	0.787832	0.261609	0.112611	0.916485	INHA|INHBA_21899-36
1872	0.157432	0.331955	0.787937	0.240119	0.146477	0.916485	PTX3_6447-73
1873	0.157425	0.331977	0.787937	0.00646896	0.969253	0.994972	PPP2R5D_22068-5
1874	0.157331	0.33227	0.787937	0.178938	0.282417	0.916485	KLHL2_23649-6
1875	0.157237	0.332563	0.78832	0.134094	0.422188	0.924918	COMTD1_23253-5
1876	0.15686	0.333737	0.7891	0.132449	0.427953	0.924918	STK4_22847-18
1877	0.156766	0.334031	0.789426	0.201853	0.224252	0.916485	EGFL6_17454-15
1878	0.156578	0.33462	0.789426	0.0787239	0.638494	0.936718	CA5B_17673-34
1879	0.156578	0.33462	0.789426	0.0504387	0.76362	0.956315	CCL27_2192-63
1880	0.156578	0.33462	0.789426	0.191766	0.248754	0.916485	DDX1_25092-32
1881	0.156578	0.33462	0.789426	0.210734	0.204092	0.916485	NDUFB11_7747-47
1882	0.156473	0.334946	0.789426	0.179725	0.28027	0.916485	SPINK13_10624-45
1883	0.156444	0.335038	0.789426	0.0370594	0.825175	0.970068	MAGEA4_20075-130
1884	0.156389	0.335208	0.789426	0.229812	0.165139	0.916485	SH3GLB2_18222-34
1885	0.156295	0.335503	0.789426	0.220273	0.183885	0.916485	CTDSP1_21166-1
1886	0.156107	0.336093	0.790027	0.134313	0.421422	0.924918	HNRNPAB_8894-80
1887	0.156013	0.336388	0.790027	-0.247026	0.134866	0.916485	CHIT1_3600-2
1888	0.155926	0.336661	0.790027	-0.195834	0.238667	0.916485	C19orf18_9445-44
1889	0.155919	0.336684	0.790027	-0.0369498	0.825684	0.970068	NUDT15_23584-2
1890	0.155832	0.336956	0.790027	0.069686	0.677608	0.945757	SYN3_7199-3
1891	0.155824	0.336979	0.790027	0.043147	0.797016	0.960803	SEPTIN1_23381-8
1892	0.155824	0.336979	0.790027	0.174114	0.295807	0.916485	RER1_24677-106
1893	0.15573	0.337275	0.790027	0.233211	0.158804	0.916485	DYNC1LI2_25053-1
1894	0.155636	0.33757	0.790027	0.222137	0.180108	0.916485	TCEAL2_25227-20
1895	0.155636	0.33757	0.790027	0.119511	0.47481	0.926065	CXCL17_9495-10
1896	0.155542	0.337866	0.790027	0.145935	0.381983	0.921098	DUSP3_3480-7
1897	0.155542	0.337866	0.790027	0.0776317	0.643172	0.937648	TNFRSF4_3730-81
1898	0.155415	0.338265	0.790027	0.128619	0.44155	0.924918	LRRC4B_11911-13
1899	0.155354	0.338459	0.790027	0.0690753	0.680283	0.946384	HSPA1L_12041-33
1900	0.155354	0.338459	0.790027	0.218958	0.186584	0.916485	TFCP2L1_25104-10
1901	0.155314	0.338584	0.790027	-0.120827	0.469926	0.924918	ATG3_18156-7
1902	0.155259	0.338755	0.790027	0.0490106	0.77013	0.956719	RSPO1_6240-70
1903	0.155071	0.339349	0.790027	0.245272	0.137748	0.916485	TPRKB_12417-46
1904	0.155071	0.339349	0.790027	0.0794914	0.635214	0.936718	FST_4132-27
1905	0.154984	0.339623	0.790027	0.178135	0.284618	0.916485	YEATS4_17474-106
1906	0.154977	0.339646	0.790027	0.00504359	0.976025	0.995155	CARS1_14098-28
1907	0.154977	0.339646	0.790027	0.214024	0.196957	0.916485	TAF15_23016-24
1908	0.154977	0.339646	0.790027	-0.0609617	0.716173	0.949632	BTN3A1_7081-2
1909	0.154883	0.339943	0.790027	-0.466203	0.00317663	0.618908	CLEC12A_11187-11
1910	0.154883	0.339943	0.790027	0.399979	0.0128423	0.916485	AGFG2_23597-11
1911	0.154789	0.34024	0.790027	0.130585	0.43454	0.924918	ARL1_12392-30
1912	0.154695	0.340537	0.790027	0.201196	0.225798	0.916485	PANK3_12658-72
1913	0.154695	0.340537	0.790027	0.140234	0.401052	0.923911	HES1_22465-43
1914	0.154695	0.340537	0.790027	0.0555892	0.740279	0.953433	ANKRD2_25274-2
1915	0.154695	0.340537	0.790027	0.110301	0.509739	0.929236	DUSP26_8967-6
1916	0.154695	0.340537	0.790027	0.238474	0.149346	0.916485	NDUFAF8_9030-56
1917	0.1546	0.340835	0.790027	0.0100872	0.952071	0.991326	TCF12_22472-4
1918	0.1546	0.340835	0.790027	0.157119	0.346162	0.916485	PRPF18_24698-12
1919	0.154506	0.341133	0.790027	0.00208322	0.990096	0.998304	PCMT1_18160-2
1920	0.154506	0.341133	0.790027	0.227071	0.170378	0.916485	NME7_23521-29
1921	0.154506	0.341133	0.790027	0.157667	0.34446	0.916485	DPH7_25235-2
1922	0.154412	0.34143	0.790027	0.321694	0.0488943	0.916485	PDGFC_13658-31
1923	0.154412	0.34143	0.790027	0.0214901	0.898099	0.984431	LAYN_2635-61
1924	0.154412	0.34143	0.790027	0.0419934	0.802334	0.962774	CGA|TSHB_3521-16
1925	0.154246	0.341958	0.790027	0.0964524	0.564577	0.929236	CGGBP1_23378-29
1926	0.154224	0.342027	0.790027	-0.0151308	0.928159	0.987926	AKR1B1_16606-85
1927	0.154224	0.342027	0.790027	0.106573	0.524233	0.929236	ALDOA_5864-10
1928	0.15413	0.342325	0.790027	0.157667	0.34446	0.916485	STIP1_5489-18
1929	0.15405	0.342578	0.790027	-0.0780661	0.64131	0.936718	SELENBP1_25076-2
1930	0.154035	0.342624	0.790027	0.0165561	0.921411	0.987926	MICALL2_12891-1
1931	0.154035	0.342624	0.790027	0.0999947	0.550295	0.929236	PDGFA_4499-21
1932	0.154035	0.342624	0.790027	0.22433	0.175736	0.916485	MSN_5009-11
1933	0.153941	0.342922	0.790027	0.206897	0.212643	0.916485	RHOG_12540-25
1934	0.153941	0.342922	0.790027	0.188158	0.257937	0.916485	YY1_17337-1
1935	0.153941	0.342922	0.790027	0.102626	0.539797	0.929236	PPIF_8095-213
1936	0.153847	0.343221	0.790027	0.194069	0.24301	0.916485	UBE3A_11226-16
1937	0.153847	0.343221	0.790027	0.110411	0.509315	0.929236	PTEN_3831-21
1938	0.153753	0.34352	0.790027	0.194727	0.241385	0.916485	SAMD4B_23606-18
1939	0.153659	0.343819	0.790027	0.0788336	0.638025	0.936718	CPA1_19760-26
1940	0.153659	0.343819	0.790027	0.335765	0.0393118	0.916485	DGCR6_9444-70
1941	0.153565	0.344119	0.790027	-0.144291	0.387429	0.922912	LMNB2_20217-26
1942	0.153565	0.344119	0.790027	0.158325	0.342425	0.916485	F11R_20511-3
1943	0.153471	0.344418	0.790027	0.323886	0.0472883	0.916485	GNLY_3195-50
1944	0.153471	0.344418	0.790027	0.111946	0.503408	0.929236	PLTP_6263-77
1945	0.153376	0.344718	0.790027	0.0904558	0.589136	0.931491	TOX3_12717-65
1946	0.153376	0.344718	0.790027	-0.265516	0.107149	0.916485	IL15_19568-17
1947	0.153282	0.345018	0.790027	0.0873857	0.601888	0.93335	LEP_2575-5
1948	0.153282	0.345018	0.790027	-0.274328	0.0955688	0.916485	TNFSF8_3421-54
1949	0.153282	0.345018	0.790027	0.193411	0.244642	0.916485	NAPA_4292-5
1950	0.153282	0.345018	0.790027	-0.105806	0.527242	0.929236	CLEC11A_4500-50
1951	0.153188	0.345318	0.790027	0.0396909	0.812974	0.967502	LMOD1_12504-26
1952	0.153188	0.345318	0.790027	0.193192	0.245187	0.916485	ZWILCH_18302-204
1953	0.153188	0.345318	0.790027	0.191876	0.248479	0.916485	IDH1_18338-26
1954	0.153094	0.345618	0.790216	0.352284	0.030071	0.916485	ZCCHC18_22833-74
1955	0.152906	0.346218	0.790347	0.158435	0.342087	0.916485	GNPNAT1_13954-9
1956	0.152906	0.346218	0.790347	0.167983	0.313401	0.916485	SYT6_21539-139
1957	0.152906	0.346218	0.790347	0.0604135	0.718621	0.949632	DPH5_23373-77
1958	0.152819	0.346496	0.790537	-0.149992	0.368745	0.91968	TAC1_9337-43
1959	0.152812	0.346519	0.790537	0.0351955	0.833842	0.970636	SH3PXD2B_25297-11
1960	0.152753	0.346705	0.790714	0.14375	0.389227	0.923605	RFPL3_23375-4
1961	0.152623	0.347121	0.79086	0.121923	0.465875	0.924918	RRM2B_8925-25
1962	0.152536	0.347399	0.79086	0.061181	0.715195	0.949632	DDX58_12382-2
1963	0.152529	0.347422	0.79086	0.0671017	0.688953	0.948635	NCK1_5014-49
1964	0.152529	0.347422	0.79086	0.292199	0.075052	0.916485	VTN_8280-238
1965	0.152442	0.3477	0.791051	-0.213761	0.19752	0.916485	NUDT10_20957-57
1966	0.15212	0.348733	0.792747	0.0503263	0.764132	0.956315	TSNARE1_7069-9
1967	0.152058	0.34893	0.792747	0.000877147	0.99583	0.998989	CHKB_13117-232
1968	0.152058	0.34893	0.792747	0.131901	0.429885	0.924918	PLEKHA3_23392-41
1969	0.152058	0.34893	0.792747	-0.0122801	0.941668	0.99042	NT5DC3_9126-171
1970	0.151971	0.349209	0.792747	0.0941836	0.573813	0.929236	GSTA4_14645-253
1971	0.151971	0.349209	0.792747	-0.0999947	0.550295	0.929236	NPNT_6342-10
1972	0.151964	0.349232	0.792747	0.0609617	0.716173	0.949632	KLHL7_12625-138
1973	0.151776	0.349836	0.793018	0.262705	0.111057	0.916485	NMT1_12448-246
1974	0.151776	0.349836	0.793018	0.216107	0.192529	0.916485	CSTF1_24055-44
1975	0.151682	0.350139	0.793018	0.0950608	0.570234	0.929236	ORC6_12389-4
1976	0.151682	0.350139	0.793018	0.109424	0.513131	0.929236	HCLS1_21439-37
1977	0.151682	0.350139	0.793018	0.021272	0.899128	0.984552	CASP7_21513-1
1978	0.151642	0.350267	0.793018	0.105696	0.527673	0.929236	BEX2_22082-25
1979	0.151588	0.350441	0.793018	-0.151089	0.365215	0.91968	CDA_18336-31
1980	0.151588	0.350441	0.793018	0.0928679	0.5792	0.929236	PRKAR1A_21483-155
1981	0.151305	0.35135	0.794086	0.141878	0.395496	0.923605	CDKN2D_12376-85
1982	0.151305	0.35135	0.794086	0.0637028	0.703976	0.949632	SDC3_16612-28
1983	0.151305	0.35135	0.794086	-0.0215997	0.897582	0.984431	IRAG2_9096-80
1984	0.151211	0.351654	0.794278	0.0285073	0.865093	0.97767	FKBP1B_11568-2
1985	0.151211	0.351654	0.794278	0.024889	0.882087	0.980801	DYNC1LI1_24981-8
1986	0.151023	0.352261	0.795047	0.138041	0.40853	0.924467	NECAP2_20915-68
1987	0.150928	0.352564	0.795047	-0.210406	0.204816	0.916485	RPA2_19264-6
1988	0.150928	0.352564	0.795047	0.0175429	0.916743	0.987926	CXCL3_22973-8
1989	0.150928	0.352564	0.795047	0.00690753	0.967169	0.99421	CXCL3_2986-49
1990	0.150848	0.352823	0.795047	0.0710528	0.671636	0.944861	SENP7_12626-6
1991	0.150834	0.352868	0.795047	0.237597	0.150893	0.916485	STAMBPL1_12401-3
1992	0.150834	0.352868	0.795047	0.149334	0.370873	0.91968	CCL3L1_2783-18
1993	0.15074	0.353172	0.795186	-0.247684	0.133796	0.916485	NTN4_3327-27
1994	0.15074	0.353172	0.795186	-0.284485	0.0834387	0.916485	SMIM10_9379-248
1995	0.150646	0.353477	0.795186	0.0321255	0.848158	0.973742	GRAMD2B_25086-83
1996	0.150646	0.353477	0.795186	0.0255469	0.878993	0.980058	KRTDAP_5739-75
1997	0.150646	0.353477	0.795186	0.103503	0.53632	0.929236	TRABD2A_9401-57
1998	0.150552	0.353781	0.795572	-0.012609	0.940109	0.990068	FGF8_4394-71
[truncated: 5,275 more rows]
