# Supplementary material for: Integrative multi-omic profiling in blood reveals distinct immune and metabolic signatures between ACPA-negative and ACPA-positive rheumatoid arthritis
Source: Front Immunol. 2025 Oct 29;16:1667662. doi: 10.3389/fimmu.2025.1667662 (PMC12605004; doi:10.3389/fimmu.2025.1667662)
Supplement: Supplementary file 1 [file DataSheet1.zip › Supplementary/Supplementary Table S3.xlsx]

## Sheet: Supplementary Table S3
Supplementary Table S3. Spearman’s rank correlation coefficients (ρ) between proteins and CRP.
Rank in ACPA-negative (Ordered by rho)	Rho (ρ) in ACPA-negative	P-value in ACPA-negative	BH-adjusted P-value (ACPA-negative)	Rho (ρ) in ACPA-positive	P-value in ACPA-positive	BH-adjusted P-value (ACPA-positive)	Protein (Gene symbol with Somalogic barcode)
1	0.733315	7.37299e-08	0.000536237	0.818234	2.00075e-10	1.45515e-06	CRP_4337-49
2	0.671919	2.06186e-06	0.00519038	0.28303	0.0808258	0.803825	HTRA1_15594-47
3	0.618688	2.08956e-05	0.015316	0.6146	3.14837e-05	0.028626	LBP_3074-6
4	0.574412	0.000106205	0.0499214	0.23114	0.156847	0.840916	F9_4876-32
5	0.573428	0.000109823	0.0499214	-0.047268	0.775074	0.957727	TIMD4_15449-33
6	0.566836	0.000137084	0.0519332	0.0610208	0.712112	0.93741	TNMD_6578-29
7	0.560342	0.000169773	0.0519332	0.225592	0.167322	0.840916	F9_5307-12
8	0.553455	0.000211983	0.0519332	0.611711	3.51168e-05	0.028626	TXNL4A_21651-9
9	0.551093	0.000228498	0.0519332	0.183063	0.264641	0.840916	SPI1_22783-40
10	0.533063	0.000397954	0.0630598	0.287032	0.0764467	0.793952	PBK_17475-18
11	0.529742	0.000439296	0.0653942	-0.160989	0.327546	0.84323	CCL3_3040-59
12	0.52775	0.000465903	0.0658749	0.381265	0.0166308	0.631106	TNF_5692-79
13	0.527381	0.000470988	0.0658749	0.246279	0.130697	0.840916	HOGA1_10024-44
14	0.522953	0.000535972	0.0716206	0.386465	0.0150901	0.62141	CFH_4159-130
15	0.52128	0.000562534	0.0717774	0.61148	3.54233e-05	0.028626	C9_13722-105
16	0.510162	0.00077104	0.0867914	0.382998	0.0161032	0.631106	C5_2381-52
17	0.509867	0.000777408	0.0867914	0.171737	0.295841	0.84138	CFI_2567-5
18	0.495797	0.00114093	0.104342	-0.0122504	0.940997	0.990071	IL1RN_5353-89
19	0.495155	0.00116063	0.104342	0.338619	0.0349777	0.7166	GCKR_5223-59
20	0.495108	0.00116207	0.104342	0.0406806	0.80577	0.963699	SSR1_8106-15
21	0.488516	0.0013827	0.115888	0.480192	0.00197643	0.330605	CFHR5_7885-17
22	0.486253	0.00146657	0.118326	0.028199	0.86469	0.974433	MMP19_6425-87
23	0.480448	0.0017026	0.126357	0.186761	0.254943	0.840916	RCAN3_20442-12
24	0.476512	0.00188111	0.135795	-0.0327062	0.843313	0.969603	LILRB2_5633-65
25	0.474348	0.00198616	0.135825	-0.135101	0.412202	0.861557	DNAJB9_11214-40
26	0.473364	0.00203559	0.135825	-0.0263512	0.873482	0.975116	ZBP1_22831-11
27	0.471494	0.00213251	0.139617	0.00936115	0.954896	0.991768	TAX1BP1_12721-4
28	0.470805	0.00216922	0.139617	-0.120308	0.465674	0.8738	H1-10_12709-63
29	0.464902	0.00250743	0.144734	0.644648	9.45389e-06	0.0229194	SAA2_18832-65
30	0.459589	0.00285051	0.158258	0.00335152	0.983844	0.997048	IGFBP4_2950-57
31	0.459097	0.00288427	0.158919	0.492674	0.00144118	0.301266	ALDH7A1_21498-3
32	0.458605	0.00291837	0.159589	0.0619454	0.707941	0.937224	SAP18_12830-4
33	0.457818	0.00297368	0.160204	0.0843659	0.609607	0.912277	CST7_3302-58
34	0.456932	0.00303698	0.162412	0.127127	0.440581	0.867991	RPN2_21828-6
35	0.454472	0.00321907	0.169654	0.0657592	0.690825	0.931997	GDF10_16749-79
36	0.4528	0.00334828	0.170799	0.0836725	0.61256	0.914063	EWSR1_12988-49
37	0.448372	0.0037124	0.179626	0.137875	0.40258	0.861557	RARRES2_3079-62
38	0.445617	0.003956	0.184436	-0.107942	0.513059	0.884052	VEGFA_2597-8
39	0.442272	0.00427042	0.188475	0.393515	0.0131953	0.59008	CFHR5_3666-17
40	0.438139	0.00468867	0.196255	0.366472	0.0217542	0.653854	FGG_4989-7
41	0.437077	0.00480172	0.196255	0.106093	0.520346	0.884694	CCNE1_19767-20
42	0.436762	0.00483578	0.196255	-0.316661	0.0495208	0.755672	CCL18_3044-3
43	0.436663	0.00484644	0.196255	-0.0270447	0.870181	0.975116	FOLH1_5478-50
44	0.436565	0.00485712	0.196255	0.146311	0.37412	0.854056	CEP43_21793-4
45	0.434105	0.00513084	0.205036	-0.107827	0.513513	0.884052	IFI16_12893-159
46	0.4326	0.0053048	0.207429	0.198318	0.226178	0.840916	MMP17_2838-53
47	0.432039	0.005371	0.207783	-0.0680706	0.680524	0.930012	TMPRSS6_11239-49
48	0.431362	0.00545181	0.209794	0.11661	0.479596	0.874868	TRAPPC4_7007-24
49	0.430366	0.00557249	0.211544	0.0522375	0.752135	0.950229	ALOX5_25880-14
50	0.429284	0.00570633	0.211745	0.568372	0.000160209	0.0728251	C9_3060-43
51	0.42771	0.00590596	0.216313	-0.0346709	0.834028	0.967909	CD163_5028-59
52	0.427611	0.00591863	0.216313	0.255987	0.115727	0.834978	RNF24_9583-17
53	0.426332	0.00608556	0.21911	0.219814	0.178759	0.840916	VSIG4_17678-28
54	0.426057	0.006122	0.219337	0.261316	0.108079	0.832661	USP1|WDR48_21759-23
55	0.425545	0.0061903	0.219358	0.360578	0.0241332	0.676575	C5|C6_4482-66
56	0.425152	0.00624324	0.219358	0.418709	0.00798058	0.517737	C3_5803-24
57	0.422987	0.00654151	0.220558	0.261419	0.107936	0.832661	CCDC149_24702-31
58	0.422593	0.00659704	0.220558	0.0104013	0.949891	0.990769	MNDA_20076-7
59	0.422495	0.00661099	0.220558	0.39652	0.0124513	0.588355	CFHR5_16055-3
60	0.421806	0.00670933	0.221804	0.230793	0.157487	0.840916	CFHR1_15468-14
61	0.419543	0.00704137	0.224614	0.00866817	0.958232	0.99178	MPZL1_16845-15
62	0.418461	0.00720512	0.228752	0.160535	0.32893	0.84323	TCEAL1_20924-85
63	0.418067	0.00726547	0.228752	0.321053	0.0462781	0.755672	LRIG1_18831-6
64	0.416788	0.00746463	0.230521	0.0270433	0.870187	0.975116	MX1_17460-51
65	0.41669	0.00748014	0.230521	0.323595	0.0444806	0.755672	BCCIP_18304-19
66	0.415509	0.00766847	0.232514	0.400334	0.0115584	0.577074	APCS_2474-54
67	0.415312	0.00770025	0.232514	0.0952295	0.564161	0.893347	KLRC1_5629-58
68	0.414427	0.00784467	0.232514	0.326253	0.0426621	0.746796	PLA2G2A_2692-74
69	0.414328	0.00786085	0.232514	0.209365	0.200834	0.840916	HACL1_23645-49
70	0.41364	0.00797499	0.232514	0.377104	0.0179569	0.64564	CFB_4129-72
71	0.413345	0.00802433	0.232514	-0.0117881	0.943219	0.990071	SSTR1_21836-9
72	0.412459	0.00817395	0.234052	0.278408	0.0861249	0.807199	MEOX2_18259-15
73	0.411573	0.00832596	0.234708	0.187454	0.253151	0.840916	FBLN5_15585-304
74	0.410196	0.00856725	0.238089	0.0253098	0.878445	0.977065	LYZ_4920-10
75	0.409663	0.00866215	0.238089	-0.0180289	0.913253	0.983937	ZNF329_12803-9
76	0.409606	0.00867247	0.238089	0.626273	2.00269e-05	0.028626	SAA1_15515-2
77	0.409409	0.00870779	0.238089	0.203056	0.215052	0.840916	ZNF264_9993-11
78	0.408031	0.00895852	0.241465	0.339428	0.0345174	0.714548	GCH1_11185-145
79	0.404292	0.00967045	0.251803	0.0610208	0.712112	0.93741	TIGAR_12476-50
80	0.404096	0.00970923	0.251803	0.0370979	0.82259	0.965665	PAXIP1_12894-3
81	0.403997	0.00972866	0.251803	-0.0491171	0.766515	0.954437	SERPINF1_9211-19
82	0.403013	0.00992487	0.25597	0.186019	0.256869	0.840916	PRSS35_9983-97
83	0.402775	0.00997293	0.256301	0.449323	0.00411125	0.410564	GRK5_21510-24
84	0.402226	0.0100843	0.257343	0.149432	0.363904	0.850474	ADAM17_8959-61
85	0.401931	0.0101446	0.257978	0.168732	0.304499	0.84323	TRAPPC3_14337-1
86	0.401636	0.0102052	0.258616	0.158099	0.336416	0.84323	IRF2_12801-33
87	0.399963	0.0105547	0.263796	0.194755	0.234798	0.840916	PCDHB1_9941-70
88	0.399096	0.0107399	0.265783	-0.0622953	0.706365	0.937224	ITGA5|ITGB1_21909-2
89	0.39711	0.0111746	0.272348	0.0597496	0.717861	0.939198	POP7_20398-60
90	0.397079	0.0111814	0.272348	0.301637	0.0620183	0.784414	PTX3_6447-73
91	0.396224	0.0113731	0.273133	0.474876	0.00225302	0.344927	C1RL_9348-1
92	0.395634	0.0115071	0.273133	0.15914	0.333206	0.84323	SIGLEC15_10847-1
93	0.395044	0.0116425	0.273149	0.121002	0.463088	0.872856	ZNF580_24430-11
94	0.393765	0.0119405	0.278344	0.627197	1.93068e-05	0.028626	CLPSL1_9526-3
95	0.393273	0.0120568	0.278378	0.152668	0.353488	0.84737	TMCC3_8922-4
96	0.392682	0.0121977	0.280395	-0.0858683	0.603229	0.90889	SERPINF1_7735-17
97	0.391403	0.0125077	0.281635	-0.127473	0.439325	0.867991	SIGLEC14_22577-24
98	0.390419	0.0127506	0.28528	0.39155	0.0137019	0.594697	FGA|FGB|FGG_4907-56
99	0.38973	0.0129231	0.28528	-0.0297014	0.857553	0.973964	SNF8_21834-8
100	0.389632	0.0129479	0.28528	0.224737	0.16898	0.840916	LECT2_5970-61
101	0.38914	0.0130725	0.285514	0.0915359	0.579436	0.900678	RPL11_21286-29
102	0.388648	0.0131981	0.287395	0.0605038	0.714448	0.937623	SIGLEC11_20538-71
103	0.387978	0.013371	0.288915	0.271358	0.0947193	0.825183	GPR68_12503-5
104	0.387763	0.0134268	0.288915	0.0301637	0.855359	0.973557	IFI16_13940-19
105	0.385992	0.0138943	0.292326	0.111756	0.498193	0.87929	SPA17_18242-8
106	0.385893	0.0139207	0.292326	0.322093	0.0455358	0.755672	SULT2B1_17209-27
107	0.385795	0.0139471	0.292326	0.184449	0.260976	0.840916	GFRA3_2505-49
108	0.385075	0.0141416	0.294689	0.0327062	0.843313	0.969603	WNT11_6624-94
109	0.384712	0.0142404	0.294689	0.00589406	0.971592	0.994436	PDE6H_20393-10
110	0.384632	0.0142624	0.294689	0.114067	0.489292	0.877545	HBB_17137-160
111	0.383335	0.0146213	0.298181	-0.0447255	0.786885	0.960237	ANKRD1_10398-110
112	0.380942	0.0153034	0.304491	0.114258	0.488561	0.877545	NRIP3_18237-29
113	0.38058	0.015409	0.305367	0.046459	0.778827	0.958317	GOLM1_8983-7
114	0.380383	0.0154666	0.305598	0.0826324	0.617	0.914498	TP53I11_13022-20
115	0.380253	0.0155047	0.305598	-0.0552451	0.738352	0.94447	XBP1_22397-2
116	0.379811	0.0156353	0.307338	0.0714221	0.665689	0.926083	THOC1_9875-107
117	0.379006	0.015875	0.31095	0.188157	0.251344	0.840916	ASIC4_6951-26
118	0.378907	0.0159045	0.31095	0.255756	0.116068	0.834978	KIR2DL1_17200-50
119	0.378514	0.016023	0.312428	0.205599	0.209241	0.840916	SFRP2_7751-121
120	0.376662	0.0165907	0.317394	0.0383692	0.816612	0.96557	C12orf65_24252-85
121	0.375956	0.0168117	0.31876	-0.0492327	0.765981	0.954099	SUFU_17468-1
122	0.375168	0.0170609	0.32063	0.165843	0.312975	0.84323	STAT5A_20225-119
123	0.373693	0.0175364	0.323333	0.0852905	0.605679	0.909581	NCF1_17766-5
124	0.372905	0.0177946	0.323333	0.221316	0.175733	0.840916	SPATA31D4_9524-46
125	0.372136	0.0180501	0.32484	0.0559964	0.734922	0.943695	ARHGDIA_6454-38
126	0.372118	0.0180559	0.32484	0.0165265	0.920458	0.985499	TNFRSF1B_3152-57
127	0.371036	0.0184206	0.328391	0.301753	0.0619134	0.784414	ANKRD46_7851-30
128	0.370446	0.018622	0.328391	0.324173	0.04408	0.750805	ZNF174_11486-26
129	0.370052	0.0187574	0.328391	0.00670305	0.967695	0.994075	MMADHC_21814-13
130	0.369907	0.0188074	0.328391	0.133483	0.417874	0.861557	DHX8_11601-26
131	0.369659	0.0188935	0.328391	0.411412	0.00926733	0.543559	IL17F_14026-24
132	0.369659	0.0188935	0.328391	0.00427608	0.979389	0.996237	TNFRSF1B_8368-102
133	0.36956	0.0189277	0.328391	0.0233451	0.887818	0.978542	H6PD_7161-25
134	0.369363	0.0189962	0.328391	0.217618	0.183248	0.840916	CPN1_7142-5
135	0.369184	0.0190589	0.328391	0.271011	0.0951583	0.825183	SPDEF_10012-5
136	0.369068	0.0190993	0.328391	-0.0224205	0.892234	0.97868	AMBP_15453-3
137	0.366805	0.0199058	0.335379	-0.153823	0.349813	0.846651	LSP1_21533-51
138	0.366707	0.0199415	0.335379	0.194157	0.236265	0.840916	RGS19_12713-365
139	0.366608	0.0199772	0.335379	0.251711	0.122153	0.839716	CDC42EP4_23403-64
140	0.366116	0.0201568	0.33547	0.114761	0.486637	0.877153	GOLM1_17456-53
141	0.365821	0.0202652	0.335737	0.0640256	0.698587	0.935178	FOXP3_22148-135
142	0.365624	0.0203377	0.33601	0.374446	0.0188497	0.653854	IBSP_14023-84
143	0.365526	0.020374	0.33601	0.0273914	0.868531	0.975116	CPA1_23981-172
144	0.364904	0.0206052	0.337932	-0.0896912	0.587134	0.902854	DPYSL5_12683-156
145	0.364837	0.02063	0.337932	0.0554241	0.737535	0.94447	TGFB3_3520-58
146	0.362968	0.0213383	0.341836	0.181907	0.267721	0.840916	CLDN1_24641-10
147	0.362771	0.021414	0.34215	0.0669149	0.685668	0.930394	PILRA_6402-8
148	0.36159	0.0218731	0.345415	0.0667483	0.68641	0.930394	RPS7_3864-5
149	0.361098	0.0220668	0.345753	0.203287	0.21452	0.840916	MRAS_18297-8
150	0.360803	0.0221837	0.345834	-0.0367512	0.824221	0.965665	TNC_6259-60
151	0.360508	0.0223011	0.345834	-0.0672616	0.684123	0.930198	CLEC4G_19765-17
152	0.360508	0.0223011	0.345834	0.142151	0.388003	0.858882	H1-2_2987-37
153	0.358934	0.0229362	0.351805	0.219883	0.178619	0.840916	GBA3_21592-8
154	0.358835	0.0229764	0.351805	0.163069	0.32125	0.84323	CDH6_16312-45
155	0.358245	0.0232187	0.354769	-0.0959229	0.561314	0.893347	IL16_2774-10
156	0.357556	0.0235042	0.356518	0.13591	0.409382	0.861557	PILRA_10816-150
157	0.357556	0.0235042	0.356518	-0.0301637	0.855359	0.973557	IL10RA_9768-5
158	0.357261	0.0236274	0.356518	0.141118	0.391496	0.858882	PALM_18306-1
159	0.356868	0.0237925	0.356789	0.120886	0.463519	0.872856	HBQ1_7965-25
160	0.356572	0.023917	0.357805	-0.0110947	0.946555	0.990403	SRSF7_12987-12
161	0.356474	0.0239586	0.357805	0.314581	0.0511193	0.762318	KIF16B_11672-17
162	0.35608	0.0241256	0.358826	0.143487	0.383512	0.856882	MAT2A_19788-6
163	0.355785	0.0242516	0.359229	0.200398	0.221246	0.840916	COA3_7888-58
164	0.355785	0.0242516	0.359229	0.455923	0.00353503	0.410564	C4BPA_9449-150
165	0.355195	0.024505	0.36017	0.217387	0.183725	0.840916	ARFGAP1_11556-19
166	0.355195	0.024505	0.36017	-0.00323612	0.984401	0.997048	ZNF175_12716-3
167	0.354998	0.02459	0.36017	0.117303	0.476969	0.874383	DEFB135_6411-58
168	0.354801	0.0246753	0.36017	-0.154401	0.347983	0.846651	PLAT_2212-69
169	0.354621	0.0247535	0.36017	0.227984	0.162744	0.840916	CRIM1_8699-43
170	0.354605	0.0247607	0.36017	0.202709	0.215853	0.840916	C1S_20203-45
171	0.354408	0.0248465	0.360695	0.133945	0.416249	0.861557	UBE2R2_19824-3
172	0.353817	0.0251051	0.361914	0.116841	0.478719	0.874868	GNAS_5757-45
173	0.353736	0.0251411	0.361914	0.321531	0.0459354	0.755672	FHL1_16814-13
174	0.35344	0.0252714	0.361914	-0.211146	0.196943	0.840916	SUMF1_6941-11
175	0.35303	0.0254534	0.363107	0.377566	0.0178053	0.64564	BMP3_16748-1
176	0.352833	0.0255411	0.363107	0.142389	0.3872	0.858882	JAG1_7754-11
177	0.352342	0.0257615	0.363107	0.172661	0.29321	0.840916	GLUL_19238-12
178	0.352342	0.0257615	0.363107	0.217502	0.183486	0.840916	C2_3186-2
179	0.352342	0.0257615	0.363107	0.346709	0.0305933	0.713157	PSMA1_7880-9
180	0.35185	0.0259834	0.364743	0.188725	0.249889	0.840916	PRC1_15310-61
181	0.351751	0.026028	0.364743	-0.203644	0.213698	0.840916	WFDC8_7147-35
182	0.350882	0.0264245	0.368171	-0.192376	0.240677	0.840916	GDF10_6517-14
183	0.349095	0.0272558	0.372616	0.181098	0.269891	0.840916	VCX_23426-1
184	0.348603	0.0274884	0.372868	0.135448	0.410992	0.861557	CRYZL1_9207-60
185	0.348504	0.0275351	0.372868	0.360231	0.0242797	0.676575	RGS5_16850-5
186	0.348127	0.0277148	0.373969	-0.0618298	0.708462	0.937224	ITGB2_12750-9
187	0.347324	0.0281007	0.377078	-0.222356	0.17366	0.840916	SIGLEC5_16792-4
188	0.347127	0.0281959	0.377602	0.00242697	0.988301	0.997084	S100A9_5339-49
189	0.346635	0.0284351	0.379464	0.450953	0.00396181	0.410564	SAA4_15516-12
190	0.346438	0.0285312	0.38005	0.0956388	0.56248	0.893347	CPNE7_24277-22
191	0.345946	0.0287727	0.381868	-0.120886	0.463519	0.872856	PPP4R3A_10866-60
192	0.345454	0.0290159	0.383696	0.202257	0.216901	0.840916	ST6GALNAC1_7867-154
193	0.345257	0.0291136	0.384189	-0.250093	0.124653	0.840916	SIGLEC5_9275-2
194	0.345061	0.0292117	0.384189	-0.0156059	0.924876	0.987355	WFDC10B_10695-12
195	0.345061	0.0292117	0.384189	0.0575537	0.727827	0.942674	ELANE_13671-40
196	0.344585	0.0294498	0.385772	-0.280026	0.0842405	0.804043	MAPK13_5006-71
197	0.34388	0.0298056	0.388487	-0.0201091	0.903289	0.981126	MICALL2_12891-1
198	0.343683	0.0299055	0.389005	0.201323	0.219078	0.840916	CDK15_21581-87
199	0.343093	0.030207	0.390834	-0.368668	0.0209194	0.653854	TGM2_18934-50
200	0.342961	0.0302745	0.390834	0.0744885	0.652226	0.922528	CSAG1_5716-49
201	0.342026	0.0307579	0.393842	0.0346149	0.834293	0.968062	SIRT6_21833-6
202	0.341436	0.0310664	0.395703	0.173363	0.291221	0.840916	BLOC1S5_19116-1
203	0.341223	0.0311783	0.396433	0.0377913	0.819328	0.965665	KNG1_7784-1
204	0.340731	0.0314381	0.398344	0.397329	0.0122571	0.588355	S100A12_5852-6
205	0.340436	0.0315949	0.39894	0.197162	0.22895	0.840916	LRRC74A_8389-8
206	0.339747	0.0319631	0.401499	0.339313	0.0345828	0.714548	HP_3054-3
207	0.339354	0.0321752	0.403465	0.399987	0.0116373	0.577074	RBL2_13565-2
208	0.339157	0.0322816	0.404103	-0.0104013	0.949891	0.990769	ARL15_18411-83
209	0.338468	0.0326564	0.405262	-0.00589406	0.971592	0.994436	GK5_25074-119
210	0.338468	0.0326564	0.405262	0.176937	0.281234	0.840916	NPIPB3_9954-2
211	0.338271	0.0327642	0.405262	0.212764	0.193454	0.840916	HBD_6992-67
212	0.337878	0.0329806	0.405867	-0.00751203	0.963799	0.993309	PDE4C_20221-26
213	0.337878	0.0329806	0.405867	0.168038	0.30652	0.84323	UBE2G2_9199-6
214	0.3375	0.0331893	0.407747	0.254947	0.117266	0.838603	TNFRSF18_5526-53
215	0.336762	0.0336003	0.411406	0.0808988	0.624431	0.917473	GSTA4_14645-253
216	0.336402	0.0338024	0.412433	0.031321	0.849872	0.971883	KYAT1_17365-7
217	0.336107	0.0339688	0.412433	0.194966	0.23428	0.840916	PITPNB_12484-67
218	0.336107	0.0339688	0.412433	0.358844	0.0248728	0.680073	SERPINA3_4153-11
219	0.335713	0.0341917	0.412978	-0.118112	0.473914	0.873847	F13A1|F13B_16927-9
220	0.334533	0.0348675	0.417091	0.0324751	0.844407	0.969603	CSF1_3738-54
221	0.334533	0.0348675	0.417091	-0.00855216	0.95879	0.992073	DLL1_5349-69
222	0.333269	0.0356028	0.422519	0.307069	0.0572395	0.775238	PARP16_7881-244
223	0.333253	0.035612	0.422519	0.324867	0.0436032	0.750805	ITIH3_7145-1
224	0.333155	0.0356698	0.422519	-0.0261188	0.87459	0.975447	PRKRA_22010-36
225	0.332974	0.0357764	0.422639	0.0931681	0.572663	0.898716	GADD45GIP1_9302-90
226	0.332744	0.0359124	0.422639	-0.0768	0.642147	0.918282	ACRV1_10507-166
227	0.332466	0.0360766	0.423202	0.0817078	0.620959	0.915677	DEFA3_20539-4
228	0.33227	0.0361935	0.423208	0.0589406	0.721527	0.940115	PGLYRP4_19821-10
229	0.33227	0.0361935	0.423208	0.167345	0.308549	0.84323	MRPS14_22845-3
230	0.331974	0.0363694	0.423902	0.431769	0.00605784	0.484161	KIF3A_13961-18
231	0.330499	0.0372597	0.429472	-0.096963	0.557057	0.892169	METTL1_12514-16
232	0.330499	0.0372597	0.429472	0.145618	0.376413	0.854056	PFKFB4_25041-11
233	0.330105	0.0375001	0.429509	0.0570915	0.729931	0.942674	DCAF11_22120-4
234	0.329613	0.0378024	0.429863	0.25356	0.119342	0.839292	LNX1_9936-27
235	0.329416	0.0379239	0.429863	-0.379454	0.0171975	0.64564	NUP98_12772-8
236	0.328989	0.0381887	0.431954	0.188148	0.251368	0.840916	ITM2A_7765-15
237	0.328826	0.0382902	0.432429	0.0575537	0.727827	0.942674	LILRA5_7787-25
238	0.32794	0.038845	0.434617	0.237149	0.146046	0.840916	GALE_11457-53
239	0.327857	0.0388974	0.434617	-0.180867	0.270513	0.840916	STMN4_6267-51
240	0.327842	0.0389071	0.434617	0.297954	0.0654349	0.793952	C20orf173_7046-6
241	0.327661	0.0390217	0.434617	-0.206428	0.207368	0.840916	SLC25A18_5280-68
242	0.32735	0.0392186	0.435476	0.238086	0.144413	0.840916	UBE2A_17743-14
243	0.32735	0.0392186	0.435476	0.401027	0.0114021	0.577074	C5_2851-63
244	0.326858	0.0395321	0.436464	0.137528	0.403776	0.861557	TNNT3_16807-35
245	0.326661	0.0396581	0.436464	0.159717	0.33143	0.84323	AHCY_21393-62
246	0.326464	0.0397844	0.436464	0.181454	0.268935	0.840916	CCDC90B_7792-58
247	0.326366	0.0398476	0.436464	0.19879	0.225051	0.840916	CD34_11285-8
248	0.326071	0.040038	0.437231	0.375255	0.0185741	0.652605	MCEMP1_6283-60
249	0.325481	0.0404208	0.44075	-0.0453033	0.784196	0.959532	ADAMTSL1_6575-79
250	0.325185	0.0406133	0.442187	0.303024	0.0607691	0.78413	CST7_14038-130
251	0.32489	0.0408066	0.442965	0.231255	0.156634	0.840916	SERF2_18274-2
252	0.324595	0.0410007	0.443747	0.110837	0.501755	0.879892	ATF1_20926-31
253	0.3243	0.0411954	0.444532	0.0785874	0.634397	0.918282	ARPP21_12860-7
254	0.3243	0.0411954	0.444532	0.202132	0.217193	0.840916	C14orf93_6439-59
255	0.324118	0.0413156	0.444861	0.0370979	0.82259	0.965665	FGF5_3065-65
256	0.323872	0.0414789	0.44495	0.186298	0.256142	0.840916	HHEX_20425-12
257	0.323513	0.0417185	0.446861	0.0996211	0.546245	0.888778	MMP8_9172-69
258	0.322726	0.042247	0.449921	0.109676	0.506275	0.88114	ADAMTS1_3174-2
259	0.322627	0.0423135	0.449921	0.249746	0.125194	0.840916	APOD_4712-28
260	0.321938	0.0427809	0.451863	0.1106	0.502675	0.879892	CELF2_7245-2
261	0.321446	0.0431174	0.451863	0.347518	0.0301809	0.712758	HP_7905-30
262	0.321446	0.0431174	0.451863	0.202363	0.216656	0.840916	MCL1_9819-110
263	0.321151	0.0433203	0.452275	0.306607	0.0576344	0.775688	SAA1_4336-2
264	0.320856	0.043524	0.452275	-0.0106324	0.948778	0.990769	PKDCC_8664-36
265	0.320758	0.043592	0.452275	0.196931	0.229507	0.840916	CDH2_3797-1
266	0.319872	0.0442085	0.457366	0.0241553	0.883951	0.977946	CT55_9363-11
267	0.319675	0.0443464	0.458142	0.190112	0.246361	0.840916	KIR2DL4_9245-1
268	0.318888	0.0449017	0.461257	0.271242	0.0948655	0.825183	WARS2_22792-21
269	0.318495	0.0451815	0.462173	0.288924	0.0744415	0.793952	RELT_14112-40
270	0.3182	0.0453922	0.463676	-0.0023114	0.988858	0.997084	F8_13499-30
271	0.318101	0.0454626	0.463744	-0.0635634	0.700662	0.935202	HMGN1_9187-2
272	0.317609	0.045816	0.466695	0.23426	0.151168	0.840916	GAL_15390-3
273	0.316724	0.0464578	0.469941	0.0896821	0.587172	0.902854	CD8B_9310-2
274	0.31633	0.0467454	0.472193	0.0783563	0.635397	0.918282	FGF22_9513-9
275	0.315051	0.0476898	0.477095	0.178671	0.27647	0.840916	DNAJB14_8037-53
276	0.314165	0.0483527	0.47875	0.255178	0.116923	0.837814	C1QTNF1_6304-8
277	0.313787	0.0486385	0.47875	0.350888	0.0285124	0.699617	TAFA2_6430-36
278	0.313477	0.0488734	0.47875	0.0329374	0.842219	0.969603	BPIFA1_6473-55
279	0.31295	0.0492744	0.479583	-0.0965008	0.558947	0.893173	SPINK14_8587-21
280	0.312296	0.0497764	0.482699	0.0844815	0.609115	0.912277	MAK16_21864-20
281	0.312001	0.0500043	0.484263	0.186876	0.254644	0.840916	PRTN3_3514-49
282	0.311706	0.050233	0.48583	0.0928025	0.574177	0.89961	GLUD2_25068-131
283	0.309836	0.051701	0.497382	0.238779	0.143213	0.840916	SPRN_13447-42
284	0.309738	0.0517792	0.497477	0.0944205	0.567491	0.895112	ZW10_25262-6
285	0.309344	0.0520929	0.498808	0.0522375	0.752135	0.950229	PADI4_21237-24
286	0.309147	0.0522504	0.498808	0.314581	0.0511193	0.762318	CD9_17449-23
287	0.308852	0.0524873	0.499007	-0.102395	0.535071	0.887499	LMAN2_7638-30
288	0.308551	0.0527297	0.499353	0.171861	0.295487	0.841196	BATF_19227-18
289	0.30836	0.0528841	0.500164	0.0624077	0.705859	0.937224	TRAPPC5_8671-378
290	0.307672	0.0534436	0.501437	0.018781	0.909649	0.983931	ABL2_5261-13
291	0.307194	0.0538343	0.501437	-0.0618298	0.708462	0.937224	TAC1_9337-43
292	0.30718	0.0538461	0.501437	0.137882	0.402556	0.861557	NEFL_10082-251
293	0.30718	0.0538461	0.501437	-0.0587124	0.722563	0.940461	IL15RA_3445-53
294	0.306884	0.0540888	0.502261	0.263152	0.105535	0.832661	LDB1_25926-29
295	0.305999	0.0548221	0.503142	0.300597	0.0629685	0.786866	NRL_22516-30
296	0.305802	0.0549861	0.503142	0.0550112	0.739422	0.94447	VEGFA_19437-61
297	0.305718	0.0550563	0.503142	0.0161798	0.922122	0.986408	SCAMP5_13509-5
298	0.305605	0.0551506	0.503142	0.0646035	0.695996	0.934289	CSPG4_8951-162
299	0.305507	0.0552329	0.503142	-0.282467	0.0814579	0.803825	SNRPB2_17364-8
300	0.305409	0.0553154	0.503142	0.0234607	0.887266	0.978542	RAET1G_18927-14
301	0.305409	0.0553154	0.503142	0.0447255	0.786885	0.960237	IER2_22377-27
302	0.304882	0.0557586	0.503142	0.180636	0.271136	0.840916	VEGFA_4867-15
303	0.304031	0.0564802	0.506016	0.108352	0.511451	0.884052	CBX7_13027-20
304	0.304031	0.0564802	0.506016	0.176822	0.281553	0.840916	CLPSL2_7767-1
305	0.303996	0.05651	0.506016	0.0573226	0.728879	0.942674	IL22RA1_3620-67
306	0.303518	0.0569187	0.506315	-0.00583657	0.971869	0.994436	SFTA2_10580-14
307	0.303406	0.0570154	0.506315	0.188379	0.250776	0.840916	VHL_17362-5
308	0.303244	0.0571545	0.506315	0.308571	0.0559709	0.769217	NEUROG3_25938-13
309	0.303244	0.0571545	0.506315	-0.109445	0.507177	0.88114	IL18BP_3073-51
310	0.303244	0.0571545	0.506315	-0.0138684	0.93322	0.988551	MYRF_8843-34
311	0.30226	0.0580065	0.511371	0.319204	0.0476219	0.755672	FGF2_3025-50
312	0.301276	0.0588686	0.516467	0.0364045	0.825854	0.965665	SLC41A2_12511-83
313	0.300784	0.0593034	0.516827	0.209412	0.200731	0.840916	OPCML_3634-5
314	0.300686	0.0593907	0.516827	0.140302	0.394269	0.859567	CSNK2A2_13681-173
315	0.300601	0.0594655	0.516827	0.11164	0.49864	0.87929	EXTL2_6528-95
316	0.300587	0.0594781	0.516827	0.106671	0.518063	0.884062	C3_2755-8
317	0.300257	0.0597721	0.518633	-0.191499	0.242868	0.840916	NFYA_22511-28
318	0.299997	0.0600045	0.518921	-0.0134061	0.935441	0.988888	DNPH1_17785-11
319	0.2998	0.0601808	0.519211	0.316892	0.0493457	0.755672	ANXA8_18290-6
320	0.29921	0.0607121	0.521321	0.260841	0.108746	0.832661	UBD_17772-7
321	0.298816	0.0610684	0.522066	0.104706	0.525844	0.885769	TYMSOS_8263-64
322	0.298718	0.0611577	0.522066	0.192655	0.239982	0.840916	ATP13A1_13659-36
323	0.297931	0.0618762	0.523285	-0.0468058	0.777218	0.958097	TNFRSF1A_2654-19
324	0.297537	0.0622379	0.525123	0.0833258	0.614038	0.914394	PAPPA_4148-49
325	0.297439	0.0623286	0.525279	0.189881	0.246947	0.840916	DEFB132_9022-49
326	0.29734	0.0624194	0.525435	-0.126318	0.443518	0.867991	PSMB1_12612-37
327	0.297108	0.0626339	0.526515	0.154748	0.346889	0.846651	ETFA_17435-43
328	0.297045	0.0626924	0.526515	-0.09939	0.547181	0.889506	NELFA_24222-10
329	0.296848	0.0628749	0.52699	0.231717	0.155784	0.840916	DCUN1D5_8760-10
330	0.29675	0.0629663	0.52699	0.0956918	0.562262	0.893347	PHB2_21217-20
331	0.29675	0.0629663	0.52699	0.139839	0.395844	0.860937	PLA2G2C_8850-5
332	0.296357	0.0633331	0.528842	-0.162144	0.324039	0.84323	RETN_3046-31
333	0.296357	0.0633331	0.528842	0.301175	0.0624392	0.785615	FGL1_5581-28
334	0.295829	0.0638271	0.529925	0.307878	0.0565536	0.771466	S100A9_7812-11
335	0.295829	0.0638271	0.529925	0.0828719	0.615976	0.914498	CD300E_8287-17
336	0.295632	0.0640123	0.530857	0.339561	0.0344423	0.714548	WFDC6_13412-5
337	0.295471	0.0641645	0.530908	-0.157522	0.338207	0.843547	GLRX_18386-36
338	0.295176	0.0644436	0.531404	0.210915	0.197445	0.840916	KYNU_4559-64
339	0.294944	0.0646637	0.532071	-0.0836767	0.612541	0.914063	NUMBL_24947-40
340	0.294881	0.0647236	0.532071	0.00242697	0.988301	0.997084	VWF_3050-7
341	0.294845	0.0647572	0.532071	0.378452	0.0175178	0.64564	ADAM19_8948-13
342	0.294353	0.0652262	0.534778	0.376642	0.0181095	0.64564	NMRK2_20998-19
343	0.294255	0.0653203	0.534778	0.298301	0.065107	0.793952	BRF1_19596-18
344	0.294206	0.0653675	0.534778	0.212764	0.193454	0.840916	HECW2_25126-19
345	0.293995	0.0655694	0.535652	0.0772006	0.640407	0.918282	B2M_3485-28
346	0.293798	0.0657585	0.535652	0.0921091	0.577053	0.900169	KIR2DL4_5095-21
347	0.293208	0.0663285	0.535652	-0.0639101	0.699105	0.935202	F13B_5658-64
348	0.293208	0.0663285	0.535652	0.14504	0.378331	0.854268	PEX14_8645-257
349	0.293011	0.0665194	0.535652	-0.0284302	0.863591	0.974433	COL18A1_2201-17
350	0.292618	0.0669024	0.535652	0.174395	0.288315	0.840916	KIF3C_24407-31
351	0.292421	0.0670946	0.535652	-0.151974	0.355705	0.849045	ITPA_18916-25
352	0.291339	0.0681594	0.537041	-0.107018	0.516696	0.884052	IL18R1_14079-14
353	0.291339	0.0681594	0.537041	0.424488	0.0070734	0.517737	MAGEA6_18205-123
354	0.291339	0.0681594	0.537041	0.192193	0.241134	0.840916	KCTD13_22080-22
355	0.291043	0.0684521	0.537041	-0.0535088	0.7463	0.94826	RET_3220-40
356	0.290748	0.0687458	0.537041	0.133599	0.417468	0.861557	BLOC1S3_24487-95
357	0.290748	0.0687458	0.537041	-0.245008	0.132759	0.840916	SIGLEC14_8248-222
358	0.290453	0.0690404	0.537041	0.057207	0.729405	0.942674	HTR6_13561-5
359	0.29027	0.0692238	0.537041	0.166305	0.311609	0.84323	SIGLEC8_7864-3
360	0.290256	0.0692374	0.537041	0.266042	0.101625	0.832661	LSM4_16854-17
361	0.290256	0.0692374	0.537041	-0.11164	0.49864	0.87929	S100A8|S100A9_17145-1
362	0.290256	0.0692374	0.537041	0.223627	0.171149	0.840916	CDH15_5410-53
363	0.290185	0.0693088	0.537041	-0.0774317	0.639404	0.918282	TSNARE1_7069-9
364	0.290059	0.0694349	0.537051	0.284879	0.0787786	0.802628	CTSB_3061-61
365	0.289961	0.0695338	0.537051	0.0418363	0.800363	0.962155	TCL1B_18276-34
366	0.28963	0.069867	0.538205	0.126202	0.443939	0.867991	C3orf18_6994-19
367	0.289469	0.0700299	0.538401	0.184334	0.26128	0.840916	ANP32A_13073-14
368	0.289103	0.0704012	0.539024	-0.250106	0.124633	0.840916	SIGLEC1_4464-10
369	0.289076	0.0704288	0.539024	0.240616	0.140069	0.840916	STAU1_12471-47
370	0.289076	0.0704288	0.539024	0.0263499	0.873489	0.975116	M1AP_23685-132
371	0.288991	0.070515	0.539024	0.306029	0.0581311	0.775757	DSCC1_23679-43
372	0.288843	0.0706652	0.539024	-0.228736	0.161326	0.840916	CHEK2_19328-51
373	0.288695	0.0708156	0.539024	0.140648	0.393089	0.858882	KMT2D_13623-4
374	0.288682	0.0708295	0.539024	0.202709	0.215853	0.840916	MPP6_13490-1
375	0.28866	0.070852	0.539024	0.158331	0.335701	0.84323	LYSMD4_9106-87
376	0.288584	0.0709299	0.539052	0.214151	0.190498	0.840916	NPM1_21244-57
377	0.287403	0.0721441	0.54543	0.000693419	0.996657	0.999696	PAGE4_24201-86
378	0.287108	0.0724501	0.545681	-0.143191	0.384504	0.857034	DLL1_8264-43
379	0.287009	0.0725524	0.545681	0.216347	0.185883	0.840916	KRT19_15606-19
380	0.287009	0.0725524	0.545681	0.103666	0.529986	0.886957	FOXO1_22055-31
381	0.287009	0.0725524	0.545681	-0.227788	0.163117	0.840916	SIGLEC14_5125-6
382	0.286531	0.0730513	0.546567	-0.0061252	0.970479	0.994436	HSD17B1_4708-3
383	0.286124	0.0734778	0.546779	-0.0849438	0.60715	0.910851	SAR1B_21220-11
384	0.286124	0.0734778	0.546779	0.15308	0.352174	0.84737	TAC4_6468-37
385	0.285829	0.0737883	0.546779	0.0876063	0.595888	0.907063	COLEC10_6558-5
386	0.285793	0.073826	0.546779	0.187059	0.254171	0.840916	C7orf69_9544-24
387	0.285596	0.0740337	0.547759	0.0904911	0.58379	0.902342	DNMT3L_19142-39
388	0.285435	0.0742039	0.54846	0.246395	0.13051	0.840916	FAM20A_6433-57
389	0.28514	0.0745168	0.549099	0.173239	0.291572	0.840916	CTRL_9229-9
390	0.284845	0.0748308	0.550297	0.146427	0.373739	0.854056	CD1A_10814-7
391	0.284451	0.075251	0.551591	0.118806	0.471304	0.873847	STXBP6_18308-30
392	0.284294	0.0754189	0.551591	0.19931	0.223816	0.840916	CRYBB2_10000-28
393	0.284254	0.0754618	0.551591	0.180982	0.270202	0.840916	LY6D_19784-16
394	0.284156	0.0755674	0.551809	0.21704	0.184443	0.840916	HIF1A_13089-6
395	0.283566	0.0762032	0.554226	0.255756	0.116068	0.834978	VDR_10023-32
396	0.283074	0.0767363	0.556434	-0.03652	0.82531	0.965665	BMPR2_4862-63
397	0.282877	0.0769503	0.55743	0.00704976	0.966025	0.993903	FLT3LG_3053-49
398	0.28268	0.0771649	0.558428	0.248475	0.127191	0.840916	FZD4_22585-5
399	0.28209	0.0778112	0.56099	-0.0796894	0.629638	0.917502	SNRPA1_21321-2
400	0.281893	0.0780276	0.56099	0.344398	0.0317971	0.714548	CPNE1_11602-12
401	0.281893	0.0780276	0.56099	-0.181791	0.268031	0.840916	LILRB2_5091-28
402	0.280909	0.0791166	0.566205	0.123544	0.453672	0.869082	NAB1_13933-276
403	0.280788	0.0792516	0.566205	0.120545	0.464789	0.872856	DOCK9_14002-18
404	0.280712	0.0793358	0.566251	-0.331801	0.039061	0.739564	UNC5C_5139-32
405	0.280627	0.0794309	0.566373	0.117188	0.477406	0.874383	EDA_14024-196
406	0.280319	0.0797757	0.566496	0.129091	0.433491	0.866254	RPS14_20964-13
407	0.280122	0.0799963	0.566496	0.1299	0.43059	0.866254	NETO1_5639-49
408	0.280023	0.0801068	0.566496	0.352257	0.0278566	0.699617	PIAS4_10342-55
409	0.279925	0.0802174	0.566496	-0.106093	0.520346	0.884694	RPA2_19264-6
410	0.279827	0.0803281	0.566496	0.0398716	0.809561	0.963699	FURIN_6276-16
411	0.27963	0.08055	0.566496	0.107711	0.513967	0.884052	IFNA16_6421-52
412	0.279433	0.0807723	0.566496	-0.124591	0.449826	0.867991	DPP4_15460-9
413	0.279236	0.0809951	0.567512	-0.299572	0.063916	0.792058	S100A8_25216-8
414	0.27904	0.0812183	0.568528	-0.0656436	0.691341	0.931997	EFNB3_2514-65
415	0.278843	0.0814421	0.568926	0.258298	0.112362	0.832661	ALDH1B1_22057-9
416	0.278807	0.0814832	0.568926	0.0688796	0.676932	0.929456	PRKCZ_2645-54
417	0.278646	0.0816663	0.568926	0.301059	0.0625447	0.785615	HERC5_12934-1
418	0.278646	0.0816663	0.568926	0.0367512	0.824221	0.965665	LGALS3BP_5000-52
419	0.278351	0.0820035	0.569639	0.214613	0.18952	0.840916	PTPMT1_21167-33
420	0.278315	0.0820449	0.569639	0.0899133	0.586205	0.902683	STAB1_14599-18
421	0.278154	0.0822289	0.569639	0.058828	0.722038	0.940115	MGAT4A_9392-43
422	0.27776	0.0826812	0.569639	0.142844	0.385669	0.858313	BRPF1_11671-19
423	0.277564	0.0829081	0.569639	0.203634	0.213722	0.840916	TM2D1_20229-67
424	0.277564	0.0829081	0.569639	-0.0630465	0.702984	0.936068	CST3_2609-59
425	0.277478	0.0830067	0.569639	0.103325	0.53135	0.886957	CER1_6230-56
426	0.277465	0.0830217	0.569639	0.312385	0.0528513	0.762318	PI15_5745-64
427	0.277331	0.0831773	0.570125	0.253098	0.12004	0.839292	SVIP_18285-6
428	0.277268	0.0832493	0.570125	0.0613675	0.710547	0.937224	CRIPT_19294-26
429	0.277072	0.0834774	0.570566	-0.151512	0.357187	0.849813	DHODH_21346-71
430	0.277072	0.0834774	0.570566	0.22409	0.170243	0.840916	NT5E_6993-8
431	0.276973	0.0835916	0.570566	-0.0775473	0.638902	0.918282	INHBC_6408-2
432	0.276875	0.083706	0.570566	0.18364	0.26311	0.840916	RETNLB_22007-1
433	0.276678	0.083935	0.571591	-0.16642	0.311268	0.84323	IL21R_9366-54
434	0.276383	0.0842795	0.572043	0.35187	0.0280406	0.699617	FRS2_13025-4
435	0.275694	0.0850876	0.574564	0.21496	0.188789	0.840916	CADPS2_25099-4
436	0.275497	0.0853196	0.574564	0.279217	0.0851787	0.805487	SELENOS_11286-78
437	0.275104	0.085785	0.574795	0.201091	0.219618	0.840916	HSPA1L_12041-33
438	0.275104	0.085785	0.574795	0.146196	0.374502	0.854056	PRNP_6545-58
439	0.275104	0.085785	0.574795	0.211493	0.196192	0.840916	ST6GALNAC2_7823-22
440	0.274809	0.0861354	0.576323	0.222945	0.172493	0.840916	IQCF3_13439-6
441	0.274477	0.0865302	0.576842	0.186077	0.256719	0.840916	GYG2_25066-32
442	0.273923	0.0871932	0.578069	0.270202	0.0961889	0.826929	PARK7_19545-145
443	0.273726	0.0874296	0.578069	-0.0594029	0.719432	0.939741	VTN_13125-45
444	0.273726	0.0874296	0.578069	0.142035	0.388393	0.858882	DKKL1_3644-5
445	0.272644	0.0887388	0.583542	0.228019	0.162678	0.840916	SYTL4_11563-51
446	0.272447	0.0889784	0.584062	0.00346709	0.983287	0.997048	CTSG_2431-17
447	0.271722	0.089866	0.587765	0.058539	0.723349	0.941299	DMKN_8535-102
448	0.271463	0.0901842	0.588553	0.264539	0.103644	0.832661	RNF215_9064-12
449	0.271427	0.0902292	0.588553	-0.0692263	0.675395	0.928046	EMG1_20937-43
450	0.271267	0.0904269	0.588787	-0.0990433	0.548587	0.890533	CRIM1_6502-50
451	0.27107	0.0906701	0.589842	-0.223974	0.170469	0.840916	SIGLEC5_23030-4
452	0.270775	0.0910358	0.591429	0.178555	0.276786	0.840916	LYG1_9243-10
453	0.270676	0.0911579	0.591429	0.170581	0.299153	0.84323	KCTD3_24440-11
454	0.270381	0.0915252	0.592493	0.234375	0.150961	0.840916	EGLN3_20986-58
455	0.270381	0.0915252	0.592493	0.24895	0.126442	0.840916	PAPPA2_5756-66
456	0.270283	0.0916478	0.592493	0.121811	0.460081	0.871852	CDA_18336-31
457	0.269791	0.092263	0.594884	0.257143	0.114035	0.832661	VSTM1_19743-12
458	0.269791	0.092263	0.594884	0.130825	0.427288	0.865887	BCDIN3D_21115-48
459	0.269397	0.0927575	0.595972	0.330183	0.0400847	0.739564	NECTIN2_6245-4
460	0.269299	0.0928814	0.595972	0.135101	0.412202	0.861557	LRP5_25922-7
461	0.269102	0.0931296	0.596243	0.114414	0.487964	0.877545	ST8SIA1_21508-7
462	0.268807	0.093503	0.596629	0.288924	0.0744415	0.793952	DIPK1C_14341-8
463	0.26861	0.0937525	0.596629	0.217849	0.182772	0.840916	DCUN1D1_17366-6
464	0.26861	0.0937525	0.596629	-0.219236	0.179933	0.840916	LEAP2_5708-1
465	0.268413	0.0940025	0.596629	0.266851	0.10055	0.832661	CHST2_18863-176
466	0.268327	0.0941117	0.596629	0.0711368	0.666947	0.926615	GRP_8400-74
467	0.268118	0.0943785	0.597402	0.204905	0.210815	0.840916	CFHR1_5982-50
468	0.267921	0.0946298	0.597486	-0.0293547	0.859199	0.973964	MPPED2_19153-53
469	0.267528	0.095134	0.598538	-0.0545489	0.741536	0.945344	PGRMC2_8681-93
470	0.267233	0.0955135	0.599888	0.128398	0.435986	0.866254	BAMBI_6935-123
471	0.267036	0.0957671	0.600121	-0.0208026	0.89997	0.98045	MAZ_13436-54
472	0.267012	0.0957983	0.600121	0.119499	0.468701	0.873847	IFNA4_7268-12
473	0.266937	0.0958942	0.600205	0.119037	0.470435	0.873847	CCN4_3057-55
474	0.266741	0.0961486	0.600763	0.0456501	0.782584	0.959024	H2BU1_18823-52
475	0.266642	0.096276	0.601043	0.299557	0.0639301	0.792058	DEFA1_19579-5
476	0.266458	0.0965149	0.602018	0.141176	0.3913	0.858882	DHX38_13645-14
477	0.266347	0.0966589	0.6024	-0.058016	0.725725	0.942199	GPR37_21495-134
478	0.266212	0.0968346	0.602446	-0.00277367	0.98663	0.997048	PSMA2_4280-47
479	0.266052	0.0970431	0.602562	0.0952295	0.564161	0.893347	TLE5_18396-10
480	0.265855	0.0972998	0.602562	0.14608	0.374884	0.854056	FXR1_13076-4
481	0.265818	0.0973478	0.602562	0.0176822	0.914915	0.983937	NLRP4_12794-6
482	0.265461	0.0978149	0.604425	-0.319088	0.0477069	0.755672	PROK2_10754-113
483	0.265363	0.097944	0.604709	0.0436854	0.79173	0.960375	LGALS7_9400-40
484	0.264969	0.0984617	0.606431	-0.0775473	0.638902	0.918282	SMN1_23290-3
485	0.264871	0.0985914	0.606431	0.133548	0.417647	0.861557	TNKS_9907-216
486	0.264834	0.0986399	0.606431	0.292783	0.0704811	0.793952	DHX9_10527-22
487	0.264834	0.0986399	0.606431	0.277483	0.0872163	0.807514	RMI1_13926-1
488	0.264576	0.0989814	0.607353	0.198559	0.225602	0.840916	GLTPD2_7948-129
489	0.264478	0.0991117	0.607353	0.179827	0.273325	0.840916	FZD10_11647-6
490	0.264379	0.0992421	0.607353	0.206765	0.206613	0.840916	BRF1_5384-67
491	0.264342	0.0992909	0.607353	-0.0516597	0.754792	0.950275	LGALS9_9197-4
492	0.264182	0.0995033	0.60763	0.205714	0.20898	0.840916	IER3_9786-310
493	0.263789	0.100027	0.608639	0.205136	0.21029	0.840916	LILRA1_21706-29
494	0.263789	0.100027	0.608639	0.0674927	0.683094	0.930016	H2BC21_22974-25
495	0.263592	0.10029	0.608639	0.239114	0.142636	0.840916	MACROD1_13653-335
496	0.263592	0.10029	0.608639	0.268931	0.0978256	0.831175	ARHGAP36_6289-78
497	0.263297	0.100685	0.609135	0.0569759	0.730457	0.942674	DUSP26_8967-6
498	0.263198	0.100817	0.609135	0.0654125	0.692375	0.932181	RGS3_12827-37
499	0.263162	0.100867	0.609135	0.135448	0.410992	0.861557	SIGLEC11_8913-22
500	0.262805	0.101346	0.609135	0.365103	0.0222883	0.653854	DEFB127_20543-19
501	0.262706	0.101479	0.609135	-0.0104013	0.949891	0.990769	CSNK1A1L_22484-17
502	0.26251	0.101745	0.609135	0.211377	0.196442	0.840916	STK17B_5249-31
503	0.262411	0.101878	0.609135	0.0116725	0.943775	0.990071	SLAMF1_7953-20
504	0.262313	0.102011	0.609135	0.118459	0.472608	0.873847	OPTC_15430-165
505	0.262313	0.102011	0.609135	0.156135	0.342531	0.843981	HES6_24654-13
506	0.262313	0.102011	0.609135	0.12782	0.438071	0.8672	VTN_8280-238
507	0.261821	0.102679	0.60952	0.104359	0.527223	0.885769	YBX2_6372-7
508	0.261821	0.102679	0.60952	-0.0767383	0.642415	0.918282	RNASE1_7211-2
509	0.261772	0.102746	0.60952	0.091069	0.58138	0.901381	B3GNT6_7082-2
510	0.261723	0.102813	0.60952	-0.0251955	0.878989	0.977065	SYTL1_12892-10
511	0.261538	0.103064	0.60952	0.422292	0.00740709	0.517737	NFATC4_11560-76
512	0.261526	0.103081	0.60952	-0.174164	0.288965	0.840916	RETREG1_8556-5
513	0.261231	0.103485	0.610913	0.09026	0.584756	0.902342	ZNF774_12760-34
514	0.26096	0.103856	0.612606	0.153947	0.349422	0.846651	JCHAIN_15306-20
515	0.260702	0.104211	0.613208	0.00404494	0.980503	0.996682	CASK_16754-40
516	0.26064	0.104295	0.61321	0.0087833	0.957678	0.991768	SRP19_18257-64
517	0.260542	0.104431	0.613511	0.0567448	0.73151	0.942674	YBX1_9751-72
518	0.26021	0.10489	0.614527	0.00791693	0.961849	0.993137	ZKSCAN7_23570-87
519	0.260062	0.105094	0.614527	0.0144462	0.930444	0.988045	PLA2G10_2949-6
520	0.259951	0.105247	0.61483	0.136719	0.406574	0.861557	FAM163B_10880-38
521	0.25946	0.105931	0.617453	-0.187107	0.254046	0.840916	CSDC2_12754-14
522	0.25946	0.105931	0.617453	0.265233	0.102708	0.832661	PRLH_6543-182
523	0.259361	0.106068	0.617453	0.209412	0.200731	0.840916	RABEPK_13599-15
524	0.259361	0.106068	0.617453	0.22617	0.166207	0.840916	FGFR3_3809-1
525	0.259263	0.106206	0.617453	0.308225	0.0562616	0.770604	MARCO_20134-27
526	0.259263	0.106206	0.617453	0.195044	0.234091	0.840916	DPYSL4_20247-17
527	0.258869	0.106756	0.618184	0.0152552	0.926559	0.987719	DEFA1_9250-87
528	0.258377	0.107448	0.620521	0.0113258	0.945443	0.990237	TREM1_9266-1
529	0.258279	0.107587	0.620521	0.423679	0.0071948	0.517737	CD14_8969-49
530	0.257984	0.108003	0.622432	0.111872	0.497746	0.87929	FGF8_2443-10
531	0.257787	0.108282	0.622557	0.0891043	0.589593	0.904092	PGAM4_19799-2
532	0.257787	0.108282	0.622557	-0.160386	0.329385	0.84323	GFAP_20126-19
533	0.257295	0.108981	0.625313	0.0498106	0.763313	0.95257	PROC_3758-68
534	0.257197	0.109121	0.625313	0.143653	0.382955	0.856807	HERPUD2_9779-63
535	0.257098	0.109261	0.625313	0.374215	0.018929	0.653854	C3_2683-1
536	0.257	0.109402	0.625313	0.163185	0.320903	0.84323	KHDC1L_21804-15
537	0.256803	0.109683	0.625313	0.0119037	0.942664	0.990071	GSTO1_12436-84
538	0.256618	0.109948	0.625313	0.278985	0.0854482	0.805487	MSRB1_20971-1
539	0.256606	0.109965	0.625313	0.0724622	0.66111	0.924487	CLEC1A_21853-3
540	0.256508	0.110106	0.625627	0.21496	0.188789	0.840916	BDP1_8929-7
541	0.256323	0.110372	0.626645	0.197509	0.228116	0.840916	PPIB_4718-5
542	0.255979	0.110868	0.627469	0.24443	0.133704	0.840916	P2RX6_7233-73
543	0.255917	0.110956	0.627469	0.183525	0.263416	0.840916	OLAH_23407-9
544	0.255819	0.111098	0.627469	-0.180636	0.271136	0.840916	UBTD2_12875-28
545	0.255819	0.111098	0.627469	0.0425297	0.797123	0.962102	RPS3A_5484-63
546	0.255524	0.111525	0.627469	0.18573	0.257622	0.840916	MEF2D_24266-2
547	0.255425	0.111668	0.627469	-0.0119037	0.942664	0.990071	PFKFB1_22141-59
548	0.255327	0.111811	0.627469	0.298401	0.0650123	0.793952	HAT1_19327-31
549	0.255327	0.111811	0.627469	0.232307	0.154704	0.840916	YAE1_21124-17
550	0.255327	0.111811	0.627469	0.287075	0.0764004	0.793952	ACBD4_24686-19
551	0.254847	0.112509	0.628095	0.131172	0.426054	0.865072	AGR2_4959-2
552	0.254835	0.112527	0.628095	0.0271616	0.869624	0.975116	TNNI3_5930-54
553	0.254638	0.112814	0.628252	0.140648	0.393089	0.858882	MAGIX_24713-4
554	0.25454	0.112958	0.628572	-0.112218	0.496406	0.87929	IL10_13723-6
555	0.254245	0.113391	0.630015	0.0392937	0.812271	0.964042	NUCB1_10451-11
556	0.254109	0.11359	0.630524	-0.0117881	0.943219	0.990071	SERAC1_8985-13
557	0.254048	0.11368	0.630524	-0.0631011	0.702739	0.935913	LILRA3_6391-52
558	0.253851	0.113969	0.630524	0.157637	0.337849	0.84323	HMGB1_2524-56
559	0.253568	0.114387	0.630524	0.220276	0.177824	0.840916	HLA-E_25918-60
560	0.253458	0.11455	0.630524	0.517521	0.00074094	0.193964	ARL5B_17404-5
561	0.253383	0.114661	0.630524	0.0401027	0.808478	0.963699	VAMP8_7064-2
562	0.253359	0.114696	0.630524	0.161798	0.325088	0.84323	RGS1_18945-11
563	0.253359	0.114696	0.630524	-0.00104013	0.994986	0.999107	C5orf38_6378-2
564	0.253261	0.114842	0.630848	-0.0755826	0.647447	0.919704	PTPN13_12664-19
565	0.252867	0.115426	0.633275	-0.0732209	0.657779	0.922711	LRRTM4_8646-61
566	0.25283	0.115481	0.633275	0.174279	0.28864	0.840916	MAGIX_24696-14
567	0.25267	0.115719	0.633275	-0.0741958	0.653506	0.922541	ORC6_12389-4
568	0.25267	0.115719	0.633275	0.321168	0.0461952	0.755672	ASRGL1_18313-4
569	0.251687	0.117192	0.637024	0.0249643	0.880092	0.977393	PIWIL1_12793-4
570	0.25149	0.117488	0.637577	0.235023	0.149803	0.840916	LRP2_10618-190
571	0.25149	0.117488	0.637577	0.0403338	0.807394	0.963699	PFKFB3_12456-5
572	0.251391	0.117637	0.637577	0.14088	0.392304	0.858882	AKAP7_18399-1
573	0.251293	0.117785	0.637577	0.154979	0.34616	0.846651	DNAJC4_8653-132
574	0.251096	0.118083	0.637577	0.192886	0.239408	0.840916	NFKBIB_17387-27
575	0.251096	0.118083	0.637577	-0.1299	0.43059	0.866254	CXCL8_3447-64
576	0.25096	0.118288	0.637741	-0.163085	0.321201	0.84323	SMIM13_13452-113
577	0.250874	0.11842	0.637976	-0.0571521	0.729654	0.942674	PRPF6_9012-1
578	0.250801	0.11853	0.638097	0.371326	0.0199449	0.653854	SP6_23537-4
579	0.250407	0.119128	0.638275	0.360231	0.0242797	0.676575	DPYS_20165-4
580	0.25037	0.119186	0.638275	0.172892	0.292554	0.840916	SH3BP5_23662-10
581	0.250309	0.119278	0.638275	0.478806	0.00204554	0.330605	CREBBP_13614-6
582	0.250309	0.119278	0.638275	-0.0116725	0.943775	0.990071	ST3GAL2_6281-51
583	0.250014	0.119729	0.638275	0.205367	0.209765	0.840916	DSCAM_9175-48
584	0.249916	0.11988	0.638275	-0.193117	0.238834	0.840916	IL31RA_8273-84
585	0.24973	0.120163	0.639317	0.00352506	0.983008	0.997048	AKR1C1_12618-50
586	0.24903	0.121241	0.642392	0.168847	0.304164	0.84323	INHBC_15686-49
587	0.248735	0.121697	0.642392	0.183871	0.262499	0.840916	SHISA2_10449-31
588	0.248735	0.121697	0.642392	0.0855216	0.604698	0.909047	P4HB_11450-110
589	0.248697	0.121755	0.642392	-0.067955	0.681038	0.930012	NELFE_21819-9
590	0.248636	0.121849	0.642392	0.221663	0.17504	0.840916	HSPA6_13672-3
591	0.247948	0.12292	0.643625	-0.0124815	0.939885	0.990071	VWA1_6385-63
592	0.247751	0.123227	0.644769	0.0841348	0.61059	0.912998	H2BC12_22403-13
593	0.247357	0.123843	0.647062	-0.0401027	0.808478	0.963699	CRELD1_7628-40
594	0.247161	0.124152	0.647372	0.186067	0.256743	0.840916	TXNIP_11682-7
595	0.246964	0.124461	0.647372	0.206176	0.207936	0.840916	ATAD1_6625-31
596	0.246631	0.124986	0.647372	-0.123082	0.455376	0.869082	HRK_8008-28
597	0.246472	0.125238	0.647372	0.0243852	0.882854	0.977916	OIT3_6296-36
598	0.246275	0.125549	0.648406	0.218196	0.182059	0.840916	ZC3H8_22832-9
599	0.246177	0.125705	0.648406	0.166957	0.309687	0.84323	PARP11_12882-7
600	0.245783	0.12633	0.650248	0.0221905	0.893333	0.97868	PAK3_3387-1
601	0.245783	0.12633	0.650248	0.0624077	0.705859	0.937224	CAMK1D_3418-12
602	0.245586	0.126644	0.65048	0.127011	0.441	0.867991	PPIL2_14314-6
603	0.245303	0.127097	0.651324	-0.0580767	0.725449	0.942199	FCAR_4987-17
604	0.245094	0.12743	0.651324	-0.0374446	0.820958	0.965665	UBE2C_12556-7
605	0.244898	0.127746	0.651324	0.130363	0.428937	0.866223	IL18RAP_10457-3
606	0.244898	0.127746	0.651324	0.210453	0.198452	0.840916	ZWILCH_18302-204
607	0.244898	0.127746	0.651324	-0.0708443	0.668238	0.926969	PHGDH_8986-2
608	0.244799	0.127904	0.651324	0.00531621	0.974377	0.994756	H2BC21_14143-8
609	0.244761	0.127964	0.651324	-0.0560513	0.734671	0.943539	TCF24_23339-46
610	0.244712	0.128043	0.651324	0.200282	0.221518	0.840916	EDF1_12415-122
611	0.244701	0.128062	0.651324	0.165843	0.312975	0.84323	CP_17453-34
612	0.244307	0.128696	0.653529	0.104712	0.525823	0.885769	STIM1_9271-101
613	0.244209	0.128855	0.653529	0.129323	0.432661	0.866254	RPL12_19183-164
614	0.244012	0.129173	0.65423	0.0634478	0.701181	0.935551	OTUD5_12480-9
615	0.243618	0.129811	0.656548	0.0321284	0.846048	0.969788	HOMER3_21799-15
616	0.243225	0.130451	0.657957	0.176359	0.282833	0.840916	PDCL2_14192-31
617	0.243028	0.130773	0.659119	0.148507	0.366913	0.851941	ICAM3_2649-77
618	0.242733	0.131255	0.661094	0.123197	0.45495	0.869082	CALCOCO2_12534-10
619	0.242339	0.131901	0.662969	0.394902	0.0128474	0.589491	CHI3L1_11104-13
620	0.242044	0.132387	0.664493	0.203403	0.214253	0.840916	MRC1_2637-77
621	0.242044	0.132387	0.664493	-0.00976614	0.952947	0.991768	SULT1E1_9878-3
622	0.241749	0.132874	0.665002	0.211377	0.196442	0.840916	TRMT6_23696-256
623	0.241651	0.133037	0.665002	0.208835	0.202004	0.840916	CD37_18202-22
624	0.241651	0.133037	0.665002	0.215375	0.187915	0.840916	CCPG1_8889-5
625	0.241257	0.133689	0.666689	0.107827	0.513513	0.884052	PPP2R3A_13665-35
626	0.241159	0.133853	0.666689	0.121926	0.459652	0.871852	LIPG_23148-100
627	0.241159	0.133853	0.666689	0.156019	0.342893	0.843981	DYNLRB1_3845-51
628	0.24106	0.134016	0.666689	0.203518	0.213988	0.840916	PLOD2_6923-1
629	0.240629	0.134735	0.668028	0.101538	0.538509	0.887499	DUSP23_17326-44
630	0.240568	0.134836	0.668028	0.17139	0.296832	0.841615	DCAF5_11283-13
631	0.240568	0.134836	0.668028	0.206523	0.207155	0.840916	CCNB1_5347-59
632	0.240175	0.135495	0.669922	0.0963852	0.55942	0.893173	LAMA4_6577-64
633	0.240175	0.135495	0.669922	0.15521	0.345433	0.846188	PMEPA1_6936-7
634	0.240076	0.13566	0.670283	0.329952	0.0402328	0.739564	C1S_8840-61
635	0.239486	0.136654	0.673362	0.0981815	0.552088	0.890533	SLC4A8_12798-46
636	0.238994	0.137486	0.674448	0.211377	0.196442	0.840916	TRAPPC13_24314-9
637	0.238994	0.137486	0.674448	-0.0110947	0.946555	0.990403	HNRNPA2B1_5351-52
638	0.238896	0.137653	0.674448	0.271589	0.0944274	0.825183	NAALADL1_17505-125
639	0.238699	0.137987	0.674448	-0.0520064	0.753198	0.950229	ITGB7_11205-10
640	0.238699	0.137987	0.674448	-0.111409	0.499536	0.87929	LRRN1_11586-2
641	0.238699	0.137987	0.674448	0.0925714	0.575135	0.900169	H2AC11_22468-54
642	0.238404	0.138489	0.6745	0.0768539	0.641913	0.918282	BRAT1_10876-300
643	0.23818	0.138871	0.675138	0.0743804	0.652698	0.922541	ROGDI_23343-6
644	0.237775	0.139563	0.677564	-0.0157175	0.92434	0.987355	UGT1A6_7891-45
645	0.237715	0.139667	0.677564	0.0466902	0.777754	0.958097	MVK_11391-69
646	0.237617	0.139836	0.677564	0.0466902	0.777754	0.958097	RNASE10_5602-62
647	0.237321	0.140343	0.678666	-0.0279679	0.865789	0.974599	QRFP_6463-59
648	0.237037	0.140832	0.679157	0.180636	0.271136	0.840916	CCNB2_18208-3
649	0.237026	0.140852	0.679157	0.177053	0.280914	0.840916	RABIF_18483-36
650	0.236928	0.141021	0.679157	-0.162615	0.322618	0.84323	PADI1_23616-4
651	0.236829	0.141191	0.679157	-0.0730401	0.658572	0.922711	RPL30_12478-15
652	0.236829	0.141191	0.679157	0.135332	0.411395	0.861557	CCDC167_7797-11
653	0.236534	0.141702	0.679661	0.126562	0.442631	0.867991	RAB39B_12403-30
654	0.236534	0.141702	0.679661	0.135679	0.410187	0.861557	TPO_3873-51
655	0.236534	0.141702	0.679661	0.0617205	0.708955	0.937224	DCBLD1_9402-18
656	0.236337	0.142044	0.679661	-0.00774317	0.962686	0.993137	CCL26_9168-31
657	0.236141	0.142386	0.679826	0.236571	0.14706	0.840916	FGA|FGB|FGG_2796-62
658	0.236103	0.142452	0.679826	0.0618298	0.708462	0.937224	IL4_13663-2
659	0.236042	0.142557	0.679881	0.235762	0.148489	0.840916	PLTP_6263-77
660	0.235845	0.1429	0.680403	0.154863	0.346524	0.846651	KCNIP1_13650-11
661	0.235649	0.143244	0.680477	0.10956	0.506725	0.88114	SERPINE1_2925-9
662	0.235649	0.143244	0.680477	0.0471525	0.77561	0.957727	FATE1_7740-33
663	0.235119	0.144172	0.681576	0.0803828	0.626651	0.917502	CCDC134_5587-3
664	0.235069	0.144258	0.681576	-0.159255	0.33285	0.84323	MMP14_5002-76
665	0.234982	0.144412	0.681576	0.0110947	0.946555	0.990403	ADCYAP1_4594-22
666	0.234922	0.144518	0.681633	0.168501	0.305172	0.84323	TRIL_14104-1
667	0.234074	0.146014	0.686199	0.183987	0.262194	0.840916	RGS21_19819-7
668	0.233976	0.146188	0.686199	0.0172199	0.917132	0.984401	THBS2_3339-33
669	0.233878	0.146363	0.686199	0.15914	0.333206	0.84323	ENTPD6_8932-1
670	0.233779	0.146538	0.686199	0.22409	0.170243	0.840916	VLDLR_18938-3
671	0.233779	0.146538	0.686199	0.163308	0.320531	0.84323	RPS20_21643-8
672	0.233692	0.146693	0.686199	-0.0103445	0.950164	0.990769	FAS_9218-7
673	0.233681	0.146712	0.686199	0.156019	0.342893	0.843981	PPARG_24221-3
674	0.233681	0.146712	0.686199	-0.0469237	0.776671	0.958074	RNASE3_5741-55
675	0.233484	0.147063	0.686513	0.0154863	0.92545	0.987355	GUSB_15562-24
676	0.233298	0.147394	0.686766	0.257836	0.113029	0.832661	CYREN_21327-12
677	0.233298	0.147394	0.686766	0.137997	0.402158	0.861557	TOM1_25492-7
678	0.233189	0.147589	0.686766	0.0204558	0.901629	0.980935	RPL5_20999-12
679	0.23309	0.147765	0.687145	-0.216	0.186607	0.840916	CPB2_3518-54
680	0.233003	0.147921	0.687346	0.103671	0.529965	0.886957	IL6_2573-20
681	0.232817	0.148254	0.687346	-0.166305	0.311609	0.84323	PTCHD3_13517-3
682	0.232795	0.148293	0.687346	-0.0715377	0.66518	0.926082	FCN2_13717-15
683	0.232795	0.148293	0.687346	0.019878	0.904395	0.981741	PML_25270-3
684	0.232697	0.14847	0.687346	0.10147	0.538783	0.887499	H2AC1_22402-12
685	0.2325	0.148823	0.688106	0.191278	0.243423	0.840916	CYTH2_12533-135
686	0.2325	0.148823	0.688106	0.314696	0.0510294	0.762318	EYA2_21152-25
687	0.232402	0.149	0.688486	0.316199	0.0498725	0.755672	SHC4_11692-21
688	0.232107	0.149532	0.690065	-0.225823	0.166875	0.840916	RPN1_6458-6
689	0.23191	0.149887	0.691266	0.242593	0.136742	0.840916	PAPLN_11254-13
690	0.231713	0.150242	0.692467	0.362773	0.0232228	0.664959	ITIH4_4811-33
691	0.231319	0.150956	0.692858	0.109213	0.508079	0.881713	NIPAL4_12864-9
692	0.231232	0.151115	0.692858	0.259339	0.110872	0.832661	SAMD12_22771-6
693	0.231221	0.151135	0.692858	0.33157	0.0392059	0.739564	TP53_6168-11
694	0.231194	0.151185	0.692858	0.0457102	0.782305	0.959024	ADAM30_8520-8
695	0.231084	0.151383	0.692959	0.0087833	0.957678	0.991768	KIF22_12734-112
696	0.231024	0.151493	0.692959	-0.212764	0.193454	0.840916	OLFML3_8660-33
697	0.230827	0.151851	0.693727	0.0934959	0.571307	0.898378	H2AW_14144-3
698	0.230729	0.152031	0.693995	0.172546	0.293538	0.840916	RAPGEF5_9059-14
699	0.230691	0.152101	0.693995	0.185374	0.258552	0.840916	SCN4B_7911-29
700	0.230466	0.152511	0.695214	0.0894023	0.588344	0.903129	C16orf72_23379-60
701	0.230434	0.15257	0.695214	0.0736179	0.656037	0.922711	BCAR3_5262-57
702	0.230336	0.15275	0.695214	0.180289	0.272073	0.840916	BCL2L11_17451-13
703	0.230139	0.153111	0.696232	-0.11973	0.467835	0.873847	RAB3A_17516-7
704	0.229953	0.153453	0.696232	0.187117	0.254022	0.840916	CUL9_12991-49
705	0.229647	0.154016	0.697821	0.265939	0.101761	0.832661	LACC1_23595-6
706	0.229647	0.154016	0.697821	0.148854	0.365783	0.851582	RAB27A_9504-19
707	0.229548	0.154197	0.697821	0.224668	0.169115	0.840916	ARMC8_25247-12
708	0.22945	0.154378	0.697821	-0.016874	0.918791	0.985019	COL6A3_11196-31
709	0.22945	0.154378	0.697821	0.281311	0.0827662	0.803825	NCBP2_21636-63
710	0.22945	0.154378	0.697821	0.16827	0.305846	0.84323	GABARAP_22966-20
711	0.229253	0.154742	0.698118	0.0638588	0.699336	0.935202	KCTD5_12473-48
712	0.229155	0.154924	0.698118	0.038947	0.813898	0.964714	TIAM2_24968-10
713	0.229155	0.154924	0.698118	0.0936115	0.570829	0.898041	TFRC_6895-1
714	0.229056	0.155106	0.698506	0.121002	0.463088	0.872856	PDK1_5227-60
715	0.22886	0.155471	0.699171	-0.242465	0.136955	0.840916	MMP9_2579-17
716	0.228368	0.156386	0.699386	0.0799743	0.62841	0.917502	MATN3_3208-2
717	0.228368	0.156386	0.699386	0.125624	0.446045	0.867991	HAMP_3504-58
718	0.228171	0.156753	0.699386	-0.199358	0.223702	0.840916	CDCP1_16818-200
719	0.228171	0.156753	0.699386	0.293778	0.0694864	0.793952	CAMP_9384-17
720	0.228132	0.156824	0.699386	0.279462	0.0848934	0.804993	RBM24_11380-84
721	0.228073	0.156936	0.699386	0.391417	0.013737	0.594697	TBX5_11202-70
722	0.228073	0.156936	0.699386	0.300481	0.0630747	0.786866	RHOD_12442-4
723	0.227876	0.157304	0.699703	-0.00600963	0.971036	0.994436	OLFM3_10643-16
724	0.227777	0.157488	0.699703	-0.0515441	0.755324	0.950275	IL1F10_17356-34
725	0.227542	0.15793	0.700806	-0.137759	0.402979	0.861557	PDIA4_7146-16
726	0.227198	0.158577	0.701627	0.211262	0.196693	0.840916	SLC14A1_13430-50
727	0.227187	0.158597	0.701627	0.261534	0.107775	0.832661	TPT1_14072-9
728	0.227187	0.158597	0.701627	0.110317	0.503777	0.880709	IL36B_14149-9
729	0.226607	0.159691	0.704743	0.124931	0.448579	0.867991	RNF149_9773-15
730	0.226498	0.159897	0.704743	-0.067955	0.681038	0.930012	TCN1_19614-8
731	0.226312	0.16025	0.704743	-0.236456	0.147264	0.840916	VSX1_24456-3
732	0.226301	0.16027	0.704743	0.120077	0.466538	0.873842	AQP4_11363-58
733	0.226301	0.16027	0.704743	0.15729	0.338926	0.843981	HERC4_7860-9
734	0.226301	0.16027	0.704743	0.145221	0.37773	0.854197	UMODL1_9114-84
735	0.226006	0.160831	0.705387	0.11765	0.475659	0.874044	CARD9_11405-150
736	0.226006	0.160831	0.705387	0.110716	0.502226	0.879892	CSDE1_12735-39
737	0.225918	0.160998	0.705387	-0.205089	0.210397	0.840916	MANSC4_9578-263
738	0.225809	0.161205	0.705387	0.377566	0.0178053	0.64564	ITPK1_21130-82
739	0.225613	0.16158	0.705387	-0.237149	0.146046	0.840916	TCEA1_18204-1
740	0.225613	0.16158	0.705387	0.136488	0.407375	0.861557	RIPK1_22549-73
741	0.225613	0.16158	0.705387	0.0807833	0.624928	0.917502	TGFBR2_5133-17
742	0.225514	0.161768	0.705783	0.118343	0.473043	0.873847	TNFRSF8_2605-49
743	0.225219	0.162333	0.707295	-0.00277367	0.98663	0.997048	SAMSN1_21196-29
744	0.224924	0.162898	0.708052	0.341971	0.0331027	0.714548	ULBP2_22583-47
745	0.224885	0.162973	0.708052	0.0610239	0.712098	0.93741	DYRK3_4359-87
746	0.22471	0.16331	0.708262	0.267629	0.0995239	0.832661	APBB1_14206-28
747	0.22453	0.163655	0.708889	-0.0186067	0.910484	0.983937	PAX8_18314-88
748	0.224432	0.163845	0.708889	-0.114876	0.486196	0.877153	CTNNA2_9872-23
749	0.224334	0.164034	0.709101	0.146203	0.374477	0.854056	FAM204A_22140-6
750	0.224038	0.164604	0.710299	0.402067	0.011171	0.577074	NUCB2_21999-61
751	0.22401	0.164659	0.710299	-0.0355991	0.829649	0.966704	STX2_7738-299
752	0.223842	0.164985	0.711146	0.056398	0.73309	0.942674	EGLN1_9901-28
753	0.223645	0.165367	0.711146	-0.0589406	0.721527	0.940115	COL28A1_10702-1
754	0.223645	0.165367	0.711146	0.150703	0.35979	0.849813	B4GALT1_13381-49
755	0.223606	0.165442	0.711146	-0.136603	0.406974	0.861557	PSTPIP1_19168-71
756	0.223606	0.165442	0.711146	0.399871	0.0116637	0.577074	CD226_5062-60
757	0.223251	0.166132	0.712427	0.12366	0.453246	0.869082	RPS19_19166-15
758	0.223055	0.166515	0.713632	0.210106	0.19921	0.840916	AZIN1_25282-6
759	0.222956	0.166707	0.713632	0.183072	0.264617	0.840916	HDAC4_25275-30
760	0.222956	0.166707	0.713632	0.245123	0.13257	0.840916	C3_2754-50
761	0.222759	0.167091	0.713921	0.0933804	0.571785	0.898378	IRF8_22065-32
762	0.222731	0.167147	0.713921	-0.0923402	0.576094	0.900169	NECTIN3_13557-3
763	0.222366	0.167862	0.71468	-0.241669	0.138291	0.840916	GNPTG_10666-7
764	0.222366	0.167862	0.71468	0.0799743	0.62841	0.917502	S100A11_14011-17
765	0.222267	0.168055	0.71468	0.0339775	0.837303	0.968618	PSMB5_12580-7
766	0.222071	0.168442	0.715164	-0.137297	0.404574	0.861557	IGDCC3_11952-1
767	0.221972	0.168635	0.715543	-0.16434	0.317441	0.84323	MTHFSD_19129-15
768	0.221884	0.168808	0.715543	-0.102237	0.535704	0.887499	ELL3_22129-55
769	0.221874	0.168829	0.715543	0.133945	0.416249	0.861557	RPS4X_9758-17
770	0.221786	0.169002	0.715543	0.10748	0.514876	0.884052	TOPBP1_9947-22
771	0.221677	0.169217	0.715876	0.363005	0.0231287	0.664959	CRH_19637-9
772	0.221589	0.16939	0.715876	0.295859	0.067444	0.793952	DEFB128_6360-7
773	0.221382	0.1698	0.715876	-0.0633322	0.7017	0.935729	MUSK_11547-84
774	0.221382	0.1698	0.715876	0.0864506	0.600766	0.908421	LRRC25_9987-30
775	0.221283	0.169994	0.715876	0.081939	0.619968	0.915527	WNT5A_13268-45
776	0.221185	0.170189	0.715876	0.183178	0.264335	0.840916	PYCARD_24671-15
777	0.220812	0.170929	0.716098	-0.0128289	0.938216	0.989654	INSL4_6410-26
778	0.220693	0.171166	0.716098	0.189188	0.248709	0.840916	NRG1_15446-25
779	0.220693	0.171166	0.716098	0.0865618	0.600296	0.908249	PLCG1_4563-61
780	0.220595	0.171362	0.716098	0.198549	0.225626	0.840916	RHPN2_11439-88
781	0.220566	0.171418	0.716098	0.257965	0.112843	0.832661	CFAP45_6553-68
782	0.2203	0.17195	0.717494	0.164802	0.316062	0.84323	LTA_4703-87
783	0.220103	0.172343	0.718722	0.000231163	0.998886	0.999718	OSM_14063-17
784	0.219808	0.172934	0.719358	0.116148	0.481351	0.875208	GGT2_6334-9
785	0.219611	0.173328	0.719358	0.00011557	0.999443	0.999718	KLRK1_3056-11
786	0.219611	0.173328	0.719358	0.127473	0.439325	0.867991	CD5L_3293-2
787	0.219582	0.173386	0.719358	0.338619	0.0349777	0.7166	FAM3D_7919-278
788	0.219414	0.173724	0.719528	-0.0419518	0.799823	0.962155	FCGR2A_3309-2
789	0.219414	0.173724	0.719528	0.188841	0.249593	0.840916	CLEC2D_7054-87
790	0.219119	0.174318	0.721578	0.338694	0.0349349	0.7166	GPR101_11670-18
791	0.218922	0.174715	0.722331	0.345554	0.0311904	0.714548	ARMC5_9945-8
792	0.218785	0.174992	0.722331	0.0632776	0.701945	0.935884	UNC93B1_13487-24
793	0.218627	0.175311	0.722331	0.0857528	0.603719	0.90889	PLBD2_6536-54
794	0.218549	0.175469	0.722331	0.104128	0.528143	0.886905	DIDO1_14329-4
795	0.218528	0.17551	0.722331	0.0257721	0.876241	0.976391	SETBP1_24471-2
796	0.218342	0.175888	0.722331	0.0340931	0.836757	0.968618	MARCO_9003-99
797	0.218233	0.176109	0.722331	0.00600963	0.971036	0.994436	BIRC5_3472-40
798	0.218194	0.176188	0.722331	-0.0591717	0.720479	0.939919	COQ5_22112-30
799	0.218037	0.176509	0.723238	0.0770311	0.641143	0.918282	GTPBP10_24712-6
800	0.217909	0.176767	0.72389	0.100661	0.542042	0.887499	SPDL1_23671-11
801	0.217741	0.17711	0.723902	0.0763916	0.643923	0.918282	DUSP16_14631-22
802	0.217741	0.17711	0.723902	0.213457	0.191972	0.840916	TTC36_24662-78
803	0.217713	0.177168	0.723902	0.111022	0.501038	0.879356	MEPE_3209-69
804	0.217555	0.17749	0.724098	0.118921	0.470869	0.873847	RNF128_8633-18
805	0.217446	0.177712	0.724098	0.111756	0.498193	0.87929	COX4I2_7850-1
806	0.217407	0.177792	0.724098	0.199589	0.223155	0.840916	BMP15_11129-66
807	0.217348	0.177913	0.724098	0.276746	0.0880942	0.811024	MNX1_9576-58
808	0.217151	0.178316	0.724126	0.198087	0.22673	0.840916	TP53I13_6400-33
809	0.217132	0.178354	0.724126	0.271327	0.0947576	0.825183	IRF1_17462-19
810	0.217063	0.178497	0.724126	0.105862	0.52126	0.884694	CRYGC_18203-9
811	0.217053	0.178517	0.724126	-0.0983499	0.551403	0.890533	MEP1A_21387-64
812	0.216964	0.178698	0.724137	0.162838	0.321946	0.84323	ENOX2_13422-66
813	0.216659	0.179326	0.725381	0.0606741	0.713679	0.937614	CES3_25292-6
814	0.216462	0.179731	0.726211	0.255409	0.11658	0.837009	SLC25A1_22818-4
815	0.216462	0.179731	0.726211	0.419287	0.00788558	0.517737	VSIG2_8018-43
816	0.216265	0.180136	0.727043	0.138337	0.400989	0.861557	ZPLD1_5590-11
817	0.216167	0.180339	0.727055	-0.106907	0.51713	0.884052	TOP1_2876-74
818	0.216069	0.180543	0.727069	0.0824012	0.617989	0.914832	KLRG2_10762-2
819	0.215833	0.18103	0.728227	0.132327	0.421953	0.863738	HS6ST2_13524-25
820	0.21538	0.18197	0.730405	0.200745	0.220431	0.840916	RAB17_11118-107
821	0.215292	0.182153	0.730405	-0.0865618	0.600296	0.908249	CCL7_4886-3
822	0.215282	0.182174	0.730405	0.25668	0.11471	0.834284	HENMT1_23682-79
823	0.215282	0.182174	0.730405	0.199705	0.222881	0.840916	C2CD2L_23704-11
824	0.214986	0.182789	0.732465	0.29609	0.06722	0.793952	FIBCD1_9378-6
825	0.21479	0.1832	0.733368	-0.22929	0.160284	0.840916	MICOS10_7956-11
826	0.214504	0.183796	0.733368	-0.0380225	0.818241	0.965665	RBBP5_13631-1
827	0.214494	0.183817	0.733368	0.100083	0.544375	0.88825	SF1_12777-11
828	0.214494	0.183817	0.733368	0.0442655	0.789027	0.960375	MAP3K3_12990-39
829	0.214494	0.183817	0.733368	0.148168	0.368021	0.851941	METAP1D_19752-197
830	0.214494	0.183817	0.733368	0.102395	0.535071	0.887499	HNRNPAB_4450-26
831	0.214396	0.184023	0.733368	0.285457	0.0781473	0.801643	LRRK2_10990-21
832	0.214396	0.184023	0.733368	0.198386	0.226016	0.840916	PFN2_13054-87
833	0.214396	0.184023	0.733368	0.231498	0.156187	0.840916	SPECC1_21360-27
834	0.214199	0.184435	0.734208	0.0946516	0.566538	0.894191	TIGIT_16299-13
835	0.214013	0.184827	0.734964	0.284533	0.0791594	0.802965	RELB_11464-9
836	0.214013	0.184827	0.734964	0.0731557	0.658065	0.922711	EFNA2_22580-29
837	0.213806	0.185262	0.735487	0.197162	0.22895	0.840916	NDP_21911-17
838	0.213806	0.185262	0.735487	-0.00161822	0.992199	0.997963	PGF_3078-1
839	0.213707	0.185469	0.735908	0.2353	0.149309	0.840916	RBM39_4284-18
840	0.21357	0.185759	0.736255	0.21392	0.190989	0.840916	DEAF1_6369-82
841	0.213412	0.186092	0.736412	0.107249	0.515786	0.884052	FGF6_4130-71
842	0.213412	0.186092	0.736412	0.27182	0.0941363	0.825183	ERLIN1_8776-10
843	0.213324	0.186279	0.736412	0.130363	0.428937	0.866223	COMMD5_24704-38
844	0.213215	0.186508	0.736412	0.0592873	0.719955	0.939741	BRSK2_9790-28
845	0.212822	0.187341	0.738829	0.24131	0.138895	0.840916	BASP1_20111-5
846	0.212625	0.187759	0.738946	0.178786	0.276155	0.840916	RGS16_21255-2
847	0.212251	0.188554	0.740639	-0.0391782	0.812814	0.964214	GAGE12F_20068-61
848	0.212231	0.188597	0.740639	0.0232295	0.88837	0.978542	CFHR2_15584-9
849	0.211848	0.189416	0.742386	0.148392	0.367291	0.851941	ZAP70_3837-6
850	0.211641	0.189858	0.742386	-0.0773162	0.639905	0.918282	ALK_8249-124
851	0.211641	0.189858	0.742386	0.238098	0.144392	0.840916	RNF148_9955-40
852	0.211543	0.190069	0.742811	-0.0789381	0.632881	0.917835	BMPER_3654-27
853	0.211444	0.19028	0.743236	0.00023114	0.998886	0.999718	RLN2_6621-10
854	0.211247	0.190702	0.744486	0.188725	0.249889	0.840916	CSTF1_24055-44
855	0.211149	0.190914	0.744512	0.126729	0.442025	0.867991	SULT1E1_16932-5
856	0.211051	0.191125	0.744539	-0.2189	0.180617	0.840916	FSTL4_9350-3
857	0.210559	0.192186	0.745874	0.245008	0.132759	0.840916	VAMP1_17711-13
858	0.210559	0.192186	0.745874	0.212186	0.194695	0.840916	LAMA3_20074-3
859	0.210559	0.192186	0.745874	0.251133	0.123042	0.840916	NID1_3213-65
860	0.210362	0.192611	0.746728	0.028199	0.86469	0.974433	APLN_6622-90
861	0.210165	0.193037	0.747185	-0.00369842	0.982173	0.997048	CCNH_9848-22
862	0.210067	0.193251	0.747216	0.0735024	0.656544	0.922711	MZB1_16322-10
863	0.210067	0.193251	0.747216	0.0424141	0.797663	0.962102	RNASE4_5644-60
864	0.20987	0.193678	0.748469	-0.0180289	0.913253	0.983937	CHIT1_3600-2
865	0.209673	0.194106	0.749326	0.130594	0.428112	0.86622	NID2_3633-70
866	0.209673	0.194106	0.749326	0.225361	0.167769	0.840916	MAMDC2_6119-14
867	0.209575	0.19432	0.749754	0.224112	0.170199	0.840916	SCGB1D1_21562-3
868	0.209476	0.194534	0.750183	0.318741	0.0479627	0.755672	SDC3_16612-28
869	0.209299	0.19492	0.750279	0.0420117	0.799543	0.962155	PARP1_8893-29
870	0.20928	0.194963	0.750279	0.296668	0.0666626	0.793952	NSMCE2_22517-106
871	0.209181	0.195178	0.750279	0.131865	0.42359	0.864633	NOMO2_25121-7
872	0.209181	0.195178	0.750279	-0.021496	0.896654	0.979919	APOE_2938-55
873	0.209181	0.195178	0.750279	0.247319	0.129027	0.840916	C1orf226_7989-5
874	0.208886	0.195823	0.750415	0.234953	0.149927	0.840916	NEIL1_21802-53
875	0.208886	0.195823	0.750415	0.357804	0.0253254	0.687283	ANKS3_25261-42
876	0.208788	0.196039	0.750415	0.250324	0.124294	0.840916	MZT2A_24928-20
877	0.208689	0.196254	0.75045	-0.176822	0.281553	0.840916	ZNF275_9609-25
878	0.208591	0.19647	0.750881	0.0129438	0.937663	0.989355	APOE_2418-55
879	0.208394	0.196902	0.750954	0.0605586	0.714201	0.937614	CCDC51_12790-10
880	0.208296	0.197118	0.751384	-0.178786	0.276155	0.840916	MRTO4_21310-37
881	0.208197	0.197335	0.75146	0.294818	0.0684592	0.793952	CD72_7009-6
882	0.208099	0.197551	0.75146	0.181445	0.26896	0.840916	COPS2_14029-42
883	0.208001	0.197768	0.751891	0.23842	0.143833	0.840916	ATXN10_25481-66
884	0.207804	0.198202	0.752754	0.271242	0.0948655	0.825183	STAU2_12970-35
885	0.207804	0.198202	0.752754	-0.160526	0.328955	0.84323	LMNB2_20217-26
886	0.207607	0.198637	0.75343	0.140995	0.391912	0.858882	NCF4_14060-67
887	0.207115	0.199727	0.75343	0.110022	0.504923	0.88086	VEGFA_14032-2
888	0.207115	0.199727	0.75343	0.328912	0.0409044	0.739564	HAX1_21206-218
889	0.207115	0.199727	0.75343	0.0717688	0.664162	0.925728	FCN1_22961-7
890	0.207017	0.199945	0.753515	-0.0793964	0.630902	0.917502	CCN5_6392-7
891	0.206918	0.200164	0.753515	0.145271	0.377563	0.854126	ANXA2_4961-17
892	0.206918	0.200164	0.753515	0.105746	0.521718	0.884694	TNFSF14_5988-49
893	0.206721	0.200602	0.754561	0.128745	0.434737	0.866254	NHP2_20939-113
894	0.206426	0.201259	0.754561	0.198549	0.225626	0.840916	VAV3_9830-109
895	0.206367	0.201393	0.754561	0.0672616	0.684123	0.930198	RMDN3_9290-8
896	0.205934	0.202359	0.756688	-0.029008	0.860846	0.974312	CAPN13_24915-123
897	0.205757	0.202757	0.756781	0.151404	0.357534	0.849813	RPS3_5026-66
898	0.205738	0.2028	0.756781	-0.202835	0.215562	0.840916	SMNDC1_17805-35
899	0.205541	0.203242	0.757557	0.14967	0.363129	0.849813	DMRTB1_24688-9
900	0.205541	0.203242	0.757557	0.0481926	0.770791	0.956323	PRRG1_9008-6
901	0.205344	0.203685	0.757557	0.156828	0.340365	0.843981	HNRNPLL_23657-102
902	0.205246	0.203906	0.757557	0.113374	0.491954	0.877545	HOXC11_22474-28
903	0.205206	0.203995	0.757557	-0.116494	0.480034	0.875129	CSF1_10741-22
904	0.205049	0.204349	0.757557	-0.0531621	0.74789	0.949451	HS3ST3B1_6986-17
905	0.205049	0.204349	0.757557	0.118118	0.473892	0.873847	ID1_9436-2
906	0.20495	0.204571	0.757557	0.220392	0.177591	0.840916	ZHX3_10036-201
907	0.204852	0.204794	0.757557	0.190806	0.24461	0.840916	PPM1G_21823-5
908	0.204852	0.204794	0.757557	0.208141	0.20354	0.840916	PSMB10_21861-8
909	0.204852	0.204794	0.757557	0.247319	0.129027	0.840916	CDH11_7763-25
910	0.204812	0.204883	0.757557	0.0812455	0.622942	0.916025	HMGB3_12775-6
911	0.204655	0.205238	0.7581	-0.394324	0.0129914	0.589491	CD5_5596-75
912	0.204262	0.20613	0.758367	0.150819	0.359418	0.849813	GABARAPL1_12661-44
913	0.204163	0.206353	0.758367	0.0269278	0.870737	0.975116	SNIP1_21645-6
914	0.204163	0.206353	0.758367	0.164225	0.317786	0.84323	SIRPB2_5669-26
915	0.204163	0.206353	0.758367	0.0164704	0.920727	0.985501	REG1B_5693-6
916	0.203868	0.207024	0.759298	-0.0202247	0.902736	0.980965	FGFR4_4988-49
917	0.20377	0.207248	0.759736	0.28696	0.0765242	0.793952	FAM89B_24638-3
918	0.203573	0.207697	0.759963	0.0635634	0.700662	0.935202	CCL3L1_2783-18
919	0.203386	0.208124	0.759963	0.0559358	0.735199	0.943883	CEBPG_19572-10
920	0.203376	0.208146	0.759963	0.257605	0.113364	0.832661	PLAC8L1_22532-59
921	0.203376	0.208146	0.759963	0.419634	0.00782905	0.517737	CARD19_7778-104
922	0.203376	0.208146	0.759963	0.197971	0.227007	0.840916	SIAE_9263-57
923	0.203179	0.208596	0.761223	0.238652	0.143433	0.840916	PYCR2_18328-36
924	0.202983	0.209046	0.762102	-0.133714	0.417061	0.861557	KHSRP_24926-9
925	0.202589	0.209949	0.763481	0.355493	0.0263559	0.698573	HNRNPC_11429-80
926	0.202589	0.209949	0.763481	0.223754	0.1709	0.840916	CT83_23579-3
927	0.202205	0.210833	0.765245	0.155326	0.345069	0.846152	CENPW_8864-59
928	0.201821	0.21172	0.767011	0.0642568	0.69755	0.935167	DRAP1_24636-9
929	0.201802	0.211764	0.767011	0.127473	0.439325	0.867991	PRPF6_9581-4
930	0.201703	0.211991	0.767453	-0.00670372	0.967692	0.994075	ALOX15B_12422-143
931	0.201408	0.212675	0.769162	0.205252	0.210027	0.840916	FAM110A_23783-22
932	0.201212	0.213132	0.770048	0.348905	0.0294847	0.70773	PPP4C_22534-14
933	0.201015	0.213589	0.770934	0.349252	0.0293127	0.705931	GSTT2_24223-5
934	0.201015	0.213589	0.770934	-0.0440321	0.790114	0.960375	TNFSF10_8833-20
935	0.200827	0.214025	0.772125	0.0782407	0.635897	0.918282	KLRB1_20562-78
936	0.20072	0.214276	0.772648	0.283377	0.0804388	0.803825	RND1_13574-50
937	0.200326	0.215195	0.774102	-0.216	0.186607	0.840916	SEMA6C_7202-107
938	0.200129	0.215655	0.774102	0.187926	0.251937	0.840916	RXFP1_14135-3
939	0.200129	0.215655	0.774102	0.0292406	0.859741	0.974131	LIN28B_21350-29
940	0.200129	0.215655	0.774102	0.106786	0.517607	0.884052	NRXN2_8876-51
941	0.199932	0.216116	0.774102	0.038947	0.813898	0.964714	PPP1R10_22533-95
942	0.199736	0.216578	0.774102	0.162491	0.322991	0.84323	PECAM1_2695-25
943	0.199637	0.216809	0.774102	0.123493	0.453861	0.869082	BACH1_12451-62
944	0.199539	0.21704	0.774102	0.149778	0.362779	0.849813	BRDT_12748-6
945	0.199539	0.21704	0.774102	-0.100546	0.542508	0.887627	TNC_5675-6
946	0.19944	0.217272	0.774102	0.226991	0.164635	0.840916	SATB2_10081-17
947	0.19944	0.217272	0.774102	0.12886	0.434322	0.866254	PTH1R_13470-43
948	0.19944	0.217272	0.774102	0.0417249	0.800883	0.962328	PITPNM3_25058-23
949	0.199145	0.217967	0.774102	-0.096154	0.560367	0.893173	YY2_21913-5
950	0.198948	0.218432	0.774102	0.0219583	0.894444	0.97868	SRSF6_11573-3
951	0.198948	0.218432	0.774102	0.105053	0.524467	0.885769	IL3_4717-55
952	0.19885	0.218664	0.774102	0.106555	0.518519	0.884323	AARSD1_21535-5
953	0.19885	0.218664	0.774102	0.187454	0.253151	0.840916	C1QTNF9_6019-12
954	0.198761	0.218875	0.774102	0.230169	0.158644	0.840916	CREB3L2_17336-54
955	0.198752	0.218897	0.774102	0.239461	0.142041	0.840916	HMG20B_11551-16
956	0.198752	0.218897	0.774102	0.0123088	0.940716	0.990071	FAM102B_22137-3
957	0.198653	0.21913	0.774102	-0.0179133	0.913807	0.983937	DNAJB12_8006-12
958	0.198613	0.219224	0.774102	0.00577849	0.972149	0.994436	DNAI1_11396-39
959	0.198564	0.219341	0.774102	-0.0684786	0.678712	0.930012	ADAM10_8654-13
960	0.198555	0.219363	0.774102	0.0197624	0.904949	0.981756	SLC35G2_13501-10
961	0.198555	0.219363	0.774102	0.100892	0.54111	0.887499	SKP2_22777-46
962	0.198555	0.219363	0.774102	0.114183	0.488849	0.877545	CMA1_3423-59
963	0.198555	0.219363	0.774102	0.0449589	0.785798	0.960052	PCDH10_8780-2
964	0.19826	0.220063	0.77582	-0.222194	0.173982	0.840916	IL17RC_5468-67
965	0.197965	0.220764	0.777539	0.157637	0.337849	0.84323	GAL3ST1_8696-15
966	0.197866	0.220998	0.777987	0.00577878	0.972148	0.994436	GRM4_24013-6
967	0.197777	0.221211	0.778059	-0.00473836	0.977161	0.995224	SRRT_24970-117
968	0.197571	0.221702	0.778461	0.188629	0.250135	0.840916	CLTC_13711-10
969	0.197482	0.221915	0.7785	0.125862	0.445179	0.867991	CERS5_13494-6
970	0.197276	0.222407	0.7785	0.214151	0.190498	0.840916	UTS2B_6290-3
971	0.197177	0.222643	0.7785	0.290658	0.072641	0.793952	RBBP9_10064-12
972	0.197088	0.222856	0.778575	0.285934	0.0776293	0.799714	BEX5_22083-60
973	0.197079	0.222878	0.778575	0.0824012	0.617989	0.914832	CCDC25_18264-12
974	0.196882	0.22335	0.779474	-0.0557046	0.736254	0.943905	CDCP1_8589-13
975	0.196784	0.223586	0.779807	-0.298401	0.0650123	0.793952	HAVCR2_5134-52
976	0.196685	0.223822	0.779999	-0.0225361	0.891682	0.97868	SULT4A1_8357-43
977	0.196587	0.224059	0.780449	-0.0023114	0.988858	0.997084	GAGE2B_25413-80
978	0.19639	0.224532	0.78072	0.112218	0.496406	0.87929	BTN3A1_7081-2
979	0.196194	0.225006	0.78072	0.0882953	0.592989	0.906395	DYNLT3_12867-40
980	0.196194	0.225006	0.78072	-0.158562	0.334987	0.84323	PLTP_15475-4
981	0.195997	0.225481	0.781286	0.129323	0.432661	0.866254	GAB1_24268-21
982	0.195603	0.226432	0.783411	0.279635	0.0846922	0.804926	MEF2C_8933-84
983	0.195406	0.226909	0.783411	0.514748	0.000800073	0.193964	CXCL10_4141-79
984	0.195308	0.227147	0.783411	0.244314	0.133894	0.840916	SAE1|UBA2_21923-24
985	0.194924	0.228082	0.78419	0.0914203	0.579917	0.900678	TNFSF18_2708-54
986	0.194914	0.228104	0.78419	0.0818234	0.620464	0.915527	CSN2_16587-1
987	0.194874	0.228201	0.78419	-0.000462279	0.997772	0.999696	MUC1_10976-44
988	0.194785	0.228419	0.78419	0.0625296	0.70531	0.937224	LY6G6D_6469-62
989	0.194432	0.229281	0.785347	0.197634	0.227814	0.840916	PTH2_7257-18
990	0.194382	0.229401	0.785347	0.224899	0.168665	0.840916	WNT10A_10044-12
991	0.194324	0.229543	0.785347	0.363716	0.0228407	0.664483	BTG2_11325-8
992	0.194324	0.229543	0.785347	0.200629	0.220702	0.840916	CDK5RAP3_21238-40
993	0.194226	0.229784	0.785347	-0.223974	0.170469	0.840916	PSMA7_12460-18
994	0.194226	0.229784	0.785347	0.216578	0.185402	0.840916	OCIAD1_16802-31
995	0.194127	0.230025	0.785406	0.21808	0.182296	0.840916	RAD18_25111-24
996	0.193931	0.230507	0.785406	-0.318857	0.0478773	0.755672	SIGLEC9_3007-7
997	0.193832	0.230748	0.785406	0.00323595	0.984402	0.997048	RGS21_19381-7
998	0.19334	0.231956	0.786944	0.0443788	0.788499	0.960375	PDZK1_16852-10
999	0.193242	0.232199	0.786944	0.202941	0.215319	0.840916	ARHGEF2_12848-9
1000	0.193143	0.232441	0.787	0.165843	0.312975	0.84323	GTF2B_20979-86
1001	0.193143	0.232441	0.787	0.208141	0.20354	0.840916	NSL1_22518-54
1002	0.193103	0.23254	0.787	-0.179711	0.273638	0.840916	ILF3_12759-47
1003	0.192947	0.232927	0.787575	0.342219	0.0329671	0.714548	SCAND1_17800-33
1004	0.19275	0.233413	0.78812	0.271358	0.0947193	0.825183	NDC80_12730-3
1005	0.19275	0.233413	0.78812	-0.0313194	0.849879	0.971883	CCDC80_3234-23
1006	0.19275	0.233413	0.78812	-0.0152552	0.926559	0.987719	LILRA6_7059-14
1007	0.192553	0.233899	0.789397	0.0836725	0.61256	0.914063	GRB7_11281-6
1008	0.192258	0.234631	0.790404	-0.0338619	0.837849	0.968787	DNAJC11_9783-75
1009	0.192159	0.234875	0.790404	0.174048	0.28929	0.840916	TMUB2_9226-6
1010	0.191766	0.235853	0.790404	0.0909534	0.581862	0.901551	HS3ST4_19370-30
1011	0.191766	0.235853	0.790404	0.0694574	0.674371	0.927868	IL17RE_20535-68
1012	0.191766	0.235853	0.790404	0.0433387	0.793347	0.960548	SLAMF7_7882-31
1013	0.191667	0.236098	0.790404	0.0474992	0.774003	0.957727	MZB1_7780-34
1014	0.191569	0.236343	0.790404	0.238767	0.143234	0.840916	HOXD4_22476-115
1015	0.191569	0.236343	0.790404	0.381843	0.0164534	0.631106	HPSE_5604-30
1016	0.191569	0.236343	0.790404	-0.048886	0.767584	0.954623	ETNK1_8328-9
1017	0.191471	0.236589	0.790404	0.122851	0.456229	0.869082	HDAC8_2859-69
1018	0.191471	0.236589	0.790404	0.197509	0.228116	0.840916	PRSS37_5653-23
1019	0.191372	0.236834	0.790861	0.168509	0.305147	0.84323	GNG11_18282-1
1020	0.191274	0.23708	0.791319	0.0637977	0.69961	0.935202	CPA2_9276-7
1021	0.191037	0.237673	0.792933	-0.151288	0.357905	0.849813	KLB_19557-3
1022	0.190684	0.238558	0.794982	0.333956	0.0377306	0.739564	CXCL14_5730-60
1023	0.190487	0.239052	0.794982	0.365103	0.0222883	0.653854	SENP2_21758-65
1024	0.190192	0.239794	0.795877	0.0802054	0.627414	0.917502	FLRT1_13739-3
1025	0.190192	0.239794	0.795877	0.0991061	0.548332	0.890533	RND3_15439-21
1026	0.189896	0.240538	0.795877	-0.00924558	0.955452	0.991768	MGAT1_10571-14
1027	0.189896	0.240538	0.795877	0.415473	0.00853091	0.521389	APOF_12370-30
1028	0.189896	0.240538	0.795877	0.0717688	0.664162	0.925728	IFNG_15346-31
1029	0.189896	0.240538	0.795877	0.341353	0.0334423	0.714548	DEFB103A_5679-16
1030	0.189798	0.240786	0.795877	-0.0647191	0.695478	0.933939	TNC_7131-207
1031	0.189798	0.240786	0.795877	0.225499	0.167501	0.840916	DGCR6_9444-70
1032	0.189637	0.241194	0.795877	0.212302	0.194447	0.840916	ADAM15_9956-7
1033	0.189619	0.241239	0.795877	-0.0386003	0.815526	0.96557	TMPRSS15_3189-61
1034	0.189561	0.241385	0.795877	-0.173652	0.290405	0.840916	KRT34_22378-2
1035	0.189503	0.241532	0.795877	0.238305	0.144033	0.840916	TRIM54_22816-4
1036	0.189449	0.241669	0.795877	0.449913	0.0040566	0.410564	SPIN1_18210-12
1037	0.189364	0.241883	0.795877	0.0999729	0.544822	0.88825	ECE1_8767-44
1038	0.189306	0.242031	0.795877	0.220969	0.176428	0.840916	CLEC4G_10781-19
1039	0.189208	0.24228	0.795877	0.32764	0.0417375	0.745818	CLCA2_8950-4
1040	0.189208	0.24228	0.795877	0.208719	0.20226	0.840916	NR1H2_9016-12
1041	0.189109	0.242529	0.795877	0.076276	0.644426	0.918282	WDR18_25307-8
1042	0.189011	0.242779	0.795877	-0.0574382	0.728353	0.942674	TNFRSF13B_2704-74
1043	0.189011	0.242779	0.795877	-0.340815	0.0337397	0.714548	UMOD_9451-20
1044	0.188971	0.242881	0.795877	0.100199	0.543908	0.887956	PDZD7_12391-27
1045	0.188971	0.242881	0.795877	0.142057	0.38832	0.858882	BTNL9_7950-142
1046	0.188913	0.243029	0.795877	0.257734	0.113177	0.832661	RAB27B_13596-3
1047	0.188814	0.243279	0.795877	0.077085	0.640909	0.918282	SCG5_15358-28
1048	0.188814	0.243279	0.795877	-0.0674927	0.683094	0.930016	BPIFA2_16302-11
1049	0.188716	0.243529	0.795877	-0.0205714	0.901076	0.980774	GRN_4992-49
1050	0.188716	0.243529	0.795877	0.11765	0.475659	0.874044	ISCU_7201-5
1051	0.188635	0.243734	0.795877	0.223061	0.172265	0.840916	ZNF69_22842-85
1052	0.188528	0.244008	0.795877	0.156713	0.340726	0.843981	TENM2_11164-7
1053	0.188479	0.244133	0.795877	0.153955	0.349397	0.846651	WEE2_25038-5
1054	0.188438	0.244236	0.795877	0.132212	0.422362	0.864333	CPE_6024-68
1055	0.188421	0.244281	0.795877	0.188263	0.251072	0.840916	SERPINB1_10737-96
1056	0.188421	0.244281	0.795877	0.149663	0.363154	0.849813	FCGBP_25910-1
1057	0.188233	0.24476	0.795877	-0.157637	0.337849	0.84323	THYN1_12424-107
1058	0.188224	0.244783	0.795877	0.394093	0.0130494	0.589491	BET1L_10959-125
1059	0.188183	0.244886	0.795877	0.315852	0.0501376	0.756305	CD300LF_5623-11
1060	0.188134	0.245012	0.795877	0.0173355	0.916578	0.984242	POLR2F_20448-7
1061	0.188134	0.245012	0.795877	0.122851	0.456229	0.869082	NECTIN1_8803-61
1062	0.188134	0.245012	0.795877	0.149201	0.364655	0.850589	CEACAM3_8999-19
1063	0.187929	0.245537	0.796623	0.111063	0.50088	0.87929	CHCHD10_11270-17
1064	0.187929	0.245537	0.796623	0.240154	0.140855	0.840916	SCARA3_11292-13
1065	0.18783	0.245789	0.796623	0.205714	0.20898	0.840916	TXNDC5_11212-7
1066	0.187633	0.246293	0.797133	0.056398	0.73309	0.942674	FAIM_10420-30
1067	0.187437	0.246798	0.797133	0.0814767	0.62195	0.915677	CUTC_15315-64
1068	0.187437	0.246798	0.797133	0.161913	0.324738	0.84323	CPA1_19760-26
1069	0.187437	0.246798	0.797133	0.154286	0.348349	0.846651	PRKCI_3379-29
1070	0.187141	0.247556	0.797133	0.184334	0.26128	0.840916	CASP10_5340-24
1071	0.18711	0.247638	0.797133	0.202363	0.216656	0.840916	KCNIP3_10513-13
1072	0.187101	0.24766	0.797133	-0.0234607	0.887266	0.978542	KIF1C_9899-28
1073	0.187043	0.247809	0.797133	0.125393	0.446889	0.867991	ERP27_9333-59
1074	0.186945	0.248063	0.797595	0.0665682	0.687213	0.930572	VPS29_14318-1
1075	0.186806	0.24842	0.798039	0.0325907	0.84386	0.969603	SNAI2_10014-31
1076	0.186551	0.249078	0.798851	-0.0449566	0.785809	0.960052	HSPA1A_10803-22
1077	0.186453	0.249332	0.798851	0.172083	0.294853	0.840916	POLR2E_20441-35
1078	0.186453	0.249332	0.798851	-0.100671	0.542001	0.887499	CTSF_8393-121
1079	0.186059	0.25035	0.801264	-0.0810144	0.623935	0.916928	CLSTN3_6291-55
1080	0.18592	0.250711	0.801264	0.110369	0.503573	0.880709	LSMEM1_24289-1
1081	0.185862	0.250861	0.801264	0.173586	0.290593	0.840916	LRP1B_11275-94
1082	0.185781	0.251071	0.801264	-0.0360596	0.827479	0.966177	SPACA5_6494-60
1083	0.185764	0.251116	0.801264	0.163185	0.320903	0.84323	KRT7_11383-41
1084	0.185764	0.251116	0.801264	-0.0241541	0.883956	0.977946	OAF_6414-8
1085	0.185567	0.251628	0.801264	0.214844	0.189032	0.840916	RACK1_21857-26
1086	0.185567	0.251628	0.801264	0.248706	0.126826	0.840916	RBPMS2_23300-3
1087	0.185469	0.251884	0.801728	0.303024	0.0607691	0.78413	PGAM1_3896-5
1088	0.185035	0.253015	0.802065	0.187579	0.252829	0.840916	SEC61B_7878-2
1089	0.184994	0.253121	0.802065	0.164637	0.316554	0.84323	IL12RB1_13706-12
1090	0.184977	0.253166	0.802065	0.14816	0.368046	0.851941	MMEL1_3627-71
1091	0.184936	0.253272	0.802065	0.120083	0.466515	0.873842	DDIT4_17817-22
1092	0.18478	0.25368	0.80218	0.170812	0.298488	0.84323	HSCB_19316-2
1093	0.18478	0.25368	0.80218	0.115801	0.48267	0.875208	CCDC9_25116-11
1094	0.184386	0.25471	0.80404	-0.0965008	0.558947	0.893173	INHBA_13738-8
1095	0.184386	0.25471	0.80404	0.0678395	0.681552	0.930012	SIRT1_19823-75
1096	0.184386	0.25471	0.80404	0.0461725	0.780157	0.958317	GDF9_3067-67
1097	0.184248	0.255075	0.804841	0.192886	0.239408	0.840916	LPCAT2_11175-45
1098	0.18419	0.255227	0.804958	0.179364	0.27458	0.840916	HK3_19518-12
1099	0.183895	0.256002	0.805671	0.140887	0.39228	0.858882	CRABP1_11967-23
1100	0.183608	0.256757	0.806839	0.160823	0.328049	0.84323	CCDC140_25409-5
1101	0.183501	0.257039	0.806839	0.17948	0.274266	0.840916	SEC22A_13713-164
1102	0.183501	0.257039	0.806839	0.237958	0.144635	0.840916	RERG_17822-57
1103	0.183501	0.257039	0.806839	0.258067	0.112695	0.832661	RNASEH1_8470-213
1104	0.183214	0.257796	0.808587	0.050102	0.761968	0.952219	HSPA1A_7219-152
1105	0.182722	0.259098	0.810923	-0.136372	0.407776	0.861557	B3GNT4_16585-16
1106	0.182714	0.259121	0.810923	0.16226	0.323689	0.84323	PDHB_22526-81
1107	0.182517	0.259643	0.811774	0.147351	0.370696	0.853728	PTGR2_18943-4
1108	0.18232	0.260166	0.811774	0.121002	0.463088	0.872856	LCP1_17231-1
1109	0.182222	0.260428	0.811774	0.257143	0.114035	0.832661	PLXDC1_9235-3
1110	0.182025	0.260952	0.811774	0.0439187	0.790642	0.960375	RNGTT_12847-27
1111	0.181927	0.261214	0.811774	-0.0501573	0.761713	0.952219	SCGB2A1_9086-95
1112	0.181828	0.261476	0.811774	0.0406806	0.80577	0.963699	GALNT11_8700-325
1113	0.18173	0.261739	0.811774	0.168616	0.304836	0.84323	VSTM4_7242-14
1114	0.18164	0.261979	0.811774	0.329482	0.0405351	0.739564	GALNT2_5764-4
1115	0.181533	0.262264	0.811774	-0.039756	0.810103	0.963699	POLR2I_19809-47
1116	0.181533	0.262264	0.811774	0.00884153	0.957397	0.991768	HIKESHI_8686-342
1117	0.181435	0.262527	0.811774	-0.208325	0.203132	0.840916	BDH2_17329-2
1118	0.181435	0.262527	0.811774	-0.096154	0.560367	0.893173	VANGL1_25093-96
1119	0.181435	0.262527	0.811774	0.125046	0.448156	0.867991	RPS6KB2_25112-6
1120	0.181435	0.262527	0.811774	0.217733	0.18301	0.840916	TXLNA_9065-28
1121	0.181336	0.262791	0.811774	0.280372	0.0838409	0.803825	RNF122_11160-56
1122	0.181296	0.2629	0.811774	0.120193	0.466106	0.873842	PSG11_7846-44
1123	0.181238	0.263054	0.811774	0.174741	0.287343	0.840916	GABARAP_17735-130
1124	0.181238	0.263054	0.811774	0.24651	0.130324	0.840916	PLEKHO2_25488-6
1125	0.181107	0.263404	0.811774	0.0757598	0.646675	0.919505	BMPR1B_10550-37
1126	0.181041	0.263582	0.811774	0.131634	0.424411	0.864633	ECRG4_6362-6
1127	0.180943	0.263846	0.811774	0.236918	0.146451	0.840916	CDH15_11215-6
1128	0.180943	0.263846	0.811774	0.230793	0.157487	0.840916	CD72_7009-8
1129	0.180861	0.264064	0.811774	0.188263	0.251072	0.840916	CFDP1_24706-73
1130	0.180746	0.264374	0.811774	0.121926	0.459652	0.871852	CCL1_13687-5
1131	0.180746	0.264374	0.811774	-0.210568	0.1982	0.840916	THG1L_18215-5
1132	0.180746	0.264374	0.811774	0.148854	0.365783	0.851582	SUOX_18324-61
1133	0.180648	0.264639	0.811774	0.106324	0.519432	0.884323	SERF1A_7842-52
1134	0.180451	0.265168	0.813049	0.33966	0.0343868	0.714548	C5orf63_13378-80
1135	0.18041	0.265278	0.813049	0.246754	0.129933	0.840916	NFATC1_14286-2
1136	0.18032	0.26552	0.813107	0.113206	0.492598	0.877545	NPEPL1_23639-93
1137	0.179959	0.266495	0.81421	0.0312038	0.850427	0.97208	SCO2_16851-50
1138	0.17986	0.266761	0.81421	-0.0613675	0.710547	0.937224	NEURL1_13604-27
1139	0.17986	0.266761	0.81421	0.186298	0.256142	0.840916	ADAMTS6_6441-62
1140	0.179681	0.267248	0.81421	0.194966	0.23428	0.840916	RCVRN_14334-3
1141	0.179582	0.267514	0.81421	-0.145849	0.375648	0.854056	SOX6_24929-26
1142	0.179565	0.26756	0.81421	0.0752359	0.64896	0.920056	NMI_17512-2
1143	0.179565	0.26756	0.81421	0.0821743	0.618961	0.915006	NRG1_9178-30
1144	0.179033	0.269005	0.8169	-0.0775473	0.638902	0.918282	MMACHC_20953-34
1145	0.178778	0.269697	0.817636	0.183756	0.262805	0.840916	MAFG_19281-86
1146	0.178581	0.270234	0.81892	-0.0551268	0.738893	0.94447	VRK1_12553-5
1147	0.178483	0.270502	0.819392	0.00392937	0.98106	0.996682	C1R_3285-23
1148	0.178385	0.27077	0.819523	0.0684173	0.678984	0.930012	PET117_19303-64
1149	0.178385	0.27077	0.819523	0.0881264	0.593699	0.906395	AZGP1_9312-8
1150	0.177991	0.271846	0.820654	0.125624	0.446045	0.867991	ELP1_25102-23
1151	0.177991	0.271846	0.820654	-0.143307	0.384117	0.856958	MMP1_4924-32
1152	0.177893	0.272116	0.820654	0.08333	0.61402	0.914394	CD22_2891-1
1153	0.177794	0.272385	0.820654	0.146196	0.374502	0.854056	AK4_17432-25
1154	0.177794	0.272385	0.820654	0.239461	0.142041	0.840916	ITGA6_21979-12
1155	0.177794	0.272385	0.820654	0.126202	0.443939	0.867991	MASP1_9125-23
1156	0.177606	0.272902	0.821259	-0.0377932	0.819319	0.965665	VPS26B_24724-4
1157	0.177597	0.272925	0.821259	0.057207	0.729405	0.942674	UBE2G1_17158-17
1158	0.177597	0.272925	0.821259	-0.1774	0.279958	0.840916	MTHFD2_18321-38
1159	0.177401	0.273465	0.822545	0.196469	0.230624	0.840916	KRTDAP_5739-75
1160	0.177073	0.274367	0.823144	0.176013	0.283796	0.840916	TMPRSS5_8002-27
1161	0.176909	0.274819	0.823213	0.269278	0.0973772	0.83106	RUFY1_11425-31
1162	0.176909	0.274819	0.823213	-0.0135217	0.934886	0.988864	IL18_5661-15
1163	0.176827	0.275045	0.823448	0.0922293	0.576554	0.900169	TMPRSS11D_6547-83
1164	0.176712	0.275362	0.823448	0.206408	0.207415	0.840916	TRDMT1_12635-9
1165	0.176614	0.275634	0.823448	0.285688	0.0778958	0.801324	RAB35_13514-121
1166	0.176327	0.276427	0.823448	-0.128976	0.433906	0.866254	PARP1_10534-40
1167	0.176318	0.27645	0.823448	0.0251942	0.878995	0.977065	APOE_2937-10
1168	0.17622	0.276723	0.823448	0.159949	0.330722	0.84323	MAGEB10_11456-2
1169	0.17622	0.276723	0.823448	0.336077	0.0364574	0.732472	PPTC7_22537-5
1170	0.17622	0.276723	0.823448	0.153477	0.350913	0.846821	PPT1_9244-27
1171	0.176122	0.276995	0.823448	0.229406	0.160068	0.840916	EGLN2_24674-22
1172	0.176023	0.277268	0.823448	-0.195544	0.232869	0.840916	CSF1R_13682-47
1173	0.175884	0.277654	0.823448	0.291929	0.0713425	0.793952	BUD31_20401-19
1174	0.175826	0.277814	0.823448	0.0633322	0.7017	0.935729	GID8_20373-141
1175	0.175826	0.277814	0.823448	0.0301637	0.855359	0.973557	TCF12_22472-4
1176	0.175826	0.277814	0.823448	-0.0462279	0.7799	0.958317	BCL11A_24486-1
1177	0.175826	0.277814	0.823448	0.17868	0.276446	0.840916	YES1_2878-66
1178	0.175826	0.277814	0.823448	0.059637	0.718371	0.939207	IGSF11_9279-7
1179	0.175728	0.278087	0.823448	0.208257	0.203284	0.840916	CAV2_9457-3
1180	0.175638	0.278338	0.823448	0.312805	0.0525161	0.762318	STAC_25125-7
1181	0.17563	0.278361	0.823448	0.404977	0.0105455	0.57656	CD38_11513-92
1182	0.17563	0.278361	0.823448	0.174395	0.288315	0.840916	GBP6_7818-101
1183	0.175531	0.278634	0.823448	0.0203413	0.902178	0.980965	MYL6B_20078-6
1184	0.175531	0.278634	0.823448	0.205714	0.20898	0.840916	GMPPA_24271-9
1185	0.175138	0.27973	0.825768	-0.0624203	0.705802	0.937224	TTC32_20440-36
1186	0.175113	0.279799	0.825768	0.159717	0.33143	0.84323	SLAMF6_5128-53
1187	0.174842	0.280554	0.825768	0.188957	0.249298	0.840916	NHLRC2_24922-19
1188	0.174744	0.280829	0.826243	0.266851	0.10055	0.832661	RPS12_21829-8
1189	0.174646	0.281105	0.826718	0.243043	0.135993	0.840916	TMUB1_25255-4
1190	0.174547	0.28138	0.827194	-0.208141	0.20354	0.840916	PSMB3_18339-207
1191	0.174154	0.282483	0.829431	-0.519486	0.000701441	0.193964	CLIC2_22954-10
1192	0.174154	0.282483	0.829431	0.241888	0.137923	0.840916	DTNA_24701-21
1193	0.173957	0.283036	0.829474	0.0667993	0.686183	0.930394	KLHL7_12625-138
1194	0.173957	0.283036	0.829474	0.120661	0.464357	0.872856	MST1R_2640-3
1195	0.17376	0.283589	0.829474	0.187916	0.251962	0.840916	MRAP2_10889-2
1196	0.17376	0.283589	0.829474	0.215191	0.188302	0.840916	NISCH_12738-43
1197	0.17376	0.283589	0.829474	0.239345	0.142239	0.840916	SNUPN_17765-3
1198	0.173662	0.283866	0.829474	0.205021	0.210552	0.840916	HEY1_24640-63
1199	0.173572	0.284121	0.829883	0.012425	0.940157	0.990071	CABP5_22445-2
1200	0.173465	0.284421	0.830426	-0.269118	0.0975836	0.83106	CCL2_2578-67
1201	0.173268	0.284976	0.831046	0.140533	0.393482	0.858882	LIMA1_11543-84
1202	0.17308	0.285509	0.831334	-0.0754709	0.647935	0.919881	GCNT4_10842-7
1203	0.172973	0.28581	0.831478	0.0606741	0.713679	0.937614	GLP1R_13085-18
1204	0.172973	0.28581	0.831478	0.0790497	0.632399	0.917502	ZNF526_14619-8
1205	0.172875	0.286088	0.831955	0.0687097	0.677686	0.929811	FBXL5_12846-3
1206	0.172776	0.286367	0.832432	0.112103	0.496853	0.87929	PRKN_13013-41
1207	0.172481	0.287203	0.833865	0.248937	0.126462	0.840916	NDUFB11_7747-47
1208	0.172481	0.287203	0.833865	-0.00317833	0.984679	0.997048	CPD_7917-17
1209	0.172383	0.287483	0.83401	0.0960385	0.56084	0.89334	HBG2_19774-8
1210	0.172186	0.288042	0.834965	0.116442	0.480231	0.875129	IQCF1_7991-54
1211	0.171989	0.288601	0.835921	0.25957	0.110542	0.832661	COPS8_22119-18
1212	0.171792	0.289162	0.836545	0.115801	0.48267	0.875208	CDH12_19388-2
1213	0.171792	0.289162	0.836545	0.0674927	0.683094	0.930016	ST6GAL2_21737-20
1214	0.171596	0.289723	0.836983	0.142266	0.387613	0.858882	GNRH1_5627-53
1215	0.171596	0.289723	0.836983	0.245598	0.131798	0.840916	MPZL2_9372-157
1216	0.171505	0.289981	0.836983	-0.327599	0.0417648	0.745818	EDN1_6495-14
1217	0.171497	0.290004	0.836983	0.0398716	0.809561	0.963699	CUZD1_7943-16
1218	0.171497	0.290004	0.836983	0.286497	0.0770207	0.795699	ARMC5_8785-1
1219	0.1713	0.290566	0.837941	0.200282	0.221518	0.840916	ANXA2_13700-10
1220	0.171177	0.290919	0.838095	0.0308571	0.85207	0.972095	HERC1_12705-9
1221	0.171161	0.290965	0.838095	0.00901444	0.956565	0.991768	TNFRSF10B_5534-49
1222	0.170964	0.291529	0.839053	0.269162	0.0975265	0.83106	PNPO_17804-102
1223	0.170848	0.29186	0.839636	0.382555	0.0162367	0.631106	RFPL3_23375-4
1224	0.17071	0.292257	0.839636	-0.13383	0.416655	0.861557	LILRA5_8766-29
1225	0.170612	0.292539	0.839636	0.0876019	0.595907	0.907063	SEMA4F_9932-49
1226	0.170472	0.29294	0.840455	0.0610208	0.712112	0.93741	RPRD1A_13515-8
1227	0.170415	0.293104	0.840595	-0.107133	0.516241	0.884052	VCAM1_2967-8
1228	0.170316	0.293387	0.840892	0.143191	0.384504	0.857034	SPC25_22782-80
1229	0.169923	0.294521	0.842332	0.130247	0.42935	0.866254	EIF4G3_13991-47
1230	0.169726	0.295089	0.84275	0.139493	0.397028	0.861557	PRAME_25951-17
1231	0.169726	0.295089	0.84275	0.0581345	0.725187	0.942199	FMR1_7721-81
1232	0.169628	0.295373	0.84275	0.0670305	0.685153	0.930394	MLANA_21810-50
1233	0.169628	0.295373	0.84275	-0.0272745	0.869087	0.975116	FETUB_3367-8
1234	0.169431	0.295942	0.84275	0.0781252	0.636398	0.918282	HOMER2_12685-57
1235	0.169431	0.295942	0.84275	0.115916	0.48223	0.875208	FCRL6_6617-12
1236	0.169333	0.296226	0.842901	0.067146	0.684638	0.930394	RECQL_11431-235
1237	0.168939	0.297367	0.844494	-0.130138	0.42974	0.866254	CCL8_13748-4
1238	0.168939	0.297367	0.844494	0.154005	0.349239	0.846651	KCNE3_8067-21
1239	0.168841	0.297653	0.844975	-0.228366	0.162023	0.840916	S100A8_24217-2
1240	0.168742	0.297938	0.845127	0.254253	0.118301	0.838603	NUBP2_21863-11
1241	0.168644	0.298224	0.845608	0.137759	0.402979	0.861557	HSD17B8_19491-11
1242	0.168447	0.298797	0.845735	0.14608	0.374884	0.854056	MTMR1_11167-6
1243	0.168349	0.299083	0.845735	0.213457	0.191972	0.840916	CA5B_17673-34
1244	0.168349	0.299083	0.845735	0.0620063	0.707667	0.937224	OMP_18240-6
1245	0.168349	0.299083	0.845735	0.372944	0.0193705	0.653854	RNASE6_5646-20
1246	0.167955	0.300231	0.847662	-0.116148	0.481351	0.875208	TNFRSF10A_4832-75
1247	0.167758	0.300805	0.848297	0.169888	0.301151	0.84323	HTATIP2_10630-5
1248	0.167758	0.300805	0.848297	-0.0729245	0.659079	0.923066	PRSS27_3624-3
1249	0.167561	0.301381	0.848932	-0.0197624	0.904949	0.981756	DAG1_23176-17
1250	0.167561	0.301381	0.848932	0.129669	0.431418	0.866254	SERPIND1_3316-58
1251	0.167463	0.301669	0.849415	-0.12574	0.445623	0.867991	LCN2_2836-68
1252	0.167323	0.302078	0.849722	0.134176	0.415438	0.861557	MAP6D1_24661-4
1253	0.167266	0.302246	0.849722	-0.101586	0.538318	0.887499	LMOD1_12504-26
1254	0.167176	0.302511	0.849877	0.0423585	0.797922	0.962102	CD70_5807-77
1255	0.16707	0.302823	0.850359	0.172777	0.292882	0.840916	INSL3_5723-4
1256	0.166979	0.303089	0.850778	-0.0723467	0.661619	0.924664	SAP30_12888-18
1257	0.166873	0.303401	0.851276	0.15001	0.362031	0.849813	CTSD_5508-62
1258	0.166774	0.30369	0.851276	-0.023693	0.886157	0.978542	SSR2_21837-3
1259	0.166676	0.30398	0.851276	0.0589406	0.721527	0.940115	DAP_19141-22
1260	0.166578	0.304269	0.851276	-0.0889354	0.590301	0.904244	GABBR1_11279-42
1261	0.166578	0.304269	0.851276	-0.210684	0.197948	0.840916	IL1RL1_4234-8
1262	0.166479	0.304559	0.851276	0.0684173	0.678984	0.930012	POLR2C_20995-47
1263	0.166479	0.304559	0.851276	-0.0447255	0.786885	0.960237	PRDX4_7789-182
1264	0.16629	0.305116	0.851276	-0.163993	0.318477	0.84323	RGS14_21342-25
1265	0.166282	0.305139	0.851276	0.0561669	0.734144	0.943362	RPL26L1_21583-14
1266	0.166086	0.30572	0.852569	0.110138	0.504473	0.880709	PPIG_18449-33
1267	0.165987	0.306011	0.853053	0.254138	0.118474	0.838603	ZFAND5_18317-111
1268	0.165904	0.306255	0.853408	0.224795	0.168868	0.840916	PPIL3_21638-5
1269	0.16579	0.306592	0.853693	0.19381	0.23712	0.840916	DDX46_14216-35
1270	0.165692	0.306884	0.854165	0.22305	0.172287	0.840916	AKIRIN2_23280-9
1271	0.165594	0.307175	0.854165	0.0738491	0.655024	0.922711	SAP30L_22391-34
1272	0.165397	0.307758	0.854323	0.105053	0.524467	0.885769	ANG_4874-3
1273	0.165298	0.30805	0.854807	-0.114876	0.486196	0.877153	MTUS2_24710-1
1274	0.165257	0.308173	0.854822	0.032244	0.845501	0.969772	MXRA8_7002-1
1275	0.165102	0.308634	0.855775	-0.0383692	0.816612	0.96557	KRT14_22482-87
1276	0.164806	0.309512	0.856903	0.119615	0.468268	0.873847	ZNRF3_10390-21
1277	0.164806	0.309512	0.856903	0.0857528	0.603719	0.90889	ERVV-1_12531-5
1278	0.164806	0.309512	0.856903	0.171572	0.296312	0.84138	CARD17_18267-74
1279	0.164708	0.309805	0.857061	-0.0644879	0.696514	0.934295	SURF1_8009-121
1280	0.16461	0.310098	0.857546	-0.00808988	0.961016	0.993105	SERPINH1_10800-15
1281	0.164436	0.310616	0.85819	-0.174123	0.289078	0.840916	HOXA5_22376-95
1282	0.164216	0.311273	0.859486	-0.142382	0.387224	0.858882	STK3_21389-32
1283	0.164118	0.311567	0.859638	-0.0550112	0.739422	0.94447	HSPA1A_10721-76
1284	0.164019	0.311861	0.859638	0.185605	0.257948	0.840916	CKB_3800-71
1285	0.164019	0.311861	0.859638	0.182956	0.264924	0.840916	IFNA6_5714-88
1286	0.163921	0.312155	0.859638	0.0740802	0.654012	0.922541	KLK14_3681-87
1287	0.163724	0.312744	0.860237	0.223281	0.171831	0.840916	MRPL55_11135-5
1288	0.163724	0.312744	0.860237	0.28199	0.0819954	0.803825	CAPN9_20173-39
1289	0.163724	0.312744	0.860237	-0.00161798	0.9922	0.997963	CRLF3_25052-3
1290	0.163626	0.313039	0.86028	0.153361	0.35128	0.846821	ZNF276_14692-3
1291	0.163527	0.313334	0.86028	0.198896	0.2248	0.840916	RGS8_11666-72
1292	0.163527	0.313334	0.86028	-0.0416051	0.801444	0.9625	MICB_5102-55
1293	0.163429	0.31363	0.860441	-0.100782	0.541555	0.887499	IFNL1_13734-22
1294	0.163429	0.31363	0.860441	0.168963	0.303828	0.84323	PDE11A_5252-33
1295	0.163331	0.313925	0.860927	0.244546	0.133515	0.840916	MBNL1_24408-30
1296	0.162937	0.315108	0.862384	0.145849	0.375648	0.854056	FAM171A2_13479-8
1297	0.162937	0.315108	0.862384	0.128629	0.435153	0.866254	SELPLG_6963-82
1298	0.162805	0.315507	0.862384	0.452698	0.00380715	0.410564	ZC4H2_21117-18
1299	0.162748	0.315678	0.862384	0.0998523	0.54531	0.88825	MITF_22383-21
1300	0.16274	0.315701	0.862384	-0.0649502	0.694443	0.933583	NDNF_6604-59
1301	0.162642	0.315998	0.862384	0.211608	0.195942	0.840916	TBPL1_18434-141
1302	0.162642	0.315998	0.862384	0.303371	0.0604599	0.78413	MOSPD1_20382-8
1303	0.162445	0.316592	0.862386	0.096154	0.560367	0.893173	UBC_6172-7
1304	0.162354	0.316866	0.86281	-0.0888731	0.590562	0.904244	B3GAT3_6897-38
1305	0.162305	0.317015	0.862892	0.16122	0.326842	0.84323	FOXO4_22147-19
1306	0.161953	0.318079	0.864666	0.238536	0.143633	0.840916	CLK2_11327-56
1307	0.161855	0.318377	0.864666	0.0128282	0.938219	0.989654	ARL5A_18414-26
1308	0.161855	0.318377	0.864666	-0.271358	0.0947193	0.825183	KAZALD1_7144-234
1309	0.161658	0.318974	0.864666	0.0143307	0.930999	0.988202	MRPL52_7123-25
1310	0.161461	0.319571	0.865317	0.058825	0.722052	0.940115	CHKB_13117-232
1311	0.161461	0.319571	0.865317	0.130016	0.430177	0.866254	NDUFA5_19200-16
1312	0.161461	0.319571	0.865317	0.291236	0.0720485	0.793952	CXCL9_9188-119
1313	0.161363	0.31987	0.865326	0.10956	0.506725	0.88114	HNRNPA1_20137-49
1314	0.161264	0.320169	0.865326	0.0453033	0.784196	0.959532	RAB14_14283-12
1315	0.161264	0.320169	0.865326	0.20086	0.22016	0.840916	SNCG_19630-2
1316	0.161166	0.320469	0.865491	0.464706	0.00287809	0.380588	ITM2B_8086-49
1317	0.161166	0.320469	0.865491	0.29505	0.0682326	0.793952	CXCL17_9495-10
1318	0.161068	0.320768	0.865979	-0.0328218	0.842766	0.969603	FCGR3B_3311-27
1319	0.160935	0.321172	0.866103	0.0888731	0.590562	0.904244	PROK1_14703-6
1320	0.160772	0.321667	0.866477	0.0855216	0.604698	0.909047	PAEP_8867-18
1321	0.160731	0.321795	0.866498	0.126896	0.441419	0.867991	HAGHL_23546-9
1322	0.160477	0.322568	0.86794	0.0577849	0.726776	0.942553	PCDHB10_9963-19
1323	0.160182	0.323471	0.869431	0.0121348	0.941552	0.990071	SNX3_19503-2
1324	0.159887	0.324375	0.869431	0.164571	0.316751	0.84323	MARK3_9747-48
1325	0.159845	0.324503	0.869431	0.196237	0.231184	0.840916	RIC3_11228-37
1326	0.159789	0.324677	0.869431	0.277599	0.0870793	0.807514	DSG3_11310-8
1327	0.15969	0.324979	0.869919	0.113374	0.491954	0.877545	THSD7A_11174-8
1328	0.159592	0.325281	0.870088	0.12678	0.441838	0.867991	GRAP_12820-1
1329	0.159592	0.325281	0.870088	0.215653	0.187332	0.840916	CTNNB1_8424-269
1330	0.159198	0.326491	0.871721	-0.328796	0.0409795	0.739564	ARSB_3172-28
1331	0.158903	0.3274	0.873383	0.102164	0.535998	0.887499	RBM18_20383-31
1332	0.158706	0.328008	0.873383	0.0721155	0.662635	0.925019	CASP10_23156-146
1333	0.158509	0.328615	0.873383	0.240385	0.140461	0.840916	PMPCA_24907-3
1334	0.158509	0.328615	0.873383	0.130594	0.428112	0.86622	IFIT2_9853-3
1335	0.158418	0.328897	0.873383	-0.071433	0.665642	0.926083	C19orf53_23619-235
1336	0.158411	0.32892	0.873383	-0.105746	0.521718	0.884694	TMEM185A_14633-26
1337	0.158411	0.32892	0.873383	0.0818234	0.620464	0.915527	SPTLC2_7267-2
1338	0.158313	0.329224	0.873383	0.14569	0.376173	0.854056	CD164L2_6915-2
1339	0.158172	0.329658	0.873383	0.176937	0.281234	0.840916	C20orf202_24290-5
1340	0.158116	0.329833	0.873383	0.119384	0.469134	0.873847	SVBP_20379-59
1341	0.158017	0.330138	0.873383	-0.188148	0.251368	0.840916	PSMG2_21136-1
1342	0.158017	0.330138	0.873383	0.0248475	0.880649	0.977558	LAYN_2635-61
1343	0.157885	0.33055	0.873383	0.144578	0.379869	0.854557	IL17D_4136-40
1344	0.157821	0.330748	0.873383	0.251827	0.121976	0.839292	TPRKB_12417-46
1345	0.157821	0.330748	0.873383	0.0592873	0.719955	0.939741	LRP12_15506-34
1346	0.157722	0.331054	0.873383	0.0781291	0.636381	0.918282	CD81_20574-8
1347	0.157722	0.331054	0.873383	0.130363	0.428937	0.866223	RABL6_25276-32
1348	0.157562	0.33155	0.873383	-0.0772006	0.640407	0.918282	ARL4D_18413-24
1349	0.157533	0.331642	0.873383	0.385194	0.0154551	0.627963	UQCRB_12957-62
1350	0.157525	0.331665	0.873383	0.11661	0.479596	0.874868	RASSF2_22013-6
1351	0.157525	0.331665	0.873383	0.120545	0.464789	0.872856	DNAJC1_24917-95
1352	0.157427	0.331971	0.873383	0.268237	0.0987274	0.832661	GLUD1_25902-27
1353	0.157329	0.332277	0.873383	0.178911	0.275815	0.840916	NEURL4_13468-5
1354	0.157329	0.332277	0.873383	0.11164	0.49864	0.87929	SLBP_24648-8
1355	0.157329	0.332277	0.873383	0.10748	0.514876	0.884052	CT45A1_24667-27
1356	0.15723	0.332583	0.873557	0.109907	0.505373	0.880952	ACADVL_19262-219
1357	0.156935	0.333503	0.87471	0.172661	0.29321	0.840916	SYNCRIP_4224-7
1358	0.156837	0.33381	0.875199	0.0618298	0.708462	0.937224	HDGFL1_18898-36
1359	0.15664	0.334425	0.875548	0.410388	0.00946137	0.5505	CXCL13_3487-32
1360	0.15664	0.334425	0.875548	0.216578	0.185402	0.840916	BCL2L10_7249-307
1361	0.15605	0.336273	0.878551	0.103551	0.530448	0.886957	LRFN5_6587-6
1362	0.155951	0.336581	0.878551	0.164687	0.316407	0.84323	PCBP3_24470-20
1363	0.155951	0.336581	0.878551	-0.101933	0.536925	0.887499	FCN2_3313-21
1364	0.155853	0.33689	0.878551	0.115339	0.484431	0.876871	NUDT16L1_12497-29
1365	0.155853	0.33689	0.878551	0.301522	0.0621233	0.784414	CLEC4A_8853-2
1366	0.155818	0.336998	0.878551	0.259667	0.110404	0.832661	VSIG8_20557-19
1367	0.155811	0.337021	0.878551	-0.0286613	0.862493	0.974372	SMR3A_7838-27
1368	0.155762	0.337176	0.878637	0.306607	0.0576344	0.775688	VSNL1_20197-14
1369	0.155656	0.337508	0.878637	0.1826	0.26587	0.840916	EIF1AX_9850-38
1370	0.155558	0.337817	0.878637	0.15105	0.358673	0.849813	CDC42BPB_3629-60
1371	0.155459	0.338127	0.878637	0.0129438	0.937663	0.989355	TIMP3_2480-58
1372	0.155361	0.338436	0.878637	0.060443	0.714723	0.937623	NXF1_12453-161
1373	0.155262	0.338746	0.878637	0.312732	0.0525747	0.762318	GP1BB_21514-1
1374	0.155262	0.338746	0.878637	0.114067	0.489292	0.877545	CSF3_4840-73
1375	0.155221	0.338878	0.878666	0.111063	0.50088	0.87929	NUDT11_23623-48
1376	0.154869	0.339987	0.879973	0.00600963	0.971036	0.994436	TRIAP1_18277-28
1377	0.154771	0.340297	0.880016	0.252058	0.121622	0.839292	BTG1_22088-3
1378	0.154672	0.340608	0.880016	0.0931492	0.572741	0.898716	HOMER1_19229-92
1379	0.154672	0.340608	0.880016	-0.039756	0.810103	0.963699	BIRC3_4973-18
1380	0.154672	0.340608	0.880016	0.333072	0.0382716	0.739564	CLEC4D_7752-31
1381	0.154574	0.340919	0.880506	0.247435	0.128843	0.840916	VPS4B_12668-7
1382	0.154532	0.341052	0.880536	0.22305	0.172287	0.840916	GAGE2D_18273-14
1383	0.154377	0.341542	0.880729	0.138106	0.401784	0.861557	ASNS_23694-3
1384	0.154279	0.341853	0.880729	0.170465	0.299485	0.84323	PCK1_18182-24
1385	0.153983	0.342789	0.881758	0.117766	0.475222	0.874044	SATB1_13511-29
1386	0.153885	0.343101	0.881758	-0.0491171	0.766515	0.954437	SEMA3E_10670-26
1387	0.153885	0.343101	0.881758	0.0840192	0.611082	0.913171	PRMT2_25454-38
1388	0.153787	0.343414	0.881937	0.287191	0.0762768	0.793952	AKR1B10_16081-38
1389	0.15359	0.344039	0.882506	0.201554	0.218538	0.840916	PLOD3_10612-18
1390	0.15359	0.344039	0.882506	0.179249	0.274895	0.840916	UTS2_6020-52
1391	0.153295	0.344978	0.882506	0.304411	0.05954	0.780242	ANKRA2_21590-9
1392	0.153253	0.345112	0.882506	0.0365815	0.82502	0.965665	H2AZ1_4163-5
1393	0.153196	0.345292	0.882506	0.150125	0.361657	0.849813	PTER_24179-48
1394	0.153098	0.345605	0.882506	0.36809	0.0211365	0.653854	RNF114_9957-9
1395	0.153056	0.345739	0.882506	0.0796276	0.629904	0.917502	RBP7_14208-3
1396	0.152901	0.346233	0.882506	0.0702664	0.670791	0.927326	SPP1_13113-7
1397	0.152901	0.346233	0.882506	0.188157	0.251344	0.840916	PIAS3_13513-174
1398	0.152803	0.346547	0.882506	0.244314	0.133894	0.840916	HSD17B4_23643-22
1399	0.152508	0.347491	0.884599	0.12077	0.463949	0.872856	TSR2_20388-8
1400	0.152212	0.348436	0.885455	0.179595	0.273952	0.840916	NDUFAF2_21120-3
1401	0.152114	0.348751	0.88582	0.0792271	0.631633	0.917502	CASP7_21513-1
1402	0.152016	0.349067	0.88582	0.0677239	0.682066	0.930012	AK5_13613-23
1403	0.151917	0.349382	0.886312	0.25853	0.112029	0.832661	STAR_10085-25
1404	0.151819	0.349698	0.886495	0.216	0.186607	0.840916	HES1_22465-43
1405	0.151531	0.350624	0.887605	0.22417	0.170086	0.840916	HMX2_22469-103
1406	0.151228	0.351597	0.888103	0.172315	0.294195	0.840916	MACO1_12367-52
1407	0.151228	0.351597	0.888103	0.134639	0.413818	0.861557	BCL7A_21331-19
1408	0.151228	0.351597	0.888103	0.155904	0.343255	0.843981	OSBP_25055-56
1409	0.15113	0.351914	0.888103	-0.287884	0.0755385	0.793952	TRA2B_12373-73
1410	0.150835	0.352867	0.888103	0.230331	0.158344	0.840916	HCAR2_13495-48
1411	0.150835	0.352867	0.888103	-0.00889887	0.957121	0.991768	RAB2B_19253-82
1412	0.150793	0.353003	0.888103	0.142382	0.387224	0.858882	HSPB3_23324-6
1413	0.150736	0.353184	0.888103	0.206754	0.206636	0.840916	C3_4480-59
1414	0.150645	0.353479	0.888103	-0.265579	0.102243	0.832661	APCDD1_6599-5
1415	0.150638	0.353502	0.888103	0.097772	0.553756	0.891334	RAD23A_10058-1
1416	0.15054	0.35382	0.888103	-0.0225361	0.891682	0.97868	UROS_11248-43
1417	0.150448	0.354116	0.888103	-0.0758214	0.646406	0.91935	TNFAIP1_23152-49
1418	0.150441	0.354139	0.888103	0.237843	0.144836	0.840916	FMR1_7713-102
1419	0.150244	0.354776	0.888103	0.128282	0.436403	0.866254	FAM20C_21661-82
1420	0.150244	0.354776	0.888103	-0.149316	0.364279	0.850589	FN1_3435-53
1421	0.150244	0.354776	0.888103	0.0683017	0.679497	0.930012	IGHE_4135-84
1422	0.150244	0.354776	0.888103	0.041665	0.801164	0.962481	SMIM10_9379-248
1423	0.150146	0.355095	0.888103	0.291698	0.0715773	0.793952	NADK_13624-17
1424	0.150146	0.355095	0.888103	0.162722	0.322294	0.84323	CES1_15487-164
1425	0.150146	0.355095	0.888103	0.137528	0.403776	0.861557	MORF4L1_18193-165
1426	0.150048	0.355414	0.888172	0.247897	0.128107	0.840916	ELAVL1_11592-1
1427	0.15002	0.355505	0.888172	-0.0190738	0.908246	0.983744	OSCAR_7116-31
1428	0.150006	0.35555	0.888172	0.301537	0.0621094	0.784414	B4GALT5_10425-3
1429	0.149753	0.356372	0.888547	-0.394555	0.0129336	0.589491	LYVE1_3206-4
1430	0.149654	0.356692	0.888735	0.220045	0.178291	0.840916	AURKA_3091-70
1431	0.14957	0.356966	0.888923	0.223512	0.171377	0.840916	CCL19_4922-13
1432	0.149556	0.357011	0.888923	0.429111	0.00641296	0.496186	TRAF1_17747-45
1433	0.149359	0.357652	0.889069	0.164571	0.316751	0.84323	TIMM23_22809-32
1434	0.149261	0.357972	0.889069	0.0518908	0.753729	0.950229	INHBB_13676-46
1435	0.149261	0.357972	0.889069	0.103897	0.529064	0.886957	HID1_24488-8
1436	0.149261	0.357972	0.889069	0.0105168	0.949334	0.990769	LRRC3_6917-49
1437	0.149162	0.358293	0.889069	0.150703	0.35979	0.849813	NDUFB4_10677-9
1438	0.149162	0.358293	0.889069	0.0924558	0.575614	0.900169	CASP4_22092-43
1439	0.149162	0.358293	0.889069	0.327178	0.0420439	0.745818	PLCD3_25949-3
1440	0.149162	0.358293	0.889069	0.176359	0.282833	0.840916	TIMM50_7743-5
1441	0.149162	0.358293	0.889069	0.0229995	0.889468	0.978542	DHPS_9856-22
1442	0.148965	0.358934	0.889751	0.347172	0.0303571	0.712758	TJP1_12001-7
1443	0.148965	0.358934	0.889751	-0.244199	0.134084	0.840916	ANGPT2_2602-2
1444	0.148769	0.359577	0.890622	-0.0061252	0.970479	0.994436	SNRPA_12678-66
1445	0.148769	0.359577	0.890622	0.0101701	0.951003	0.991065	ECHDC1_20952-15
1446	0.148572	0.36022	0.891115	0.100777	0.541576	0.887499	EEF1A1_25256-153
1447	0.148473	0.360541	0.891608	0.21496	0.188789	0.840916	SULT1C2_17811-78
1448	0.148375	0.360863	0.892101	0.114992	0.485754	0.877153	ACP1_3858-5
1449	0.148178	0.361508	0.892256	0.261766	0.107453	0.832661	VIM_15540-6
1450	0.14808	0.36183	0.892256	0.0824012	0.617989	0.914832	KCNIP4_7011-8
1451	0.147981	0.362153	0.892256	-0.0661126	0.689246	0.931804	ANKRD1_15361-37
1452	0.147981	0.362153	0.892256	-0.0217271	0.895549	0.978859	BAGE2_6294-11
1453	0.147981	0.362153	0.892256	0.08333	0.61402	0.914394	PLBD1_6315-58
1454	0.147883	0.362476	0.892749	0.0735024	0.656544	0.922711	PNKP_13657-2
1455	0.147785	0.362799	0.892939	0.022305	0.892787	0.97868	FTL_15324-58
1456	0.147785	0.362799	0.892939	0.254022	0.118647	0.838603	FGFRL1_6104-1
1457	0.147293	0.364416	0.893461	0.0818234	0.620464	0.915527	MTHFD2L_24454-27
1458	0.147293	0.364416	0.893461	-0.0158331	0.923786	0.987027	HEXA_25917-12
1459	0.147159	0.364857	0.893461	0.0584323	0.723834	0.941424	GLB1_10554-23
1460	0.146899	0.365714	0.893461	-0.00589406	0.971592	0.994436	MSMB_10620-21
1461	0.146899	0.365714	0.893461	0.217502	0.183486	0.840916	MAD2L2_23404-16
1462	0.146611	0.366665	0.895241	0.396751	0.0123955	0.588355	BLMH_14250-115
1463	0.146506	0.367013	0.895434	0.0752397	0.648943	0.920056	RNF34_13386-248
1464	0.146506	0.367013	0.895434	0.187916	0.251962	0.840916	CATIP_25242-12
1465	0.146309	0.367664	0.896421	-0.0806677	0.625425	0.917502	GIMAP4_24684-7
1466	0.14621	0.36799	0.896507	0.260263	0.10956	0.832661	DIAPH1_25083-26
1467	0.14621	0.36799	0.896507	0.154005	0.349239	0.846651	PTGS2_3761-4
1468	0.146119	0.368293	0.896507	0.0349021	0.832937	0.96757	UBE2D1_19247-1
1469	0.146112	0.368316	0.896507	0.0693419	0.674883	0.927868	GEM_12817-1
1470	0.146112	0.368316	0.896507	0.109329	0.507628	0.88114	SYT12_25424-234
1471	0.146027	0.368597	0.896701	0.112912	0.493732	0.877545	FCRLB_15583-18
1472	0.146014	0.368642	0.896701	0.126202	0.443939	0.867991	CAMP_15481-45
1473	0.145915	0.368969	0.896894	-0.0827521	0.616488	0.914498	RPRD1B_19126-4
1474	0.145915	0.368969	0.896894	0.0285457	0.863042	0.974372	MTX2_8839-4
1475	0.14562	0.369948	0.898375	0.0678395	0.681552	0.930012	GULP1_19180-38
1476	0.145437	0.370557	0.898464	0.174048	0.28929	0.840916	NCOA2_14045-12
1477	0.145423	0.370602	0.898464	0.152668	0.353488	0.84737	STK16_3471-49
1478	0.145325	0.37093	0.898658	0.0796276	0.629904	0.917502	IL24_3321-2
1479	0.145325	0.37093	0.898658	0.301637	0.0620183	0.784414	OAZ1_9893-27
1480	0.145128	0.371585	0.898749	0.00208026	0.989972	0.997377	BLOC1S6_21487-20
1481	0.145128	0.371585	0.898749	0.274478	0.0908374	0.820241	C1QA|C1QB|C1QC_2753-2
1482	0.145128	0.371585	0.898749	-0.0590561	0.721003	0.940115	DHFR_9823-2
1483	0.144945	0.372195	0.899437	0.339694	0.0343674	0.714548	OLFM1_5703-26
1484	0.144931	0.372241	0.899437	-0.219698	0.178993	0.840916	IL18R1_3446-7
1485	0.144833	0.372569	0.899633	0.0934959	0.571307	0.898378	TOR1AIP1_10606-34
1486	0.144833	0.372569	0.899633	0.115801	0.48267	0.875208	LYZL2_6377-54
1487	0.144636	0.373226	0.900322	0.280488	0.083708	0.803825	RRBP1_9913-4
1488	0.144446	0.373861	0.901012	0.0235762	0.886714	0.978542	RGS4_23020-18
1489	0.144355	0.374167	0.901207	0.213815	0.191211	0.840916	VCX3A_23382-30
1490	0.144341	0.374212	0.901207	-0.00011557	0.999443	0.999718	OGFR_24934-96
1491	0.144151	0.374848	0.901897	0.103319	0.531371	0.886957	SGTB_18837-9
1492	0.144144	0.374871	0.901897	-0.0258876	0.875691	0.976076	HEPACAM2_6568-18
1493	0.143807	0.376002	0.903475	0.0815964	0.621437	0.915677	DNAJB13_24659-6
1494	0.143751	0.37619	0.903475	-0.136372	0.407776	0.861557	PXDN_13463-1
1495	0.143751	0.37619	0.903475	0.0553579	0.737837	0.94447	LDHA_15414-316
1496	0.143751	0.37619	0.903475	-0.0902068	0.584978	0.902342	P4HB_4278-14
1497	0.143652	0.37652	0.903475	-0.00554735	0.973263	0.994756	SNX15_23416-47
1498	0.143652	0.37652	0.903475	0.102279	0.535534	0.887499	CILP_5717-2
1499	0.14316	0.378174	0.905547	0.138286	0.401164	0.861557	MAPT_5854-60
1500	0.14316	0.378174	0.905547	0.225014	0.168441	0.840916	MRPL14_8021-59
1501	0.142963	0.378837	0.905547	-0.0355955	0.829666	0.966704	FABP3_4696-2
1502	0.142767	0.3795	0.905547	0.196237	0.231184	0.840916	FUT5_4549-78
1503	0.142668	0.379832	0.905547	0.123197	0.45495	0.869082	MYCT1_13541-1
1504	0.142668	0.379832	0.905547	-0.58825	8.20382e-05	0.0458972	CLIC2_17837-5
1505	0.142668	0.379832	0.905547	0.0291251	0.86029	0.974297	MREG_19145-4
1506	0.142626	0.379975	0.905547	0.0446122	0.787412	0.960249	TAFA4_6511-17
1507	0.142485	0.380451	0.905547	0.294472	0.0688003	0.793952	TERF1_10049-112
1508	0.142373	0.380829	0.906041	-0.0438009	0.791191	0.960375	CSTL1_6368-9
1509	0.142176	0.381494	0.906439	-0.271011	0.0951583	0.825183	ANGPT2_13660-76
1510	0.142078	0.381827	0.906637	0.0804366	0.626419	0.917502	FOXJ2_14204-55
1511	0.14198	0.38216	0.906836	0.299803	0.0637014	0.792058	OXT_8257-71
1512	0.141888	0.382471	0.906982	0.195891	0.232026	0.840916	IFRD1_25428-103
1513	0.141738	0.38298	0.907043	0.225604	0.167299	0.840916	MMP3_2788-55
1514	0.141684	0.383161	0.907043	-0.0781252	0.636398	0.918282	SERPINB8_19130-81
1515	0.141684	0.383161	0.907043	0.28095	0.0831781	0.803825	ERLEC1_8957-72
1516	0.141586	0.383495	0.907043	-0.176591	0.282193	0.840916	HYKK_21157-6
1517	0.141586	0.383495	0.907043	-0.029817	0.857004	0.973964	NPPA_5443-62
1518	0.141543	0.383639	0.90709	0.144578	0.379869	0.854557	CBR4_21119-1
1519	0.141488	0.383829	0.907243	0.226413	0.165741	0.840916	BUB1_12033-3
1520	0.141347	0.384308	0.908079	0.158793	0.334274	0.84323	DMTN_23650-2
1521	0.141192	0.384832	0.908138	0.1247	0.449426	0.867991	JUP_23007-8
1522	0.141192	0.384832	0.908138	0.0384847	0.816069	0.96557	LGALS4_2982-82
1523	0.140996	0.385501	0.908352	0.125509	0.446467	0.867991	PLD3_10948-14
1524	0.140996	0.385501	0.908352	0.21496	0.188789	0.840916	DTNA_25087-11
1525	0.140996	0.385501	0.908352	0.102626	0.534145	0.887499	ABHD14A_5715-4
1526	0.140897	0.385836	0.908352	0.286729	0.0767721	0.79539	FKBP5_21577-35
1527	0.140897	0.385836	0.908352	0.17451	0.287991	0.840916	SPHK1_4294-16
1528	0.140799	0.386171	0.908352	-0.172843	0.292693	0.840916	MERTK_19787-14
1529	0.140799	0.386171	0.908352	-0.0254253	0.877894	0.977065	ZPBP_8635-283
1530	0.1407	0.386507	0.908553	0.140792	0.3926	0.858882	FXN_15389-1
1531	0.140559	0.386988	0.909096	0.269118	0.0975836	0.83106	CFHR3_16836-1
1532	0.140405	0.387514	0.909451	-0.338273	0.0351766	0.716636	MSR1_15533-97
1533	0.140307	0.38785	0.90952	0.144578	0.379869	0.854557	PLEKHA7_12731-12
1534	0.140209	0.388186	0.90952	0.138106	0.401784	0.861557	UBE2R2_21848-18
1535	0.14011	0.388523	0.90952	0.264886	0.103176	0.832661	IL5_3741-4
1536	0.14011	0.388523	0.90952	0.039756	0.810103	0.963699	FTH1|FTL_5934-1
1537	0.140012	0.388859	0.90952	0.225823	0.166875	0.840916	PPM1M_22862-44
1538	0.139822	0.38951	0.90952	0.106324	0.519432	0.884323	SRXN1_14268-4
1539	0.139815	0.389533	0.90952	0.197278	0.228671	0.840916	SPAG11A_5726-49
1540	0.139717	0.38987	0.90952	0.130825	0.427288	0.865887	LIMK1_25308-8
1541	0.139618	0.390207	0.90952	0.143538	0.383342	0.856807	FUBP3_24952-28
1542	0.139618	0.390207	0.90952	0.0268122	0.871288	0.975116	SEC14L4_25497-35
1543	0.139582	0.390331	0.90952	0.0693489	0.674852	0.927868	NCR3LG1_7854-38
1544	0.13952	0.390545	0.90952	-0.0828635	0.616012	0.914498	MAPKAPK5_8382-47
1545	0.139323	0.39122	0.910453	0.132674	0.420727	0.863173	PICK1_21876-266
1546	0.139126	0.391896	0.910453	0.134176	0.415438	0.861557	PAIP1_12430-78
1547	0.139126	0.391896	0.910453	0.251942	0.121799	0.839292	USP21_12681-63
1548	0.139126	0.391896	0.910453	-0.173932	0.289615	0.840916	OLR1_3636-37
1549	0.139084	0.392043	0.910453	0.123313	0.454523	0.869082	ITGA2|ITGB1_21905-10
1550	0.139028	0.392234	0.910453	0.226286	0.165985	0.840916	RER1_24677-106
1551	0.138929	0.392573	0.910453	0.238652	0.143433	0.840916	CDC25B_12427-8
1552	0.138929	0.392573	0.910453	-0.081939	0.619968	0.915527	RACGAP1_13587-10
1553	0.138844	0.392866	0.910605	0.189101	0.24893	0.840916	SENP1_21715-40
1554	0.138838	0.392889	0.910605	0.190343	0.245777	0.840916	TMCC3_11294-7
1555	0.138536	0.393928	0.911682	-0.00820545	0.96046	0.992812	EPDR1_9040-144
1556	0.138437	0.394267	0.911682	-0.162722	0.322294	0.84323	HK2_13130-150
1557	0.138339	0.394607	0.911682	0.0967319	0.558001	0.892729	PWWP3A_22385-2
1558	0.138339	0.394607	0.911682	0.0871396	0.597856	0.907199	EEF1A1_25256-23
1559	0.138142	0.395286	0.911905	0.0605586	0.714201	0.937614	GREM1_18878-15
1560	0.13807	0.395536	0.911905	0.247575	0.128618	0.840916	LAT2_5613-75
1561	0.138044	0.395626	0.911905	0.00774317	0.962686	0.993137	KCNAB3_23370-39
1562	0.138044	0.395626	0.911905	0.124931	0.448579	0.867991	HDGFL2_4553-65
1563	0.137903	0.396114	0.911905	0.179133	0.275209	0.840916	PTPRH_11988-24
1564	0.137847	0.396306	0.911905	-0.068764	0.677445	0.929811	PGPEP1_20432-6
1565	0.137847	0.396306	0.911905	-0.166767	0.310247	0.84323	FN1_3434-34
1566	0.137847	0.396306	0.911905	0.334187	0.0375901	0.7389	PRRG1_8306-54
1567	0.137706	0.396795	0.911905	0.153369	0.351255	0.846821	NARS2_23658-1
1568	0.13765	0.396988	0.911905	0.183871	0.262499	0.840916	ERO1B_7994-41
1569	0.13746	0.397647	0.911905	-0.0427651	0.796023	0.962102	SULT2A1_9829-91
1570	0.137355	0.39801	0.911905	0.211619	0.195919	0.840916	MAEA_21477-105
1571	0.137325	0.398114	0.911905	0.347126	0.0303802	0.712758	CGGBP1_23378-29
1572	0.137257	0.398352	0.911905	0.0087833	0.957678	0.991768	MFRP_3685-53
1573	0.137257	0.398352	0.911905	-0.0329374	0.842219	0.969603	IL17C_9255-5
1574	0.137158	0.398693	0.911905	0.061833	0.708448	0.937224	EFS_12572-236
1575	0.137158	0.398693	0.911905	0.16538	0.314345	0.84323	RPS5_19195-85
1576	0.137158	0.398693	0.911905	0.244777	0.133136	0.840916	FZD9_22591-4
1577	0.137122	0.398819	0.911905	-0.0469815	0.776403	0.958074	ACVR2B_9412-52
1578	0.137116	0.398842	0.911905	0.266504	0.101009	0.832661	PHKA1_25088-42
1579	0.137066	0.399013	0.911905	-0.147879	0.368967	0.853209	NUDT10_20957-57
1580	0.136962	0.399377	0.911905	0.158331	0.335701	0.84323	SPINT2_2843-13
1581	0.136962	0.399377	0.911905	-0.0321284	0.846048	0.969788	MAPK8_3825-18
1582	0.136962	0.399377	0.911905	0.0517753	0.754261	0.95024	LY6G6C_6256-9
1583	0.136863	0.399719	0.911905	0.157753	0.33749	0.84323	TBL2_11227-31
1584	0.136863	0.399719	0.911905	0.0317817	0.847689	0.971058	RIPPLY3_24634-1
1585	0.136863	0.399719	0.911905	0.153592	0.350546	0.846821	ARHGEF10_9061-3
1586	0.13663	0.40053	0.913183	-0.277252	0.0874909	0.807514	LGALS2_3033-57
1587	0.13647	0.401088	0.913597	0.158562	0.334987	0.84323	PDGFC_13658-31
1588	0.13647	0.401088	0.913597	0.157753	0.33749	0.84323	GBP5_20211-75
1589	0.13647	0.401088	0.913597	0.203403	0.214253	0.840916	DAPK3_24261-202
1590	0.136273	0.401774	0.914489	0.0782447	0.63588	0.918282	MBD4_3891-56
1591	0.136174	0.402117	0.914489	0.00312038	0.984959	0.997048	ICA1_21975-22
1592	0.136132	0.402267	0.914489	0.0553029	0.738088	0.94447	ANAPC7_11690-47
1593	0.136076	0.402461	0.914489	0.230446	0.158129	0.840916	SH3BGRL_12693-2
1594	0.136076	0.402461	0.914489	0.188725	0.249889	0.840916	PDIA4_20525-200
1595	0.135984	0.402782	0.914489	0.0666871	0.686683	0.930394	TLR1_16324-38
1596	0.135879	0.403148	0.914489	0.091069	0.58138	0.901381	HOMER1_22980-37
1597	0.135781	0.403492	0.914489	0.094772	0.566043	0.894191	ZBTB10_25075-2
1598	0.135781	0.403492	0.914489	0.103782	0.529525	0.886957	DPH7_25235-2
1599	0.135781	0.403492	0.914489	0.130594	0.428112	0.86622	FMR1_7713-50
1600	0.135584	0.40418	0.915118	0.147467	0.370317	0.853665	PEX26_19366-8
1601	0.135584	0.40418	0.915118	0.012251	0.940994	0.990071	CLEC7A_3603-60
1602	0.135541	0.40433	0.915118	0.198674	0.225327	0.840916	ACADL_17857-6
1603	0.135289	0.405213	0.915603	0.185721	0.257646	0.840916	CARD18_18190-15
1604	0.135191	0.405558	0.915603	0.0866773	0.599807	0.908076	UGDH_17755-5
1605	0.134895	0.406594	0.915603	0.17035	0.299818	0.84323	POU2AF1_21839-3
1606	0.134895	0.406594	0.915603	0.0176822	0.914915	0.983937	KRT18_5354-11
1607	0.134797	0.406939	0.915603	0.077894	0.637399	0.918282	PAK5_3388-58
1608	0.134754	0.40709	0.915603	-0.0324784	0.844391	0.969603	SYN3_7199-3
1609	0.134662	0.407414	0.915603	-0.0330546	0.841665	0.969603	PLIN3_14687-6
1610	0.134502	0.407977	0.915603	0.0399871	0.809019	0.963699	PPP1R14A_19117-3
1611	0.134502	0.407977	0.915603	-0.028199	0.86469	0.974433	CBX5_4540-11
1612	0.134403	0.408323	0.915603	0.141457	0.390346	0.858882	GTSF1_20946-41
1613	0.134311	0.408647	0.915603	0.0373906	0.821212	0.965665	YEATS4_17474-106
1614	0.134207	0.409016	0.915603	0.173586	0.290593	0.840916	TMED2_10761-5
1615	0.134207	0.409016	0.915603	0.209875	0.199716	0.840916	PACSIN1_12676-1
1616	0.134164	0.409167	0.915603	0.111409	0.499536	0.87929	KIAA0319L_13698-28
1617	0.134108	0.409363	0.915603	0.257258	0.113867	0.832661	FGR_3810-50
1618	0.134108	0.409363	0.915603	0.0477303	0.772932	0.957509	APOE_5312-49
1619	0.134108	0.409363	0.915603	0.103666	0.529986	0.886957	LGMN_7840-64
1620	0.134022	0.409665	0.915603	0.0269278	0.870737	0.975116	NRDC_25269-10
1621	0.13401	0.40971	0.915603	-0.0478459	0.772397	0.957335	RTF2_23534-27
1622	0.133911	0.410057	0.915603	0.210915	0.197445	0.840916	PFDN1_19242-21
1623	0.133813	0.410404	0.915603	0.254485	0.117955	0.838603	IFNA5_6210-100
1624	0.133573	0.41125	0.916524	0.112051	0.497054	0.87929	CUBN_12904-180
1625	0.133518	0.411446	0.916524	-0.0144462	0.930444	0.988045	CTSA_3179-51
1626	0.133518	0.411446	0.916524	-0.039756	0.810103	0.963699	B4GALT3_6921-24
1627	0.133426	0.411772	0.916969	0.141342	0.390737	0.858882	WRNIP1_12528-40
1628	0.133026	0.413188	0.919141	0.175039	0.28651	0.840916	NNMT_19376-74
1629	0.132928	0.413536	0.919141	-0.0220738	0.893891	0.97868	SF3B6_21135-16
1630	0.132928	0.413536	0.919141	0.263615	0.104902	0.832661	F10_4878-3
1631	0.132829	0.413885	0.919141	0.171621	0.296171	0.84138	VAV1_5275-28
1632	0.132436	0.415282	0.920442	-0.0565136	0.732563	0.942674	APBB1IP_21949-4
1633	0.132436	0.415282	0.920442	-0.0328218	0.842766	0.969603	HSPA1A_6563-78
1634	0.132239	0.415982	0.920442	-0.0247319	0.8812	0.977603	FLT4_2358-19
1635	0.13214	0.416332	0.920442	0.0167576	0.919349	0.985472	DNAJB11_7110-2
1636	0.132042	0.416682	0.920442	-0.0323595	0.844954	0.969603	HABP4_10815-2
1637	0.132042	0.416682	0.920442	0.18653	0.255542	0.840916	ZNF696_22841-16
1638	0.131944	0.417033	0.920442	0.0689951	0.67642	0.929103	KCNN1_13539-131
1639	0.131944	0.417033	0.920442	-0.182263	0.26677	0.840916	KHK_21856-59
1640	0.131845	0.417383	0.920442	-0.00797431	0.961573	0.993137	PRKAR2A_19125-26
1641	0.131845	0.417383	0.920442	0.137297	0.404574	0.861557	SAMM50_22772-125
1642	0.131845	0.417383	0.920442	0.125509	0.446467	0.867991	NUDT9_9482-110
1643	0.131765	0.417668	0.920442	-0.127589	0.438907	0.867991	PITX2_22531-44
1644	0.131747	0.417734	0.920442	0.175386	0.285541	0.840916	LSM12_20380-50
1645	0.131747	0.417734	0.920442	0.108404	0.511245	0.884052	CEL_9796-4
1646	0.13155	0.418436	0.920442	0.0863306	0.601273	0.908782	FBL_13994-1
1647	0.131513	0.418567	0.920442	0.319435	0.0474522	0.755672	SPINK2_13405-61
1648	0.131452	0.418787	0.920442	0.275749	0.0892915	0.815851	MTRF1L_11134-30
1649	0.131409	0.418941	0.920442	0.155465	0.344632	0.845832	SPOP_13727-44
1650	0.131261	0.419468	0.920442	0.207332	0.205342	0.840916	IL6_4673-13
1651	0.131255	0.41949	0.920442	0.0919935	0.577533	0.900169	CPVL_8891-7
1652	0.131156	0.419842	0.920442	0.0511974	0.75692	0.950298	STAT5B_16551-14
1653	0.131156	0.419842	0.920442	0.0721155	0.662635	0.925019	PTTG1_17727-1
1654	0.131156	0.419842	0.920442	-0.197855	0.227284	0.840916	CRISPLD2_5691-2
1655	0.131058	0.420193	0.920442	-0.132327	0.421953	0.863738	ENGASE_16781-2
1656	0.131058	0.420193	0.920442	0.0441476	0.789575	0.960375	EIF3B_24979-17
1657	0.13096	0.420545	0.920442	0.164456	0.317096	0.84323	EEF2K_12332-7
1658	0.13096	0.420545	0.920442	-0.0500417	0.762246	0.952219	RNASE3_15576-158
1659	0.130769	0.421228	0.920599	0.280719	0.0834427	0.803825	ANKRD27_12445-50
1660	0.130763	0.42125	0.920599	0.180404	0.27176	0.840916	C2orf68_23276-14
1661	0.130566	0.421955	0.921396	0.27783	0.0868058	0.807514	GPD1L_12420-10
1662	0.130566	0.421955	0.921396	0.242998	0.136069	0.840916	GCA_12594-5
1663	0.130468	0.422308	0.921396	0.230099	0.158774	0.840916	BRK1_21001-393
1664	0.130369	0.422661	0.921396	0.183063	0.264641	0.840916	EIF1B_12701-1
1665	0.130271	0.423014	0.921396	0.262343	0.106651	0.832661	STX12_10418-36
1666	0.130271	0.423014	0.921396	-0.149266	0.364443	0.850589	HMGB2_22978-13
1667	0.130271	0.423014	0.921396	0.0464036	0.779084	0.958317	JAML_5094-62
1668	0.130179	0.423346	0.921396	-0.316777	0.0494332	0.755672	CTNNA3_25283-2
1669	0.130173	0.423368	0.921396	-0.0087833	0.957678	0.991768	NLGN4X_5357-60
1670	0.130074	0.423721	0.921396	0.303486	0.0603572	0.78413	EEA1_14043-12
1671	0.130031	0.423876	0.921396	0.15625	0.34217	0.843981	RFC4_23422-47
1672	0.129976	0.424075	0.921396	-0.182369	0.266486	0.840916	IL15RA_14054-17
1673	0.129976	0.424075	0.921396	0.287769	0.0756612	0.793952	TMX3_5654-70
1674	0.129933	0.42423	0.921396	0.0510818	0.757452	0.95031	GOSR2_10426-21
1675	0.129779	0.424783	0.921396	0.144693	0.379484	0.854557	ARHGEF16_22070-5
1676	0.129582	0.425492	0.921396	0.0483082	0.770256	0.956312	HJV_3332-57
1677	0.129563	0.425559	0.921396	-0.10385	0.529253	0.886957	CD44_9283-8
1678	0.129545	0.425625	0.921396	0.162144	0.324039	0.84323	SDHAF4_23627-3
1679	0.129484	0.425846	0.921396	0.239345	0.142239	0.840916	TPSG1_14103-12
1680	0.129484	0.425846	0.921396	0.226517	0.165542	0.840916	TBC1D24_25114-256
1681	0.129484	0.425846	0.921396	0.0872596	0.59735	0.907199	RIC8A_25245-22
1682	0.129385	0.426201	0.921396	0.245355	0.132194	0.840916	GTF2A2_22793-110
1683	0.129287	0.426556	0.921396	0.182831	0.265255	0.840916	RPS10_13011-20
1684	0.129287	0.426556	0.921396	0.0266966	0.871838	0.975116	LECT2_16763-11
1685	0.129287	0.426556	0.921396	0.035135	0.831838	0.96722	MTCP1_19374-72
1686	0.129287	0.426556	0.921396	0.0023114	0.988858	0.997084	DAPK2_4355-13
1687	0.129189	0.426911	0.921615	0.192077	0.241422	0.840916	TPST1_7928-183
1688	0.128893	0.427977	0.922403	-0.0609053	0.712634	0.937588	BOLA1_15370-5
1689	0.128893	0.427977	0.922403	0.157868	0.337132	0.84323	CUL1_17797-1
1690	0.128801	0.428311	0.922403	0.105746	0.521718	0.884694	GTF2E1_24322-1
1691	0.128604	0.429022	0.922403	0.0882953	0.592989	0.906395	RTRAF_21272-100
1692	0.128598	0.429044	0.922403	0.221201	0.175964	0.840916	UBE2D3_23037-37
1693	0.128598	0.429044	0.922403	0.092687	0.574656	0.899973	IRF5_25460-36
1694	0.1285	0.429401	0.922403	0.072	0.663144	0.925019	RB1_5024-67
1695	0.1285	0.429401	0.922403	0.463781	0.0029418	0.382066	SNAPIN_6975-52
1696	0.128401	0.429757	0.922403	0.260032	0.109887	0.832661	SNX27_24945-16
1697	0.128303	0.430113	0.922403	0.00219583	0.989415	0.997092	ENTPD3_4436-1
1698	0.128112	0.430805	0.922403	0.0251955	0.878989	0.977065	OCLN_24263-6
1699	0.128112	0.430805	0.922403	0.159371	0.332495	0.84323	RSPO2_4566-24
1700	0.128106	0.430827	0.922403	0.072	0.663144	0.925019	DYNC1LI1_24981-8
1701	0.128106	0.430827	0.922403	0.15521	0.345433	0.846188	FXYD6_25412-53
1702	0.128106	0.430827	0.922403	-0.188841	0.249593	0.840916	CSF1R_2638-12
1703	0.128014	0.431162	0.922624	-0.0293577	0.859185	0.973964	RBL1_12879-5
1704	0.128008	0.431184	0.922624	-0.195891	0.232026	0.840916	FN1_4131-72
1705	0.12791	0.431541	0.922846	0.0061252	0.970479	0.994436	HNRNPA0_24697-48
1706	0.127713	0.432256	0.923856	0.278176	0.0863968	0.807514	CLMP_9585-80
1707	0.127614	0.432614	0.923856	0.133714	0.417061	0.861557	ADAM9_3795-6
1708	0.127577	0.432749	0.923856	-0.164068	0.318254	0.84323	FOXP1_24935-62
1709	0.127516	0.432971	0.923856	0.104591	0.526304	0.885769	ACOT8_17400-71
1710	0.127418	0.433329	0.923856	0.337926	0.0353763	0.718693	S100A4_9750-7
1711	0.127319	0.433688	0.923856	0.159833	0.331076	0.84323	TOM1L2_19356-20
1712	0.127319	0.433688	0.923856	-0.221201	0.175964	0.840916	FGD2_24318-13
1713	0.127319	0.433688	0.923856	-0.0332841	0.84058	0.969603	FCN1_3613-62
1714	0.127319	0.433688	0.923856	0.0952295	0.564161	0.893347	PCDHGC3_7859-21
1715	0.127276	0.433845	0.923856	-0.131641	0.424387	0.864633	RNASE2_8394-56
1716	0.127227	0.434024	0.923856	0.0318427	0.8474	0.971033	DSG4_22568-7
1717	0.127024	0.434763	0.924358	-0.0224205	0.892234	0.97868	CIRBP_12724-81
1718	0.126926	0.435122	0.924358	0.078703	0.633897	0.918282	EGFL6_17454-15
1719	0.126827	0.435481	0.924358	-0.0799743	0.62841	0.917502	CSTB_19768-13
1720	0.126729	0.43584	0.924358	0.185721	0.257646	0.840916	CCL23_2913-1
1721	0.12663	0.436199	0.924358	0.176937	0.281234	0.840916	KLHL2_23649-6
1722	0.126532	0.436559	0.924358	0.0335152	0.839487	0.969603	UPP1_19448-104
1723	0.126532	0.436559	0.924358	-0.077894	0.637399	0.918282	UTP6_24279-30
1724	0.126532	0.436559	0.924358	-0.0147929	0.928779	0.987719	VEGFB_9453-12
1725	0.126335	0.437278	0.924358	0.310883	0.0540631	0.767809	RAB3B_16847-39
1726	0.126335	0.437278	0.924358	0.209596	0.200326	0.840916	USP25_9215-117
1727	0.126292	0.437436	0.924358	0.214266	0.190253	0.840916	DOHH_24420-57
1728	0.126237	0.437638	0.924358	-0.154401	0.347983	0.846651	CXCL11_3038-9
1729	0.126237	0.437638	0.924358	0.232411	0.154515	0.840916	TFRC_8795-48
1730	0.126194	0.437797	0.924358	0.0463435	0.779363	0.958317	EDA2R_3083-71
1731	0.126138	0.437998	0.924358	0.204327	0.212133	0.840916	GPT_16015-19
1732	0.12604	0.438359	0.924358	0.185721	0.257646	0.840916	GCK_12960-9
1733	0.12604	0.438359	0.924358	-0.18468	0.260369	0.840916	FN1_20064-24
1734	0.125942	0.438719	0.924358	-0.429804	0.00631863	0.494144	EML2_25907-47
1735	0.125942	0.438719	0.924358	-0.3214	0.0460296	0.755672	BMP10_3587-53
1736	0.125843	0.43908	0.924358	-0.169656	0.301818	0.84323	PSAT1_18342-2
1737	0.1258	0.439238	0.924358	0.0746581	0.651484	0.922017	KRAS_5193-51
1738	0.1258	0.439238	0.924358	0.107659	0.514173	0.884052	FGF3_7894-155
1739	0.125647	0.439801	0.92474	0.178902	0.275839	0.840916	ASL_11241-8
1740	0.125548	0.440162	0.924964	0.0546645	0.741007	0.945344	ASGR1_5452-71
1741	0.125351	0.440885	0.925596	0.157059	0.339645	0.843981	EDN3_6113-31
1742	0.125253	0.441247	0.925596	0.177862	0.278687	0.840916	TBX22_11146-4
1743	0.125253	0.441247	0.925596	-0.119268	0.469568	0.873847	TCEA2_20141-42
1744	0.125155	0.441609	0.925596	-0.00785874	0.962129	0.993137	SERTAD3_22392-5
1745	0.125155	0.441609	0.925596	0.0635634	0.700662	0.935202	PPA1_5021-13
1746	0.125155	0.441609	0.925596	0.21103	0.197194	0.840916	MESD_5594-87
1747	0.124859	0.442695	0.927606	0.0122504	0.940997	0.990071	ADA2_6077-63
1748	0.124564	0.443783	0.928527	-0.00543178	0.97382	0.994756	RNF128_6510-56
1749	0.124367	0.444508	0.928527	-0.18573	0.257622	0.840916	ZHX1_12751-26
1750	0.124367	0.444508	0.928527	0.190459	0.245485	0.840916	EIF4G1_25287-7
1751	0.124367	0.444508	0.928527	-0.214497	0.189764	0.840916	FSTL3_3438-10
1752	0.124176	0.445214	0.928527	-0.134176	0.415438	0.861557	RAB7B_12409-90
1753	0.124171	0.445235	0.928527	-0.00184912	0.991086	0.997955	BCL2_3412-7
1754	0.124072	0.445599	0.928527	0.0518908	0.753729	0.950229	FAM50A_20461-58
1755	0.124072	0.445599	0.928527	-0.182831	0.265255	0.840916	CANT1_6480-1
1756	0.123974	0.445962	0.928527	0.087144	0.597837	0.907199	ZNF415_12811-55
1757	0.123974	0.445962	0.928527	0.096154	0.560367	0.893173	DNM1L_21452-3
1758	0.123974	0.445962	0.928527	0.13799	0.402182	0.861557	SETD3_24260-4
1759	0.123875	0.446326	0.928527	-0.0640256	0.698587	0.935178	FBLN5_10738-11
1760	0.123875	0.446326	0.928527	0.0859305	0.602966	0.90889	HCN1_12774-12
1761	0.123777	0.44669	0.928753	0.0851749	0.606169	0.91013	LGMN_3622-33
1762	0.12358	0.447419	0.92894	0.0974253	0.555169	0.891334	UCN3_10756-34
1763	0.12358	0.447419	0.92894	0.211262	0.196693	0.840916	UBE2D3_19280-29
1764	0.12358	0.447419	0.92894	0.344491	0.0317481	0.714548	PAX3_22525-9
1765	0.123488	0.447762	0.929133	0.18076	0.2708	0.840916	LCAT_15413-3
1766	0.123285	0.448513	0.929133	0.11349	0.491509	0.877545	C3_4900-8
1767	0.123187	0.448878	0.929133	0.234607	0.150547	0.840916	PECR_17776-15
1768	0.123187	0.448878	0.929133	-0.020687	0.900523	0.980612	SERPINB2_21676-17
1769	0.123187	0.448878	0.929133	0.0765072	0.64342	0.918282	DDRGK1_23559-10
1770	0.123088	0.449243	0.929133	0.119384	0.469134	0.873847	ANGPTL3_10391-1
1771	0.123088	0.449243	0.929133	0.0903223	0.584495	0.902342	ADGRG1_18893-26
1772	0.123088	0.449243	0.929133	0.191615	0.242578	0.840916	CYRIB_19176-27
1773	0.123088	0.449243	0.929133	0.221316	0.175733	0.840916	C1QBP_4967-1
1774	0.12299	0.449608	0.929133	0.242234	0.137342	0.840916	COLGALT1_5638-23
1775	0.122946	0.44977	0.929133	0.343936	0.0320425	0.714548	DTX3L_11643-73
1776	0.122892	0.449974	0.929133	-0.285457	0.0781473	0.801643	IL12A|EBI3_20533-39
1777	0.122892	0.449974	0.929133	0.183294	0.264028	0.840916	RBM4_23361-20
1778	0.122799	0.450318	0.929133	0.0856372	0.604209	0.909047	FNDC4_13451-2
1779	0.122793	0.45034	0.929133	0.116841	0.478719	0.874868	TRIO_11126-102
1780	0.122793	0.45034	0.929133	0.28813	0.0752782	0.793952	RLN3_6027-31
1781	0.12275	0.450501	0.929133	-0.035135	0.831838	0.96722	ITM2C_10560-1
1782	0.122695	0.450705	0.929133	0.12886	0.434322	0.866254	TOMM20L_10817-26
1783	0.122596	0.451071	0.929624	0.165843	0.312975	0.84323	NMT2_17821-20
1784	0.122498	0.451437	0.930115	0.161335	0.326491	0.84323	PTGES3_17154-2
1785	0.122258	0.452332	0.930727	0.110369	0.503573	0.880709	TGFB1_2333-72
1786	0.122203	0.452537	0.930727	0.0294718	0.858643	0.973964	CCN1_6264-9
1787	0.122104	0.452904	0.930727	0.183756	0.262805	0.840916	FOXO3_11540-37
1788	0.122104	0.452904	0.930727	0.0312038	0.850427	0.97208	OLR1_16049-43
1789	0.122104	0.452904	0.930727	0.10251	0.534608	0.887499	PLA2G12A_21563-3
1790	0.122006	0.453271	0.930727	0.0439165	0.790652	0.960375	HMGA1_16536-3
1791	0.121908	0.453638	0.930956	0.19982	0.222608	0.840916	CACYBP_12432-23
1792	0.121809	0.454005	0.931344	0.010748	0.948222	0.990769	LDLRAD4_9004-24
1793	0.121612	0.45474	0.931344	-0.0398716	0.809561	0.963699	HMGCS1_13496-19
1794	0.121612	0.45474	0.931344	0.0329374	0.842219	0.969603	XRCC6_2835-1
1795	0.12158	0.45486	0.931344	-0.142151	0.388003	0.858882	JDP2_21311-22
1796	0.121514	0.455108	0.931344	0.255062	0.117095	0.838218	TFR2_11537-12
1797	0.121514	0.455108	0.931344	0.176475	0.282513	0.840916	PTS_12014-19
1798	0.121514	0.455108	0.931344	0.244892	0.132947	0.840916	RNF8_14663-44
1799	0.121317	0.455844	0.932124	-0.0339775	0.837303	0.968618	HNF4A_10041-3
1800	0.121317	0.455844	0.932124	0.265001	0.10302	0.832661	RNF25_23637-55
1801	0.121175	0.456375	0.932124	0.0774317	0.639404	0.918282	IL13_3072-4
1802	0.121077	0.456743	0.932124	0.172315	0.294195	0.840916	GAL3ST2_10734-339
1803	0.121022	0.456949	0.932124	0.0575537	0.727827	0.942674	KDSR_19483-16
1804	0.12088	0.457481	0.932124	0.0557046	0.736254	0.943905	POGLUT2_6611-8
1805	0.120782	0.45785	0.932124	0.119499	0.468701	0.873847	PITX3_22387-26
1806	0.120629	0.458425	0.932124	0.125515	0.446444	0.867991	ITGA11_20181-17
1807	0.12053	0.458794	0.932124	-0.028199	0.86469	0.974433	CHD1L_25072-11
1808	0.12053	0.458794	0.932124	0.104937	0.524926	0.885769	HSPA12A_25267-10
1809	0.120432	0.459164	0.932124	0.105862	0.52126	0.884694	AVEN_24678-10
1810	0.120432	0.459164	0.932124	-0.0418363	0.800363	0.962155	ESD_4984-83
1811	0.120333	0.459533	0.932124	0.0605586	0.714201	0.937614	GLTP_12513-8
1812	0.12029	0.459697	0.932124	0.280719	0.0834427	0.803825	TEX30_22802-13
1813	0.120235	0.459903	0.932124	0.13557	0.410565	0.861557	THRA_12527-50
1814	0.120235	0.459903	0.932124	0.258414	0.112195	0.832661	NDUFB10_22508-2
1815	0.120235	0.459903	0.932124	0.056398	0.73309	0.942674	TCEA3_23547-21
1816	0.120137	0.460273	0.932124	0.144	0.381796	0.856657	TRADD_13507-51
1817	0.120038	0.460643	0.932124	0.069573	0.673859	0.927868	RPS25_23243-120
1818	0.120038	0.460643	0.932124	0.0105168	0.949334	0.990769	ITGB1_23949-12
1819	0.120038	0.460643	0.932124	-0.0204558	0.901629	0.980935	SOD1_2794-60
1820	0.119841	0.461384	0.932124	-0.057207	0.729405	0.942674	PTGDS_10514-5
1821	0.119841	0.461384	0.932124	0.0437454	0.79145	0.960375	INSIG1_10663-42
1822	0.119841	0.461384	0.932124	0.240963	0.139481	0.840916	HDLBP_13570-43
1823	0.119841	0.461384	0.932124	0.133714	0.417061	0.861557	DEF6_14090-23
1824	0.119841	0.461384	0.932124	0.29921	0.0642533	0.792058	A1BG_16561-9
1825	0.119645	0.462125	0.932245	0.0989277	0.549056	0.890533	TMPO_8265-225
1826	0.119645	0.462125	0.932245	0.146311	0.37412	0.854056	CMPK1_8312-139
1827	0.119546	0.462496	0.932245	0.130478	0.428525	0.86622	LCN10_13007-66
1828	0.119546	0.462496	0.932245	0.17035	0.299818	0.84323	ARNT_21951-32
1829	0.119448	0.462867	0.932245	0.103214	0.531791	0.886957	NR1D2_12885-42
1830	0.119349	0.463239	0.932245	0.00473836	0.977161	0.995224	HSPA6_20213-82
1831	0.119349	0.463239	0.932245	0.203933	0.213035	0.840916	YWHAH_4707-50
1832	0.119306	0.463403	0.932319	0.324173	0.04408	0.750805	MAGEA8_18326-50
1833	0.119153	0.463982	0.932863	0.205136	0.21029	0.840916	MRPL21_8942-2
1834	0.119054	0.464353	0.932863	0.212648	0.193702	0.840916	CLEC11A_2966-65
1835	0.118956	0.464725	0.932863	0.207217	0.205601	0.840916	SMTN_12546-1
1836	0.118956	0.464725	0.932863	0.0680706	0.680524	0.930012	FAM241A_9490-3
1837	0.118857	0.465097	0.932863	-0.214035	0.190743	0.840916	CD4_3143-3
1838	0.118857	0.465097	0.932863	0.101008	0.540644	0.887499	P3H1_6273-58
1839	0.118759	0.46547	0.932863	0.160064	0.330368	0.84323	ARL1_12392-30
1840	0.118661	0.465842	0.933095	-0.0565136	0.732563	0.942674	BHMT2_14226-120
1841	0.118464	0.466587	0.933792	0.178093	0.278052	0.840916	HK1_13131-5
1842	0.11842	0.466753	0.933792	0.241322	0.138875	0.840916	ALPG_6706-18
1843	0.118371	0.466939	0.933792	-0.0539711	0.744181	0.947223	IL25_4137-57
1844	0.118365	0.46696	0.933792	0.173124	0.291899	0.840916	RALYL_22545-20
1845	0.118365	0.46696	0.933792	-0.180289	0.272073	0.840916	IGFLR1_7244-16
1846	0.118169	0.467706	0.93477	0.295974	0.0673319	0.793952	PTPN1_3005-5
1847	0.11807	0.46808	0.93484	0.230331	0.158344	0.840916	NFU1_7770-25
1848	0.117972	0.468453	0.93484	0.0333997	0.840033	0.969603	JOSD1_20449-72
1849	0.117972	0.468453	0.93484	0.0678395	0.681552	0.930012	TNFSF15_2968-61
1850	0.117972	0.468453	0.93484	0.0274492	0.868256	0.975116	FGFBP1_9507-55
1851	0.117835	0.468972	0.93484	0.0789381	0.632881	0.917835	BRD2_10074-128
1852	0.117775	0.469201	0.93484	0.177284	0.280277	0.840916	CSNK1G2_12653-13
1853	0.117578	0.469949	0.93484	0.0602118	0.715769	0.93798	CEBPB_15675-3
1854	0.117578	0.469949	0.93484	0.150934	0.359045	0.849813	PPP3R2_18866-8
1855	0.117578	0.469949	0.93484	0.134357	0.414806	0.861557	PDE3A_5254-69
1856	0.117535	0.470115	0.93484	0.185258	0.258854	0.840916	ELK1_10006-25
1857	0.117436	0.470489	0.93484	0.21704	0.184443	0.840916	MED28_22499-15
1858	0.117382	0.470697	0.93484	0.21808	0.182296	0.840916	MOCS3_14229-5
1859	0.117382	0.470697	0.93484	0.0828099	0.616241	0.914498	PSMA3_18926-7
1860	0.117283	0.471072	0.934909	0.355493	0.0263559	0.698573	TNR_11302-237
1861	0.117283	0.471072	0.934909	0.040565	0.806312	0.963699	TCEAL4_23250-3
1862	0.11719	0.471426	0.934909	0.213804	0.191234	0.840916	ARL2BP_18407-36
1863	0.117185	0.471447	0.934909	0.117945	0.474545	0.873985	AIMP1_2714-78
1864	0.117086	0.471822	0.934909	0.0876019	0.595907	0.907063	TFB1M_21344-31
1865	0.116988	0.472197	0.934909	0.168154	0.306183	0.84323	DLG2_19620-16
1866	0.11689	0.472572	0.934909	0.0379069	0.818785	0.965665	CCNA1_15319-226
1867	0.11689	0.472572	0.934909	0.218311	0.181822	0.840916	PEF1_19272-9
1868	0.116846	0.472739	0.934909	-0.00751203	0.963799	0.993309	FOXG1_9896-21
1869	0.116791	0.472947	0.934909	0.14816	0.368046	0.851941	DECR2_18343-10
1870	0.116693	0.473323	0.934909	0.231371	0.156421	0.840916	PPFIA1_13975-56
1871	0.116693	0.473323	0.934909	0.196584	0.230344	0.840916	SLC66A1L_7939-1
1872	0.116649	0.47349	0.934909	0.0995056	0.546713	0.889341	PUS1_11201-19
1873	0.116594	0.473699	0.934909	0.249977	0.124833	0.840916	USP10_21746-13
1874	0.116551	0.473866	0.934909	0.0677239	0.682066	0.930012	ADAM29_13549-15
1875	0.116496	0.474075	0.934909	0.197278	0.228671	0.840916	ARL6IP1_24699-20
1876	0.11631	0.474785	0.935106	0.215884	0.186848	0.840916	CEACAM19_7048-4
1877	0.116299	0.474827	0.935106	-0.221778	0.174809	0.840916	CCL15_18289-16
1878	0.116256	0.474994	0.935106	0.418594	0.00799969	0.517737	PLSCR3_11407-57
1879	0.116201	0.475203	0.935106	-0.039756	0.810103	0.963699	GDI1_16810-3
1880	0.116201	0.475203	0.935106	0.260045	0.109868	0.832661	CRCP_17771-35
1881	0.116102	0.47558	0.935341	0.154632	0.347253	0.846651	FOXM1_10056-5
1882	0.115906	0.476333	0.93554	0.139377	0.397423	0.861557	COMTD1_23253-5
1883	0.115807	0.47671	0.93554	0.332841	0.0384141	0.739564	RDH16_12881-17
1884	0.115764	0.476878	0.935617	-0.0562825	0.733617	0.943185	MFAP3_20545-17
1885	0.115665	0.477255	0.935852	0.0815964	0.621437	0.915677	GPR26_13540-1
1886	0.115512	0.477842	0.936245	0.123429	0.454097	0.869082	FAHD2A_23389-28
1887	0.115315	0.478597	0.936432	0.0353643	0.830756	0.966889	HS3ST5_10731-10
1888	0.115315	0.478597	0.936432	0.0474992	0.774003	0.957727	CFAP300_23213-21
1889	0.115315	0.478597	0.936432	0.218658	0.181112	0.840916	MRAP_7895-108
1890	0.115119	0.479353	0.936432	0.107364	0.515331	0.884052	C1QC_14100-63
1891	0.115119	0.479353	0.936432	0.133252	0.418688	0.86177	NPM1_8870-38
1892	0.115119	0.479353	0.936432	0.0946516	0.566538	0.894191	EIF4E2_9745-20
1893	0.11502	0.479731	0.936652	0.18364	0.26311	0.840916	DLST_23699-61
1894	0.114922	0.48011	0.936652	0.0396404	0.810645	0.963699	GCNT4_10854-15
1895	0.114878	0.480278	0.936729	0.0367549	0.824204	0.965665	RPP25L_24251-44
1896	0.11473	0.480846	0.937094	-0.137875	0.40258	0.861557	PABPC5_22523-4
1897	0.114725	0.480867	0.937094	0.213573	0.191726	0.840916	S100A7A_21574-106
1898	0.114627	0.481246	0.937094	0.172315	0.294195	0.840916	HSD17B10_4217-49
1899	0.114528	0.481625	0.937094	0.187223	0.253748	0.840916	UBE2D2_18842-24
1900	0.114528	0.481625	0.937094	0.149547	0.363529	0.84987	HEPHL1_6354-13
1901	0.114528	0.481625	0.937094	0.199127	0.224251	0.840916	HSP90B1_6393-63
1902	0.11443	0.482004	0.937581	0.113143	0.492842	0.877545	HPGD_4995-16
1903	0.114331	0.482383	0.937817	-0.0733868	0.657051	0.922711	IK_7207-4
1904	0.114135	0.483142	0.938248	-0.210568	0.1982	0.840916	RBM3_12747-89
1905	0.114042	0.483501	0.938248	0.139153	0.39819	0.861557	MINAR1_9075-121
1906	0.114036	0.483522	0.938248	0.0599807	0.716815	0.938505	FCER2_3291-30
1907	0.114036	0.483522	0.938248	-0.000693419	0.996657	0.999696	CNTNAP5_9044-1
1908	0.113949	0.483861	0.938248	0.275981	0.0890126	0.815351	UPRT_21354-92
1909	0.113894	0.484071	0.938248	-0.032244	0.845501	0.969772	ARG1_5867-60
1910	0.113839	0.484282	0.938248	0.0652969	0.692892	0.932532	OSM_2693-20
1911	0.113643	0.485043	0.938472	0.0709598	0.667728	0.926615	EIF3G_11454-87
1912	0.113643	0.485043	0.938472	0.152155	0.355125	0.849045	KLHL13_12463-7
1913	0.113643	0.485043	0.938472	0.178671	0.27647	0.840916	NCBP1_24441-7
1914	0.113544	0.485423	0.938958	0.0565136	0.732563	0.942674	KCNA10_13042-7
1915	0.1135	0.485593	0.939037	0.135859	0.409559	0.861557	DTNBP1_23352-9
1916	0.113249	0.486566	0.94038	0.0309727	0.851523	0.97208	ST6GALNAC3_10705-14
1917	0.113151	0.486947	0.94038	0.110947	0.501328	0.879652	CAMK2A_3350-53
1918	0.113052	0.487328	0.94038	0.11869	0.471738	0.873847	TNFRSF14_11545-9
1919	0.113008	0.487498	0.94038	0.0350176	0.832392	0.9674	TEN1_20443-37
1920	0.112954	0.48771	0.94038	0.236687	0.146857	0.840916	AS3MT_18417-3
1921	0.112954	0.48771	0.94038	0.141342	0.390737	0.858882	AFAP1L2_24445-38
1922	0.112954	0.48771	0.94038	0.130832	0.427265	0.865887	TNFSF11_2917-3
1923	0.112954	0.48771	0.94038	0.180058	0.272698	0.840916	NDUFAF8_9030-56
1924	0.112659	0.488855	0.94159	0.114992	0.485754	0.877153	PWWP2B_24267-24
1925	0.112615	0.489026	0.941669	0.190112	0.246361	0.840916	CDKN2C_12521-3
1926	0.112379	0.48994	0.941803	-0.0383711	0.816603	0.96557	XYLT2_21572-91
1927	0.112364	0.490002	0.941803	0.0974253	0.555169	0.891334	GGCT_21889-2
1928	0.112364	0.490002	0.941803	0.01826	0.912145	0.983937	KIRREL2_7958-15
1929	0.11232	0.490173	0.941882	-0.07027	0.670775	0.927326	DAG1_8369-102
1930	0.112265	0.490384	0.941968	0.206985	0.206118	0.840916	PIK3CG_3391-10
1931	0.112068	0.49115	0.941968	0.212533	0.19395	0.840916	ADGRF1_11243-90
1932	0.112068	0.49115	0.941968	0.06287	0.703778	0.936611	PABPN1_8921-139
1933	0.11197	0.491533	0.941968	0.341278	0.0334837	0.714548	MED4_14021-81
1934	0.11197	0.491533	0.941968	0.0447255	0.786885	0.960237	FABP9_18194-18
1935	0.11197	0.491533	0.941968	0.140764	0.392697	0.858882	TNRC6B_9808-41
1936	0.111872	0.491916	0.941968	-0.0388314	0.814441	0.9652	NGF_5801-72
1937	0.111773	0.492299	0.941968	0.128398	0.435986	0.866254	INPP5D_25264-102
1938	0.111773	0.492299	0.941968	0.0781252	0.636398	0.918282	GPX7_8345-27
1939	0.111675	0.492683	0.941968	0.0435698	0.792269	0.960375	RXRA_20245-13
1940	0.111675	0.492683	0.941968	0.0454189	0.783659	0.959197	CX3CL1_2827-23
1941	0.111576	0.493067	0.941968	0.168616	0.304836	0.84323	HSD17B14_13972-4
1942	0.111478	0.49345	0.942197	0.0297014	0.857553	0.973964	HMG20A_12712-9
1943	0.111478	0.49345	0.942197	0.0347865	0.833483	0.967739	ELMO2_25061-8
1944	0.111445	0.493581	0.942197	0.290311	0.0729984	0.793952	SIRPA_9083-35
1945	0.11138	0.493834	0.942197	0.164918	0.315718	0.84323	PDRG1_12593-33
1946	0.11138	0.493834	0.942197	-0.0145618	0.929889	0.988033	RNF43_14120-2
1947	0.111183	0.494603	0.942674	-0.0220738	0.893891	0.97868	GCNT1_7016-12
1948	0.111084	0.494987	0.942913	0.243505	0.135227	0.840916	MBNL2_24446-65
1949	0.110691	0.496526	0.943867	0.151165	0.358301	0.849813	STAB2_3399-31
1950	0.110593	0.496911	0.944352	0.278639	0.0858538	0.807199	ANKRD40_23367-8
1951	0.110406	0.497641	0.945076	0.132096	0.422771	0.864633	SPINT3_7926-13
1952	0.110297	0.498068	0.945462	0.0403338	0.807394	0.963699	ARC_21343-3
1953	0.110101	0.498839	0.945462	0.00554735	0.973263	0.994756	MED1_3892-21
1954	0.110002	0.499225	0.945462	0.284302	0.079414	0.803654	EDN2_12574-36
1955	0.109904	0.499612	0.945462	0.254022	0.118647	0.838603	CHST2_4428-1
1956	0.109805	0.499998	0.945462	-0.0404494	0.806853	0.963699	NID2_16060-99
1957	0.109707	0.500385	0.945462	-0.213457	0.191972	0.840916	SUB1_19236-24
1958	0.109707	0.500385	0.945462	0.163416	0.320208	0.84323	GJA1_9937-7
1959	0.109609	0.500771	0.945462	0.28303	0.0808258	0.803825	ABLIM3_13578-98
1960	0.109609	0.500771	0.945462	-0.207448	0.205084	0.840916	TPM1_5033-27
1961	0.10951	0.501158	0.945462	-0.371904	0.0197382	0.653854	F3_4931-59
1962	0.109313	0.501932	0.945462	-0.00681862	0.967139	0.994075	TNFRSF10D_14121-24
1963	0.109313	0.501932	0.945462	0.0248475	0.880649	0.977558	MSRB2_16877-19
1964	0.109215	0.50232	0.945462	0.0444944	0.787961	0.960375	FAM162B_11163-7
1965	0.109215	0.50232	0.945462	-0.0217271	0.895549	0.978859	EFEMP1_8480-29
1966	0.109018	0.503095	0.945462	-0.00589406	0.971592	0.994436	INPP5A_25444-29
1967	0.10892	0.503482	0.945462	0.131172	0.426054	0.865072	STAT1_10370-21
1968	0.10892	0.503482	0.945462	-0.112565	0.495068	0.878417	MCTS1_12488-9
1969	0.10892	0.503482	0.945462	0.0822857	0.618484	0.914832	PCDH12_21704-8
1970	0.10892	0.503482	0.945462	0.143769	0.382569	0.856657	ALKAL2_6284-7
1971	0.108723	0.504258	0.945462	-0.198202	0.226454	0.840916	EBI3_10851-77
1972	0.108723	0.504258	0.945462	0.0325345	0.844125	0.969603	APEX2_25123-198
1973	0.108625	0.504647	0.945462	-0.0262343	0.874039	0.975282	RPSA_19623-26
1974	0.108625	0.504647	0.945462	0.0375602	0.820415	0.965665	SFTPD_4414-69
1975	0.108625	0.504647	0.945462	-0.0918248	0.578235	0.900169	VSTM2L_6549-60
1976	0.108526	0.505035	0.945462	0.188494	0.25048	0.840916	COMMD7_2823-7
1977	0.108526	0.505035	0.945462	-0.144924	0.378715	0.85434	CD300C_5066-134
1978	0.108428	0.505423	0.945702	0.185027	0.259459	0.840916	ARL6_18415-16
1979	0.108428	0.505423	0.945702	-0.0624077	0.705859	0.937224	CD79B_6351-55
1980	0.108231	0.506201	0.946664	0.328912	0.0409044	0.739564	IGF2R_16057-6
1981	0.108133	0.50659	0.946664	-0.0718844	0.663653	0.925373	ENTPD5_4437-56
1982	0.108034	0.506979	0.946664	0.110138	0.504473	0.880709	IMPDH1_5229-90
1983	0.107941	0.507348	0.946905	-0.258761	0.111698	0.832661	INS_4883-56
1984	0.107936	0.507368	0.946905	0.199011	0.224525	0.840916	PRPF19_25054-15
1985	0.107739	0.508147	0.947622	0.200293	0.221494	0.840916	GORAB_7247-1
1986	0.107542	0.508927	0.947622	0.264539	0.103644	0.832661	DES_12030-82
1987	0.107542	0.508927	0.947622	-0.125393	0.446889	0.867991	DKK1_3535-84
1988	0.107444	0.509317	0.947622	-0.0439165	0.790652	0.960375	UCK2_12515-45
1989	0.107444	0.509317	0.947622	0.183525	0.263416	0.840916	TRIM3_12573-80
1990	0.107444	0.509317	0.947622	0.275403	0.0897111	0.81763	YJEFN3_24437-6
1991	0.107444	0.509317	0.947622	0.22513	0.168217	0.840916	MICU2_6226-69
1992	0.107351	0.509687	0.947622	0.33677	0.0360489	0.730316	CSF2_4697-59
1993	0.107346	0.509707	0.947622	0.173008	0.292226	0.840916	TNFRSF11A_5424-55
1994	0.107169	0.510408	0.948589	-0.00300497	0.985515	0.997048	SSB_13625-19
1995	0.10705	0.510878	0.94883	-0.00693419	0.966582	0.994054	DNASE1L2_6324-11
1996	0.106859	0.51164	0.949311	-0.0383133	0.816874	0.965665	CHST3_7189-55
1997	0.106755	0.512051	0.949311	0.195197	0.233715	0.840916	TBCA_12501-10
1998	0.106755	0.512051	0.949311	0.309843	0.0549151	0.769217	FAM219B_25260-62
[truncated: 5,275 more rows]
