# Supplementary material for: Integrative multi-omic profiling in blood reveals distinct immune and metabolic signatures between ACPA-negative and ACPA-positive rheumatoid arthritis
Source: Front Immunol. 2025 Oct 29;16:1667662. doi: 10.3389/fimmu.2025.1667662 (PMC12605004; doi:10.3389/fimmu.2025.1667662)
Supplement: Supplementary file 1 [file DataSheet1.zip › Supplementary/Supplementary Table S19.xlsx]

## Sheet: Supplementary Table S19
Supplementary Table S19. Machine learning classification performance by various feature selection strategies.
Omics-type	Classification task	Feature selection stategy	AUC	AUC (SD)	Accuracy	Accuracy (SD)
Multi-omics	ACPA-negative vs. control	none	0.765625	0.155074	0.6375	0.120221
Multi-omics	ACPA-negative vs. control	Network approach (elastic net + RWR)	0.917188	0.07526	0.9125	0.071261
Multi-omics	ACPA-negative vs. control	ANOVA (f_classif, default)	0.884375	0.050967	0.8	0.068465
Multi-omics	ACPA-negative vs. control	ANOVA (P < 0.05)	0.834375	0.183379	0.7625	0.189572
Multi-omics	ACPA-negative vs. control	Mutual information (mutual_info_classif, Default)	0.879687	0.057111	0.7875	0.104583
Multi-omics	ACPA-positive vs. control	none	0.742188	0.114394	0.6375	0.120221
Multi-omics	ACPA-positive vs. control	Network approach (elastic net + RWR)	0.926562	0.0567684	0.8875	0.0522913
Multi-omics	ACPA-positive vs. control	ANOVA (f_classif, default)	0.882812	0.064234	0.75	0.044194
Multi-omics	ACPA-positive vs. control	ANOVA (P < 0.05)	0.740625	0.087193	0.6875	0.088388
Multi-omics	ACPA-positive vs. control	Mutual information (mutual_info_classif, Default)	0.923438	0.043188	0.825	0.120221
Multi-omics	RA vs. control	none	0.725781	0.141175	0.708333	0.121478
Multi-omics	RA vs. control	Network approach (elastic net + RWR)	0.934375	0.037711	0.875	0.051031
Multi-omics	RA vs. control	ANOVA (f_classif, default)	0.870313	0.066768	0.758333	0.099478
Multi-omics	RA vs. control	ANOVA (P < 0.05)	0.826562	0.094709	0.741667	0.068465
Multi-omics	RA vs. control	Mutual information (mutual_info_classif, Default)	0.896094	0.053708	0.858333	0.095924
Proteomics	ACPA-negative vs. control	none	0.670312	0.167151	0.65	0.083853
Proteomics	ACPA-negative vs. control	Network approach (elastic net + RWR)	0.90625	0.0819382	0.875	0.0883883
Proteomics	ACPA-negative vs. control	ANOVA (f_classif, default)	0.790625	0.078654	0.725	0.094786
Proteomics	ACPA-negative vs. control	ANOVA (P < 0.05)	0.751563	0.179205	0.725	0.200585
Proteomics	ACPA-negative vs. control	Mutual information (mutual_info_classif, Default)	0.728125	0.162485	0.65	0.185405
Proteomics	ACPA-positive vs. control	none	0.659375	0.09512	0.6375	0.111803
Proteomics	ACPA-positive vs. control	Network approach (elastic net + RWR)	0.85	0.0916763	0.8125	0.125
Proteomics	ACPA-positive vs. control	ANOVA (f_classif, default)	0.748437	0.05	0.65	0.055902
Proteomics	ACPA-positive vs. control	ANOVA (P < 0.05)	0.682813	0.063006	0.6875	0.076547
Proteomics	ACPA-positive vs. control	Mutual information (mutual_info_classif, Default)	0.773438	0.13423	0.7	0.149217
Proteomics	RA vs. control	none	0.704688	0.091363	0.683333	0.091287
Proteomics	RA vs. control	Network approach (elastic net + RWR)	0.830469	0.0776155	0.816667	0.0631906
Proteomics	RA vs. control	ANOVA (f_classif, default)	0.794531	0.062383	0.733333	0.063191
Proteomics	RA vs. control	ANOVA (P < 0.05)	0.728906	0.150593	0.716667	0.080147
Proteomics	RA vs. control	Mutual information (mutual_info_classif, Default)	0.774219	0.100699	0.741667	0.099478
Metabolomics	ACPA-negative vs. control	none	0.823438	0.12738	0.7375	0.135497
Metabolomics	ACPA-negative vs. control	Network approach (elastic net + RWR)	0.895312	0.118431	0.8875	0.120221
Metabolomics	ACPA-negative vs. control	ANOVA (f_classif, default)	0.851562	0.068108	0.775	0.071261
Metabolomics	ACPA-negative vs. control	ANOVA (P < 0.05)	0.853125	0.111956	0.775	0.16298
Metabolomics	ACPA-negative vs. control	Mutual information (mutual_info_classif, Default)	0.892188	0.086207	0.7875	0.143886
Metabolomics	ACPA-positive vs. control	none	0.71875	0.124511	0.6375	0.092702
Metabolomics	ACPA-positive vs. control	Network approach (elastic net + RWR)	0.851562	0.115218	0.825	0.08149
Metabolomics	ACPA-positive vs. control	ANOVA (f_classif, default)	0.875	0.097453	0.7625	0.17343
Metabolomics	ACPA-positive vs. control	ANOVA (P < 0.05)	0.823438	0.183126	0.75	0.182217
Metabolomics	ACPA-positive vs. control	Mutual information (mutual_info_classif, Default)	0.846875	0.061832	0.7125	0.113537
Metabolomics	RA vs. control	none	0.782031	0.114591	0.733333	0.037268
Metabolomics	RA vs. control	Network approach (elastic net + RWR)	0.871094	0.133243	0.825	0.0684653
Metabolomics	RA vs. control	ANOVA (f_classif, default)	0.878125	0.089738	0.8	0.119315
Metabolomics	RA vs. control	ANOVA (P < 0.05)	0.864062	0.103391	0.791667	0.058926
Metabolomics	RA vs. control	Mutual information (mutual_info_classif, Default)	0.879687	0.040399	0.816667	0.075691
