# Supplementary material for: Integrative multi-omic profiling in blood reveals distinct immune and metabolic signatures between ACPA-negative and ACPA-positive rheumatoid arthritis
Source: Front Immunol. 2025 Oct 29;16:1667662. doi: 10.3389/fimmu.2025.1667662 (PMC12605004; doi:10.3389/fimmu.2025.1667662)
Supplement: Supplementary file 1 [file DataSheet1.zip › Supplementary/Supplementary Table S15.xlsx]

## Sheet: Supplementary Table S15
Supplementary Table S15. Differentially abundant metabolites between ACPA+ RA and controls.
Metabolite	Cohen's d (ACPA– RA vs. controls)	log2(ACPA+ RA/controls)	P-value (from marginal model)	P-value (from model adjusting for confounding effects)	BH adjusted P-value (from model adjusting for confounding effects)
3-bromo-5-chloro-2,6-dihydroxybenzoic acid*	0.604799	0.496194	0.00838998	3.14518e-07	0.000333703
X-12462	-1.36043	-1.07173	4.09391e-08	1.22282e-06	0.000648707
3,5-dichloro-2,6-dihydroxybenzoic acid	0.542168	0.352663	0.0176363	0.00339968	0.94969
cysteine	-0.419631	-0.125594	0.0643066	0.00403606	0.94969
perfluorohexanesulfonate (PFHxS)	-0.723711	-0.806357	0.00177685	0.00447545	0.94969
stearoyl-arachidonoyl-glycerol (18:0/20:4) [1]*	-0.653884	-0.33118	0.00451829	0.00862384	0.983774
citrulline	-0.628534	-0.250334	0.00624453	0.00887511	0.983774
retinol (vitamin A)	-0.528442	-0.275752	0.0206054	0.0114869	0.983774
N,N,N-trimethyl-alanylproline betaine (TMAP)	-0.678891	-0.35735	0.00325722	0.0140037	0.983774
caprate (10:0)	0.560415	0.483195	0.0142828	0.0140804	0.983774
methyl-4-hydroxybenzoate sulfate	-0.690115	-1.64465	0.0028051	0.0150394	0.983774
gamma-glutamylglycine	-0.464327	-0.237792	0.0411381	0.0177528	0.983774
oxindolylalanine	-0.539456	-0.27487	0.0181908	0.0203258	0.983774
3-formylindole	-0.235055	-0.11914	0.296413	0.0213668	0.983774
branched-chain, straight-chain, or cyclopropyl 10:1 fatty acid (1)*	0.539443	0.484325	0.0181935	0.0215014	0.983774
stearoyl-arachidonoyl-glycerol (18:0/20:4) [2]*	-0.550914	-0.391246	0.0159499	0.0234765	0.983774
X-24970	0.337387	0.98197	0.13538	0.024198	0.983774
retinal	-0.467875	-0.34104	0.0396548	0.0244318	0.983774
stearoyl ethanolamide	0.697698	2.23213	0.00253346	0.0257508	0.983774
X-23276	0.681794	0.415443	0.00313421	0.026832	0.983774
N-palmitoyl-sphingosine (d18:1/16:0)	0.121503	0.0512352	0.58842	0.0275954	0.983774
sphingomyelin (d18:2/18:1)*	-0.268602	-0.142858	0.233299	0.0294021	0.983774
palmitoyl ethanolamide	0.708181	1.2366	0.00219814	0.0307386	0.983774
2'-deoxyuridine	-0.222285	-0.200429	0.323253	0.0313434	0.983774
N-acetylvaline	-0.613949	-0.20194	0.00749377	0.0314112	0.983774
X-17676	-0.144802	-0.124799	0.519163	0.031929	0.983774
laurate (12:0)	0.384528	0.581338	0.0894602	0.0323769	0.983774
X-24812	-0.601271	-0.619008	0.00876098	0.0324838	0.983774
5,6-dihydrouridine	-0.530998	-0.260668	0.0200211	0.0342466	0.983774
gamma-glutamylcitrulline*	-0.15997	-0.0929593	0.476493	0.0345168	0.983774
alpha-ketoglutaramate*	-0.321251	-0.176125	0.154809	0.0363681	0.983774
N4-acetylcytidine	-0.391634	-0.301694	0.0838011	0.0387292	0.983774
X-11632	-0.719969	-0.418384	0.00187082	0.0406908	0.983774
N,N-dimethyl-pro-pro	-0.704218	-0.335358	0.00231972	0.0406929	0.983774
1-ribosyl-imidazoleacetate*	-0.542344	-0.43226	0.017601	0.0417797	0.983774
X-24309	-0.16808	-0.151094	0.454508	0.0429429	0.983774
X-23739	-0.433941	-0.195322	0.0559146	0.0442625	0.983774
N-acetylkynurenine (2)	-0.187617	-0.185798	0.404006	0.0458685	0.983774
sphingomyelin (d18:1/20:2, d18:2/20:1, d16:1/22:2)*	-0.255409	-0.134662	0.256855	0.047921	0.983774
pseudouridine	-0.555343	-0.227346	0.0151522	0.0480521	0.983774
gamma-glutamyl-2-aminobutyrate	-0.783616	-0.665519	0.000761375	0.0488042	0.983774
histidine	-0.222404	-0.0487097	0.322996	0.0489683	0.983774
X-15245	0.66478	0.762345	0.00392169	0.0538855	0.983774
hydroxyasparagine**	-0.668662	-0.32304	0.00372733	0.0556211	0.983774
dimethyl sulfone	0.409154	1.39962	0.071102	0.0562137	0.983774
X-23659	-0.524656	-0.543483	0.021499	0.0570542	0.983774
(14 or 15)-methylpalmitate (a17:0 or i17:0)	0.0275425	0.0191805	0.902286	0.0574799	0.983774
gamma-glutamylhistidine	-0.337461	-0.133015	0.135295	0.0582056	0.983774
5-hydroxyindoleacetate	-0.435099	-0.764226	0.0552785	0.0582726	0.983774
tetradecanedioate (C14-DC)	0.415334	0.388398	0.0670241	0.0601996	0.983774
creatinine	-0.521866	-0.140547	0.0221794	0.0614901	0.983774
3-indoleglyoxylic acid	-0.202374	-0.128702	0.36823	0.0620359	0.983774
X-19438	0.718535	0.483169	0.00190806	0.0627954	0.983774
dodecanedioate (C12-DC)	0.294129	0.982112	0.192234	0.0681262	0.983774
X-17010	0.408471	0.176798	0.0715647	0.0681334	0.983774
2,3-dihydroxy-5-methylthio-4-pentenoate (DMTPA)*	-0.459037	-0.210136	0.0434378	0.0682388	0.983774
4-allylcatechol sulfate	-0.339366	-0.865549	0.133135	0.0684601	0.983774
X-23782	0.0449752	0.0546561	0.841116	0.0686037	0.983774
catechol sulfate	-0.258183	-0.268707	0.251768	0.069155	0.983774
X-24456	-0.408922	-0.264591	0.071259	0.0702995	0.983774
sebacate (C10-DC)	0.333389	0.745527	0.140005	0.0703793	0.983774
erythronate*	-0.467978	-0.257861	0.0396128	0.0709305	0.983774
X-25810	-0.606215	-0.893948	0.00824526	0.0739368	0.983774
sphingosine 1-phosphate	0.957799	0.26368	5.19839e-05	0.0752881	0.983774
X-24295	0.603955	0.357966	0.00847743	0.0785086	0.983774
sphinganine-1-phosphate	0.855827	0.311077	0.000259832	0.0797741	0.983774
N-formylmethionine	-0.493607	-0.203835	0.0302196	0.0799512	0.983774
N-acetylserine	-0.545912	-0.227374	0.0168957	0.0803945	0.983774
sphingosine	0.283972	0.209326	0.207874	0.0826137	0.983774
4-imidazoleacetate	-0.301859	-0.158962	0.180935	0.0831262	0.983774
X-11849	-0.418683	-1.16854	0.0648981	0.0840244	0.983774
anthranilate	0.145171	0.0964341	0.518099	0.0851673	0.983774
cysteine s-sulfate	-0.300338	-0.144382	0.183118	0.0862214	0.983774
glycine	-0.36727	-0.166564	0.104516	0.0866829	0.983774
X-12812	0.177442	0.579443	0.429869	0.0878214	0.983774
thioproline	-0.152935	-0.0567867	0.496037	0.0878264	0.983774
gamma-glutamylthreonine	-0.228257	-0.102697	0.310507	0.0886582	0.983774
inosine 5'-monophosphate (IMP)	0.162412	0.192231	0.469812	0.0889736	0.983774
3-aminoisobutyrate	-0.62064	-0.5393	0.00689477	0.0906715	0.983774
indolelactate	-0.27949	-0.165102	0.215068	0.0915579	0.983774
1-oleoyl-2-docosahexaenoyl-GPC (18:1/22:6)*	-0.404967	-0.158188	0.0739803	0.0920928	0.983774
5-(galactosylhydroxy)-lysine	-0.510499	-0.273034	0.0251524	0.0957754	0.983774
caprylate (8:0)	0.374727	0.246082	0.0977759	0.0969857	0.983774
glutarylcarnitine (C5-DC)	-0.590036	-0.388246	0.0100439	0.0970363	0.983774
sphingomyelin (d18:2/21:0, d16:2/23:0)*	-0.139637	-0.0747587	0.534137	0.0973501	0.983774
tryptophan	-0.039611	-0.0111291	0.859853	0.0996811	0.983774
3-methyl-2-oxobutyrate	0.238233	0.0759898	0.289977	0.101342	0.983774
xanthurenate	-0.26648	-0.258883	0.23698	0.101637	0.983774
2,3-dihydroxy-2-methylbutyrate	-0.319643	-0.34769	0.156857	0.102119	0.983774
sulfate*	-0.48286	-0.166595	0.0338907	0.106979	0.983774
2-O-methylascorbic acid	-0.53002	-0.270553	0.0202428	0.107138	0.983774
beta-alanine	0.289679	0.144931	0.198975	0.11102	0.983774
X-13684	-0.308565	-0.305214	0.171546	0.112362	0.983774
homostachydrine*	-0.436617	-0.356775	0.0544533	0.112423	0.983774
isovalerylglycine	-0.291785	-0.314262	0.195763	0.11262	0.983774
sphingomyelin (d18:1/18:1, d18:2/18:0)	-0.137616	-0.0495206	0.540056	0.112659	0.983774
4-vinylcatechol sulfate	0.259834	1.11571	0.248773	0.112902	0.983774
myo-inositol	-0.469699	-0.267112	0.0389106	0.112985	0.983774
gluconate	-0.271423	-0.121417	0.228471	0.1136	0.983774
valylglycine	-0.228663	-0.170376	0.309653	0.113804	0.983774
N1-methyladenosine	-0.513174	-0.142161	0.0244228	0.114099	0.983774
1-methylguanidine	-0.476959	-0.388541	0.0360671	0.115701	0.983774
N-acetyl-2-aminoadipate	-0.532545	-0.283079	0.0196744	0.118439	0.983774
palmitoyl-arachidonoyl-glycerol (16:0/20:4) [1]*	-0.314222	-0.875617	0.163919	0.119444	0.983774
caproate (6:0)	0.281775	0.112846	0.211378	0.119562	0.983774
kynurenate	-0.299743	-0.203072	0.183976	0.120033	0.983774
ethylmalonate	0.161621	0.128439	0.471971	0.120446	0.983774
cys-gly, oxidized	0.539772	0.274448	0.0181253	0.122906	0.983774
isobutyrylcarnitine (C4)	-0.591946	-0.529188	0.00981441	0.126109	0.983774
N-acetyltryptophan	-0.213038	-0.113515	0.343667	0.127512	0.983774
linoleoyl-arachidonoyl-glycerol (18:2/20:4) [2]*	-0.372244	-0.346737	0.0999802	0.127729	0.983774
tiglylcarnitine (C5:1-DC)	-0.4644	-0.331797	0.0411068	0.128835	0.983774
3-methoxycatechol sulfate (2)	-0.131317	-0.186717	0.558721	0.129061	0.983774
sphinganine	0.155507	0.10894	0.488842	0.129814	0.983774
1-palmitoyl-2-arachidonoyl-GPI (16:0/20:4)*	-0.186151	-0.113819	0.407674	0.134455	0.983774
X-11381	-0.282625	-0.155529	0.210017	0.134715	0.983774
X-23639	-0.218022	-0.165344	0.332564	0.135721	0.983774
N2,N5-diacetylornithine	-0.313263	-0.15559	0.165193	0.136425	0.983774
deoxycarnitine	-0.402171	-0.140666	0.0759563	0.136694	0.983774
gamma-CEHC glucuronide*	-0.229214	-0.239882	0.308495	0.137426	0.983774
N-acetyltheanine	0.0333227	0.0325511	0.88192	0.139804	0.983774
glycosyl-N-palmitoyl-sphingosine (d18:1/16:0)	0.0257672	0.0132042	0.908556	0.139917	0.983774
S-allylcysteine	-0.292465	-0.767888	0.194735	0.140202	0.983774
1-oleoyl-2-docosahexaenoyl-GPE (18:1/22:6)*	-0.532152	-0.598818	0.0197621	0.140596	0.983774
X-11470	-0.2929	-0.318779	0.194078	0.141198	0.983774
N-acetylalanine	-0.46158	-0.161162	0.0423189	0.141459	0.983774
N-acetylhistidine	-0.158004	-0.102262	0.48191	0.142895	0.983774
hexadecanedioate (C16-DC)	0.351598	0.254098	0.119907	0.147028	0.983774
4-ethylphenylsulfate	-0.0128008	-0.0378285	0.954495	0.147169	0.983774
X-26097	-0.209995	-0.0955371	0.350565	0.147898	0.983774
2'-O-methylcytidine	-0.427496	-0.119035	0.059572	0.150246	0.983774
palmitoleoyl-arachidonoyl-glycerol (16:1/20:4) [2]*	-0.269579	-1.51248	0.231619	0.150937	0.983774
isoursodeoxycholate	0.0943139	0.218482	0.674343	0.151123	0.983774
3-methylcytidine	-0.157585	-0.0955176	0.483071	0.151257	0.983774
sphingomyelin (d17:2/16:0, d18:2/15:0)*	-0.175967	-0.097007	0.433697	0.151471	0.983774
1-palmitoyl-2-gamma-linolenoyl-GPC (16:0/18:3n6)*	-0.263664	-0.317193	0.241927	0.152516	0.983774
2-hydroxyphytanate*	-0.382392	-0.272726	0.0912212	0.153527	0.983774
X-21286	0.0502174	0.0352981	0.822894	0.154418	0.983774
taurodeoxycholic acid 3-sulfate	0.0297912	0.035365	0.894354	0.157814	0.983774
succinylcarnitine (C4-DC)	-0.245001	-0.128128	0.276592	0.158041	0.983774
sphingomyelin (d18:1/21:0, d17:1/22:0, d16:1/23:0)*	-0.247741	-0.132644	0.271296	0.158477	0.983774
3-methyl-2-oxovalerate	0.263883	0.105407	0.24154	0.158982	0.983774
sphingomyelin (d18:2/23:1)*	-0.148921	-0.0743342	0.50738	0.159808	0.983774
5,6-dihydrothymine	-0.0737877	-0.0283196	0.742293	0.161847	0.983774
X-24953	-0.187853	-0.276038	0.403418	0.162319	0.983774
X-25371	-0.347479	-0.218692	0.124239	0.163159	0.983774
picolinoylglycine	-0.322832	-0.231331	0.152814	0.164585	0.983774
heme	-0.474551	-0.403624	0.0369898	0.164752	0.983774
3beta-hydroxy-5-cholestenoate	-0.242196	-0.149529	0.282086	0.165002	0.983774
X-11847	-0.233858	-0.737791	0.298864	0.165163	0.983774
acetoacetate	0.0777543	0.122175	0.728981	0.165572	0.983774
X-15503	0.104383	0.192119	0.641933	0.166754	0.983774
1,2-dipalmitoyl-GPC (16:0/16:0)	0.054796	0.0123777	0.807057	0.167163	0.983774
oleoyl-linoleoyl-glycerol (18:1/18:2) [2]	-0.396667	-0.300568	0.0799743	0.167996	0.983774
N-acetylglucosaminylasparagine	-0.288748	-0.145432	0.200407	0.16821	0.983774
1-methylnicotinamide	-0.457344	-0.636346	0.0441967	0.169287	0.983774
1-cerotoyl-GPC (26:0)*	0.268895	0.165123	0.232794	0.169886	0.983774
X-13007	0.0806404	0.0534258	0.719347	0.17035	0.983774
glycerate	-0.2747	-0.162348	0.222956	0.171019	0.983774
imidazole lactate	-0.347391	-0.229733	0.124333	0.171565	0.983774
tartronate (hydroxymalonate)	-0.217367	-0.154664	0.334008	0.173215	0.983774
methionine sulfone	-0.310354	-0.269131	0.169106	0.174195	0.983774
sarcosine	-0.659256	-0.236443	0.00421439	0.176873	0.983774
2-oleoylglycerol (18:1)	-0.493016	-0.421244	0.0304123	0.17705	0.983774
salicylate	-0.578573	-3.07793	0.0115264	0.178095	0.983774
X-10458	-0.198281	-0.104911	0.377945	0.178875	0.983774
N-acetylphenylalanine	-0.165111	-0.119295	0.462489	0.179284	0.983774
stachydrine	-0.0426411	-0.0937423	0.849259	0.179644	0.983774
mannonate*	-0.610619	-0.338799	0.00780934	0.181032	0.983774
1-linoleoylglycerol (18:2)	-0.550076	-0.419529	0.016105	0.181462	0.983774
X-23780	-0.350441	-0.956798	0.121112	0.181825	0.983774
X-12411	-0.451033	-0.729172	0.047128	0.182869	0.983774
X-24243	0.14542	0.367555	0.517385	0.182869	0.983774
4-hydroxy-2-oxoglutaric acid	0.0612332	0.0539124	0.784929	0.182895	0.983774
X-24241	-0.254071	-0.162051	0.259335	0.182993	0.983774
oleoyl-arachidonoyl-glycerol (18:1/20:4) [2]*	-0.405435	-0.296339	0.0736541	0.183297	0.983774
hexadecadienoate (16:2n6)	-0.318282	-0.268385	0.158608	0.183902	0.983774
X-25957	-0.207099	-0.0675006	0.357212	0.184444	0.983774
arginine	-0.617861	-0.277685	0.00713796	0.184528	0.983774
glycosyl ceramide (d18:1/23:1, d17:1/24:1)*	0.256677	0.242333	0.25452	0.186341	0.983774
guanidinoacetate	-0.0547669	-0.0253648	0.807158	0.186345	0.983774
2S,3R-dihydroxybutyrate	-0.482937	-0.403232	0.033863	0.187679	0.983774
X-16964	-0.0935522	-0.0505665	0.67682	0.187696	0.983774
8-methoxykynurenate	-0.344134	-0.365309	0.127848	0.18847	0.983774
X-12015	-0.189138	-0.266732	0.400222	0.189225	0.983774
pyruvate	0.802683	0.329856	0.00057638	0.189677	0.983774
X-21796	-0.171368	-0.0810365	0.445763	0.191071	0.983774
X-12847	0.315877	0.956057	0.161738	0.191249	0.983774
sphingomyelin (d17:1/14:0, d16:1/15:0)*	-0.219274	-0.139204	0.329812	0.19301	0.983774
X-12026	-0.489643	-0.306844	0.031531	0.193043	0.983774
N-acetyl-beta-alanine	-0.420521	-0.197545	0.063755	0.193113	0.983774
linoleoyl-linoleoyl-glycerol (18:2/18:2) [2]*	-0.278746	-0.293812	0.216279	0.19384	0.983774
X-23641	-0.348638	-0.486671	0.123008	0.193962	0.983774
sphingomyelin (d18:1/19:0, d19:1/18:0)*	-0.21228	-0.108523	0.345378	0.198643	0.983774
5-dodecenoate (12:1n7)	0.338728	0.293606	0.133856	0.198966	0.983774
1,2-dipalmitoyl-GPE (16:0/16:0)*	-0.0227612	-0.019999	0.919184	0.19976	0.983774
decanoylcarnitine (C10)	0.0320098	0.0366279	0.886539	0.201068	0.983774
N6-succinyladenosine	-0.354032	-0.27642	0.117404	0.202117	0.983774
X-24947	-0.249943	-0.258191	0.267093	0.202277	0.983774
hexadecenedioate (C16:1-DC)*	0.464174	0.367321	0.041203	0.203066	0.983774
branched chain 14:0 dicarboxylic acid**	-0.0443123	-0.082176	0.843427	0.203522	0.983774
gamma-glutamylvaline	-0.445109	-0.185155	0.0500293	0.204574	0.983774
3-hydroxypyridine sulfate	-0.0524919	-0.103355	0.815017	0.209055	0.983774
gulonate*	-0.493192	-0.551502	0.0303547	0.209196	0.983774
lactosyl-N-behenoyl-sphingosine (d18:1/22:0)*	0.214882	0.110825	0.339531	0.209907	0.983774
X-11483	-0.395618	-0.605603	0.0807595	0.210382	0.983774
ornithine	0.69087	0.227336	0.00277685	0.211426	0.983774
X-12104	-0.740551	-0.556386	0.00140615	0.21188	0.983774
butyrate/isobutyrate (4:0)	0.679786	0.469733	0.00321882	0.212261	0.983774
perfluorooctanoate (PFOA)	-0.44312	-0.503469	0.0510366	0.212593	0.983774
palmitoloelycholine	-0.252501	-0.370526	0.262267	0.213356	0.983774
glucuronide of C10H18O2 (7)*	0.317544	1.7131	0.159563	0.213462	0.983774
N-acetylasparagine	-0.366994	-0.356914	0.104773	0.213465	0.983774
lactate	0.441658	0.226893	0.0517888	0.213483	0.983774
2-hydroxyhippurate (salicylurate)	-0.577419	-2.47354	0.0116861	0.215498	0.983774
X-16580	-0.509669	-0.388608	0.0253826	0.217742	0.983774
taurolithocholate 3-sulfate	-0.103947	-0.197837	0.643323	0.218872	0.983774
gamma-glutamylglutamine	0.306797	0.111989	0.173985	0.218961	0.983774
1,5-anhydroglucitol (1,5-AG)	0.230269	0.130992	0.306289	0.220715	0.983774
oleoyl-arachidonoyl-glycerol (18:1/20:4) [1]*	-0.328649	-0.230748	0.145648	0.221163	0.983774
N6-methyladenosine	-0.352432	-0.146703	0.119045	0.22225	0.983774
linoleoyl-linoleoyl-glycerol (18:2/18:2) [1]*	-0.268247	-0.244553	0.233912	0.222437	0.983774
propionylglycine	-0.32301	-0.33954	0.152591	0.222572	0.983774
X-11852	-0.120863	-0.425671	0.590383	0.223065	0.983774
gamma-glutamylglutamate	-0.292902	-0.198477	0.194075	0.225427	0.983774
N2-acetyllysine	-0.283855	-0.277745	0.208059	0.225635	0.983774
S-adenosylhomocysteine (SAH)	-0.0787763	-0.0422848	0.725565	0.227199	0.983774
11beta-hydroxyetiocholanolone glucuronide*	-0.392338	-0.509457	0.0832567	0.229389	0.983774
X-23666	-0.596042	-0.546368	0.00933826	0.229888	0.983774
uracil	-0.0961648	-0.0517541	0.668336	0.231635	0.983774
N-acetylthreonine	-0.536033	-0.267085	0.0189126	0.231968	0.983774
N-acetyl-2-aminooctanoate*	-0.252151	-0.253498	0.262923	0.232151	0.983774
3-hydroxy-2-ethylpropionate	-0.310035	-0.181481	0.169539	0.233261	0.983774
N-methylproline	0.00340334	0.00833736	0.987895	0.233445	0.983774
mannose	-0.0945295	-0.0531258	0.673642	0.234896	0.983774
N-acetyltyrosine	-0.263889	-0.194694	0.241529	0.236069	0.983774
X-17438	-0.264214	-0.517471	0.240955	0.238098	0.983774
2-hydroxystearate	-0.342909	-0.107021	0.12919	0.23943	0.983774
cysteinylglycine	0.0539641	0.0255137	0.809929	0.240273	0.983774
1-palmitoyl-2-docosahexaenoyl-GPE (16:0/22:6)*	-0.613646	-0.47269	0.00752199	0.240635	0.983774
1-oleoyl-GPC (18:1)	-0.0909186	-0.0352924	0.685415	0.242001	0.983774
ergothioneine	-0.263588	-0.318058	0.24206	0.24396	0.983774
1-oleoyl-2-arachidonoyl-GPE (18:1/20:4)*	-0.50986	-0.358344	0.0253294	0.244436	0.983774
1-oleoyl-GPI (18:1)	-0.231069	-0.18453	0.304623	0.24455	0.983774
asparagine	-0.0475941	-0.0148411	0.832001	0.24607	0.983774
X-23644	-0.255136	-0.656826	0.257361	0.247954	0.983774
3-hydroxybutyrate (BHBA)	0.0324865	0.0547919	0.884861	0.24889	0.983774
histidine betaine (hercynine)*	-0.369323	-0.323038	0.102624	0.249151	0.983774
sphingadienine	0.243131	0.16273	0.280246	0.251069	0.983774
glycoursodeoxycholate	0.172907	0.344789	0.441705	0.255737	0.983774
1-methyl-4-imidazoleacetate	-0.460461	-0.445694	0.0428079	0.256071	0.983774
dimethylarginine (SDMA + ADMA)	-0.367522	-0.112371	0.104283	0.256249	0.983774
X-25433	-0.204175	-0.268839	0.364004	0.256679	0.983774
4-acetamidobutanoate	-0.360177	-0.281875	0.111272	0.256829	0.983774
1-(1-enyl-palmitoyl)-GPC (P-16:0)*	-0.173331	-0.0787277	0.44059	0.257282	0.983774
N-acetyl-aspartyl-glutamate (NAAG)	-0.079854	-0.0352406	0.721968	0.257413	0.983774
linoleoyl-linolenoyl-glycerol (18:2/18:3) [1]*	-0.232708	-0.316798	0.301229	0.257513	0.983774
oleoylcholine	-0.270013	-0.353016	0.230876	0.258833	0.983774
tetrahydrocortisone glucuronide (5)	-0.396251	-0.38262	0.0802854	0.258964	0.983774
propionylcarnitine (C3)	-0.512402	-0.249228	0.0246313	0.259977	0.983774
N-formylanthranilic acid	0.0497458	0.0350709	0.82453	0.260368	0.983774
methionine	-0.0519096	-0.0156002	0.817032	0.260507	0.983774
2-keto-3-deoxy-gluconate	-0.194878	-0.15389	0.386145	0.261282	0.983774
cysteine-glutathione disulfide	-0.0946246	-0.0686581	0.673333	0.261609	0.983774
biliverdin	-0.0399876	-0.0308916	0.858535	0.262018	0.983774
16alpha-hydroxy DHEA 3-sulfate	0.0662834	0.144141	0.767691	0.262347	0.983774
andro steroid monosulfate C19H28O6S (1)*	0.02631	0.0554357	0.906638	0.262375	0.983774
1-linolenoyl-GPC (18:3)*	-0.179109	-0.158386	0.425565	0.263302	0.983774
flavin adenine dinucleotide (FAD)	-0.0976017	-0.033912	0.663688	0.265361	0.983774
glutamine conjugate of C6H10O2 (2)*	0.0754162	0.136873	0.736818	0.266374	0.983774
2R,3R-dihydroxybutyrate	-0.44115	-0.309252	0.0520521	0.267243	0.983774
N-carbamoylalanine	-0.422738	-0.491182	0.0623995	0.267354	0.983774
1-stearoyl-2-arachidonoyl-GPC (18:0/20:4)	-0.356885	-0.0653226	0.114524	0.267377	0.983774
gamma-tocopherol/beta-tocopherol	0.259028	0.178129	0.250232	0.268987	0.983774
adipoylcarnitine (C6-DC)	-0.306462	-0.42387	0.17445	0.269547	0.983774
pregnenolone sulfate	-0.183988	-0.278294	0.413118	0.26962	0.983774
4-hydroxyhippurate	-0.333236	-0.351315	0.140185	0.2716	0.983774
2-hydroxybutyrate/2-hydroxyisobutyrate	-0.119007	-0.10499	0.596089	0.272132	0.983774
homocitrulline	-0.578053	-0.751082	0.011598	0.2731	0.983774
ceramide (d16:1/24:1, d18:1/22:1)*	0.148199	0.130569	0.509435	0.274362	0.983774
trans-urocanate	0.208258	0.209887	0.354542	0.274659	0.983774
gamma-glutamyltryptophan	0.0138201	0.00643453	0.950876	0.275067	0.983774
glycoursodeoxycholic acid sulfate (1)	0.0570941	0.10866	0.799138	0.275429	0.983774
N6,N6,N6-trimethyllysine	-0.360215	-0.216041	0.111235	0.276576	0.983774
N-(2-furoyl)glycine	-0.0832037	-0.192606	0.710829	0.27711	0.983774
taurocholenate sulfate*	-0.225781	-0.255167	0.31575	0.279607	0.983774
uridine	-0.125433	-0.0503154	0.576437	0.279913	0.983774
sphingomyelin (d18:1/22:2, d18:2/22:1, d16:1/24:2)*	-0.0100722	-0.00462744	0.964187	0.280902	0.983774
1-stearoyl-GPE (18:0)	-0.263778	-0.094211	0.241725	0.28276	0.983774
N2,N2-dimethylguanosine	-0.451711	-0.23948	0.0468051	0.283073	0.983774
trimethylamine N-oxide	-0.30289	-0.314514	0.179466	0.284821	0.983774
3-carboxy-4-methyl-5-propyl-2-furanpropanoate (CMPF)	0.00993916	0.0167006	0.96466	0.284833	0.983774
X-16397	-0.513946	-0.355307	0.0242157	0.288089	0.983774
dopamine 4-sulfate	0.000891213	0.00230998	0.99683	0.288578	0.983774
arachidate (20:0)	0.199168	0.0734826	0.375826	0.288882	0.983774
gamma-glutamylisoleucine*	-0.266139	-0.151527	0.237575	0.289873	0.983774
1-palmitoyl-2-stearoyl-GPE (16:0/18:0)*	0.23724	0.172478	0.291978	0.290971	0.983774
N6-carboxymethyllysine	0.161083	0.0575631	0.473443	0.292345	0.983774
X-11444	-0.318649	-0.273707	0.158135	0.293132	0.983774
1-oleoyl-2-linoleoyl-GPE (18:1/18:2)*	-0.0275198	-0.0254397	0.902367	0.295541	0.983774
X-18345	-0.243605	-0.349088	0.279317	0.298161	0.983774
iminodiacetate (IDA)	-0.372801	-0.114874	0.0994822	0.299363	0.983774
3-(3-amino-3-carboxypropyl)uridine*	-0.360283	-0.243673	0.111168	0.299425	0.983774
oleoyl-linoleoyl-glycerol (18:1/18:2) [1]	-0.332707	-0.242546	0.140806	0.299604	0.983774
linoleoyl-arachidonoyl-glycerol (18:2/20:4) [1]*	-0.220645	-0.191094	0.326815	0.299853	0.983774
cystine	-0.356364	-0.159525	0.115046	0.302341	0.983774
1,3,7-trimethylurate	0.00891009	0.012222	0.968317	0.302606	0.983774
X-18913	0.194012	0.187634	0.388249	0.303253	0.983774
indoleacetylglutamine	-0.538804	-0.936822	0.0183263	0.304652	0.983774
sphingomyelin (d18:2/23:0, d18:1/23:1, d17:1/24:1)*	-0.087525	-0.0387917	0.696551	0.304794	0.983774
carnitine	-0.394719	-0.0921038	0.0814381	0.304928	0.983774
octadecadienedioate (C18:2-DC)*	0.0366745	0.0437856	0.870145	0.306344	0.983774
pantothenate	-0.205296	-0.208431	0.361391	0.307717	0.983774
5alpha-pregnan-3beta,20alpha-diol disulfate	-0.178073	-1.44203	0.428236	0.30793	0.983774
perfluorooctanesulfonate (PFOS)	-0.656677	-0.781531	0.00435786	0.308691	0.983774
phenylacetylglutamate	-0.272367	-0.307736	0.226872	0.308912	0.983774
11beta-hydroxyandrosterone glucuronide	-0.274921	-0.272419	0.222586	0.310988	0.983774
N1-methyl-2-pyridone-5-carboxamide	-0.375585	-0.516536	0.0970237	0.312674	0.983774
4-acetylcatechol sulfate (1)	-0.128153	-0.236321	0.568214	0.313219	0.983774
androsterone glucuronide	0.041757	0.077988	0.852347	0.31436	0.983774
X-23665	0.00665583	0.00458385	0.97633	0.315174	0.983774
X-25948	-0.436254	-0.27464	0.0546497	0.316425	0.983774
myristate (14:0)	0.0723563	0.0751231	0.747117	0.316938	0.983774
(R)-3-hydroxybutyrylcarnitine	-0.187036	-0.273635	0.405458	0.31724	0.983774
cortolone glucuronide (1)	-0.226928	-0.208289	0.313314	0.317881	0.983774
3-phosphoglycerate	-0.116054	-0.0893178	0.605225	0.318193	0.983774
2-piperidinone	0.016859	0.03733	0.940093	0.318377	0.983774
dopamine 3-O-sulfate	0.0331399	0.0859867	0.882563	0.319499	0.983774
X-11979	-0.393413	-0.179097	0.0824316	0.320669	0.983774
N-acetylneuraminate	-0.431408	-0.33982	0.0573286	0.320961	0.983774
pregnenediol sulfate (C21H34O5S)*	-0.0921324	-0.122589	0.681449	0.321187	0.983774
phytanate	-0.187905	-0.184691	0.403287	0.322599	0.983774
X-24544	-0.0923313	-0.103687	0.680799	0.32277	0.983774
phenylpyruvate	0.0761874	0.0436233	0.73423	0.324746	0.983774
1-methylhistidine	-0.230671	-0.210502	0.30545	0.326148	0.983774
N-stearoylserine*	-0.202913	-0.104259	0.366962	0.32718	0.983774
lithocholate sulfate (1)	0.00675851	0.00884233	0.975965	0.328718	0.983774
N-acetylarginine	-0.295817	-0.23414	0.189723	0.328847	0.983774
1-stearoyl-2-oleoyl-GPS (18:0/18:1)	0.262055	0.212596	0.244786	0.329974	0.983774
glyco-beta-muricholate**	-0.321837	-1.2076	0.154067	0.330452	0.983774
glutamine	-0.122127	-0.0231353	0.586508	0.331697	0.983774
O-acetylhomoserine	-0.402128	-2.01481	0.0759871	0.334304	0.983774
1-linoleoyl-GPI (18:2)*	-0.318064	-0.174465	0.15889	0.334404	0.983774
3-hydroxy-2-methylpyridine sulfate	-0.138997	-0.351266	0.536008	0.334546	0.983774
erythritol	-0.234503	-1.36174	0.29754	0.335241	0.983774
isovalerate (i5:0)	0.307117	0.185461	0.173542	0.338321	0.983774
pregnenediol disulfate (C21H34O8S2)*	-0.0920618	-0.117782	0.681679	0.339154	0.983774
glycerol 3-phosphate	-0.359831	-0.272331	0.11161	0.340235	0.983774
1-stearoyl-2-docosahexaenoyl-GPE (18:0/22:6)*	-0.516834	-0.362489	0.0234548	0.34093	0.983774
O-sulfo-tyrosine	-0.655613	-0.365828	0.00441833	0.341517	0.983774
1-palmitoyl-2-linoleoyl-GPI (16:0/18:2)	-0.155952	-0.0927931	0.487601	0.342166	0.983774
X-24425	-0.454172	-0.361474	0.0456498	0.342207	0.983774
docosapentaenoate (n3 DPA; 22:5n3)	-0.310779	-0.429578	0.168529	0.343285	0.983774
spermidine	-0.448528	-0.297403	0.0483366	0.343742	0.983774
X-12117	-0.388557	-0.507561	0.086214	0.343923	0.983774
3-methyl catechol sulfate (1)	0.192964	0.315316	0.390805	0.343944	0.983774
bilirubin degradation product, C17H20N2O5 (2)**	0.00394863	0.00326393	0.985956	0.346207	0.983774
cholesterol	-0.425012	-0.151464	0.0610342	0.346312	0.983774
cholate	-0.168658	-0.521482	0.452964	0.346568	0.983774
vanillic acid glycine	-0.26	-0.675431	0.248475	0.348627	0.983774
X-23587	-0.445523	-1.61838	0.0498217	0.349448	0.983774
linoleoylcholine*	-0.160777	-0.201365	0.47428	0.351203	0.983774
3-methylglutaconate	-0.444076	-0.785024	0.0505504	0.352481	0.983774
X-11299	-0.300987	-0.448322	0.182184	0.352931	0.983774
glycosyl-N-(2-hydroxynervonoyl)-sphingosine (d18:1/24:1(2OH))*	-0.125872	-0.0790646	0.575106	0.353425	0.983774
X-24422	-0.409891	-0.887821	0.0706051	0.35485	0.983774
hexanoylglutamine	0.052851	0.0709031	0.813775	0.355162	0.983774
octadecanedioate (C18-DC)	0.291098	0.227789	0.196807	0.355311	0.983774
undecenoylcarnitine (C11:1)	-0.190697	-0.157355	0.39637	0.356139	0.983774
2-linoleoylglycerol (18:2)	-0.32881	-0.263161	0.145454	0.356363	0.983774
hydroxy-N6,N6,N6-trimethyllysine*	-0.333916	-0.192707	0.139388	0.357576	0.983774
menthol glucuronide	-0.100281	-0.267076	0.655058	0.358799	0.983774
N-acetyltaurine	-0.509909	-0.300271	0.0253158	0.35902	0.983774
N-stearoyl-sphinganine (d18:0/18:0)*	-0.0626099	-0.0538638	0.780219	0.359821	0.983774
X-25343	0.685445	0.314945	0.00298561	0.360701	0.983774
hydantoin-5-propionate	0.0387775	0.0445553	0.862772	0.36079	0.983774
bilirubin degradation product, C17H20N2O5 (1)**	0.0152916	0.013711	0.945653	0.36093	0.983774
citrate	-0.18244	-0.0404073	0.417043	0.361412	0.983774
1-stearoyl-GPC (18:0)	-0.0752777	-0.022462	0.737283	0.36205	0.983774
pimeloylcarnitine/3-methyladipoylcarnitine (C7-DC)	-0.241756	-0.234558	0.282954	0.362191	0.983774
X-26111	-0.286049	-0.606682	0.204602	0.362292	0.983774
1-arachidonoyl-GPE (20:4n6)*	0.138959	0.0446058	0.53612	0.362311	0.983774
X-21339	0.342067	0.288277	0.13012	0.3637	0.983774
methylsuccinoylcarnitine	-0.432354	-0.419848	0.0567972	0.364039	0.983774
cystathionine	0.151155	0.178216	0.50105	0.365713	0.983774
3-hydroxyisobutyrate	-0.095683	-0.0720922	0.669898	0.365808	0.983774
X-11787	-0.38114	-0.173769	0.0922659	0.365878	0.983774
gamma-glutamyl-epsilon-lysine	-0.157208	-0.0775067	0.484115	0.366097	0.983774
C-glycosyltryptophan	-0.34322	-0.151069	0.128849	0.366242	0.983774
glycerol	-0.100269	-0.0804376	0.655097	0.367053	0.983774
1-linoleoyl-GPA (18:2)*	0.351171	0.25818	0.120351	0.37009	0.983774
X-22771	0.100083	0.054292	0.655694	0.371208	0.983774
picolinate	-0.156743	-0.131462	0.485403	0.372412	0.983774
X-25420	-0.147616	-0.150807	0.511098	0.373012	0.983774
nervonate (24:1n9)*	-0.073869	-0.0388397	0.74202	0.373832	0.983774
X-22162	-0.488759	-0.35938	0.0318304	0.374848	0.983774
X-18922	0.234189	0.094407	0.298184	0.374894	0.983774
X-12544	-0.039751	-0.185453	0.859363	0.375981	0.983774
palmitoleate (16:1n7)	-0.0632807	-0.0927267	0.777927	0.376377	0.983774
X-24462	-0.336373	-0.214173	0.136541	0.377598	0.983774
X-21353	-0.121892	-0.144336	0.587227	0.378491	0.983774
stearoylcholine*	-0.220903	-0.26553	0.326253	0.38005	0.983774
N-palmitoyl-sphinganine (d18:0/16:0)	0.0485889	0.0290288	0.828545	0.380865	0.983774
sphingomyelin (d18:1/17:0, d17:1/18:0, d19:1/16:0)	-0.176843	-0.0665165	0.431421	0.381991	0.983774
gamma-glutamylleucine	-0.199971	-0.104303	0.373913	0.382334	0.983774
ascorbic acid 3-sulfate*	-0.0142868	-0.0156642	0.949219	0.382536	0.983774
arabonate/xylonate	-0.378953	-0.418091	0.0941159	0.38374	0.983774
indoleacetoylcarnitine*	-0.446374	-0.483214	0.0493969	0.384922	0.983774
ethyl alpha-glucopyranoside	-0.151414	-0.585082	0.500317	0.385958	0.983774
methyl indole-3-acetate	-0.479883	-0.670635	0.034974	0.387226	0.983774
beta-cryptoxanthin	-0.18625	-0.231899	0.407424	0.388724	0.983774
arachidonate (20:4n6)	-0.528626	-0.282205	0.0205628	0.389774	0.983774
myristoylcarnitine (C14)	0.0887843	0.0520028	0.692411	0.391738	0.983774
X-12714	0.278065	0.317485	0.217392	0.392302	0.983774
vanillylmandelate (VMA)	-0.368409	-0.227068	0.103462	0.392461	0.983774
N-formylphenylalanine	0.410477	0.290608	0.0702118	0.393075	0.983774
palmitoylcarnitine (C16)	0.00677958	0.0026563	0.97589	0.393171	0.983774
bilirubin degradation product, C16H18N2O5 (3)**	-0.0203584	-0.0211495	0.92769	0.393699	0.983774
sphingomyelin (d18:2/24:2)*	0.123232	0.0569109	0.583132	0.393936	0.983774
2-methylserine	-0.205063	-0.188717	0.361933	0.394752	0.983774
tridecenedioate (C13:1-DC)*	-0.176755	-0.160351	0.431648	0.396673	0.983774
indoleacetate	-0.510175	-0.356832	0.0252421	0.397945	0.983774
branched-chain, straight-chain, or cyclopropyl 12:1 fatty acid*	-0.00441097	-0.00466905	0.984312	0.400632	0.983774
deoxycholic acid 12-sulfate*	-0.0700996	-0.0927833	0.754741	0.400898	0.983774
glycolithocholate sulfate*	0.170322	0.210189	0.448533	0.403764	0.983774
tetrahydrocortisol glucuronide	-0.312104	-0.312571	0.166744	0.406178	0.983774
X-24473	-0.281039	-0.724478	0.21256	0.40707	0.983774
isoleucine	0.104697	0.0305928	0.640933	0.407348	0.983774
diacylglycerol (16:1/18:2 [2], 16:0/18:3 [1])*	-0.452591	-0.415962	0.0463894	0.408498	0.983774
guaiacol sulfate	-0.197048	-0.21946	0.380903	0.409305	0.983774
gamma-glutamylmethionine	0.140835	0.0775876	0.530644	0.410432	0.983774
X-22143	-0.0792758	-0.128022	0.723897	0.410568	0.983774
4-acetylphenol sulfate	-0.382017	-0.60273	0.0915332	0.411821	0.983774
gamma-glutamylphenylalanine	0.119794	0.0651769	0.593666	0.411942	0.983774
X-24588	-0.078151	-0.0529023	0.727654	0.412639	0.983774
sphingomyelin (d18:1/20:1, d18:2/20:0)*	0.189047	0.067829	0.400449	0.414144	0.983774
leucylglycine	-0.208023	-0.18215	0.355082	0.414753	0.983774
palmitoyl-arachidonoyl-glycerol (16:0/20:4) [2]*	-0.281493	-0.259167	0.21183	0.415567	0.983774
2-ketocaprylate	-0.0491832	-0.0364591	0.826482	0.416155	0.983774
fructosyllysine	-0.0287682	-0.0167894	0.897962	0.416306	0.983774
gamma-glutamylalanine	0.111814	0.108961	0.618448	0.417493	0.983774
cortisone	-0.359789	-0.247861	0.111651	0.417789	0.983774
heptenedioate (C7:1-DC)*	-0.428124	-0.327755	0.0592064	0.418764	0.983774
3-methylglutarylcarnitine (2)	-0.30372	-0.851881	0.178291	0.419079	0.983774
docosahexaenoylcarnitine (C22:6)*	0.0739445	0.0906342	0.741765	0.419523	0.983774
N-acetyl-1-methylhistidine*	-0.351231	-0.678016	0.120288	0.420345	0.983774
3,4-dihydroxybutyrate	-0.331995	-0.246492	0.141647	0.421386	0.983774
5-hydroxylysine	0.252222	0.316062	0.26279	0.421715	0.983774
linoleoylcarnitine (C18:2)*	0.404656	0.220869	0.0741983	0.421808	0.983774
glycosyl-N-tricosanoyl-sphingadienine (d18:2/23:0)*	-0.0934196	-0.0691057	0.677252	0.424135	0.983774
N1-methyl-4-pyridone-3-carboxamide	-0.354927	-0.634055	0.116495	0.424836	0.983774
N-acetylleucine	-0.186483	-0.0964877	0.40684	0.4253	0.983774
S-methylcysteine	-0.463779	-0.288628	0.0413714	0.425585	0.983774
EDTA	0.039045	0.0105392	0.861835	0.425619	0.983774
tryptophan betaine	-0.172383	-0.386323	0.443083	0.426319	0.983774
1-(1-enyl-stearoyl)-2-linoleoyl-GPE (P-18:0/18:2)*	-0.117455	-0.0538807	0.600882	0.426683	0.983774
X-24328	0.154648	0.151439	0.491236	0.42705	0.983774
gamma-glutamyltyrosine	-0.01314	-0.00661925	0.953291	0.427325	0.983774
lactosyl-N-nervonoyl-sphingosine (d18:1/24:1)*	0.198361	0.10165	0.377753	0.427806	0.983774
X-24522	-0.0658287	-0.0660272	0.769238	0.42926	0.983774
X-12707	-0.301666	-0.197262	0.181211	0.430339	0.983774
alanine	0.00114763	0.000278173	0.995918	0.431571	0.983774
linoleoyl-docosahexaenoyl-glycerol (18:2/22:6) [1]*	-0.366803	-0.439022	0.104951	0.431601	0.983774
3-hydroxyoctanoate	-0.195063	-0.203252	0.385697	0.433067	0.983774
gamma-CEHC	0.101951	0.104981	0.6497	0.434066	0.983774
X-25271	0.115651	0.34784	0.606475	0.436044	0.983774
dihomo-linolenate (20:3n3 or n6)	-0.508165	-0.341995	0.0258046	0.438454	0.983774
X-21829	0.0622455	0.0698509	0.781465	0.439105	0.983774
leucine	-0.0664732	-0.0190885	0.767045	0.439774	0.983774
palmitoylcholine	-0.213278	-0.257172	0.343128	0.441074	0.983774
X-12798	0.0965637	0.0708643	0.667045	0.441341	0.983774
N-acetyl-isoputreanine	-0.150369	-0.100934	0.50327	0.441631	0.983774
oleoyl-oleoyl-glycerol (18:1/18:1) [2]*	-0.31071	-0.317909	0.168623	0.442668	0.983774
sphingomyelin (d18:2/14:0, d18:1/14:1)*	-0.00740886	-0.00447663	0.973653	0.443057	0.983774
urate	-0.308167	-0.128142	0.172093	0.443128	0.983774
5alpha-androstan-3alpha,17beta-diol monosulfate (1)	0.0474076	0.0548266	0.83265	0.443353	0.983774
adenine	0.102809	0.0562623	0.646956	0.444566	0.983774
N-acetylcitrulline	-0.185847	-0.257186	0.408437	0.445915	0.983774
5-methylthioadenosine (MTA)	0.092458	0.0492159	0.680386	0.448666	0.983774
methyl glucopyranoside (alpha + beta)	-0.146041	-0.300875	0.515603	0.449536	0.983774
bilirubin degradation product, C16H18N2O5 (4)**	-0.0062634	-0.00654788	0.977725	0.449766	0.983774
1-palmitoyl-2-linoleoyl-GPC (16:0/18:2)	0.188578	0.0295918	0.401614	0.452105	0.983774
X-25172	-0.29625	-0.186365	0.189082	0.452582	0.983774
X-11308	0.225354	0.162101	0.316659	0.45311	0.983774
urea	-0.354138	-0.193842	0.117297	0.453796	0.983774
1-methyl-5-imidazolelactate	-0.376262	-0.549838	0.0964333	0.45404	0.983774
sphingomyelin (d17:1/16:0, d18:1/15:0, d16:1/17:0)*	-0.115381	-0.0429821	0.607315	0.454801	0.983774
5-methyluridine (ribothymidine)	0.447052	0.154925	0.0490612	0.455363	0.983774
2-methylbutyrylcarnitine (C5)	-0.434049	-0.31387	0.0558552	0.458806	0.983774
X-14056	0.316634	0.145615	0.160748	0.459428	0.983774
1-stearoyl-2-arachidonoyl-GPS (18:0/20:4)	0.20366	0.20504	0.36521	0.460072	0.983774
butyrylcarnitine (C4)	-0.00562776	-0.00385281	0.979985	0.462543	0.983774
cerotoylcarnitine (C26)*	0.320608	0.154959	0.155625	0.464231	0.983774
X-14904	-0.0776341	-0.069546	0.729384	0.465281	0.983774
(N(1) + N(8))-acetylspermidine	-0.107855	-0.0637	0.630913	0.465859	0.983774
octadecenedioylcarnitine (C18:1-DC)*	-0.00181803	-0.0016048	0.993534	0.465981	0.983774
allantoin	-0.200564	-0.0888789	0.372505	0.46701	0.983774
2-stearoyl-GPE (18:0)*	-0.260387	-0.122058	0.247777	0.467111	0.983774
X-21319	-0.192223	-0.171254	0.392618	0.468044	0.983774
X-15674	-0.072572	-0.0665345	0.746389	0.468483	0.983774
oleoyl-oleoyl-glycerol (18:1/18:1) [1]*	-0.315871	-0.310538	0.161746	0.469321	0.983774
octadecanedioylcarnitine (C18-DC)*	0.0908562	0.0792518	0.685619	0.46986	0.983774
X-12729	0.0112744	0.0450563	0.959916	0.47014	0.983774
X-18901	0.120621	0.205205	0.591125	0.47029	0.983774
hippurate	-0.0874777	-0.100835	0.696707	0.470483	0.983774
X-24307	-0.140419	-0.0902774	0.531856	0.471811	0.983774
2,6-dihydroxybenzoic acid	-0.0818432	-0.118821	0.715346	0.471929	0.983774
1-(1-enyl-stearoyl)-2-oleoyl-GPE (P-18:0/18:1)	-0.232139	-0.106132	0.302405	0.472214	0.983774
adrenate (22:4n6)	-0.137034	-0.0779313	0.54177	0.473068	0.983774
X-24334	-0.398451	-0.408589	0.0786532	0.473124	0.983774
hypoxanthine	-0.355478	-1.35964	0.115938	0.473806	0.983774
myristoleate (14:1n5)	0.100265	0.120731	0.655109	0.475309	0.984966
3-hydroxyhippurate	0.13354	0.210661	0.552098	0.481078	0.988827
N6-carbamoylthreonyladenosine	-0.29163	-0.165118	0.195998	0.48124	0.988827
1-arachidonoyl-GPI (20:4)*	-0.352058	-0.202072	0.119431	0.482172	0.988827
X-12193	-0.214169	-0.188541	0.341127	0.485466	0.988827
sulfate of piperine metabolite C18H21NO3 (1)*	-0.0522483	-0.0750651	0.81586	0.48592	0.988827
adrenoylcarnitine (C22:4)*	0.135287	0.101848	0.546921	0.487069	0.988827
1-palmitoyl-GPE (16:0)	-0.373147	-0.134085	0.0991737	0.487121	0.988827
4-methylguaiacol sulfate	0.034951	0.0643234	0.876196	0.487752	0.988827
X-24949	0.247624	0.241908	0.271521	0.496191	0.988827
bilirubin (Z,Z)	0.0208966	0.0153201	0.925784	0.496397	0.988827
X-16935	0.245312	0.295653	0.275987	0.496611	0.988827
1-myristoyl-2-palmitoyl-GPC (14:0/16:0)	-0.0124252	-0.00872767	0.955829	0.497343	0.988827
X-25519	-0.390274	-0.28541	0.0848609	0.498347	0.988827
X-24418	-0.294751	-0.330183	0.191305	0.499011	0.988827
docosahexaenoate (DHA; 22:6n3)	-0.267059	-0.278692	0.23597	0.499329	0.988827
threonine	0.00771386	0.00300449	0.972569	0.499846	0.988827
1-palmitoleoyl-2-linolenoyl-GPC (16:1/18:3)*	-0.260188	-0.205204	0.248135	0.504501	0.988827
N-methylhydroxyproline**	-0.234843	-2.86367	0.296847	0.506168	0.988827
N-palmitoylglycine	-0.180541	-0.0979892	0.42189	0.506559	0.988827
p-cresol sulfate	-0.14068	-0.150622	0.531096	0.507273	0.988827
arabitol/xylitol	-0.42568	-0.405463	0.0606378	0.50852	0.988827
N-acetylglutamine	-0.376637	-0.288909	0.0961076	0.509519	0.988827
bilirubin degradation product, C16H18N2O5 (2)**	0.0394505	0.0389594	0.860415	0.510147	0.988827
1-stearoyl-2-linoleoyl-GPE (18:0/18:2)*	-0.125948	-0.081915	0.574875	0.510703	0.988827
fructose	-0.0852736	-0.0872734	0.703977	0.512254	0.988827
bilirubin degradation product, C16H18N2O5 (1)**	0.0531322	0.0679945	0.812803	0.512529	0.988827
N-acetylaspartate (NAA)	-0.332287	-0.239128	0.141301	0.513115	0.988827
hydroxypalmitoyl sphingomyelin (d18:1/16:0(OH))**	0.344808	0.101049	0.127114	0.513919	0.988827
choline phosphate	-0.442709	-0.253717	0.0512471	0.515138	0.988827
2-aminophenol sulfate	-0.165326	-0.392509	0.461907	0.515158	0.988827
X-21607	-0.123026	-0.187979	0.583762	0.515735	0.988827
(16 or 17)-methylstearate (a19:0 or i19:0)	-0.216828	-0.128791	0.3352	0.516009	0.988827
glycerophosphoethanolamine	0.0173113	0.00610539	0.938489	0.516509	0.988827
S-1-pyrroline-5-carboxylate	-0.285021	-0.132493	0.206217	0.517915	0.988827
X-21470	0.0208245	0.0313724	0.926039	0.518096	0.988827
inosine	-0.280526	-1.31236	0.213389	0.519539	0.988827
o-cresol sulfate	-0.169292	-0.414155	0.451274	0.523725	0.988827
3-hydroxyhexanoylcarnitine (1)	-0.0653166	-0.0478787	0.770982	0.524661	0.988827
indolin-2-one	-0.19766	-0.181322	0.379433	0.526588	0.988827
X-12844	-0.311816	-0.225019	0.167131	0.52831	0.988827
6-hydroxyindole sulfate	-0.227631	-0.20363	0.311827	0.52953	0.988827
stearoyl sphingomyelin (d18:1/18:0)	0.00444255	0.00169881	0.9842	0.530956	0.988827
taurochenodeoxycholic acid 3-sulfate	-0.247137	-1.19796	0.272457	0.531436	0.988827
glycodeoxycholate 3-sulfate	0.153204	0.165153	0.495281	0.531994	0.988827
3-hydroxyoctanoylcarnitine (2)	-0.207217	-0.176303	0.356939	0.534851	0.988827
3-hydroxy-3-methylglutarate	-0.32517	-0.298024	0.149901	0.535533	0.988827
5-acetylamino-6-formylamino-3-methyluracil	0.128518	0.212916	0.567115	0.535586	0.988827
X-23997	-0.0494743	-0.0411115	0.825471	0.536043	0.988827
3-indoxyl sulfate	-0.178213	-0.143413	0.427874	0.537011	0.988827
1-stearoyl-GPI (18:0)	-0.407032	-0.237152	0.0725487	0.539387	0.988827
N-acetylcarnosine	0.0117995	0.0105126	0.958051	0.54165	0.988827
docosapentaenoylcarnitine (C22:5n3)*	0.0823331	0.0798435	0.713718	0.545924	0.988827
1-palmitoyl-2-palmitoleoyl-GPC (16:0/16:1)*	-0.127337	-0.0758296	0.570675	0.546356	0.988827
ribonate	-0.278236	-0.129653	0.217112	0.546711	0.988827
carnitine of C10H14O2 (5)*	-0.265358	-0.26267	0.238941	0.547469	0.988827
cysteine sulfinic acid	-0.0379601	-0.0244715	0.865636	0.551117	0.988827
X-17325	0.105797	0.185387	0.637437	0.552794	0.988827
acisoga	-0.387404	-0.327866	0.0871326	0.552934	0.988827
X-12906	0.00481693	0.00503771	0.982868	0.553612	0.988827
lignoceroyl sphingomyelin (d18:1/24:0)	-0.0262299	-0.0100534	0.906921	0.554307	0.988827
X-21834	0.390412	0.689117	0.0847522	0.55544	0.988827
N-acetylisoleucine	-0.17754	-0.0810213	0.429613	0.556018	0.988827
eicosanedioate (C20-DC)	0.299778	0.224078	0.183927	0.556866	0.988827
1-oleoylglycerol (18:1)	-0.536128	-0.441806	0.0188923	0.55696	0.988827
alpha-hydroxyisocaproate	-0.277681	-0.342795	0.218022	0.557033	0.988827
1-stearoyl-2-oleoyl-GPE (18:0/18:1)	-0.128616	-0.0930368	0.56682	0.557098	0.988827
pro-hydroxy-pro	-0.00419534	-0.00333659	0.985079	0.558573	0.988827
thyroxine	-0.00780589	-0.00244253	0.972241	0.559493	0.988827
X-15728	0.347234	1.12392	0.1245	0.559738	0.988827
ascorbic acid 2-sulfate	-0.27631	-0.276943	0.22028	0.560209	0.988827
phenol sulfate	-0.423885	-0.758327	0.0617078	0.560353	0.988827
X-26119	-0.136061	-0.151274	0.544636	0.560712	0.988827
N6-acetyllysine	-0.244427	-0.0799734	0.27771	0.561115	0.988827
N-acetylglucosamine/N-acetylgalactosamine	-0.439011	-0.157819	0.0531736	0.5614	0.988827
lignoceroylcarnitine (C24)*	0.0242829	0.0138051	0.913802	0.561642	0.988827
linolenoylcarnitine (C18:3)*	0.185733	0.121401	0.408723	0.562291	0.988827
thymol sulfate	-0.112183	-0.377363	0.617293	0.56236	0.988827
dihomo-linoleate (20:2n6)	-0.364078	-0.379707	0.107514	0.564455	0.988827
eicosapentaenoate (EPA; 20:5n3)	-0.292392	-0.345257	0.194845	0.564988	0.988827
tyramine O-sulfate	-0.15527	-0.35673	0.4895	0.565551	0.988827
X-13553	-0.146333	-0.108116	0.514765	0.567009	0.988827
sphingomyelin (d18:1/24:1, d18:2/24:0)*	0.0998494	0.0204784	0.656445	0.567429	0.988827
3-hydroxyoctanoylcarnitine (1)	-0.126337	-0.109902	0.573697	0.567503	0.988827
tetradecadienedioate (C14:2-DC)*	-0.177889	-0.203568	0.428713	0.570382	0.988827
4-allylphenol sulfate	-0.000307613	-0.000505053	0.998906	0.571056	0.988827
succinate	0.264998	0.140294	0.239573	0.572765	0.988827
4-chlorobenzoic acid	-0.0871685	-0.0324443	0.697725	0.572769	0.988827
arachidonoylcholine	-0.230053	-0.240728	0.306741	0.573641	0.988827
valine	-0.117344	-0.0353423	0.601226	0.573781	0.988827
eugenol sulfate	0.0366347	0.0922721	0.870285	0.574143	0.988827
1,2,3-benzenetriol sulfate (2)	0.0500615	0.140526	0.823435	0.574611	0.988827
cytidine	-0.304035	-0.664711	0.177847	0.576542	0.988827
6-oxopiperidine-2-carboxylate	-0.269066	-0.204022	0.232499	0.576568	0.988827
cinnamoylglycine	-0.117775	-0.234533	0.599892	0.577431	0.988827
arachidoylcarnitine (C20)*	-0.229093	-0.133463	0.308749	0.577976	0.988827
X-23593	-0.262625	-0.165906	0.24377	0.57873	0.988827
branched-chain, straight-chain, or cyclopropyl 10:1 fatty acid (2)*	-0.0881884	-0.0761299	0.694369	0.578807	0.988827
X-12100	-0.345289	-0.164341	0.126592	0.57923	0.988827
margarate (17:0)	-0.216409	-0.205156	0.336131	0.580596	0.988827
1-arachidonylglycerol (20:4)	-0.399131	-0.411069	0.0781544	0.58226	0.988827
glycine conjugate of C10H12O2*	-0.115955	-0.1305	0.605532	0.582373	0.988827
1-stearoyl-2-oleoyl-GPC (18:0/18:1)	-0.238311	-0.0783737	0.28982	0.583883	0.988827
2-oxoarginine*	-0.204831	-0.204586	0.362473	0.585319	0.988827
N-methylpipecolate	-0.0617655	-0.0746233	0.783107	0.586877	0.988827
1-(1-enyl-palmitoyl)-2-arachidonoyl-GPC (P-16:0/20:4)*	-0.214613	-0.0811602	0.340132	0.588246	0.988827
N-acetylputrescine	-0.264722	-0.164592	0.240059	0.588458	0.988827
7alpha-hydroxy-3-oxo-4-cholestenoate (7-Hoca)	0.0278332	0.0131136	0.90126	0.590371	0.988827
4-hydroxycoumarin	-0.299805	-0.761729	0.183887	0.591065	0.988827
5-oxoproline	0.0339035	0.0126812	0.879877	0.591154	0.988827
pyridoxate	-0.104801	-0.288735	0.640601	0.591281	0.988827
dihomo-linolenoylcarnitine (C20:3n3 or 6)*	0.10603	0.090375	0.636696	0.591375	0.988827
N-acetylglutamate	-0.0261233	-0.0162993	0.907298	0.591599	0.988827
1,7-dimethylurate	0.157889	0.23869	0.482228	0.591772	0.988827
1-stearoyl-2-linoleoyl-GPC (18:0/18:2)*	0.220786	0.0398112	0.326507	0.591926	0.988827
cortisol	-0.394155	-0.290228	0.0818656	0.594029	0.988827
1-stearoyl-GPS (18:0)*	0.10087	0.114935	0.653166	0.594169	0.988827
1-palmitoyl-GPI (16:0)	-0.384731	-0.287212	0.089294	0.594535	0.988827
methionine sulfoxide	-0.167338	-0.0904388	0.456496	0.594987	0.988827
margaroylcarnitine (C17)*	0.0485071	0.0302513	0.828829	0.595597	0.988827
quinate	0.142115	0.276879	0.526926	0.595716	0.988827
ceramide (d18:1/14:0, d16:1/16:0)*	-0.0580278	-0.0267418	0.795927	0.596027	0.988827
N1-methylinosine	-0.371816	-0.235278	0.100364	0.596351	0.988827
aspartate	-0.239342	-0.122235	0.287754	0.596721	0.988827
lactosyl-N-palmitoyl-sphingosine (d18:1/16:0)	0.311856	0.129128	0.167077	0.596973	0.988827
gentisate	-0.0547461	-0.0631449	0.80723	0.597113	0.988827
glycochenodeoxycholate 3-sulfate	-0.135062	-0.337202	0.547586	0.597325	0.988827
X-25419	-0.459083	-0.872922	0.0434174	0.59878	0.988827
N-palmitoyl-heptadecasphingosine (d17:1/16:0)*	-0.0336323	-0.0157828	0.880831	0.599683	0.988827
taurochenodeoxycholate	-0.15728	-0.374851	0.483914	0.600595	0.988827
glycosyl ceramide (d18:2/24:1, d18:1/24:2)*	0.177219	0.106832	0.430446	0.601598	0.988827
X-26162	-0.071571	-0.114739	0.749767	0.601722	0.988827
X-12726	0.0315645	0.106418	0.888107	0.603004	0.988827
2-methoxyhydroquinone sulfate (1)	0.136915	0.211481	0.54212	0.604059	0.988827
oleoylcarnitine (C18:1)	0.14864	0.0741473	0.508179	0.609334	0.988827
N-acetyl-cadaverine	-0.152143	-0.315476	0.498264	0.610133	0.988827
sphingomyelin (d18:1/14:0, d16:1/16:0)*	-0.12243	-0.0422756	0.585582	0.612105	0.988827
maltose	-0.263712	-0.261764	0.241842	0.614245	0.988827
X-13866	-0.284031	-0.640287	0.20778	0.614452	0.988827
gamma-glutamyl-alpha-lysine	-0.0473247	-0.019032	0.832938	0.615901	0.988827
nonanoylcarnitine (C9)	0.0757326	0.0763056	0.735756	0.618538	0.988827
X-17346	0.267679	0.303419	0.234894	0.619457	0.988827
phenylacetate	-0.0683463	-0.0681396	0.760682	0.619808	0.988827
X-23680	-0.0172005	-0.0132051	0.938882	0.620039	0.988827
androstenediol (3alpha, 17alpha) monosulfate (3)	-0.0238443	-0.0277762	0.915352	0.622619	0.988827
betaine	0.0968273	0.0341431	0.666192	0.625834	0.988827
glucuronate	-0.14678	-0.141623	0.513487	0.626306	0.988827
1-palmitoyl-2-oleoyl-GPI (16:0/18:1)*	-0.204528	-0.14246	0.36318	0.626708	0.988827
X-13728	0.306591	0.553822	0.17427	0.62812	0.988827
1-(1-enyl-stearoyl)-GPE (P-18:0)*	-0.153813	-0.0713959	0.493575	0.630433	0.988827
1H-indole-7-acetic acid	-0.0773774	-0.0772852	0.730243	0.63103	0.988827
glucuronide of piperine metabolite C17H21NO3 (3)*	-0.344233	-0.798509	0.12774	0.631443	0.988827
glycochenodeoxycholate glucuronide (1)	0.345565	0.427991	0.126295	0.632155	0.988827
myristoyl-linoleoyl-glycerol (14:0/18:2) [2]*	-0.23155	-0.245624	0.303624	0.632751	0.988827
choline	-0.284934	-0.0676507	0.206353	0.632756	0.988827
3-(3-hydroxyphenyl)propionate	0.175614	0.298969	0.434616	0.633178	0.988827
N-acetylglycine	-0.273178	-0.231501	0.225505	0.634212	0.988827
N-delta-acetylornithine	-0.13895	-0.377355	0.536145	0.635323	0.988827
X-21364	-0.166762	-0.14792	0.458041	0.63712	0.988827
2'-O-methyluridine	-0.0914827	-0.0368768	0.683571	0.637997	0.988827
laurylcarnitine (C12)	0.175395	0.152041	0.435187	0.638301	0.988827
palmitate (16:0)	-0.118173	-0.0620291	0.598664	0.642537	0.988827
5alpha-androstan-3beta,17alpha-diol disulfate	0.0218125	0.0387284	0.922541	0.643008	0.988827
malate	-0.211076	-0.116807	0.348105	0.643018	0.988827
X-12112	0.151086	0.215735	0.501244	0.643513	0.988827
carboxyethyl-GABA	-0.334121	-0.175033	0.139149	0.643545	0.988827
kynurenine	-0.146972	-0.0709611	0.512937	0.645123	0.988827
dihomo-linolenoyl-choline	-0.219817	-0.266205	0.328623	0.645668	0.988827
X-11850	0.12174	0.267538	0.587694	0.646311	0.988827
2-palmitoylglycerol (16:0)	-0.0919002	-0.0810822	0.682207	0.647298	0.988827
isovalerylcarnitine (C5)	-0.196379	-0.117917	0.382514	0.647459	0.988827
X-24306	0.232064	0.118791	0.30256	0.648167	0.988827
7-methylguanine	-0.080988	-0.0338788	0.71819	0.649536	0.988827
1-(1-enyl-oleoyl)-GPE (P-18:1)*	-0.104457	-0.0483317	0.641698	0.649604	0.988827
pyridoxal	-0.107777	-0.122758	0.631159	0.650054	0.988827
undecanedioate (C11-DC)	0.231657	0.104779	0.303403	0.650159	0.988827
1-methylxanthine	0.256363	0.374021	0.255097	0.652168	0.988827
cis-4-decenoylcarnitine (C10:1)	0.118274	0.10477	0.598352	0.654163	0.988827
3-hydroxydecanoate	-0.178581	-0.110411	0.426925	0.654414	0.988827
1-(1-enyl-palmitoyl)-2-palmitoleoyl-GPC (P-16:0/16:1)*	0.0105277	0.00528941	0.962569	0.655014	0.988827
1-lignoceroyl-GPC (24:0)	-0.150702	-0.113802	0.50233	0.655745	0.988827
X-12822	-0.0921114	-0.0727865	0.681517	0.656981	0.988827
X-24748	0.196702	0.188586	0.381736	0.658135	0.988827
N,N,N-trimethyl-5-aminovalerate	-0.136639	-0.0932794	0.542932	0.658549	0.988827
alpha-ketobutyrate	-0.0189401	-0.0158389	0.932715	0.659134	0.988827
adenosine 5'-diphosphate (ADP)	-0.221841	-0.198779	0.324216	0.660136	0.988827
fumarate	-0.0253479	-0.0144568	0.910037	0.660478	0.988827
argininate*	-0.304229	-0.630807	0.177573	0.660657	0.988827
bilirubin degradation product, C17H18N2O4 (3)**	0.124045	0.1771	0.580656	0.664172	0.988827
formiminoglutamate	0.0451775	0.047956	0.840411	0.664425	0.988827
hypotaurine	-0.0296115	-0.0252293	0.894988	0.666844	0.988827
theobromine	0.329198	0.679716	0.144985	0.667191	0.988827
campesterol	0.0179694	0.0150541	0.936155	0.667898	0.988827
1-palmitoyl-2-arachidonoyl-GPC (16:0/20:4n6)	-0.292139	-0.0529246	0.195226	0.668369	0.988827
palmitoleoylcarnitine (C16:1)*	-0.0412621	-0.0254371	0.854077	0.668748	0.988827
2-aminoheptanoate	0.0980544	0.0639646	0.662227	0.668967	0.988827
X-18887	-0.352132	-0.280813	0.119355	0.669063	0.988827
trans-3,4-methyleneheptanoate	-0.0857503	-0.0825281	0.702402	0.670142	0.988827
trigonelline (N'-methylnicotinate)	0.304404	0.383964	0.177328	0.671259	0.988827
1-(1-enyl-palmitoyl)-2-linoleoyl-GPC (P-16:0/18:2)*	0.159214	0.0706474	0.478573	0.671968	0.988827
eicosapentaenoylcholine	-0.186751	-0.419895	0.406169	0.673399	0.988827
X-12096	-0.188481	-0.341327	0.401855	0.673989	0.988827
2-hydroxysebacate	-0.135807	-0.158733	0.545383	0.674472	0.988827
4-methyl-2-oxopentanoate	-0.00117007	-0.00050701	0.995838	0.674857	0.988827
tetradecadienoate (14:2)*	0.062476	0.0682172	0.780676	0.675408	0.988827
glucuronide of piperine metabolite C17H21NO3 (5)*	-0.31796	-0.833648	0.159025	0.677599	0.988827
1,3-dimethylurate	0.183466	0.199681	0.41444	0.678942	0.988827
X-12456	0.0349113	0.0414709	0.876336	0.680074	0.988827
X-24531	-0.196204	-0.22598	0.382936	0.680851	0.988827
N-stearoyl-sphingosine (d18:1/18:0)*	-0.028118	-0.0163914	0.900255	0.681081	0.988827
X-21733	-0.188199	-0.192881	0.402557	0.681381	0.988827
palmitoyl sphingomyelin (d18:1/16:0)	0.0360591	0.00603172	0.872304	0.683127	0.988827
1-palmitoyl-GPC (16:0)	-0.0578223	-0.012281	0.796633	0.683301	0.988827
ethyl beta-glucopyranoside	0.0410516	0.0978963	0.854813	0.685456	0.988827
glutamine conjugate of C6H10O2 (1)*	-0.170208	-0.212628	0.448837	0.688138	0.988827
alpha-hydroxyisovalerate	-0.229742	-0.169743	0.307389	0.689548	0.988827
1-stearoyl-2-docosahexaenoyl-GPC (18:0/22:6)	-0.131262	-0.0612287	0.558885	0.69029	0.988827
X-24556	-0.21472	-0.202488	0.339894	0.691209	0.988827
serine	0.0959231	0.0302305	0.66912	0.694461	0.988827
stearate (18:0)	-0.0999222	-0.0457519	0.65621	0.694584	0.988827
androstenediol (3beta,17beta) disulfate (1)	-0.24514	-0.503611	0.276322	0.694628	0.988827
cholesterol sulfate	0.0139979	0.0061462	0.950245	0.695327	0.988827
phenylalanine	0.512916	0.120177	0.0244924	0.695623	0.988827
glycocholenate sulfate*	0.256855	0.177948	0.254194	0.695726	0.988827
X-11378	0.0404609	0.0315247	0.856879	0.697729	0.988827
16-hydroxypalmitate	0.0435925	0.0205584	0.845938	0.698156	0.988827
arachidonoylcarnitine (C20:4)	0.107074	0.0747387	0.633384	0.699235	0.988827
ferulic acid 4-sulfate	0.0578191	0.0904515	0.796644	0.699611	0.988827
N-carbamoylvaline	-0.134434	-0.165262	0.549445	0.699783	0.988827
4-hydroxyphenylpyruvate	0.104251	0.0809792	0.642355	0.700017	0.988827
linoleoyl ethanolamide	-0.186088	-0.12807	0.40783	0.700318	0.988827
3-amino-2-piperidone	0.0761064	0.0365653	0.734502	0.700696	0.988827
1-methyl-5-imidazoleacetate	-0.280122	-0.463428	0.214041	0.700803	0.988827
dihomo-linoleoylcarnitine (C20:2)*	0.0580336	0.0427359	0.795907	0.701759	0.988827
(2 or 3)-decenoate (10:1n7 or n8)	0.0317557	0.0308052	0.887434	0.704383	0.988827
X-19141	0.300819	0.271684	0.182425	0.705849	0.988827
X-21736	-0.0834724	-0.0966999	0.709938	0.706367	0.988827
hydroxy-CMPF*	0.0218486	0.0337542	0.922413	0.706749	0.988827
dodecadienoate (12:2)*	0.0820458	0.0681941	0.714672	0.707886	0.988827
1-stearoyl-2-arachidonoyl-GPI (18:0/20:4)	-0.41899	-0.130507	0.0647058	0.708088	0.988827
1-linoleoyl-GPE (18:2)*	0.430418	0.242316	0.0578895	0.70865	0.988827
bilirubin (E,E)*	0.0568039	0.0422598	0.800137	0.709728	0.988827
ximenoylcarnitine (C26:1)*	0.124452	0.0596247	0.579418	0.710039	0.988827
alpha-ketoglutarate	0.0128314	0.00617832	0.954386	0.712911	0.988827
glucuronide of piperine metabolite C17H21NO3 (4)*	-0.276923	-0.606996	0.219268	0.713685	0.988827
vanillactate	0.223508	3.10235	0.320615	0.71424	0.988827
1-methylurate	0.285161	0.423061	0.205995	0.715225	0.988827
cis-4-decenoate (10:1n6)*	-0.0896202	-0.136156	0.689668	0.715774	0.988827
prolylglycine	-0.0748494	-0.087165	0.738722	0.716549	0.988827
beta-hydroxyisovalerate	-0.26756	-0.172821	0.2351	0.716686	0.988827
3-methoxytyrosine	0.223602	3.49784	0.320412	0.717045	0.988827
taurine	-0.218146	-0.0957917	0.33229	0.717245	0.988827
docosahexaenoylcholine	-0.135172	-0.162209	0.547261	0.718125	0.988827
carotene diol (1)	-0.239151	-0.249422	0.288137	0.71825	0.988827
adipate (C6-DC)	0.098491	0.0808276	0.660819	0.720381	0.988827
X-23678	-0.149827	-0.131109	0.504807	0.7204	0.988827
4-guanidinobutanoate	-0.0399858	-0.0429431	0.858541	0.720976	0.988827
oxalate (ethanedioate)	-0.0503852	-0.0267247	0.822312	0.72144	0.988827
6-bromotryptophan	0.236216	0.137579	0.294051	0.72234	0.988827
X-24337	0.378406	0.526587	0.0945837	0.722986	0.988827
dihydroorotate	0.253624	0.273495	0.260168	0.724268	0.988827
3-ethylcatechol sulfate (1)	0.103505	0.161341	0.644732	0.724738	0.988827
lysine	0.0881583	0.0162682	0.694468	0.724762	0.988827
ectoine	-0.231679	-0.494002	0.303357	0.725768	0.988827
docosadienoate (22:2n6)	-0.271355	-0.185434	0.228588	0.727096	0.988827
X-23636	0.550991	0.161906	0.0159357	0.727764	0.988827
carotene diol (2)	-0.218317	-0.224884	0.331912	0.727962	0.988827
5-hydroxyindole sulfate	-0.183039	-0.211926	0.415523	0.729022	0.988827
succinoyltaurine	-0.352188	-0.501292	0.119296	0.72993	0.988827
5alpha-androstan-3beta,17beta-diol disulfate	-0.152236	-0.255873	0.498003	0.730755	0.988827
4-methylcatechol sulfate	-0.0334503	-0.0431676	0.881471	0.730911	0.988827
10-undecenoate (11:1n1)	-0.0579217	-0.0451531	0.796292	0.731522	0.988827
X-13507	-0.233147	-0.276374	0.300323	0.73301	0.988827
X-24475	-0.130852	-0.225878	0.560111	0.734455	0.988827
5-dodecenoylcarnitine (C12:1)	0.120163	0.124735	0.592533	0.735565	0.988827
N,N-dimethyl-5-aminovalerate	-0.0293687	-0.0693239	0.895844	0.736174	0.988827
alpha-tocopherol	-0.338309	-0.144705	0.13433	0.737624	0.988827
hexanoylcarnitine (C6)	0.015511	0.0125859	0.944875	0.738647	0.988827
azelate (C9-DC)	0.0571163	0.0504554	0.799062	0.740054	0.988827
bilirubin degradation product, C17H18N2O4 (2)**	0.119233	0.18414	0.595394	0.741231	0.988827
cis-3,4-methyleneheptanoylcarnitine	-0.345876	-0.23023	0.125958	0.742284	0.988827
phenyllactate (PLA)	0.24497	0.189216	0.276652	0.74317	0.988827
X-11478	-0.0368865	-0.0361965	0.869401	0.74369	0.988827
X-12126	-0.30864	-0.440738	0.171444	0.743712	0.988827
1-palmitoleoyl-GPC (16:1)*	-0.0671433	-0.0354449	0.764767	0.744743	0.988827
2-hydroxyoctanoate	0.0511308	0.0294909	0.819729	0.7453	0.988827
X-26058	-0.333902	-0.705587	0.139404	0.747193	0.988827
X-13431	0.0272385	0.0254873	0.90336	0.747396	0.988827
1-(1-enyl-palmitoyl)-GPE (P-16:0)*	-0.0854631	-0.0387539	0.703351	0.747597	0.988827
X-21441	0.0933703	0.154393	0.677413	0.748091	0.988827
10-heptadecenoate (17:1n7)	-0.174029	-0.185326	0.438757	0.74815	0.988827
4-ethylcatechol sulfate	-0.0842047	-0.158354	0.707512	0.748649	0.988827
4-hydroxychlorothalonil	-0.0624773	-0.0463681	0.780672	0.749309	0.988827
trans-4-hydroxyproline	-0.0474996	-0.0299292	0.83233	0.750281	0.988879
1,2-dilinoleoyl-GPC (18:2/18:2)	0.343165	0.160735	0.128909	0.755964	0.992043
X-21310	-0.15999	-0.0802481	0.476439	0.756079	0.992043
tyrosine	0.167084	0.0553111	0.457176	0.756139	0.992043
decadienedioic acid (C10:2-DC)**	-0.184544	-0.222877	0.411714	0.756759	0.992043
glycine conjugate of C10H14O2 (1)*	-0.209871	-0.243794	0.350847	0.757595	0.992043
3-methoxytyramine sulfate	0.215288	2.01555	0.338626	0.758647	0.992043
X-18921	0.0347611	0.0319658	0.876863	0.760048	0.992043
2-aminooctanoate	0.167791	0.129779	0.45528	0.760761	0.992043
palmitoleoyl-linoleoyl-glycerol (16:1/18:2) [1]*	-0.362113	-0.407464	0.109394	0.765837	0.992043
glutamine conjugate of C7H12O2*	-0.0769251	-0.14521	0.731757	0.767318	0.992043
X-11795	-0.0574137	-0.0865276	0.798039	0.767567	0.992043
X-12680	-0.033733	-0.0428182	0.880477	0.768494	0.992043
X-25790	-0.107574	-0.108807	0.631803	0.768617	0.992043
piperine	-0.100933	-0.204892	0.652963	0.769286	0.992043
ribitol	-0.218012	-0.115653	0.332584	0.772859	0.992043
2-pyrrolidinone	-0.230239	-0.165046	0.306352	0.773044	0.992043
palmitoyl-oleoyl-glycerol (16:0/18:1) [1]*	-0.208339	-0.219583	0.354356	0.773386	0.992043
1-(1-enyl-palmitoyl)-2-linoleoyl-GPE (P-16:0/18:2)*	0.0408834	0.020958	0.855401	0.774081	0.992043
1-linoleoyl-2-linolenoyl-GPC (18:2/18:3)*	0.118099	0.117592	0.598891	0.775274	0.992043
sphingomyelin (d18:0/20:0, d16:0/22:0)*	-0.378264	-0.315036	0.0947047	0.776558	0.992043
cysteinylglycine disulfide*	0.125712	0.0410516	0.57559	0.777321	0.992043
N,N-dimethylalanine	-0.22862	-0.224715	0.309742	0.777558	0.992043
21-hydroxypregnenolone disulfate	0.108694	0.158776	0.628265	0.778157	0.992043
3-methoxycatechol sulfate (1)	0.237276	0.435968	0.291906	0.778298	0.992043
proline	0.088269	0.0320685	0.694104	0.77849	0.992043
X-16576	0.0124048	0.0155686	0.955901	0.780072	0.992043
homovanillate (HVA)	0.175844	0.956376	0.434018	0.783351	0.992043
X-24951	0.0997601	0.102301	0.656732	0.785094	0.992043
erucate (22:1n9)	-0.231522	-0.251143	0.303682	0.785116	0.992043
cis-3,4-methyleneheptanoate	-0.107387	-0.0785157	0.632394	0.785599	0.992043
3-phenylpropionate (hydrocinnamate)	-0.023093	-0.0336152	0.91801	0.787326	0.992043
androstenediol (3beta,17beta) monosulfate (1)	-0.0214067	-0.0329149	0.923978	0.787514	0.992043
myristoyl dihydrosphingomyelin (d18:0/14:0)*	-0.158134	-0.0748153	0.481551	0.787772	0.992043
X-25422	-0.394602	-0.560373	0.0815263	0.788456	0.992043
p-cresol glucuronide*	-0.0779817	-0.124144	0.728221	0.79009	0.992043
X-18899	0.267067	0.163006	0.235957	0.790981	0.992043
sphingomyelin (d18:1/22:1, d18:2/22:0, d16:1/24:1)*	0.10918	0.0277217	0.626729	0.791085	0.992043
X-25520	0.112561	0.114942	0.616111	0.792537	0.992043
eicosenedioate (C20:1-DC)*	0.278809	0.217914	0.216175	0.794011	0.992043
2-hydroxydecanoate	0.180892	0.158166	0.42099	0.794884	0.992043
tricosanoyl sphingomyelin (d18:1/23:0)*	-0.200685	-0.0806497	0.37222	0.795008	0.992043
sulfate of piperine metabolite C16H19NO3 (3)*	-0.0550416	-0.0743565	0.80621	0.796123	0.992043
1-stearoyl-2-arachidonoyl-GPE (18:0/20:4)	-0.267234	-0.120436	0.235666	0.799212	0.992043
7-methylxanthine	0.345767	0.598206	0.126076	0.799845	0.992043
trans-2-hexenoylglycine	-0.14498	-0.230796	0.51865	0.800968	0.992043
acetylcarnitine (C2)	-0.399716	-0.179889	0.0777273	0.801569	0.992043
N-acetylproline	-0.0169315	-0.0104853	0.939836	0.802202	0.992043
phosphate	-0.184189	-0.0346361	0.41261	0.803066	0.992043
S-methylcysteine sulfoxide	-0.321078	-0.354854	0.155028	0.803321	0.992043
1-(1-enyl-palmitoyl)-2-oleoyl-GPE (P-16:0/18:1)*	-0.0879148	-0.0348662	0.695269	0.806123	0.992043
X-24411	-0.0330324	-0.0510866	0.882941	0.808457	0.992043
sphingomyelin (d18:1/20:0, d16:1/22:0)*	0.0169348	0.00480474	0.939824	0.809501	0.992043
X-22776	0.164928	0.0988601	0.462983	0.810966	0.992043
X-26108	-0.196557	-0.117603	0.382086	0.812264	0.992043
ceramide (d18:2/24:1, d18:1/24:2)*	-0.0569279	-0.0271788	0.79971	0.816114	0.992043
S-carboxyethylcysteine	-0.294343	-0.378899	0.191915	0.816897	0.992043
1-palmitoyl-GPG (16:0)*	-0.0707074	-0.0479923	0.752685	0.818561	0.992043
pentose acid*	-0.278739	-0.734121	0.21629	0.820307	0.992043
chenodeoxycholic acid sulfate (1)	-0.10332	-0.158496	0.645322	0.821188	0.992043
mannitol/sorbitol	-0.376695	-0.899931	0.0960573	0.82387	0.992043
sphingomyelin (d18:1/25:0, d19:0/24:1, d20:1/23:0, d19:1/24:0)*	-0.0905445	-0.0596584	0.686639	0.823896	0.992043
nicotinamide	-0.152523	-0.103053	0.497193	0.824009	0.992043
N2-acetyl,N6,N6-dimethyllysine	-0.183429	-0.393564	0.414533	0.8244	0.992043
dimethylglycine	0.148802	0.0718408	0.507718	0.825179	0.992043
3-(4-hydroxyphenyl)lactate	0.114301	0.0693074	0.610676	0.825187	0.992043
citramalate	0.319427	0.233486	0.157134	0.825669	0.992043
N2-acetyl,N6-methyllysine	-0.0829221	-0.135266	0.711763	0.826097	0.992043
X-11372	0.188053	0.143336	0.402918	0.826386	0.992043
4-methylbenzenesulfonate	-0.172238	-0.421417	0.443467	0.829275	0.992043
beta-citrylglutamate	-0.445548	-0.270033	0.049809	0.829326	0.992043
1,2-dilinoleoyl-GPE (18:2/18:2)*	0.283462	0.376593	0.208684	0.829496	0.992043
linolenate [alpha or gamma; (18:3n3 or 6)]	-0.0212582	-0.0263545	0.924503	0.830075	0.992043
3-hydroxydecanoylcarnitine	-0.0378402	-0.0340669	0.866056	0.830462	0.992043
deoxycholate	0.147267	0.184879	0.512094	0.831315	0.992043
2-palmitoyl-GPC (16:0)*	-0.286717	-0.114929	0.203558	0.832395	0.992043
X-21471	0.071296	0.101237	0.750696	0.832614	0.992043
glutamate	-0.0466814	-0.0225868	0.835175	0.836314	0.992043
X-15486	-0.272338	-0.256019	0.226921	0.836748	0.992043
14-HDoHE/17-HDoHE	0.0813801	0.0702903	0.716885	0.836931	0.992043
beta-hydroxyisovaleroylcarnitine	-0.337408	-0.188354	0.135355	0.837639	0.992043
3-methylxanthine	0.316078	0.838819	0.161475	0.8395	0.992043
X-26107	-0.124678	-0.0940658	0.57873	0.839852	0.992043
X-17351	-0.117049	-0.204173	0.602138	0.842659	0.992043
X-12101	0.0522507	0.0550989	0.815852	0.843101	0.992043
lyxonate	-0.174288	-0.26265	0.438078	0.843704	0.992043
adenosine	-0.194603	-0.112388	0.386811	0.843971	0.992043
cis-3,4-methyleneheptanoylglycine	-0.231073	-0.186175	0.304615	0.846527	0.992043
orotidine	-0.301764	-1.64098	0.181071	0.846734	0.992043
1-palmitoyl-2-dihomo-linolenoyl-GPC (16:0/20:3n3 or 6)*	-0.234472	-0.0474881	0.297604	0.846745	0.992043
behenoyl dihydrosphingomyelin (d18:0/22:0)*	-0.402661	-0.271966	0.0756069	0.847311	0.992043
2-naphthol sulfate	0.109491	0.210562	0.625749	0.847704	0.992043
3beta,7alpha-dihydroxy-5-cholestenoate	0.148685	0.0875255	0.508051	0.849872	0.992043
1-palmitoyl-2-docosahexaenoyl-GPC (16:0/22:6)	-0.196164	-0.0700871	0.383034	0.850292	0.992043
palmitoyl-linoleoyl-glycerol (16:0/18:2) [2]*	-0.229915	-0.18635	0.307029	0.85113	0.992043
1-(1-enyl-palmitoyl)-2-arachidonoyl-GPE (P-16:0/20:4)*	-0.0214778	-0.00905123	0.923726	0.851381	0.992043
orotate	0.0147242	0.0222016	0.947667	0.851558	0.992043
2-aminobutyrate	-0.255117	-0.118009	0.257395	0.851647	0.992043
4-hydroxyphenylacetoylcarnitine	-0.14008	-0.178451	0.532843	0.853915	0.992043
glycosyl-N-stearoyl-sphingosine (d18:1/18:0)	-0.0166184	-0.00837703	0.940946	0.855318	0.992043
3-decenoylcarnitine	-0.0363116	-0.0292647	0.871418	0.856409	0.992043
creatine	-0.263092	-0.190642	0.24294	0.856772	0.992043
glutamine_degradant*	0.111292	0.105208	0.620086	0.859725	0.992043
N6,N6-dimethyllysine	0.185853	0.153787	0.40842	0.860013	0.992043
2-hydroxypalmitate	-0.228624	-0.0800304	0.309734	0.860212	0.992043
glycochenodeoxycholate	0.0569097	0.088748	0.799773	0.862161	0.992043
3-hydroxysebacate	-0.180041	-0.316798	0.423169	0.863346	0.992043
sucrose	-0.123864	-0.22527	0.581208	0.863372	0.992043
1-palmitoyl-2-oleoyl-GPC (16:0/18:1)	-0.29278	-0.0608502	0.194259	0.863716	0.992043
3-methylhistidine	-0.23823	-0.437585	0.289983	0.864246	0.992043
3-hydroxyoleoylcarnitine	-0.211016	-0.152314	0.34824	0.865576	0.992043
cyclo(leu-pro)	0.09604	0.11425	0.668741	0.865844	0.992043
1-(1-enyl-palmitoyl)-2-palmitoyl-GPC (P-16:0/16:0)*	0.0771934	0.0302147	0.730859	0.866524	0.992043
octadecenedioate (C18:1-DC)	0.112663	0.104054	0.615792	0.86714	0.992043
delta-CEHC	0.114086	0.092411	0.611348	0.86756	0.992043
pregnenetriol disulfate*	-0.0427501	-0.0540874	0.848878	0.869786	0.992043
X-15461	-0.132016	-0.072916	0.556635	0.871981	0.992043
X-14939	-0.208155	-0.162029	0.35478	0.871993	0.992043
2-hydroxy-3-methylvalerate	-0.258455	-0.183396	0.251272	0.872744	0.992043
X-26054	-0.177988	-0.124456	0.428455	0.872963	0.992043
X-23654	-0.17237	-0.100866	0.443118	0.873386	0.992043
glucose	-0.2035	-0.0561037	0.365584	0.874258	0.992043
X-17690	0.0144653	0.0529369	0.948586	0.87449	0.992043
palmitoyl-oleoyl-glycerol (16:0/18:1) [2]*	-0.229774	-0.203988	0.307324	0.874926	0.992043
2-hydroxynervonate*	-0.277417	-0.149431	0.218455	0.875075	0.992043
behenoyl sphingomyelin (d18:1/22:0)*	-0.0337145	-0.00856584	0.880542	0.875139	0.992043
carotene diol (3)	-0.0788475	-0.081733	0.725327	0.876262	0.992043
X-25267	0.0422882	0.0317557	0.850491	0.87709	0.992043
androsterone sulfate	-0.0524378	-0.0599099	0.815204	0.879119	0.992043
serotonin	-0.0248404	-0.0295964	0.911831	0.881146	0.992043
paraxanthine	0.211786	0.290017	0.346495	0.881923	0.992043
beta-sitosterol	0.0428027	0.0374198	0.848694	0.883568	0.992043
isoleucylglycine	-0.273231	-0.446293	0.225416	0.884595	0.992043
X-17653	0.184713	0.14031	0.411288	0.884721	0.992043
eicosenoylcarnitine (C20:1)*	-0.127319	-0.0810314	0.570728	0.885515	0.992043
hydroquinone sulfate	-0.344418	-0.578347	0.127539	0.88656	0.992043
octanoylcarnitine (C8)	0.107168	0.113609	0.633089	0.886982	0.992043
X-17146	0.217124	0.383584	0.334545	0.887625	0.992043
X-18886	-0.147621	-0.117841	0.511083	0.887865	0.992043
stearoylcarnitine (C18)	0.0650099	0.0317116	0.772027	0.890333	0.992043
X-24728	-0.309377	-0.218291	0.170435	0.890384	0.992043
X-21821	-0.121752	-0.226842	0.587656	0.891463	0.992043
X-26106	-0.110659	-0.089545	0.622076	0.891895	0.992043
pyrraline	0.105852	0.121481	0.637261	0.892764	0.992043
glycerophosphorylcholine (GPC)	-0.141846	-0.0581262	0.527706	0.893614	0.992043
X-19299	-0.0339914	-0.085881	0.879568	0.898215	0.992043
epiandrosterone sulfate	-0.0982201	-0.108422	0.661692	0.899299	0.992043
X-21258	0.148882	0.39954	0.50749	0.901862	0.992043
sphingomyelin (d18:2/24:1, d18:1/24:2)*	0.140235	0.0366136	0.532392	0.9019	0.992043
deoxycholic acid glucuronide	0.0185685	0.0445549	0.934032	0.902196	0.992043
phenylacetylcarnitine	-0.076618	-0.0919993	0.732786	0.902606	0.992043
1-palmitoyl-2-arachidonoyl-GPE (16:0/20:4)*	-0.297434	-0.188678	0.18734	0.90309	0.992043
4-vinylphenol sulfate	0.0258553	0.0413405	0.908244	0.903316	0.992043
N-succinyl-phenylalanine	-0.157046	-0.198362	0.484564	0.90369	0.992043
1-palmitoyl-2-linoleoyl-GPE (16:0/18:2)	-0.144004	-0.104661	0.521462	0.90559	0.992043
metabolonic lactone sulfate	0.0563063	0.0585824	0.801851	0.906633	0.992043
xanthine	-0.192183	-0.422214	0.392716	0.907656	0.992043
X-12283	-0.113564	-0.203524	0.612974	0.908549	0.992043
pregnenetriol sulfate*	-0.0595586	-0.062569	0.790669	0.908794	0.992043
3-hydroxylaurate	-0.0865544	-0.0547233	0.699749	0.909406	0.992043
ceramide (d18:1/17:0, d17:1/18:0)*	-0.0597147	-0.0396448	0.790134	0.909697	0.992043
threonate	0.0711283	0.0408001	0.751263	0.910955	0.992043
1-stearoyl-2-linoleoyl-GPI (18:0/18:2)	-0.159533	-0.0690864	0.477694	0.912049	0.992043
X-12127	-0.425132	-0.684886	0.0609628	0.912234	0.992043
sphingomyelin (d18:0/18:0, d19:0/17:0)*	-0.29188	-0.212048	0.195619	0.912355	0.992043
caffeine	0.214081	0.320243	0.341325	0.912641	0.992043
N6-methyllysine	0.358934	0.42505	0.112491	0.913663	0.992043
4-methylnonanoylcarnitine	0.019225	0.0178753	0.931705	0.913894	0.992043
pipecolate	-0.388664	-0.534866	0.0861294	0.914099	0.992043
adenosine 3',5'-cyclic monophosphate (cAMP)	0.180634	0.0450048	0.421652	0.914478	0.992043
1-linoleoyl-2-arachidonoyl-GPC (18:2/20:4n6)*	-0.0166237	-0.00551973	0.940928	0.914656	0.992043
1-oleoyl-GPE (18:1)	0.203019	0.11581	0.366712	0.914732	0.992043
palmitoyl dihydrosphingomyelin (d18:0/16:0)*	-0.158099	-0.0493764	0.481647	0.914935	0.992043
eicosenoate (20:1)	-0.305668	-0.316277	0.175555	0.915354	0.992043
sphingomyelin (d18:2/16:0, d18:1/16:1)*	0.0654351	0.0168015	0.770579	0.915373	0.992043
adenosine 5'-monophosphate (AMP)	-0.154547	-0.141571	0.49152	0.917238	0.99305
X-11315	0.0175284	0.0137157	0.937719	0.919248	0.993211
X-21383	-0.0604841	-0.0606691	0.787495	0.9196	0.993211
1-palmitoyl-2-oleoyl-GPE (16:0/18:1)	-0.388688	-0.250395	0.0861105	0.92192	0.993211
palmitoyl-linoleoyl-glycerol (16:0/18:2) [1]*	-0.182234	-0.156321	0.417568	0.922336	0.993211
X-13729	-0.129384	-0.119772	0.56451	0.923393	0.993211
4-hydroxyphenylacetylglutamine	-0.231378	-0.309493	0.303981	0.924104	0.993211
1-myristoyl-2-arachidonoyl-GPC (14:0/20:4)*	-0.0844555	-0.0616036	0.706682	0.924933	0.993211
X-18779	0.244496	0.121518	0.277575	0.926315	0.993211
4-hydroxyglutamate	-0.00254373	-0.00237285	0.990953	0.927037	0.993211
glycosyl ceramide (d18:1/20:0, d16:1/22:0)*	-0.0704731	-0.0373492	0.753478	0.927969	0.993211
X-11880	0.186487	0.159619	0.40683	0.928232	0.993211
dehydroepiandrosterone sulfate (DHEA-S)	0.0167674	0.022325	0.940418	0.928619	0.993211
indolebutyrate	-0.101501	-0.0927935	0.651141	0.93184	0.993367
delta-tocopherol	0.251968	0.355729	0.263266	0.933213	0.993367
oleate/vaccenate (18:1)	-0.197672	-0.16629	0.379403	0.934037	0.993367
10-nonadecenoate (19:1n9)	-0.251731	-0.240985	0.263713	0.940375	0.993367
1-(1-enyl-stearoyl)-2-arachidonoyl-GPE (P-18:0/20:4)*	-0.0920915	-0.0374498	0.681582	0.940868	0.993367
phosphoethanolamine	-0.169201	-0.111659	0.451515	0.94176	0.993367
X-17357	-0.214518	-0.172587	0.340345	0.944389	0.993367
X-17335	-0.225202	-0.169071	0.316985	0.945176	0.993367
nervonoylcarnitine (C24:1)*	-0.10405	-0.0570579	0.642995	0.946064	0.993367
androstenediol (3beta,17beta) monosulfate (2)	-0.166299	-0.274851	0.459285	0.946927	0.993367
1-stearoyl-2-oleoyl-GPI (18:0/18:1)*	-0.194448	-0.129906	0.387188	0.947018	0.993367
behenoylcarnitine (C22)*	-0.011692	-0.00942261	0.958433	0.947843	0.993367
1-linoleoyl-GPC (18:2)	0.323413	0.124606	0.152086	0.948749	0.993367
furaneol sulfate	0.0205368	0.0253847	0.927058	0.949825	0.993367
palmitoyl-sphingosine-phosphoethanolamine (d18:1/16:0)	0.146631	0.0440831	0.513912	0.95064	0.993367
homoarginine	-0.153993	-0.0850068	0.493069	0.950672	0.993367
bilirubin (E,Z or Z,E)*	0.220831	0.208002	0.32641	0.950977	0.993367
N-palmitoyl-sphingadienine (d18:2/16:0)*	-0.0840393	-0.0323917	0.70806	0.951428	0.993367
13-HODE + 9-HODE	0.126238	0.120733	0.573996	0.951649	0.993367
X-12221	0.0773599	0.130302	0.730301	0.952324	0.993367
2,3-dihydroxyisovalerate	-0.246011	-1.31165	0.274632	0.95336	0.993367
quinolinate	-0.25106	-0.204507	0.264978	0.953926	0.993367
X-12007	0.0364281	0.0641087	0.871009	0.954947	0.993367
4-vinylguaiacol sulfate	0.0411647	0.0756785	0.854417	0.957881	0.993367
stearidonate (18:4n3)	-0.130068	-0.138949	0.562458	0.960046	0.993367
1-arachidonoyl-GPC (20:4n6)*	-0.124481	-0.0513934	0.579329	0.960239	0.993367
3-carboxy-4-methyl-5-pentyl-2-furanpropionate (3-CMPFP)**	-0.228165	-0.16116	0.3107	0.960586	0.993367
2-hydroxyglutarate	-0.251247	-0.645514	0.264625	0.961678	0.993367
glutamate, gamma-methyl ester	0.145527	0.0808365	0.517079	0.961744	0.993367
dodecenedioate (C12:1-DC)*	-0.0330316	-0.037063	0.882943	0.962366	0.993367
aconitate [cis or trans]	-0.0102041	-0.00349889	0.963718	0.962692	0.993367
androstenediol (3alpha, 17alpha) monosulfate (2)	0.0478919	0.0523591	0.830966	0.963118	0.993367
theophylline	0.187504	0.229021	0.404289	0.965482	0.993367
X-07765	0.247606	0.566418	0.271556	0.965506	0.993367
1-palmitoleoyl-2-linoleoyl-GPC (16:1/18:2)*	0.151441	0.0948856	0.500242	0.965518	0.993367
sulfate of piperine metabolite C16H19NO3 (2)*	-0.121692	-0.170544	0.587841	0.965561	0.993367
N-acetylmethionine	-0.104444	-0.0437873	0.64174	0.966336	0.993367
androstenediol (3beta,17beta) disulfate (2)	0.104542	0.120831	0.641428	0.96644	0.993367
X-16087	-0.340872	-0.445569	0.131447	0.967138	0.993367
indolepropionate	0.0478424	0.0514576	0.831138	0.968308	0.993367
2-hydroxy-4-(methylthio)butanoic acid	-0.0447711	-0.0334572	0.841828	0.968668	0.993367
3-hydroxybutyroylglycine**	-0.165996	-0.150339	0.460101	0.968774	0.993367
X-25265	0.162566	0.147327	0.469393	0.971871	0.993367
1-palmitoyl-2-stearoyl-GPC (16:0/18:0)	-0.315587	-0.070397	0.162119	0.972132	0.993367
3-ureidopropionate	-0.122607	-0.0924441	0.58504	0.972393	0.993367
myristoleoylcarnitine (C14:1)*	0.020471	0.018621	0.927291	0.972463	0.993367
glycosyl-N-behenoyl-sphingadienine (d18:2/22:0)*	-0.0132192	-0.00733801	0.953009	0.974394	0.993367
X-12410	0.160695	0.675157	0.474504	0.975881	0.993367
3-hydroxyhexanoate	0.0225753	0.0148228	0.919841	0.976975	0.993367
X-11843	0.0953101	0.20006	0.671107	0.977829	0.993367
taurocholate	-0.00941726	-0.039707	0.966514	0.979025	0.993367
suberoylcarnitine (C8-DC)	-0.0324381	-0.0705843	0.885032	0.979689	0.993367
N-stearoyl-sphingadienine (d18:2/18:0)*	-0.16006	-0.140981	0.476246	0.981231	0.993367
1-(1-enyl-palmitoyl)-2-oleoyl-GPC (P-16:0/18:1)*	0.0703634	0.033782	0.753849	0.981267	0.993367
(S)-3-hydroxybutyrylcarnitine	-0.168052	-0.144137	0.454581	0.981415	0.993367
linoleate (18:2n6)	-0.0903795	-0.0801673	0.687179	0.98173	0.993367
X-21467	0.252506	0.253141	0.262258	0.982132	0.993367
1,6-anhydroglucose	-0.116235	-0.190718	0.604662	0.983968	0.99414
glycerophosphoglycerol	-0.159131	-0.168857	0.478801	0.984771	0.99414
X-12718	-0.315048	-0.356518	0.162828	0.987942	0.996394
X-12216	-0.188696	-0.244509	0.401321	0.989278	0.996794
imidazole propionate	-0.245164	-0.533579	0.276275	0.992374	0.99866
5-acetylamino-6-amino-3-methyluracil	0.089003	0.12835	0.691693	0.993013	0.99866
2-aminoadipate	-0.0472475	-0.0328021	0.833206	0.994954	0.999548
glycocholate	-0.0193857	-0.0458595	0.931136	0.995779	0.999548
guanosine	-0.212518	-0.15862	0.34484	0.997718	0.999834
phenylacetylglutamine	-0.212059	-0.182115	0.345876	0.998107	0.999834
etiocholanolone glucuronide	-0.0341845	-0.0475198	0.878889	0.999	0.999834
oleoyl ethanolamide	-0.228734	-0.0994647	0.309503	0.999834	0.999834
